# Supplementary material for: Mapping in silico genetic networks of the KMT2D tumour suppressor gene to uncover novel functional associations and cancer cell vulnerabilities
Source: Genome Med. 2024 Nov 22;16:136. doi: 10.1186/s13073-024-01401-9 (PMC11583415; doi:10.1186/s13073-024-01401-9)
Supplement: Supplementary file 2 — Additional file 2: Table S2. WRN KO and WRN inhibitor treatment validated cell lines. A. List of DepMap cell lines previously for WRN survival dependence using WRN KO assays. DepMap_ID: DepMap cell line id. Cell_line_name: Name of cell line. Author: name of publication WRN KO assay was performed in. WRN_dependence: outcome of WRN KO (TRUE indicates that WRN was essential for survival and FALSE indicates that it was not). B. Mutations found in MMR genes and KMT2D in cell lines in A. C-D. Shows a list of DepMap cell lines (C) and their MMR gene and KMT2D (D) mutations treated with WRN inhibitors. [file 13073_2024_1401_MOESM2_ESM.xlsx]

## Sheet: A -  WRN KO-cell lines
DepMap_ID	cell_line_name	author	WRN_KO_dependence
ACH-000948	2313287	Behan et al	TRUE
ACH-000919	IM95	Behan et al	TRUE
ACH-000958	SW48	Behan et al	TRUE
ACH-000971	HCT116	Behan et al	TRUE
ACH-000947	OVK18	Behan et al	TRUE
ACH-000940	AN3CA	Behan et al	TRUE
ACH-000879	MFE296	Behan et al	TRUE
ACH-000421	SW837	Behan et al	FALSE
ACH-000880	AGS	Behan et al	FALSE
ACH-000913	ESS1	Behan et al	FALSE
ACH-000847	HGC27	Behan et al	FALSE
ACH-000192	MFE280	Behan et al	FALSE
ACH-000617	OVCAR4	Behan et al	FALSE
ACH-000651	SW620	Behan et al	FALSE
ACH-000969	KM12	Chan et al	TRUE
ACH-000932	SNU1	Chan et al	TRUE
ACH-000974	SNGM	Chan et al	TRUE
ACH-000906	ES2	Chan et al	FALSE
ACH-000047	GCIY	Chan et al	FALSE
ACH-000831	HEC50B	Chan et al	FALSE
ACH-000999	SNU1040	Picco et al	TRUE
ACH-002394	GEO	Picco et al	FALSE
ACH-000997	HCT15	Picco et al	FALSE
ACH-000989	SNU175	Picco et al	FALSE
ACH-000943	RKO	Lieb et al	TRUE
ACH-000959	SNUC4	Lieb et al	TRUE
ACH-000400	SKCO1	Lieb et al	FALSE
ACH-000003	CACO2	Lieb et al	FALSE
ACH-000842	SW480	Lieb et al	FALSE
ACH-000950	LOVO	Kategaya et al	TRUE
ACH-000680	SW948	Kategaya et al	FALSE
ACH-000381	T84	Kategaya et al	FALSE

## Sheet: B - WRN KO - DepMap muts.
DepMap_ID	Hugo_Symbol	Entrez_Gene_Id	NCBI_Build	Chromosome	Start_position	End_position	Strand	Variant_Classification	Variant_Type	Reference_Allele	Alternate_Allele	Protein_Change	isDeleterious	Variant_annotation	CN_loss
ACH-000047	KMT2D	8085	37	12	49420151	49420154	+	Frame_Shift_Del	DEL	GAAA	-	p.FH5199fs	TRUE	damaging	FALSE
ACH-000879	KMT2D	8085	37	12	49434492	49434492	+	Frame_Shift_Del	DEL	G	-	p.P2354fs	TRUE	damaging	FALSE
ACH-000879	KMT2D	8085	37	12	49444960	49444960	+	Frame_Shift_Del	DEL	G	-	p.Q836fs	TRUE	damaging	FALSE
ACH-000919	KMT2D	8085	37	12	49445041	49445041	+	Frame_Shift_Del	DEL	G	-	p.Q809fs	TRUE	damaging	FALSE
ACH-000919	KMT2D	8085	37	12	49445526	49445526	+	Frame_Shift_Del	DEL	G	-	p.P648fs	TRUE	damaging	FALSE
ACH-000919	MSH3	4437	37	5	79970915	79970915	+	Frame_Shift_Del	DEL	A	-	p.K383fs	TRUE	damaging	FALSE
ACH-000932	EXO1	9156	37	1	242045292	242045292	+	Frame_Shift_Del	DEL	A	-	p.S728fs	TRUE	damaging	FALSE
ACH-000932	KMT2D	8085	37	12	49435198	49435199	+	Frame_Shift_Ins	INS	-	G	p.A2119fs	TRUE	damaging	FALSE
ACH-000932	MSH3	4437	37	5	79970915	79970915	+	Frame_Shift_Del	DEL	A	-	p.K383fs	TRUE	damaging	FALSE
ACH-000940	MSH6	2956	37	2	48030640	48030640	+	Frame_Shift_Del	DEL	C	-	p.T1085fs	TRUE	damaging	FALSE
ACH-000943	KMT2D	8085	37	12	49428412	49428412	+	Nonsense_Mutation	SNP	C	A	p.G3465*	TRUE	damaging	FALSE
ACH-000943	KMT2D	8085	37	12	49433904	49433904	+	Frame_Shift_Del	DEL	G	-	p.P2550fs	TRUE	damaging	FALSE
ACH-000943	MSH6	2956	37	2	48030582	48030583	+	Frame_Shift_Del	DEL	TA	-	p.Y1066fs	TRUE	damaging	FALSE
ACH-000948	PMS1	5378	37	2	190728930	190728930	+	Frame_Shift_Del	DEL	A	-	p.E773fs	TRUE	damaging	FALSE
ACH-000950	KMT2D	8085	37	12	49445526	49445526	+	Frame_Shift_Del	DEL	G	-	p.P648fs	TRUE	damaging	FALSE
ACH-000950	KMT2D	8085	37	12	49448480	49448480	+	Frame_Shift_Del	DEL	G	-	p.H77fs	TRUE	damaging	FALSE
ACH-000950	PMS1	5378	37	2	190719361	190719361	+	Frame_Shift_Del	DEL	A	-	p.K455fs	TRUE	damaging	FALSE
ACH-000958	KMT2D	8085	37	12	49421039	49421039	+	Nonsense_Mutation	SNP	G	A	p.R4904*	TRUE	damaging	FALSE
ACH-000958	KMT2D	8085	37	12	49445203	49445203	+	Frame_Shift_Del	DEL	G	-	p.R755fs	TRUE	damaging	FALSE
ACH-000958	MSH6	2956	37	2	48030639	48030640	+	Frame_Shift_Ins	INS	-	C	p.T1085fs	TRUE	damaging	FALSE
ACH-000959	KMT2D	8085	37	12	49420068	49420068	+	Nonsense_Mutation	SNP	G	T	p.C5227*	TRUE	damaging	FALSE
ACH-000959	MSH3	4437	37	5	79970915	79970915	+	Frame_Shift_Del	DEL	A	-	p.K383fs	TRUE	damaging	FALSE
ACH-000959	MSH6	2956	37	2	48030640	48030640	+	Frame_Shift_Del	DEL	C	-	p.T1085fs	TRUE	damaging	FALSE
ACH-000959	PMS2	5395	37	7	6042101	6042101	+	Nonsense_Mutation	SNP	G	A	p.Q174*	TRUE	damaging	FALSE
ACH-000969	KMT2D	8085	37	12	49445525	49445526	+	Frame_Shift_Ins	INS	-	G	p.P647fs	TRUE	damaging	FALSE
ACH-000969	MSH6	2956	37	2	48030639	48030640	+	Frame_Shift_Ins	INS	-	CC	p.T1085fs	TRUE	damaging	FALSE
ACH-000971	KMT2D	8085	37	12	49434227	49434228	+	Frame_Shift_Ins	INS	-	G	p.P2442fs	TRUE	damaging	FALSE
ACH-000971	MLH1	4292	37	3	37056000	37056000	+	Nonsense_Mutation	SNP	C	A	p.S11*	TRUE	damaging	FALSE
ACH-000971	MSH3	4437	37	5	79970915	79970915	+	Frame_Shift_Del	DEL	A	-	p.K383fs	TRUE	damaging	FALSE
ACH-000971	MSH6	2956	37	2	48030639	48030640	+	Frame_Shift_Ins	INS	-	C	p.T1085fs	TRUE	damaging	FALSE
ACH-000974	MSH3	4437	37	5	79970915	79970915	+	Frame_Shift_Del	DEL	A	-	p.K383fs	TRUE	damaging	FALSE
ACH-000974	MSH6	2956	37	2	48030640	48030640	+	Frame_Shift_Del	DEL	C	-	p.T1085fs	TRUE	damaging	FALSE
ACH-000974	RFC1	5981	37	4	39310612	39310612	+	Frame_Shift_Del	DEL	T	-	p.N510fs	TRUE	damaging	FALSE
ACH-000989	KMT2D	8085	37	12	49424442	49424443	+	Frame_Shift_Ins	INS	-	C	p.A4594fs	TRUE	damaging	FALSE
ACH-000989	KMT2D	8085	37	12	49445526	49445526	+	Frame_Shift_Del	DEL	G	-	p.P648fs	TRUE	damaging	FALSE
ACH-000989	MSH6	2956	37	2	48032085	48032086	+	Frame_Shift_Ins	INS	-	A	p.Y1159fs	TRUE	damaging	TRUE
ACH-000989	RFC1	5981	37	4	39310612	39310612	+	Frame_Shift_Del	DEL	T	-	p.N510fs	TRUE	damaging	FALSE
ACH-000997	MSH6	2956	37	2	48025989	48025989	+	Frame_Shift_Del	DEL	C	-	p.G289fs	TRUE	damaging	FALSE
ACH-000997	MSH6	2956	37	2	48032121	48032125	+	Frame_Shift_Del	DEL	GATAG	-	p.DR1171fs	TRUE	damaging	FALSE
ACH-000999	KMT2D	8085	37	12	49418670	49418670	+	Nonsense_Mutation	SNP	G	A	p.R5282*	TRUE	damaging	FALSE
ACH-000999	KMT2D	8085	37	12	49420871	49420871	+	Nonsense_Mutation	SNP	G	A	p.R4960*	TRUE	damaging	FALSE
ACH-000999	KMT2D	8085	37	12	49425644	49425644	+	Nonsense_Mutation	SNP	G	A	p.R4282*	TRUE	damaging	FALSE
ACH-000999	KMT2D	8085	37	12	49431178	49431178	+	Nonsense_Mutation	SNP	G	A	p.R3321*	TRUE	damaging	FALSE
ACH-000999	MBD4	8930	37	3	129152926	129152926	+	Frame_Shift_Del	DEL	A	-	p.S420fs	TRUE	damaging	FALSE
ACH-000999	MSH3	4437	37	5	79970915	79970915	+	Frame_Shift_Del	DEL	A	-	p.K383fs	TRUE	damaging	FALSE
ACH-000999	RFC1	5981	37	4	39310612	39310612	+	Frame_Shift_Del	DEL	T	-	p.N510fs	TRUE	damaging	FALSE

## Sheet: C - WRN inhibitor - cell lines
DepMap_ID	cell_line_name	author	WRN_inhibitor_sensitivity
ACH-001061	DLD1	Novartis	FALSE
ACH-000955	SNU407	Novartis	TRUE
ACH-000957	LS180	Novartis	TRUE
ACH-000958	SW48	Novartis	TRUE
ACH-000971	HCT116	Novartis	TRUE
ACH-000997	HCT15	Vividion/Roche	FALSE
ACH-001061	DLD1	Vividion/Roche	FALSE
ACH-001091	HRT18 [HCT8]	Vividion/Roche	FALSE
ACH-000943	RKO	Vividion/Roche	TRUE
ACH-000950	LOVO	Vividion/Roche	TRUE
ACH-000958	SW48	Vividion/Roche	TRUE
ACH-000963	CCK81	Vividion/Roche	TRUE
ACH-000967	SNUC2A	Vividion/Roche	TRUE
ACH-000970	SNUC5	Vividion/Roche	TRUE
ACH-000971	HCT116	Vividion/Roche	TRUE
ACH-000985	LS411N	Vividion/Roche	TRUE

## Sheet: D - WRN inhibitor - DepMap muts
DepMap_ID	stripped_cell_line_name	Chrom	Pos	Ref	Alt	VariantType	VariantInfo	NCBI_Build	DNAChange	ProteinChange	Hugo_Symbol	CN_loss
ACH-000963	CCK81	chr12	49038834	G	A	SNV	missense_variant	hg38	ENST00000301067.12:c.8522C>T	p.P2841L	KMT2D	FALSE
ACH-000963	CCK81	chr12	49040176	A	AG	insertion	frameshift_variant	hg38	ENST00000301067.12:c.7593_7594insC	p.S2532LfsTer123	KMT2D	FALSE
ACH-000963	CCK81	chr12	49040962	C	T	SNV	missense_variant	hg38	ENST00000301067.12:c.6808G>A	p.E2270K	KMT2D	FALSE
ACH-000963	CCK81	chr12	49051437	T	C	SNV	missense_variant	hg38	ENST00000301067.12:c.2246A>G	p.E749G	KMT2D	FALSE
ACH-000963	CCK81	chr3	37004444	C	T	SNV	missense_variant	hg38	ENST00000231790.8:c.350C>T	p.T117M	MLH1	FALSE
ACH-000963	CCK81	chr2	47410251	T	C	SNV	missense_variant	hg38	ENST00000233146.7:c.524T>C	p.L175P	MSH2	FALSE
ACH-000963	CCK81	chr5	80678994	T	C	SNV	missense_variant	hg38	ENST00000265081.7:c.1241T>C	p.L414P	MSH3	FALSE
ACH-001061	DLD1	chr12	49024881	A	G	SNV	missense_variant	hg38	ENST00000301067.12:c.15850T>C	p.F5284L	KMT2D	FALSE
ACH-001061	DLD1	chr12	49040860	G	T	SNV	missense_variant	hg38	ENST00000301067.12:c.6910C>A	p.L2304M	KMT2D	FALSE
ACH-001061	DLD1	chr12	49042636	G	T	SNV	missense_variant	hg38	ENST00000301067.12:c.5792C>A	p.P1931H	KMT2D	FALSE
ACH-001061	DLD1	chr12	49044485	C	A	SNV	missense_variant	hg38	ENST00000301067.12:c.5001G>T	p.E1667D	KMT2D	FALSE
ACH-001061	DLD1	chr12	49046292	C	A	SNV	missense_variant	hg38	ENST00000301067.12:c.4551G>T	p.E1517D	KMT2D	FALSE
ACH-001061	DLD1	chr3	37004452	G	T	SNV	missense_variant	hg38	ENST00000231790.8:c.358G>T	p.A120S	MLH1	FALSE
ACH-001061	DLD1	chr5	80728860	T	C	SNV	missense_variant	hg38	ENST00000265081.7:c.1463T>C	p.I488T	MSH3	FALSE
ACH-001061	DLD1	chr2	47798849	GC	G	deletion	frameshift_variant	hg38	ENST00000234420.11:c.868del	p.L290Ter	MSH6	FALSE
ACH-001061	DLD1	chr2	47799389	A	T	SNV	missense_variant	hg38	ENST00000234420.11:c.1406A>T	p.Y469F	MSH6	FALSE
ACH-001061	DLD1	chr2	47804981	TGA	T	deletion	frameshift_variant	hg38	ENST00000234420.11:c.3511_3512del	p.D1171Ter	MSH6	FALSE
ACH-001061	DLD1	chr4	39300264	C	T	SNV	missense_variant	hg38	ENST00000349703.7:c.2686G>A	p.A896T	RFC1	FALSE
ACH-000971	HCT116	chr12	49040444	A	AG	insertion	frameshift_variant	hg38	ENST00000301067.12:c.7325_7326insC	p.R2443SfsTer6	KMT2D	FALSE
ACH-000971	HCT116	chr12	49054339	C	T	SNV	missense_variant	hg38	ENST00000301067.12:c.478G>A	p.V160M	KMT2D	FALSE
ACH-000971	HCT116	chr3	37014509	C	A	SNV	stop_gained	hg38	ENST00000231790.8:c.755C>A	p.S252Ter	MLH1	FALSE
ACH-000971	HCT116	chr5	80675095	CA	C	deletion	frameshift_variant	hg38	ENST00000265081.7:c.1148del	p.K383RfsTer32	MSH3	FALSE
ACH-000971	HCT116	chr2	47803500	A	AC	insertion	frameshift_variant	hg38	ENST00000234420.11:c.3261dup	p.F1088LfsTer5	MSH6	FALSE
ACH-000997	HCT15	chr1	241878781	T	C	SNV	missense_variant	hg38	ENST00000366548.8:c.1547T>C	p.V516A	EXO1	FALSE
ACH-000997	HCT15	chr12	49042636	G	T	SNV	missense_variant	hg38	ENST00000301067.12:c.5792C>A	p.P1931H	KMT2D	FALSE
ACH-000997	HCT15	chr12	49046292	C	A	SNV	missense_variant	hg38	ENST00000301067.12:c.4551G>T	p.E1517D	KMT2D	FALSE
ACH-000997	HCT15	chr12	49050133	G	T	SNV	missense_variant	hg38	ENST00000301067.12:c.3455C>A	p.P1152H	KMT2D	FALSE
ACH-000997	HCT15	chr3	37004452	G	T	SNV	missense_variant	hg38	ENST00000231790.8:c.358G>T	p.A120S	MLH1	FALSE
ACH-000997	HCT15	chr5	80728860	T	C	SNV	missense_variant	hg38	ENST00000265081.7:c.1463T>C	p.I488T	MSH3	FALSE
ACH-000997	HCT15	chr6	31743172	T	C	SNV	splice_donor_variant	hg38	ENST00000375750.9:c.415+2T>C	NA	MSH5	FALSE
ACH-000997	HCT15	chr2	47798849	GC	G	deletion	frameshift_variant	hg38	ENST00000234420.11:c.868del	p.L290Ter	MSH6	FALSE
ACH-000997	HCT15	chr2	47804981	TGA	T	deletion	frameshift_variant	hg38	ENST00000234420.11:c.3511_3512del	p.D1171Ter	MSH6	FALSE
ACH-000997	HCT15	chr2	47805627	C	T	SNV	missense_variant	hg38	ENST00000234420.11:c.3566C>T	p.T1189I	MSH6	FALSE
ACH-000997	HCT15	chr4	39300264	C	T	SNV	missense_variant	hg38	ENST00000349703.7:c.2686G>A	p.A896T	RFC1	FALSE
ACH-001091	HRT18	chr3	37045943	G	T	Missense_Mutation	Missense_Mutation	hg19	ENST00000231790.2:c.358G>T	p.A120S	MLH1	FALSE
ACH-001091	HRT18	chr2	47702203	C	T	Missense_Mutation	Missense_Mutation	hg19	ENST00000233146.2:c.1799C>T	p.A600V	MSH2	FALSE
ACH-001091	HRT18	chr5	80024679	T	C	Missense_Mutation	Missense_Mutation	hg19	ENST00000265081.6:c.1463T>C	p.I488T	MSH3	FALSE
ACH-001091	HRT18	chr2	48025989	C	-	Frame_Shift_Del	Frame_Shift_Del	hg19	ENST00000234420.5:c.867delC	p.G289fs	MSH6	FALSE
ACH-001091	HRT18	chr2	190719839	A	C	Missense_Mutation	Missense_Mutation	hg19	ENST00000441310.2:c.1841A>C	p.E614A	PMS1	FALSE
ACH-000950	LOVO	chr1	241879185	G	A	SNV	missense_variant	hg38	ENST00000366548.8:c.1951G>A	p.V651M	EXO1	FALSE
ACH-000950	LOVO	chr12	49054696	CG	C	deletion	frameshift_variant	hg38	ENST00000301067.12:c.231del	p.H77QfsTer53	KMT2D	FALSE
ACH-000950	LOVO	chr2	189854634	TA	T	deletion	frameshift_variant	hg38	ENST00000441310.7:c.1366del	p.T456LfsTer4	PMS1	FALSE
ACH-000957	LS180	chr12	49444973	-	G	insertion	frameshift_variant	hg19	ENST00000301067.7:c.2492_2493insC	p.S831fs	KMT2D	FALSE
ACH-000957	LS180	chr12	49444978	-	TCAAG	insertion	frameshift_variant	hg19	ENST00000301067.7:c.2487_2488insCTTGA	p.EE829fs	KMT2D	FALSE
ACH-000957	LS180	chr3	37004444	C	T	SNV	missense_variant	hg38	ENST00000231790.8:c.350C>T	p.T117M	MLH1	FALSE
ACH-000957	LS180	chr2	47803500	AC	A	deletion	frameshift_variant	hg38	ENST00000234420.11:c.3261del	p.F1088SfsTer2	MSH6	FALSE
ACH-000985	LS411N	chr1	241881989	CA	C	deletion	frameshift_variant	hg38	ENST00000366548.8:c.2190del	p.D731TfsTer4	EXO1	FALSE
ACH-000985	LS411N	chr12	49031395	C	A	SNV	missense_variant	hg38	ENST00000301067.12:c.13310G>T	p.G4437V	KMT2D	FALSE
ACH-000985	LS411N	chr12	49050534	C	A	SNV	missense_variant	hg38	ENST00000301067.12:c.3054G>T	p.E1018D	KMT2D	FALSE
ACH-000985	LS411N	chr12	49051124	AG	A	deletion	frameshift_variant	hg38	ENST00000301067.12:c.2558del	p.P853LfsTer77	KMT2D	FALSE
ACH-000985	LS411N	chr3	129436899	CT	C	deletion	frameshift_variant	hg38	ENST00000429544.7:c.744del	p.G249DfsTer54	MBD4	FALSE
ACH-000985	LS411N	chr3	37008874	G	A	SNV	missense_variant	hg38	ENST00000231790.8:c.514G>A	p.E172K	MLH1	FALSE
ACH-000985	LS411N	chr3	37012098	C	T	SNV	stop_gained&splice_region_variant	hg38	ENST00000231790.8:c.676C>T	p.R226Ter	MLH1	FALSE
ACH-000985	LS411N	chr5	80675095	CA	C	deletion	frameshift_variant	hg38	ENST00000265081.7:c.1148del	p.K383RfsTer32	MSH3	FALSE
ACH-000985	LS411N	chr2	189864213	T	A	SNV	missense_variant	hg38	ENST00000441310.7:c.2327T>A	p.I776N	PMS1	FALSE
ACH-000985	LS411N	chr4	39320420	GT	G	deletion	frameshift_variant	hg38	ENST00000349703.7:c.1057del	p.T353LfsTer15	RFC1	FALSE
ACH-000943	RKO	chr12	49026799	A	G	SNV	missense_variant	hg38	ENST00000301067.12:c.15167T>C	p.L5056P	KMT2D	FALSE
ACH-000943	RKO	chr12	49034629	C	A	SNV	stop_gained	hg38	ENST00000301067.12:c.10393G>T	p.G3465Ter	KMT2D	FALSE
ACH-000943	RKO	chr12	49040120	AG	A	deletion	frameshift_variant	hg38	ENST00000301067.12:c.7649del	p.P2550LfsTer33	KMT2D	FALSE
ACH-000943	RKO	chr12	49042318	GC	G	deletion	frameshift_variant	hg38	ENST00000301067.12:c.5879del	p.G1960AfsTer87	KMT2D	FALSE
ACH-000943	RKO	chr12	49044908	A	G	SNV	missense_variant	hg38	ENST00000301067.12:c.4799T>C	p.L1600P	KMT2D	FALSE
ACH-000943	RKO	chr3	37020392	C	A	SNV	missense_variant	hg38	ENST00000231790.8:c.967C>A	p.L323M	MLH1	FALSE
ACH-000943	RKO	chr5	80675095	CA	C	deletion	frameshift_variant	hg38	ENST00000265081.7:c.1148del	p.K383RfsTer32	MSH3	FALSE
ACH-000943	RKO	chr2	47803442	CTA	C	deletion	frameshift_variant	hg38	ENST00000234420.11:c.3198_3199del	p.Y1066Ter	MSH6	FALSE
ACH-000955	SNU407	chr1	241878749	GT	G	deletion	frameshift_variant&splice_region_variant	hg38	ENST00000366548.8:c.1522del	p.C508AfsTer13	EXO1	FALSE
ACH-000955	SNU407	chr12	49038090	AC	A	deletion	frameshift_variant	hg38	ENST00000301067.12:c.9265del	p.V3089WfsTer30	KMT2D	FALSE
ACH-000955	SNU407	chr12	49044867	G	A	SNV	missense_variant	hg38	ENST00000301067.12:c.4840C>T	p.R1614W	KMT2D	FALSE
ACH-000955	SNU407	chr12	49049883	AC	A	deletion	frameshift_variant	hg38	ENST00000301067.12:c.3704del	p.G1235VfsTer95	KMT2D	FALSE
ACH-000955	SNU407	chr12	49050092	T	C	SNV	missense_variant	hg38	ENST00000301067.12:c.3496A>G	p.M1166V	KMT2D	FALSE
ACH-000955	SNU407	chr12	49050310	G	T	SNV	missense_variant	hg38	ENST00000301067.12:c.3278C>A	p.P1093H	KMT2D	FALSE
ACH-000955	SNU407	chr12	49054116	C	T	SNV	missense_variant	hg38	ENST00000301067.12:c.535G>A	p.G179S	KMT2D	FALSE
ACH-000955	SNU407	chr2	47414318	C	G	SNV	stop_gained	hg38	ENST00000233146.7:c.842C>G	p.S281Ter	MSH2	FALSE
ACH-000967	SNUC2A	chr12	49039837	G	A	SNV	stop_gained	hg38	ENST00000301067.12:c.7933C>T	p.R2645Ter	KMT2D	FALSE
ACH-000967	SNUC2A	chr12	49044877	C	CT	insertion	frameshift_variant	hg38	ENST00000301067.12:c.4829_4830insA	p.R1611AfsTer20	KMT2D	FALSE
ACH-000967	SNUC2A	chr2	47803500	A	AC	insertion	frameshift_variant	hg38	ENST00000234420.11:c.3261dup	p.F1088LfsTer5	MSH6	TRUE
ACH-000967	SNUC2A	chr4	39321296	G	T	SNV	missense_variant	hg38	ENST00000349703.7:c.799C>A	p.P267T	RFC1	FALSE
ACH-000970	SNUC5	chr12	49040292	C	A	SNV	missense_variant	hg38	ENST00000301067.12:c.7478G>T	p.G2493V	KMT2D	FALSE
ACH-000970	SNUC5	chr12	49040594	AG	A	deletion	frameshift_variant	hg38	ENST00000301067.12:c.7175del	p.P2392LfsTer34	KMT2D	FALSE
ACH-000958	SW48	chr12	49027256	G	A	SNV	stop_gained	hg38	ENST00000301067.12:c.14710C>T	p.R4904Ter	KMT2D	FALSE
ACH-000958	SW48	chr12	49051419	CG	C	deletion	frameshift_variant	hg38	ENST00000301067.12:c.2263del	p.R755GfsTer175	KMT2D	FALSE
ACH-000958	SW48	chr2	47803500	A	AC	insertion	frameshift_variant	hg38	ENST00000234420.11:c.3261dup	p.F1088LfsTer5	MSH6	FALSE
