# Supplementary material for: Mapping in silico genetic networks of the KMT2D tumour suppressor gene to uncover novel functional associations and cancer cell vulnerabilities
Source: Genome Med. 2024 Nov 22;16:136. doi: 10.1186/s13073-024-01401-9 (PMC11583415; doi:10.1186/s13073-024-01401-9)
Supplement: Supplementary file 3 — Additional file 3: Table S3. KMT2D essentiality network results. A. Ranked list of genes in the KMT2D essentiality network. GeneName: hugo gene symbol. GeneNameID: hugo gene symbol separated by NCBI gene id. Estimate: Pearson’s correlation coefficient. P.value: p-value derived from Pearson’s correlation test. Perm.adj.p.value: p-values corrected for multiple testing using permutation tests with 100,000 random sampling. Rank: rank in list determined by order of estimate. Candidate_inflection: TRUE if a gene’s Pearson’s correlation coefficient is past the inflection point of the positive/negative curve (see Methods). Chr: chromosome location of gene. Gene_start_bp: a gene’s start position. Gene_end_bp: a gene’s end position. Karyotype_band: the karyotype band in which the gene is found. B. Enriched GO biological processes found among co-/anti-essential genes. Results are outputs from ClusterProfiler. C. Clustered GO terms of co-essential genes. [file 13073_2024_1401_MOESM3_ESM.xlsx]

## Sheet: A-Essentiality rank
GeneName	GeneNameID	estimate	p.value	perm.adj.p.value	Rank	Candidate_inflection	chr	gene_start_bp	gene_end_bp	karyotype_band
KMT2D	KMT2D_8085	1	0	9.9999e-06	18333	TRUE	12	49018975	49060794	q13.12
KDM6A	KDM6A_7403	0.536209	4.20201e-52	9.9999e-06	18332	TRUE	X	44873188	45112779	p11.3
NCOA6	NCOA6_23054	0.432228	2.09383e-34	9.9999e-06	18331	TRUE	20	34689097	34825651	q11.22
PARD3	PARD3_56288	0.254809	3.1872e-12	9.9999e-06	18330	TRUE	10	34109560	34815325	p11.21
GRHL2	GRHL2_79977	0.22292	1.25797e-09	9.9999e-06	18329	TRUE	8	101492439	101669726	q22.3
PARD6B	PARD6B_84612	0.221318	1.66102e-09	9.9999e-06	18328	TRUE	20	50731580	50756795	q13.13
FBXO11	FBXO11_80204	0.21366	6.08944e-09	9.9999e-06	18327	TRUE	2	47789316	47906498	p16.3
STAG2	STAG2_10735	0.204684	6.7879e-08	9.9999e-06	18326	TRUE	X	123960212	124422664	q25
PRKCI	PRKCI_5584	0.198963	6.45087e-08	9.9999e-06	18325	TRUE	3	170222424	170305977	q26.2
COPS6	COPS6_10980	0.197433	8.16529e-08	9.9999e-06	18324	TRUE	7	100088969	100092187	q22.1
SMARCE1	SMARCE1_6605	0.193325	1.52386e-07	9.9999e-06	18323	TRUE	17	40624962	40648654	q21.2
OR8S1	OR8S1_341568	0.186034	4.46319e-07	9.9999e-06	18322	TRUE	12	48525632	48526570	q13.11
PAGR1	PAGR1_79447	0.172622	2.89186e-06	2.99997e-05	18321	TRUE	16	29816152	29822489	p11.2
FOXA1	FOXA1_3169	0.170086	4.05401e-06	2.99997e-05	18320	TRUE	14	37589552	37596059	q21.1
TFAP2C	TFAP2C_7022	0.169999	4.10121e-06	2.99997e-05	18319	TRUE	20	56629306	56639283	q13.31
PAM16	PAM16_51025	0.167611	5.61046e-06	3.99996e-05	18318	TRUE	16	4331549	4355607	p13.3
TOB1	TOB1_10140	0.163112	1.00085e-05	3.99996e-05	18317	TRUE	17	50862223	50867978	q21.33
SUZ12	SUZ12_23512	0.161463	1.23265e-05	3.99996e-05	18316	TRUE	17	31937007	32001038	q11.2
PPP2R3C	PPP2R3C_55012	0.160838	1.33309e-05	3.99996e-05	18315	TRUE	14	35085467	35122517	q13.2
KRT18	KRT18_3875	0.160668	1.36184e-05	3.99996e-05	18314	TRUE	12	52948871	52952906	q13.13
SAP130	SAP130_79595	0.158795	1.71901e-05	4.99995e-05	18313	TRUE	2	127941217	128028120	q14.3
RBM33	RBM33_155435	0.15759	1.99424e-05	5.99994e-05	18312	TRUE	7	155644451	155781485	q36.3
TMEM164	TMEM164_84187	0.155062	4.70839e-05	0.000129999	18311	TRUE	X	110002631	110182734	q23
BAG6	BAG6_7917	0.154771	2.81056e-05	6.99993e-05	18310	TRUE	6	31639028	31652705	p21.33
SNIP1	SNIP1_79753	0.153448	3.29517e-05	9.9999e-05	18309	TRUE	1	37534449	37554293	p34.3
HNF1B	HNF1B_6928	0.152425	3.72296e-05	0.000109999	18308	TRUE	17	37686431	37745059	q12
CHD8	CHD8_57680	0.152331	3.76453e-05	0.000119999	18307	TRUE	14	21385194	21456126	q11.2
VWA5B2	VWA5B2_90113	0.151755	4.03096e-05	0.000119999	18306	TRUE	3	184229585	184242329	q27.1
INO80E	INO80E_283899	0.149534	5.23416e-05	0.000139999	18305	TRUE	16	29995715	30005793	p11.2
TRPS1	TRPS1_7227	0.149187	5.45006e-05	0.000139999	18304	TRUE	8	115408496	115809673	q23.3
INO80	INO80_54617	0.148635	5.81141e-05	0.000139999	18303	TRUE	15	40978880	41116280	q15.1
RLF	RLF_6018	0.148191	6.11868e-05	0.000149999	18302	TRUE	1	40161387	40240921	p34.2
PPP1R15B	PPP1R15B_84919	0.147307	6.77594e-05	0.000179998	18301	TRUE	1	204396492	204411887	q32.1
STEAP3	STEAP3_55240	0.145602	8.23665e-05	0.000179998	18300	TRUE	2	119223831	119265652	q14.2
ARID1A	ARID1A_8289	0.14511	8.71079e-05	0.000179998	18299	TRUE	1	26693236	26782104	p36.11
KDM3B	KDM3B_51780	0.143938	9.94508e-05	0.000189998	18298	TRUE	5	138352685	138437028	q31.2
PEX14	PEX14_5195	0.143897	9.99128e-05	0.000189998	18297	TRUE	1	10472288	10630758	p36.22
VEZF1	VEZF1_7716	0.142986	0.000110674	0.000199998	18296	TRUE	17	57971547	57988259	q22
SPAG7	SPAG7_9552	0.14265	0.000114917	0.000219998	18295	TRUE	17	4959226	4967817	p13.2
NCOR1	NCOR1_9611	0.142603	0.000115522	0.000219998	18294	TRUE	17	16029065	16218185	p11.2
SHARPIN	SHARPIN_81858	0.141741	0.000127152	0.000249998	18293	TRUE	8	144098633	144108124	q24.3
COASY	COASY_80347	0.140736	0.000142112	0.000249998	18292	TRUE	17	42561467	42566277	q21.2
COL4A3BP	COL4A3BP_10087	0.139938	0.000155158	0.000249998	18291	TRUE	NA	NA	NA	NA
LCOR	LCOR_84458	0.139333	0.000165779	0.000259997	18290	TRUE	10	96832254	96995956	q24.1
TFPT	TFPT_29844	0.138571	0.000180142	0.000309997	18289	TRUE	19	54107020	54115657	q13.42
PAXIP1	PAXIP1_22976	0.138549	0.000180566	0.000309997	18288	TRUE	7	154943687	155003124	q36.2
PTBP1	PTBP1_5725	0.138447	0.000182585	0.000319997	18287	TRUE	19	797075	812327	p13.3
MXI1	MXI1_4601	0.137776	0.000196347	0.000329997	18286	TRUE	10	110207605	110287365	q25.2
CHAMP1	CHAMP1_283489	0.137591	0.000200323	0.000349997	18285	TRUE	13	114314482	114337626	q34
OR2A25	OR2A25_392138	0.137516	0.000201948	0.000349997	18284	TRUE	7	144069811	144075870	q35
GLS2	GLS2_27165	0.137513	0.000202017	0.000349997	18283	TRUE	12	56470944	56488414	q13.3
RNF220	RNF220_55182	0.137374	0.00020506	0.000349997	18282	TRUE	1	44405194	44651724	p34.1
ZDHHC19	ZDHHC19_131540	0.136501	0.000225251	0.000369996	18281	TRUE	3	196197452	196211437	q29
GLUD2	GLUD2_2747	0.136403	0.000350244	0.000529995	18280	TRUE	CHR_HG439_PATCH	120966945	120969429	NA
GSKIP	GSKIP_51527	0.136377	0.00022826	0.000369996	18279	TRUE	14	96363452	96387288	q32.2
PATL1	PATL1_219988	0.135893	0.000240386	0.000389996	18278	TRUE	11	59636716	59669037	q12.1
GSPT1	GSPT1_2935	0.135864	0.000241122	0.000389996	18277	TRUE	16	11868128	11916082	p13.13
DPM2	DPM2_8818	0.135637	0.000247036	0.000399996	18276	TRUE	9	127935099	127937854	q34.11
RBM47	RBM47_54502	0.135571	0.000248774	0.000409996	18275	TRUE	4	40423267	40630875	p14
ZNF281	ZNF281_23528	0.134576	0.000276497	0.000469995	18274	TRUE	1	200404940	200410056	q32.1
POM121C	POM121C_100101267	0.134433	0.000280707	0.000479995	18273	TRUE	7	75416786	75486299	q11.23
ANP32A	ANP32A_8125	0.13426	0.000285906	0.000499995	18272	TRUE	15	68778535	68820897	q23
CPSF4	CPSF4_10898	0.13406	0.000291984	0.000509995	18271	TRUE	7	99438922	99457373	q22.1
GCLC	GCLC_2729	0.133553	0.000308007	0.000529995	18270	TRUE	6	53497341	53616970	p12.1
PAX8	PAX8_7849	0.133523	0.000308966	0.000529995	18269	TRUE	2	113215997	113278921	q14.1
PFKL	PFKL_5211	0.133126	0.000322119	0.000529995	18268	TRUE	21	44300051	44327376	q22.3
TGM5	TGM5_9333	0.132882	0.000330428	0.000529995	18267	TRUE	15	43232590	43266928	q15.2
KLF6	KLF6_1316	0.132723	0.000335966	0.000529995	18266	TRUE	10	3775996	3785281	p15.2
TRAF7	TRAF7_84231	0.132698	0.000336872	0.000529995	18265	TRUE	16	2155698	2178129	p13.3
NFX1	NFX1_4799	0.132275	0.000352036	0.000529995	18264	TRUE	9	33290512	33371157	p13.3
BRAP	BRAP_8315	0.131881	0.000366779	0.000559994	18263	TRUE	12	111642146	111685956	q24.12
COG7	COG7_91949	0.131571	0.000378774	0.000569994	18262	TRUE	16	23388493	23453189	p12.2
BCAN	BCAN_63827	0.13152	0.000380772	0.000569994	18261	TRUE	1	156641390	156659532	q23.1
DOC2A	DOC2A_8448	0.130878	0.000406888	0.000579994	18260	TRUE	16	30005514	30023270	p11.2
UPF1	UPF1_5976	0.130571	0.000419992	0.000579994	18259	TRUE	19	18831959	18868230	p13.11
NBPF9	NBPF9_400818	0.130493	0.000423335	0.000589994	18258	TRUE	1	149052186	149103561	q21.2
ALG9	ALG9_79796	0.130179	0.000437229	0.000599994	18257	TRUE	11	111782195	111871581	q23.1
VAV3	VAV3_10451	0.129841	0.000452644	0.000629994	18256	TRUE	1	107571161	107965180	p13.3
NUDC	NUDC_10726	0.129826	0.000453357	0.000639994	18255	TRUE	1	26900238	26946871	p36.11
CCDC54	CCDC54_84692	0.129593	0.000464281	0.000649994	18254	TRUE	3	107377439	107378635	q13.12
IRF2BP2	IRF2BP2_359948	0.129108	0.000487844	0.000719993	18253	TRUE	1	234604269	234610178	q42.3
HGS	HGS_9146	0.129086	0.000488947	0.000719993	18252	TRUE	17	81683326	81703138	q25.3
NUFIP2	NUFIP2_57532	0.128807	0.000503012	0.000739993	18251	TRUE	17	29255839	29294148	q11.2
NPRL2	NPRL2_10641	0.128687	0.000509159	0.000749993	18250	TRUE	3	50347330	50350826	p21.31
SLC11A2	SLC11A2_4891	0.128117	0.000539439	0.000769992	18249	TRUE	12	50979401	51028566	q13.12
TFG	TFG_10342	0.127759	0.000559305	0.000769992	18248	TRUE	3	100709295	100748964	q12.2
ARHGAP29	ARHGAP29_9411	0.127334	0.000583794	0.000809992	18247	TRUE	1	94148988	94275068	p22.1
OR13D1	OR13D1_286365	0.127078	0.000598991	0.000829992	18246	TRUE	9	104694518	104695462	q31.1
TIAF1	TIAF1_9220	0.126878	0.000611167	0.000879991	18245	TRUE	NA	NA	NA	NA
ATP6V1H	ATP6V1H_51606	0.126317	0.000646432	0.000919991	18244	TRUE	8	53715543	53843558	q11.23
FAM131B	FAM131B_9715	0.126022	0.000665742	0.000949991	18243	TRUE	7	143353400	143362770	q34
PMM2	PMM2_5373	0.125856	0.000676832	0.000949991	18242	TRUE	16	8788823	8862534	p13.2
ZBTB41	ZBTB41_360023	0.125221	0.000720858	0.00097999	18241	TRUE	1	197153682	197201293	q31.3
ZNF844	ZNF844_284391	0.124466	0.000776745	0.00102999	18240	TRUE	19	12064731	12081565	p13.2
ZMYM3	ZMYM3_9203	0.124251	0.00113846	0.00139999	18239	TRUE	X	71239624	71255146	q13.1
RBBP5	RBBP5_5929	0.123858	0.0008246	0.00106999	18238	TRUE	1	205086142	205122015	q32.1
TMEM106C	TMEM106C_79022	0.123711	0.000836513	0.00106999	18237	TRUE	12	47963569	47968878	q13.11
COG1	COG1_9382	0.123634	0.00084285	0.00106999	18236	TRUE	17	73193055	73208507	q25.1
PCGF1	PCGF1_84759	0.12348	0.000855656	0.00108999	18235	TRUE	2	74505043	74507695	p13.1
PRPS1	PRPS1_5631	0.123133	0.00126246	0.00153998	18234	TRUE	X	107628428	107651993	q22.3
TALDO1	TALDO1_6888	0.12309	0.000888946	0.00109999	18233	TRUE	11	747415	765012	p15.5
SLC38A1	SLC38A1_81539	0.122797	0.000914648	0.00114999	18232	TRUE	12	46183063	46270017	q13.11
CTCF	CTCF_10664	0.122641	0.000928642	0.00115999	18231	TRUE	16	67562467	67639177	q22.1
CSF3R	CSF3R_1441	0.122608	0.000931595	0.00115999	18230	TRUE	1	36466043	36483278	p34.3
LSM1	LSM1_27257	0.121954	0.000992632	0.00123999	18229	TRUE	8	38163335	38176730	p11.23
CYP4A11	CYP4A11_1579	0.121772	0.00101025	0.00123999	18228	TRUE	1	46929177	46941484	p33
PDK3	PDK3_5165	0.121536	0.00146146	0.00171998	18227	TRUE	X	24465244	24550466	p22.11
TCAF1	TCAF1_9747	0.121433	0.00104378	0.00127999	18226	TRUE	7	143851375	143902198	q35
CNOT4	CNOT4_4850	0.121342	0.00105299	0.00129999	18225	TRUE	7	135361795	135510127	q33
FOSL2	FOSL2_2355	0.121309	0.00105638	0.00130999	18224	TRUE	2	28392448	28417317	p23.2
FBXW7	FBXW7_55294	0.121206	0.00106694	0.00131999	18223	TRUE	4	152320544	152536092	q31.3
MPP5	MPP5_64398	0.121113	0.00107645	0.00131999	18222	TRUE	NA	NA	NA	NA
C1GALT1	C1GALT1_56913	0.120808	0.00110843	0.00137999	18221	TRUE	7	7156934	7248616	p22.1
SMARCD2	SMARCD2_6603	0.120052	0.00119159	0.00147999	18220	TRUE	17	63832081	63843065	q23.3
NUP153	NUP153_9972	0.119962	0.00120187	0.00149999	18219	TRUE	6	17615035	17706925	p22.3
TMED2	TMED2_10959	0.119796	0.00122105	0.00150998	18218	TRUE	12	123584533	123598582	q24.31
AQR	AQR_9716	0.119735	0.00122809	0.00150998	18217	TRUE	15	34851782	34969742	q14
HDAC7	HDAC7_51564	0.119545	0.0012505	0.00153998	18216	TRUE	12	47782722	47833132	q13.11
CRCP	CRCP_27297	0.119458	0.00126095	0.00153998	18215	TRUE	7	66114604	66154568	q11.21
DLD	DLD_1738	0.11923	0.00128854	0.00156998	18214	TRUE	7	107891162	107931730	q31.1
WDR48	WDR48_57599	0.119177	0.00129492	0.00156998	18213	TRUE	3	39052013	39096671	p22.2
PEX5	PEX5_5830	0.119132	0.00130052	0.00156998	18212	TRUE	12	7188685	7218574	p13.31
RAB10	RAB10_10890	0.119131	0.00130067	0.00156998	18211	TRUE	2	26034084	26137454	p23.3
ASXL1	ASXL1_171023	0.118765	0.0013464	0.00163998	18210	TRUE	20	32358330	32439319	q11.21
ERBB2	ERBB2_2064	0.118705	0.00135411	0.00165998	18209	TRUE	17	39687914	39730426	q12
CLTC	CLTC_1213	0.118621	0.00136489	0.00166998	18208	TRUE	17	59619684	59696956	q23.1
YRDC	YRDC_79693	0.118127	0.00142988	0.00170998	18207	TRUE	1	37802945	37808208	p34.3
SMARCB1	SMARCB1_6598	0.117715	0.00148632	0.00172998	18206	TRUE	22	23786931	23838009	q11.23
FAM129B	FAM129B_64855	0.117634	0.00149758	0.00179998	18205	TRUE	NA	NA	NA	NA
C16orf72	C16orf72_29035	0.117322	0.00154198	0.00184998	18204	TRUE	16	9091644	9121635	p13.2
S100A3	S100A3_6274	0.117259	0.00155111	0.00184998	18203	TRUE	1	153547329	153549258	q21.3
AVPR2	AVPR2_554	0.117167	0.00216187	0.00242998	18202	TRUE	X	153902531	153907166	q28
GNL3	GNL3_26354	0.117126	0.00157054	0.00187998	18201	TRUE	3	52681156	52694497	p21.1
NUPL2	NUPL2_11097	0.117113	0.00157235	0.00187998	18200	TRUE	NA	NA	NA	NA
CELSR3	CELSR3_1951	0.117102	0.00157403	0.00187998	18199	TRUE	3	48636463	48662886	p21.31
SPTLC2	SPTLC2_9517	0.116766	0.00162398	0.00191998	18198	TRUE	14	77505997	77616637	q24.3
ABI1	ABI1_10006	0.11674	0.00162801	0.00192998	18197	TRUE	10	26746593	26861087	p12.1
TIMM44	TIMM44_10469	0.116645	0.0016425	0.00193998	18196	TRUE	19	7926718	7943667	p13.2
PIK3R1	PIK3R1_5295	0.116403	0.00167984	0.00196998	18195	TRUE	5	68215740	68301821	q13.1
EED	EED_8726	0.116339	0.00168985	0.00198998	18194	TRUE	11	86244753	86278813	q14.2
KIF11	KIF11_3832	0.116187	0.00171382	0.00201998	18193	TRUE	10	92574105	92655395	q23.33
GSPT2	GSPT2_23708	0.116032	0.0023885	0.00266997	18192	TRUE	X	51743442	51746232	p11.22
POGZ	POGZ_23126	0.115891	0.00176133	0.00205998	18191	TRUE	1	151402724	151459494	q21.3
NFKBIZ	NFKBIZ_64332	0.115716	0.00179008	0.00209998	18190	TRUE	3	101827991	101861022	q12.3
WSB1	WSB1_26118	0.115628	0.00180471	0.00211998	18189	TRUE	17	27294076	27315926	q11.1
GTPBP3	GTPBP3_84705	0.115602	0.00180894	0.00211998	18188	TRUE	19	17334920	17342731	p13.11
EP300	EP300_2033	0.115348	0.00185186	0.00213998	18187	TRUE	22	41092592	41180077	q13.2
ZNF266	ZNF266_10781	0.1152	0.00187723	0.00214998	18186	TRUE	19	9412429	9435573	p13.2
AMBRA1	AMBRA1_55626	0.115174	0.00188173	0.00214998	18185	TRUE	11	46396414	46594125	p11.2
UBE2H	UBE2H_7328	0.114952	0.00192052	0.00217998	18184	TRUE	7	129830732	129952960	q32.2
LCNL1	LCNL1_401562	0.114445	0.00201185	0.00225998	18183	TRUE	9	136981904	136986410	q34.3
CLPX	CLPX_10845	0.114253	0.00204744	0.00228998	18182	TRUE	15	65148219	65185342	q22.31
DOK1	DOK1_1796	0.114137	0.00206906	0.00230998	18181	TRUE	2	74549026	74557551	p13.1
DEPDC5	DEPDC5_9681	0.113839	0.00212617	0.00239998	18180	TRUE	22	31753867	31908033	q12.2
TMEM253	TMEM253_643382	0.11372	0.00214929	0.00240998	18179	TRUE	14	21098811	21103724	q11.2
USP7	USP7_7874	0.113663	0.00216033	0.00242998	18178	TRUE	16	8892097	8975328	p13.2
EZH2	EZH2_2146	0.113172	0.00225868	0.00252997	18177	TRUE	7	148807257	148884321	q36.1
KLRF2	KLRF2_100431172	0.113169	0.00225945	0.00252997	18176	TRUE	12	9881489	9895833	p13.31
PEX12	PEX12_5193	0.112999	0.0022945	0.00255997	18175	TRUE	17	35574795	35578863	q12
RBM4	RBM4_5936	0.112769	0.00234257	0.00257997	18174	TRUE	11	66638667	66668374	q13.2
LRRTM4	LRRTM4_80059	0.112647	0.00236844	0.00264997	18173	TRUE	2	76747685	77593319	p12
RAPGEF3	RAPGEF3_10411	0.112581	0.00238253	0.00266997	18172	TRUE	12	47734363	47771040	q13.11
PEX6	PEX6_5190	0.112561	0.00238684	0.00266997	18171	TRUE	6	42963865	42979181	p21.1
LRRC3B	LRRC3B_116135	0.11256	0.0023871	0.00266997	18170	TRUE	3	26622772	26717537	p24.1
AAGAB	AAGAB_79719	0.112267	0.00245102	0.00272997	18169	TRUE	15	67200667	67255195	q23
B3GNT5	B3GNT5_84002	0.112261	0.00245226	0.00272997	18168	TRUE	3	183253253	183298504	q27.1
SKI	SKI_6497	0.112224	0.00246036	0.00272997	18167	TRUE	1	2227388	2310213	p36.33
PPP6R3	PPP6R3_55291	0.112079	0.00249273	0.00274997	18166	TRUE	11	68460731	68615334	q13.2
EIF1	EIF1_10209	0.111976	0.0025159	0.00275997	18165	TRUE	17	41688885	41692668	q21.2
RECQL5	RECQL5_9400	0.111926	0.00252708	0.00276997	18164	TRUE	17	75626845	75667189	q25.1
NUDT7	NUDT7_283927	0.111911	0.00253043	0.00277997	18163	TRUE	16	77722492	77742260	q23.1
OSBPL10	OSBPL10_114884	0.111868	0.00254021	0.00277997	18162	TRUE	3	31657912	32077580	p22.3
RREB1	RREB1_6239	0.111715	0.00257543	0.00280997	18161	TRUE	6	7107597	7251980	p24.3
REM1	REM1_28954	0.111671	0.00258549	0.00280997	18160	TRUE	20	31475288	31484895	q11.21
CSNK1D	CSNK1D_1453	0.111582	0.00260618	0.00280997	18159	TRUE	17	82239023	82273700	q25.3
SMC1B	SMC1B_27127	0.11137	0.00265603	0.00284997	18158	TRUE	22	45344063	45413619	q13.31
PGGHG	PGGHG_80162	0.111321	0.00266756	0.00287997	18157	TRUE	11	289126	296107	p15.5
HAPLN2	HAPLN2_60484	0.111173	0.00270318	0.00289997	18156	TRUE	1	156619331	156625725	q23.1
XXYLT1	XXYLT1_152002	0.111093	0.00272245	0.00291997	18155	TRUE	3	195068284	195271159	q29
PSMB6	PSMB6_5694	0.111071	0.00272771	0.00292997	18154	TRUE	17	4796144	4798502	p13.2
FGFR1OP	FGFR1OP_11116	0.110851	0.00278178	0.00297997	18153	TRUE	NA	NA	NA	NA
OR2A1	OR2A1_346528	0.110629	0.00283696	0.00302997	18152	TRUE	7	144312419	144322737	q35
CBLN3	CBLN3_643866	0.110459	0.00288026	0.00309997	18151	TRUE	14	24426545	24430954	q12
RNF126	RNF126_55658	0.110164	0.0029564	0.00315997	18150	TRUE	19	647526	663233	p13.3
SYCP2L	SYCP2L_221711	0.11016	0.00295737	0.00315997	18149	TRUE	6	10886831	10979320	p24.2
OSBPL7	OSBPL7_114881	0.110109	0.00297081	0.00318997	18148	TRUE	17	47807372	47821834	q21.32
PIGS	PIGS_94005	0.110012	0.00299625	0.00320997	18147	TRUE	17	28553383	28571794	q11.2
CDK17	CDK17_5128	0.109794	0.00305463	0.00324997	18146	TRUE	12	96278261	96400480	q23.1
PSMD6	PSMD6_9861	0.109512	0.00313144	0.00333997	18145	TRUE	3	64010550	64024010	p14.1
TMEM178B	TMEM178B_100507421	0.10911	0.00324383	0.00343997	18144	TRUE	7	141074064	141480380	q34
PCGF6	PCGF6_84108	0.109092	0.0032489	0.00344997	18143	TRUE	10	103302796	103351144	q24.33
LIN9	LIN9_286826	0.109086	0.00325086	0.00344997	18142	TRUE	1	226231149	226309869	q42.12
HINFP	HINFP_25988	0.109085	0.0032511	0.00344997	18141	TRUE	11	119121580	119136059	q23.3
RAB35	RAB35_11021	0.108964	0.00328554	0.00347997	18140	TRUE	12	120095099	120117502	q24.23
EIF2B4	EIF2B4_8890	0.108938	0.00329322	0.00349997	18139	TRUE	2	27364352	27370338	p23.3
TRMT1	TRMT1_55621	0.108918	0.0032988	0.00349997	18138	TRUE	19	13104902	13117567	p13.13
KCTD2	KCTD2_23510	0.10869	0.00336526	0.00352996	18137	TRUE	17	75032575	75065889	q25.1
RGS9	RGS9_8787	0.108636	0.00338118	0.00354996	18136	TRUE	17	65100812	65227703	q24.1
OR5AS1	OR5AS1_219447	0.108559	0.00340408	0.00356996	18135	TRUE	11	56027654	56038191	q12.1
SLC25A19	SLC25A19_60386	0.108544	0.00340846	0.00356996	18134	TRUE	17	75272981	75289510	q25.1
HMMR	HMMR_3161	0.108506	0.00341989	0.00357996	18133	TRUE	5	163460203	163491941	q34
2024-03-05	MARCH5_54708	0.10849	0.00342468	0.00357996	18132	TRUE	NA	NA	NA	NA
RBM27	RBM27_54439	0.10848	0.00342768	0.00358996	18131	TRUE	5	146203605	146289223	q32
ASAH2B	ASAH2B_653308	0.108304	0.00348055	0.00363996	18130	TRUE	10	50739318	50816495	q11.23
BRMS1	BRMS1_25855	0.108281	0.00348762	0.00363996	18129	TRUE	11	66337333	66345125	q13.2
CCNY	CCNY_219771	0.108277	0.00348897	0.00363996	18128	TRUE	10	35247025	35572669	p11.21
ZNF668	ZNF668_79759	0.108174	0.00352021	0.00364996	18127	TRUE	16	31060843	31074240	p11.2
CAPZB	CAPZB_832	0.108136	0.00353208	0.00365996	18126	TRUE	1	19338775	19485539	p36.13
HAUS1	HAUS1_115106	0.108121	0.00353663	0.00365996	18125	TRUE	18	46104378	46128333	q21.1
PCDHGA2	PCDHGA2_56113	0.108118	0.00353733	0.00365996	18124	TRUE	5	141338760	141512975	q31.3
RPL7A	RPL7A_6130	0.108053	0.00355751	0.00369996	18123	TRUE	9	133348218	133351426	q34.2
ACTR8	ACTR8_93973	0.108022	0.00356712	0.00370996	18122	TRUE	3	53867066	53882152	p21.1
PQBP1	PQBP1_10084	0.107998	0.00472008	0.00504995	18121	TRUE	X	48890197	48903402	p11.23
SDHB	SDHB_6390	0.107921	0.00359862	0.00371996	18120	TRUE	1	17018722	17054032	p36.13
NRAP	NRAP_4892	0.107895	0.00360674	0.00371996	18119	TRUE	10	113588714	113664070	q25.3
RER1	RER1_11079	0.107517	0.00372691	0.00386996	18118	TRUE	1	2391775	2405442	p36.32
PRKAG1	PRKAG1_5571	0.107387	0.00376918	0.00391996	18117	TRUE	12	49002274	49018807	q13.12
RANBP2	RANBP2_5903	0.107193	0.00383283	0.00396996	18116	TRUE	2	108719482	108785810	q13
HIST1H2BJ	HIST1H2BJ_8970	0.107072	0.00387306	0.00397996	18115	TRUE	NA	NA	NA	NA
ASH2L	ASH2L_9070	0.107055	0.00387871	0.00397996	18114	TRUE	8	38105493	38144076	p11.23
AASS	AASS_10157	0.107034	0.00388562	0.00400996	18113	TRUE	7	122064583	122144308	q31.32
MSH6	MSH6_2956	0.10699	0.00390036	0.00401996	18112	TRUE	2	47695530	47810063	p16.3
ZNF20	ZNF20_7568	0.106827	0.00395569	0.00403996	18111	TRUE	19	12092843	12140355	p13.2
ESR1	ESR1_2099	0.1068	0.00396492	0.00404996	18110	TRUE	6	151656691	152129619	q25.1
ANKS3	ANKS3_124401	0.106739	0.00398573	0.00408996	18109	TRUE	16	4696510	4734378	p13.3
TEX2	TEX2_55852	0.106693	0.0040014	0.00408996	18108	TRUE	17	64147227	64263260	q23.3
SON	SON_6651	0.106681	0.00400573	0.00409996	18107	TRUE	21	33543038	33577481	q22.11
SAMD4B	SAMD4B_55095	0.106611	0.00402974	0.00413996	18106	TRUE	19	39342421	39385710	q13.2
USP32	USP32_84669	0.106241	0.00415986	0.00432996	18105	TRUE	17	60177327	60422470	q23.2
DENND4C	DENND4C_55667	0.106209	0.00417112	0.00433996	18104	TRUE	9	19230435	19374281	p22.1
PCMT1	PCMT1_5110	0.106169	0.00418548	0.00434996	18103	TRUE	6	149749443	149811420	q25.1
MAZ	MAZ_4150	0.106079	0.00421806	0.00436996	18102	TRUE	16	29806106	29811164	p11.2
DUT	DUT_1854	0.105982	0.00425318	0.00440996	18101	TRUE	15	48331011	48343373	q21.1
RIPK3	RIPK3_11035	0.105958	0.0042618	0.00440996	18100	TRUE	14	24336025	24340022	q12
KDM3A	KDM3A_55818	0.105689	0.0043607	0.00458995	18099	TRUE	2	86440647	86492716	p11.2
SGCD	SGCD_6444	0.10561	0.00439026	0.00462995	18098	TRUE	5	155870344	156767788	q33.2
HIVEP2	HIVEP2_3097	0.105578	0.00440214	0.00462995	18097	TRUE	6	142751469	142956698	q24.2
DOCK6	DOCK6_57572	0.10541	0.00446579	0.00473995	18096	TRUE	19	11199295	11262524	p13.2
HSF1	HSF1_3297	0.105408	0.00446634	0.00473995	18095	TRUE	8	144291591	144314720	q24.3
SF3A2	SF3A2_8175	0.105398	0.00447033	0.00473995	18094	TRUE	19	2236824	2248655	p13.3
NUP37	NUP37_79023	0.105098	0.00458568	0.00482995	18093	TRUE	12	102073103	102120120	q23.2
TRO	TRO_7216	0.105085	0.00597946	0.00621994	18092	TRUE	X	54920462	54931431	p11.21
SLC35D1	SLC35D1_23169	0.104996	0.0046257	0.00487995	18091	TRUE	1	66999350	67054148	p31.3
HMOX2	HMOX2_3163	0.104813	0.00469784	0.00499995	18090	TRUE	16	4474690	4510347	p13.3
KIF4A	KIF4A_24137	0.104633	0.00619975	0.00645994	18089	TRUE	X	70290104	70420886	q13.1
MYRF	MYRF_745	0.104543	0.00480663	0.00514995	18088	TRUE	11	61752636	61788518	q12.2
ZNF688	ZNF688_146542	0.104438	0.00484944	0.00517995	18087	TRUE	16	30569672	30572734	p11.2
GLIS2	GLIS2_84662	0.104385	0.00487089	0.00519995	18086	TRUE	16	4314761	4339597	p13.3
ZNF407	ZNF407_55628	0.104265	0.00492081	0.00524995	18085	TRUE	18	74597870	75065671	q22.3
ARID3C	ARID3C_138715	0.104208	0.00494441	0.00526995	18084	TRUE	9	34621049	34629066	p13.3
RAB11FIP5	RAB11FIP5_26056	0.104181	0.00495549	0.00527995	18083	TRUE	2	73073382	73156721	p13.2
L3MBTL3	L3MBTL3_84456	0.104102	0.00498856	0.00530995	18082	TRUE	6	130013699	130141449	q23.1
MMP28	MMP28_79148	0.104093	0.0049924	0.00530995	18081	TRUE	17	35756249	35795707	q12
CREBBP	CREBBP_1387	0.10395	0.00505284	0.00539995	18080	TRUE	16	3725054	3880713	p13.3
CSNK2A1	CSNK2A1_1457	0.103889	0.00507885	0.00540995	18079	TRUE	20	472498	543835	p13
RPL27	RPL27_6155	0.103797	0.00511822	0.00544995	18078	TRUE	17	42998273	43002959	q21.31
ANKRD49	ANKRD49_54851	0.103769	0.00513055	0.00545995	18077	TRUE	11	94493979	94499578	q21
CASC3	CASC3_22794	0.103667	0.0051746	0.00546995	18076	TRUE	17	40140318	40172171	q21.1
LIPT1	LIPT1_51601	0.103659	0.00517795	0.00546995	18075	TRUE	2	99154955	99163157	q11.2
NPC1	NPC1_4864	0.103638	0.00518718	0.00549995	18074	TRUE	18	23506184	23586506	q11.2
DEFB104A	DEFB104A_140596	0.103574	0.00521511	0.00551994	18073	TRUE	8	7836436	7841242	p23.1
CNTFR	CNTFR_1271	0.103544	0.0052282	0.00551994	18072	TRUE	9	34551432	34590140	p13.3
INTS5	INTS5_80789	0.103534	0.00523258	0.00551994	18071	TRUE	11	62646848	62653302	q12.3
ADGRE2	ADGRE2_30817	0.103516	0.00524042	0.00551994	18070	TRUE	19	14732392	14778560	p13.12
ACTB	ACTB_60	0.10351	0.00524282	0.00551994	18069	TRUE	7	5526409	5563902	p22.1
WASL	WASL_8976	0.103479	0.00525673	0.00552994	18068	TRUE	7	123681943	123749003	q31.32
TNFAIP8L2	TNFAIP8L2_79626	0.103394	0.00529401	0.00555994	18067	TRUE	1	151156649	151159749	q21.3
COL2A1	COL2A1_1280	0.103256	0.00535551	0.00564994	18066	TRUE	12	47972967	48004554	q13.11
UTS2B	UTS2B_257313	0.103107	0.00542288	0.00570994	18065	TRUE	3	191267168	191330526	q28
OR5A1	OR5A1_219982	0.103008	0.00546759	0.00574994	18064	TRUE	11	59436469	59451380	q12.1
PEX3	PEX3_8504	0.102899	0.00551764	0.00577994	18063	TRUE	6	143450805	143490616	q24.2
PIGP	PIGP_51227	0.102795	0.00556555	0.00580994	18062	TRUE	21	37062846	37073170	q22.13
HCK	HCK_3055	0.102767	0.00557882	0.00583994	18061	TRUE	20	32052197	32101856	q11.21
KAZN	KAZN_23254	0.102761	0.00558138	0.00584994	18060	TRUE	1	13892792	15118043	p36.21
TNNT1	TNNT1_7138	0.102631	0.00564239	0.00588994	18059	TRUE	19	55132698	55149206	q13.42
COPS4	COPS4_51138	0.10263	0.00564257	0.00588994	18058	TRUE	4	83034447	83075818	q21.22
TMEM50B	TMEM50B_757	0.102558	0.00567687	0.00590994	18057	TRUE	21	33432485	33479974	q22.11
LPXN	LPXN_9404	0.102399	0.005752	0.00598994	18056	TRUE	11	58526871	58578220	q12.1
MTRNR2L7	MTRNR2L7_100288485	0.102186	0.00585486	0.00611994	18055	TRUE	NA	NA	NA	NA
RFX2	RFX2_5990	0.102121	0.00588627	0.00615994	18054	TRUE	19	5993164	6199572	p13.3
STIL	STIL_6491	0.101972	0.00595938	0.00621994	18053	TRUE	1	47250139	47314892	p33
FBN1	FBN1_2200	0.101921	0.0059844	0.00621994	18052	TRUE	15	48408313	48645721	q21.1
USP42	USP42_84132	0.10191	0.00599017	0.00623994	18051	TRUE	7	6104949	6161564	p22.1
MPI	MPI_4351	0.10189	0.00599984	0.00624994	18050	TRUE	15	74890005	74902219	q24.1
ASB8	ASB8_140461	0.101875	0.00600741	0.00625994	18049	TRUE	12	48147789	48181213	q13.11
CBLL1	CBLL1_79872	0.101859	0.00601519	0.00625994	18048	TRUE	7	107743073	107761667	q22.3
SLC39A9	SLC39A9_55334	0.101849	0.00602017	0.00625994	18047	TRUE	14	69398015	69462390	q24.1
STRIP1	STRIP1_85369	0.101842	0.00602387	0.00626994	18046	TRUE	1	110031577	110074641	p13.3
LCN15	LCN15_389812	0.101782	0.00605373	0.00629994	18045	TRUE	9	136759634	136766255	q34.3
PRAMEF2	PRAMEF2_65122	0.101775	0.00605696	0.00629994	18044	TRUE	1	12857086	12861909	p36.21
BOP1	BOP1_23246	0.101717	0.00608608	0.00632994	18043	TRUE	8	144262045	144291438	q24.3
GOLGA2	GOLGA2_2801	0.10161	0.00614017	0.00641994	18042	TRUE	9	128255829	128276026	q34.11
ASIC2	ASIC2_40	0.101582	0.00615432	0.00641994	18041	TRUE	17	33013087	34174964	q12
TIGD3	TIGD3_220359	0.101399	0.00624778	0.00649994	18040	TRUE	11	65354751	65357613	q13.1
PHIP	PHIP_55023	0.101334	0.00628153	0.00654993	18039	TRUE	6	78934419	79078287	q14.1
EVI5L	EVI5L_115704	0.101259	0.00632034	0.00659993	18038	TRUE	19	7830218	7864976	p13.2
DNM2	DNM2_1785	0.10125	0.00632501	0.00661993	18037	TRUE	19	10718055	10833488	p13.2
GSK3B	GSK3B_2932	0.101106	0.00640054	0.00666993	18036	TRUE	3	119821321	120094994	q13.33
GNE	GNE_10020	0.101062	0.00642352	0.00666993	18035	TRUE	9	36214441	36277042	p13.3
ABTB1	ABTB1_80325	0.101047	0.00643141	0.00666993	18034	TRUE	3	127672935	127680926	q21.3
HABP2	HABP2_3026	0.101029	0.00644105	0.00667993	18033	TRUE	10	113550837	113589602	q25.3
DENND4A	DENND4A_10260	0.100901	0.00650882	0.00670993	18032	TRUE	15	65658046	65792293	q22.31
ZNF358	ZNF358_140467	0.100782	0.00657287	0.00676993	18031	TRUE	19	7515292	7521025	p13.2
SHCBP1	SHCBP1_79801	0.100778	0.00657484	0.00676993	18030	TRUE	16	46578591	46621379	q11.2
OR4K17	OR4K17_390436	0.100612	0.00666468	0.00685993	18029	TRUE	14	20110739	20122199	q11.2
PRAMEF4	PRAMEF4_400735	0.10056	0.0066934	0.00688993	18028	TRUE	1	12879212	12886201	p36.21
ZNF34	ZNF34_80778	0.100473	0.00674086	0.00694993	18027	TRUE	8	144772224	144787345	q24.3
PFDN2	PFDN2_5202	0.100447	0.00675534	0.00696993	18026	TRUE	1	161100556	161118055	q23.3
UGT2B28	UGT2B28_54490	0.100442	0.00675801	0.00696993	18025	TRUE	4	69280475	69295050	q13.2
PRDM10	PRDM10_56980	0.100312	0.00683014	0.00704993	18024	TRUE	11	129899706	130002835	q24.3
ROMO1	ROMO1_140823	0.100141	0.00692587	0.00716993	18023	TRUE	20	35699272	35700984	q11.22
TBC1D8B	TBC1D8B_54885	0.1	0.00891732	0.00896991	18022	TRUE	X	106802673	106876150	q22.3
S1PR2	S1PR2_9294	0.0999394	0.00704064	0.00725993	18021	TRUE	19	10221433	10231331	p13.2
RASSF8	RASSF8_11228	0.0998763	0.00707685	0.00726993	18020	TRUE	12	25958232	26079892	p12.1
HELT	HELT_391723	0.0998294	0.00710388	0.00730993	18019	TRUE	4	185018490	185020953	q35.1
DDX17	DDX17_10521	0.0998189	0.00710993	0.00730993	18018	TRUE	22	38483438	38507660	q13.1
SETD5	SETD5_55209	0.0995683	0.00725605	0.00742993	18017	TRUE	3	9397615	9479240	p25.3
TFRC	TFRC_7037	0.0994864	0.0073044	0.00747993	18016	TRUE	3	196012511	196082153	q29
PMPCB	PMPCB_9512	0.0994603	0.00731982	0.00749993	18015	TRUE	7	103297435	103329511	q22.1
STX4	STX4_6810	0.0994297	0.007338	0.00750992	18014	TRUE	16	31032889	31042975	p11.2
OR5L2	OR5L2_26338	0.099406	0.00735212	0.00753992	18013	TRUE	11	55827219	55828154	q12.1
PUS7L	PUS7L_83448	0.0994036	0.00735353	0.00753992	18012	TRUE	12	43718992	43758793	q12
BROX	BROX_148362	0.0993849	0.00736467	0.00754992	18011	TRUE	1	222712553	222735196	q41
ZSCAN10	ZSCAN10_84891	0.0993694	0.00737391	0.00755992	18010	TRUE	16	3088890	3099295	p13.3
NAMPT	NAMPT_10135	0.0992844	0.0074248	0.00759992	18009	TRUE	7	106248298	106285966	q22.3
TEX10	TEX10_54881	0.0992471	0.00744726	0.00763992	18008	TRUE	9	100302077	100352942	q31.1
FAM161A	FAM161A_84140	0.0989893	0.00760391	0.00773992	18007	TRUE	2	61824848	61854143	p15
LRP8	LRP8_7804	0.0989487	0.00762888	0.00777992	18006	TRUE	1	53242364	53328469	p32.3
CDK13	CDK13_8621	0.0985726	0.00786348	0.00800992	18005	TRUE	7	39950121	40099580	p14.1
UGP2	UGP2_7360	0.0985431	0.00788212	0.00801992	18004	TRUE	2	63840952	63891562	p15
GET4	GET4_51608	0.0985426	0.00788243	0.00801992	18003	TRUE	7	876554	896436	p22.3
SAMM50	SAMM50_25813	0.0985001	0.0079094	0.00803992	18002	TRUE	22	43955442	44010531	q13.31
B3GNT2	B3GNT2_10678	0.0984742	0.00792587	0.00803992	18001	TRUE	2	62196115	62224731	p15
SPRED1	SPRED1_161742	0.0984135	0.0079646	0.00805992	18000	TRUE	15	38252836	38357249	q14
ING2	ING2_3622	0.0984065	0.0079691	0.00805992	17999	TRUE	4	183505058	183512429	q35.1
ASB3	ASB3_51130	0.0983905	0.00797931	0.00808992	17998	TRUE	2	53532672	53860160	p16.2
DDN	DDN_23109	0.0983801	0.00798597	0.00809992	17997	TRUE	12	48995149	48999375	q13.12
LMTK2	LMTK2_22853	0.0983567	0.00800102	0.00811992	17996	TRUE	7	98106862	98209638	q21.3
HIST1H4F	HIST1H4F_8361	0.0981788	0.00811599	0.00826992	17995	TRUE	NA	NA	NA	NA
RAB32	RAB32_10981	0.0980575	0.00819515	0.00831992	17994	TRUE	6	146543833	146554953	q24.3
NUDCD3	NUDCD3_23386	0.0980505	0.0081998	0.00831992	17993	TRUE	7	44379119	44490658	p13
PRR23B	PRR23B_389151	0.0978952	0.0083023	0.00838992	17992	TRUE	3	139019031	139020926	q23
HELZ	HELZ_9931	0.0977639	0.00838983	0.00848992	17991	TRUE	17	67070444	67245989	q24.2
MYO3A	MYO3A_53904	0.0977008	0.00843215	0.00853991	17990	TRUE	10	25934229	26212532	p12.1
IGSF8	IGSF8_93185	0.0976577	0.00846119	0.00853991	17989	TRUE	1	160091340	160098943	q23.2
CEBPA	CEBPA_1050	0.0976325	0.00847823	0.00855991	17988	TRUE	19	33299934	33302534	q13.11
ZNF653	ZNF653_115950	0.0975999	0.00850032	0.00857991	17987	TRUE	19	11483427	11505839	p13.2
ANKRD17	ANKRD17_26057	0.0975481	0.0085355	0.00862991	17986	TRUE	4	73073376	73258798	q13.3
LRRTM2	LRRTM2_26045	0.0975422	0.0085395	0.00862991	17985	TRUE	5	138868921	138875368	q31.2
PCYT1A	PCYT1A_5130	0.0974847	0.00857869	0.00867991	17984	TRUE	3	196214222	196287957	q29
OGT	OGT_8473	0.0974826	0.0108019	0.0108699	17983	TRUE	X	71533087	71575892	q13.1
KATNA1	KATNA1_11104	0.0974552	0.00859888	0.00868991	17982	TRUE	6	149594873	149648972	q25.1
ZNF14	ZNF14_7561	0.0973742	0.00865449	0.00876991	17981	TRUE	19	19710472	19733112	p13.11
ABI3BP	ABI3BP_25890	0.097175	0.00879264	0.00886991	17980	TRUE	3	100749156	100993515	q12.2
S100Z	S100Z_170591	0.0969754	0.0089331	0.00899991	17979	TRUE	5	76850001	76921650	q13.3
THEM5	THEM5_284486	0.0968471	0.0090244	0.00911991	17978	TRUE	1	151847101	151853712	q21.3
DPF2	DPF2_5977	0.0967664	0.00908224	0.00919991	17977	TRUE	11	65333843	65354262	q13.1
G3BP2	G3BP2_9908	0.0967464	0.0090966	0.00920991	17976	TRUE	4	75641849	75724589	q21.1
OGDH	OGDH_4967	0.0966252	0.00918422	0.00924991	17975	TRUE	7	44606572	44709066	p13
ARL3	ARL3_403	0.0965266	0.00925612	0.00932991	17974	TRUE	10	102673731	102714397	q24.32
RXRA	RXRA_6256	0.0964857	0.00928606	0.00935991	17973	TRUE	9	134317098	134440585	q34.2
APC	APC_324	0.0963928	0.00935439	0.00940991	17972	TRUE	5	112707498	112846239	q22.2
TRAF2	TRAF2_7186	0.0962773	0.00943996	0.00947991	17971	TRUE	9	136881912	136926607	q34.3
RABIF	RABIF_5877	0.0962698	0.00944556	0.00949991	17970	TRUE	1	202878282	202889149	q32.1
CCDC9B	CCDC9B_388115	0.0961369	0.009545	0.0096499	17969	TRUE	15	40331452	40340939	q15.1
TET2	TET2_54790	0.0961161	0.00956061	0.0096599	17968	TRUE	4	105145875	105279816	q24
RHOXF2	RHOXF2_84528	0.0960787	0.0119994	0.0118499	17967	TRUE	X	120158613	120165630	q24
LTB4R2	LTB4R2_56413	0.096062	0.0096014	0.0096799	17966	TRUE	14	24305734	24312053	q12
LRRIQ4	LRRIQ4_344657	0.0960339	0.00962268	0.0096899	17965	TRUE	3	169812870	169837773	q26.2
TRIM48	TRIM48_79097	0.0959653	0.00967469	0.0097999	17964	TRUE	11	55262155	55271114	q11
MRGPRE	MRGPRE_116534	0.095917	0.00971151	0.0098499	17963	TRUE	11	3225030	3232417	p15.4
MYB	MYB_4602	0.0958932	0.00972967	0.0098599	17962	TRUE	6	135181308	135219173	q23.3
FAM83D	FAM83D_81610	0.0958395	0.00977077	0.0098699	17961	TRUE	20	38926312	38953106	q11.23
TCN2	TCN2_6948	0.0958249	0.00978201	0.0098699	17960	TRUE	22	30607003	30627271	q12.2
RANBP3L	RANBP3L_202151	0.0958032	0.00979867	0.0098899	17959	TRUE	5	36246913	36302114	p13.2
HCN2	HCN2_610	0.0957304	0.00985483	0.0099199	17958	TRUE	19	589881	617159	p13.3
ATP6V1G1	ATP6V1G1_9550	0.0956945	0.00988262	0.0099499	17957	TRUE	9	114587706	114598915	q32
DNAJC30	DNAJC30_84277	0.095656	0.00991253	0.0099599	17956	TRUE	7	73680918	73683453	q11.23
RBM25	RBM25_58517	0.0956163	0.00994338	0.0099999	17955	TRUE	14	73058532	73123899	q24.2
TMEM53	TMEM53_79639	0.0956066	0.00995099	0.0100199	17954	TRUE	1	44635238	44674481	p34.1
INS	INS_3630	0.0955981	0.00995762	0.0100199	17953	TRUE	11	2159779	2161221	p15.5
COPS2	COPS2_9318	0.0954281	0.010091	0.0101099	17952	TRUE	15	49106068	49155661	q21.1
FNDC3B	FNDC3B_64778	0.0954171	0.0100997	0.0101299	17951	TRUE	3	172039578	172401669	q26.31
CA9	CA9_768	0.095396	0.0101164	0.0101299	17950	TRUE	9	35673928	35681159	p13.3
TOPORS	TOPORS_10210	0.0953914	0.01012	0.0101499	17949	TRUE	9	32540544	32552586	p21.1
EQTN	EQTN_54586	0.0953476	0.0101547	0.0101899	17948	TRUE	9	27284654	27297150	p21.2
NUP85	NUP85_79902	0.0953101	0.0101846	0.0102299	17947	TRUE	17	75205659	75235758	q25.1
CRIP3	CRIP3_401262	0.0953004	0.0101923	0.0102599	17946	TRUE	6	43299710	43308826	p21.1
TSTD2	TSTD2_158427	0.0951282	0.0103303	0.0103899	17945	TRUE	9	97600080	97633368	q22.33
ERBB3	ERBB3_2065	0.0951145	0.0103413	0.0103899	17944	TRUE	12	56076799	56103505	q13.2
HEBP2	HEBP2_23593	0.0951038	0.01035	0.0104199	17943	TRUE	6	138403531	138422197	q24.1
MUL1	MUL1_79594	0.0950884	0.0103625	0.0104399	17942	TRUE	1	20499448	20508151	p36.12
KIFC1	KIFC1_3833	0.0950836	0.0103663	0.0104399	17941	TRUE	6	33391823	33409896	p21.32
EDF1	EDF1_8721	0.0950202	0.0104177	0.0105099	17940	TRUE	9	136862119	136866308	q34.3
NRP1	NRP1_8829	0.0949954	0.0104378	0.0105499	17939	TRUE	10	33177492	33336262	p11.22
CACNB3	CACNB3_784	0.0948522	0.010555	0.0106799	17938	TRUE	12	48813794	48828941	q13.12
EPC1	EPC1_80314	0.0948168	0.0105841	0.0106899	17937	TRUE	10	32267751	32378798	p11.22
FAM168A	FAM168A_23201	0.0948084	0.010591	0.0107099	17936	TRUE	11	73400487	73598189	q13.4
OR5AU1	OR5AU1_390445	0.0947965	0.0106008	0.0107099	17935	TRUE	14	21148370	21159060	q11.2
PLAGL2	PLAGL2_5326	0.0947003	0.0106804	0.0107399	17934	TRUE	20	32192504	32207743	q11.21
C1GALT1C1	C1GALT1C1_29071	0.0946368	0.0133502	0.0132299	17933	TRUE	CHR_HG439_PATCH	120625674	120630054	NA
BEST4	BEST4_266675	0.0945828	0.0107784	0.0108399	17932	TRUE	1	44783585	44788170	p34.1
C6orf89	C6orf89_221477	0.0945749	0.010785	0.0108399	17931	TRUE	6	36871870	36928964	p21.2
TMEM208	TMEM208_29100	0.0945122	0.0108376	0.0108699	17930	TRUE	16	67227103	67229278	q22.1
SRSF5	SRSF5_6430	0.0944885	0.0108576	0.0108899	17929	TRUE	14	69726900	69772005	q24.1
PPIL1	PPIL1_51645	0.094426	0.0109103	0.0109499	17928	TRUE	6	36854827	36874803	p21.2
CDKL1	CDKL1_8814	0.09434	0.0109834	0.0109999	17927	TRUE	14	50326265	50416461	q22.1
CEBPB	CEBPB_1051	0.0942637	0.0110485	0.0110299	17926	TRUE	20	50190830	50192668	q13.13
CYSLTR2	CYSLTR2_57105	0.0942609	0.0110509	0.0110299	17925	TRUE	13	48653711	48711226	q14.2
FNDC3A	FNDC3A_22862	0.0942593	0.0110523	0.0110299	17924	TRUE	13	48975912	49209779	q14.2
SOD2	SOD2_6648	0.0942271	0.0110799	0.0110499	17923	TRUE	6	159669069	159762529	q25.3
COPS7A	COPS7A_50813	0.0941163	0.0111753	0.0110999	17922	TRUE	12	6724014	6731875	p13.31
PALLD	PALLD_23022	0.0940934	0.0111951	0.0110999	17921	TRUE	4	168497052	168928457	q32.3
OTUD6B	OTUD6B_51633	0.0940296	0.0112505	0.0111599	17920	TRUE	8	91070196	91087095	q21.3
TTC1	TTC1_7265	0.0940276	0.0112522	0.0111599	17919	TRUE	5	160009113	160065543	q33.3
YPEL5	YPEL5_51646	0.0939934	0.0112819	0.0111799	17918	TRUE	2	30146941	30160533	p23.1
VPS26A	VPS26A_9559	0.0939451	0.0113241	0.0112099	17917	TRUE	10	69123512	69174412	q22.1
TOR4A	TOR4A_54863	0.0939142	0.0113512	0.0112199	17916	TRUE	9	137277726	137282641	q34.3
RAB11A	RAB11A_8766	0.0938908	0.0113717	0.0112499	17915	TRUE	15	65726054	65891989	q22.31
DNASE1	DNASE1_1773	0.0938898	0.0113726	0.0112499	17914	TRUE	16	3611728	3680143	p13.3
PCDHB6	PCDHB6_56130	0.0938736	0.0113868	0.0112599	17913	TRUE	5	141150057	141153287	q31.3
RPRD1A	RPRD1A_55197	0.0938626	0.0113965	0.0112699	17912	TRUE	18	35984387	36067576	q12.2
OR4K14	OR4K14_122740	0.093835	0.0114208	0.0112899	17911	TRUE	14	20014143	20019307	q11.2
MKRN3	MKRN3_7681	0.093816	0.0114375	0.0112999	17910	TRUE	15	23565674	23630075	q11.2
ITGA3	ITGA3_3675	0.0936811	0.0115571	0.0114499	17909	TRUE	17	50055968	50090481	q21.33
GOLGA6L9	GOLGA6L9_440295	0.0936305	0.0116023	0.0114699	17908	TRUE	15	82429816	82439153	q25.2
CCDC91	CCDC91_55297	0.0936161	0.0116151	0.0114999	17907	TRUE	12	28133249	28581511	p11.22
LRRC8E	LRRC8E_80131	0.0935858	0.0116422	0.0115299	17906	TRUE	19	7888505	7902021	p13.2
CYP1A2	CYP1A2_1544	0.0935302	0.0116922	0.0115999	17905	TRUE	15	74748845	74756607	q24.1
SLMAP	SLMAP_7871	0.0934653	0.0117507	0.0116599	17904	TRUE	3	57755450	57930003	p14.3
POM121	POM121_9883	0.0934012	0.0118088	0.0117299	17903	TRUE	7	72879349	72951440	q11.23
NTNG1	NTNG1_22854	0.09337	0.0118372	0.0117599	17902	TRUE	1	107140007	107484923	p13.3
TCIRG1	TCIRG1_10312	0.0933321	0.0118717	0.0117799	17901	TRUE	11	68039025	68050895	q13.2
WDR20	WDR20_91833	0.0932687	0.0119296	0.0118199	17900	TRUE	14	102139503	102224847	q32.31
COG5	COG5_10466	0.0932659	0.0119322	0.0118199	17899	TRUE	7	107201372	107564261	q22.3
GMPPB	GMPPB_29925	0.0932026	0.0119902	0.0118499	17898	TRUE	3	49716844	49723973	p21.31
RBP7	RBP7_116362	0.0931972	0.0119953	0.0118499	17897	TRUE	1	9997206	10016021	p36.22
NOSTRIN	NOSTRIN_115677	0.0931517	0.0120372	0.0118699	17896	TRUE	2	168786539	168865514	q24.3
ARGLU1	ARGLU1_55082	0.0931231	0.0120636	0.0118799	17895	TRUE	13	106541673	106568137	q33.3
CEP104	CEP104_9731	0.0931101	0.0120757	0.0118899	17894	TRUE	1	3812086	3857396	p36.32
PRSS37	PRSS37_136242	0.0931068	0.0120787	0.0118999	17893	TRUE	7	141836300	141841487	q34
PDGFC	PDGFC_56034	0.0930626	0.0121197	0.0119399	17892	TRUE	4	156760454	156971799	q32.1
ANAPC11	ANAPC11_51529	0.0930431	0.0121378	0.0119399	17891	TRUE	17	81890790	81900991	q25.3
LSG1	LSG1_55341	0.0930198	0.0121595	0.0119699	17890	TRUE	3	194640791	194672463	q29
CRYZL1	CRYZL1_9946	0.0929593	0.012216	0.0120299	17889	TRUE	21	33589341	33643926	q22.11
ACTRT3	ACTRT3_84517	0.0927898	0.0123755	0.0122099	17888	TRUE	3	169766921	169769561	q26.2
HAUS6	HAUS6_54801	0.0927833	0.0123816	0.0122099	17887	TRUE	9	19053141	19102904	p22.1
SMURF1	SMURF1_57154	0.092604	0.0125523	0.0124399	17886	TRUE	7	99027440	99144108	q22.1
CENPF	CENPF_1063	0.0925723	0.0125827	0.0124499	17885	TRUE	1	214603195	214664571	q41
MCM7	MCM7_4176	0.0925363	0.0126173	0.0124699	17884	TRUE	7	100092728	100101940	q22.1
KHDRBS1	KHDRBS1_10657	0.0924529	0.0126978	0.0126199	17883	TRUE	1	32013868	32060850	p35.2
ZBTB40	ZBTB40_9923	0.0923913	0.0127576	0.0126899	17882	TRUE	1	22428838	22531157	p36.12
WDR5	WDR5_11091	0.0923146	0.0128323	0.0127199	17881	TRUE	9	134135365	134159968	q34.2
VN1R2	VN1R2_317701	0.0922728	0.0128732	0.0127699	17880	TRUE	19	53258292	53261837	q13.42
SCAP	SCAP_22937	0.0921165	0.0130271	0.0128899	17879	TRUE	3	47413681	47477126	p21.31
LIMA1	LIMA1_51474	0.0920915	0.0130519	0.0129099	17878	TRUE	12	50175788	50283520	q13.12
HOXB4	HOXB4_3214	0.0918374	0.013306	0.0131999	17877	TRUE	17	48575507	48578350	q21.32
RPL17	RPL17_6139	0.0917958	0.013348	0.0132299	17876	TRUE	18	49488453	49492508	q21.1
SP140	SP140_11262	0.0917203	0.0134246	0.0133099	17875	TRUE	2	230203110	230313215	q37.1
NME7	NME7_29922	0.0916165	0.0135305	0.0134399	17874	TRUE	1	169132531	169367948	q24.2
CEP350	CEP350_9857	0.0915296	0.0136197	0.0135099	17873	TRUE	1	179954674	180114880	q25.2
CELF6	CELF6_60677	0.0915216	0.013628	0.0135099	17872	TRUE	15	72284727	72320157	q23
LIN54	LIN54_132660	0.0915113	0.0136386	0.0135099	17871	TRUE	4	82909973	83012926	q21.22
FAAH2	FAAH2_158584	0.0914669	0.0168	0.0167498	17870	TRUE	X	57286706	57489193	p11.21
EHD4	EHD4_30844	0.0913966	0.0137572	0.0136199	17869	TRUE	15	41895933	41972557	q15.1
GOLGA8N	GOLGA8N_643699	0.0913812	0.0137733	0.0136299	17868	TRUE	15	32593456	32607310	q13.3
UGT2B17	UGT2B17_7367	0.0913623	0.0137929	0.0136499	17867	TRUE	4	68537173	68576413	q13.2
SPI1	SPI1_6688	0.091321	0.013836	0.0136799	17866	TRUE	11	47354860	47378547	p11.2
TCF7	TCF7_6932	0.0912575	0.0139024	0.0137199	17865	TRUE	5	134114681	134151865	q31.1
KIF19	KIF19_124602	0.0911066	0.0140615	0.0138199	17864	TRUE	17	74326210	74355820	q25.1
HSPA4L	HSPA4L_22824	0.0910673	0.0141031	0.0138499	17863	TRUE	4	127781821	127840733	q28.1
WDR78	WDR78_79819	0.0910637	0.014107	0.0138499	17862	TRUE	NA	NA	NA	NA
CTCFL	CTCFL_140690	0.0910414	0.0141306	0.0138899	17861	TRUE	20	57495966	57525652	q13.31
C12orf40	C12orf40_283461	0.0909725	0.014204	0.0139799	17860	TRUE	12	39626167	39908300	q12
SPAG9	SPAG9_9043	0.0909652	0.0142119	0.0139799	17859	TRUE	17	50962174	51120868	q21.33
PRPF3	PRPF3_9129	0.0908596	0.0143252	0.0141099	17858	TRUE	1	150321479	150353233	q21.2
CCDC84	CCDC84_338657	0.0907863	0.0144042	0.0141699	17857	TRUE	NA	NA	NA	NA
PTPN23	PTPN23_25930	0.0906442	0.0145586	0.0143299	17856	TRUE	3	47381011	47413435	p21.31
DCAF15	DCAF15_90379	0.0906344	0.0145694	0.0143399	17855	TRUE	19	13952509	13961449	p13.12
GCG	GCG_2641	0.0906141	0.0145915	0.0143599	17854	TRUE	2	162142882	162152404	q24.2
PHF7	PHF7_51533	0.0905537	0.0146577	0.0144099	17853	TRUE	3	52410660	52423641	p21.1
YJU2	YJU2_55702	0.0905371	0.014676	0.0144399	17852	TRUE	19	4247080	4269088	p13.3
TSC1	TSC1_7248	0.0905357	0.0146776	0.0144399	17851	TRUE	9	132891348	132946874	q34.13
PABPC1L	PABPC1L_80336	0.0905248	0.0146896	0.0144599	17850	TRUE	20	44910060	44959035	q13.12
PTAR1	PTAR1_375743	0.0904764	0.0147429	0.0145199	17849	TRUE	9	69709522	69760011	q21.12
SENP1	SENP1_29843	0.0904334	0.0147904	0.0145699	17848	TRUE	12	48042897	48106079	q13.11
FARSA	FARSA_2193	0.0904206	0.0148046	0.0145999	17847	TRUE	19	12922479	12934037	p13.13
NEK8	NEK8_284086	0.0904135	0.0148125	0.0145999	17846	TRUE	17	28725897	28743455	q11.2
GALNT15	GALNT15_117248	0.0903611	0.0148707	0.0146599	17845	TRUE	3	16174680	16231992	p25.1
ATPAF1	ATPAF1_64756	0.0903476	0.0148858	0.0146699	17844	TRUE	1	46632737	46673867	p33
DNTTIP1	DNTTIP1_116092	0.0902374	0.0150088	0.0147799	17843	TRUE	20	45791954	45811427	q13.12
ANKRD16	ANKRD16_54522	0.0902062	0.0150439	0.0147899	17842	TRUE	10	5861616	5889906	p15.1
CDC25C	CDC25C_995	0.0901981	0.015053	0.0147899	17841	TRUE	5	138285269	138338355	q31.2
CUL9	CUL9_23113	0.0900097	0.0152661	0.0149599	17840	TRUE	6	43182184	43224587	p21.1
KRT10	KRT10_3858	0.0900005	0.0152766	0.0149599	17839	TRUE	17	40818117	40822614	q21.2
ERG	ERG_2078	0.0898965	0.0153954	0.0150598	17838	TRUE	21	38380027	38661780	q22.2
DHRS11	DHRS11_79154	0.0898961	0.0153959	0.0150598	17837	TRUE	17	36591879	36600804	q12
COPG1	COPG1_22820	0.0898917	0.015401	0.0150598	17836	TRUE	3	129249606	129277773	q21.3
EHD3	EHD3_30845	0.089693	0.0156304	0.0153798	17835	TRUE	2	31234152	31269451	p23.1
PTCH2	PTCH2_8643	0.0895116	0.0158425	0.0156998	17834	TRUE	1	44819844	44843253	p34.1
WDR26	WDR26_80232	0.0894694	0.0158923	0.0157598	17833	TRUE	1	224385146	224437033	q42.12
TP53BP2	TP53BP2_7159	0.0894409	0.0159258	0.0158098	17832	TRUE	1	223779893	223845954	q41
TAS2R60	TAS2R60_338398	0.0893602	0.0160214	0.0159298	17831	TRUE	7	143443453	143444409	q35
PCBD1	PCBD1_5092	0.0892898	0.0161052	0.0160698	17830	TRUE	10	70882280	70888565	q22.1
VPS13D	VPS13D_55187	0.0892504	0.0161523	0.0161098	17829	TRUE	1	12230030	12512047	p36.22
SLC45A1	SLC45A1_50651	0.0892501	0.0161527	0.0161098	17828	TRUE	1	8318114	8344167	p36.23
HTATIP2	HTATIP2_10553	0.0892459	0.0161576	0.0161098	17827	TRUE	11	20363685	20383782	p15.1
HUWE1	HUWE1_10075	0.0892341	0.0196769	0.0194498	17826	TRUE	X	53532096	53686752	p11.22
SLC12A4	SLC12A4_6560	0.0892158	0.0161937	0.0161598	17825	TRUE	16	67943474	67969601	q22.1
HAUS8	HAUS8_93323	0.0890913	0.0163437	0.0162798	17824	TRUE	19	17049729	17075625	p13.11
PEX13	PEX13_5194	0.08906	0.0163815	0.0162998	17823	TRUE	2	61017225	61051990	p15
VPS29	VPS29_51699	0.0890599	0.0163816	0.0162998	17822	TRUE	12	110491083	110502111	q24.11
BCL9	BCL9_607	0.0890394	0.0164065	0.0163198	17821	TRUE	1	147541501	147626216	q21.2
MSANTD4	MSANTD4_84437	0.0890255	0.0164233	0.0163198	17820	TRUE	11	105995623	106022403	q22.3
TRIM71	TRIM71_131405	0.0890223	0.0164272	0.0163198	17819	TRUE	3	32817997	32897824	p22.3
CSTF2	CSTF2_1478	0.0889696	0.0200448	0.0197398	17818	TRUE	X	100820391	100841520	q22.1
TFAP2A	TFAP2A_7020	0.0888275	0.0166652	0.0165698	17817	TRUE	6	10393186	10419659	p24.3
MYO18A	MYO18A_399687	0.0888209	0.0166734	0.0165698	17816	TRUE	17	29071122	29180398	q11.2
TAZ	TAZ_6901	0.0887961	0.0202892	0.0200598	17815	TRUE	NA	NA	NA	NA
MYLK2	MYLK2_85366	0.0887833	0.0167197	0.0166698	17814	TRUE	20	31819308	31834689	q11.21
PRKACA	PRKACA_5566	0.0887313	0.0167838	0.0167398	17813	TRUE	19	14091688	14118084	p13.12
CMTR2	CMTR2_55783	0.0887126	0.016807	0.0167498	17812	TRUE	16	71281389	71289715	q22.2
NPY5R	NPY5R_4889	0.0886106	0.0169337	0.0168898	17811	TRUE	4	163343892	163351934	q32.2
GOSR1	GOSR1_9527	0.0885688	0.016986	0.0169198	17810	TRUE	17	30477362	30527592	q11.2
PLCE1	PLCE1_51196	0.0885131	0.0170557	0.0169498	17809	TRUE	10	93993931	94332823	q23.33
ZBTB1	ZBTB1_22890	0.0884346	0.0171544	0.0170898	17808	TRUE	14	64503712	64533690	q23.3
MNT	MNT_4335	0.0884152	0.0171789	0.0171198	17807	TRUE	17	2384073	2401104	p13.3
PDS5B	PDS5B_23047	0.0883908	0.0172098	0.0171598	17806	TRUE	13	32586452	32778019	q13.1
DYRK1A	DYRK1A_1859	0.0883872	0.0172143	0.0171598	17805	TRUE	21	37365573	37526358	q22.13
THOC6	THOC6_79228	0.0883413	0.0172725	0.0172298	17804	TRUE	16	3024027	3027755	p13.3
PRPF4	PRPF4_9128	0.0883223	0.0172966	0.0172398	17803	TRUE	9	113275642	113294009	q32
VDR	VDR_7421	0.0882711	0.0173616	0.0172998	17802	TRUE	12	47841537	47943048	q13.11
GATA3	GATA3_2625	0.0882322	0.0174113	0.0173298	17801	TRUE	10	8045378	8075198	p14
BCL10	BCL10_8915	0.0882206	0.0174261	0.0173598	17800	TRUE	1	85265776	85276632	p22.3
TRIM2	TRIM2_23321	0.0882193	0.0174278	0.0173598	17799	TRUE	4	153152163	153339319	q31.3
ZNF696	ZNF696_79943	0.0881785	0.01748	0.0173998	17798	TRUE	8	143289676	143299952	q24.3
DSG4	DSG4_147409	0.0881684	0.017493	0.0174098	17797	TRUE	18	31376777	31414912	q12.1
REXO1	REXO1_57455	0.0881206	0.0175544	0.0175398	17796	TRUE	19	1815248	1848483	p13.3
RFT1	RFT1_91869	0.088118	0.0175577	0.0175398	17795	TRUE	3	53088483	53130453	p21.1
PIP5K1C	PIP5K1C_23396	0.0880681	0.0176221	0.0176298	17794	TRUE	19	3630183	3700468	p13.3
CLDN4	CLDN4_1364	0.0880017	0.0177079	0.0177398	17793	TRUE	7	73799542	73832690	q11.23
CRLS1	CRLS1_54675	0.087961	0.0177609	0.0177798	17792	TRUE	20	6006093	6040053	p12.3
G2E3	G2E3_55632	0.0879586	0.0177639	0.0177798	17791	TRUE	14	30559158	30620064	q12
ATP5PD	ATP5PD_10476	0.0879504	0.0177746	0.0177898	17790	TRUE	17	75038863	75046985	q25.1
TTC5	TTC5_91875	0.0879375	0.0177914	0.0177898	17789	TRUE	14	20256558	20305960	q11.2
HSBP1L1	HSBP1L1_440498	0.0879088	0.0178287	0.0178098	17788	TRUE	18	79964582	79970822	q23
DPM3	DPM3_54344	0.0878973	0.0178438	0.0178198	17787	TRUE	1	155139891	155140595	q22
SNX22	SNX22_79856	0.0878737	0.0178746	0.0178498	17786	TRUE	15	64151715	64157481	q22.31
MPL	MPL_4352	0.0878638	0.0178875	0.0178598	17785	TRUE	1	43337818	43354466	p34.2
AZIN1	AZIN1_51582	0.0878438	0.0179138	0.0178698	17784	TRUE	8	102826111	102893864	q22.3
SLFNL1	SLFNL1_200172	0.087843	0.0179148	0.0178698	17783	TRUE	1	41015589	41023237	p34.2
TP53INP2	TP53INP2_58476	0.0878312	0.0179303	0.0178698	17782	TRUE	20	34704339	34713439	q11.22
RIPK4	RIPK4_54101	0.0878198	0.0179451	0.0178998	17781	TRUE	21	41739369	41767089	q22.3
MIF4GD	MIF4GD_57409	0.0877995	0.0179718	0.0179198	17780	TRUE	17	75266228	75271231	q25.1
MRGPRD	MRGPRD_116512	0.0877393	0.0180511	0.0179798	17779	TRUE	11	68980021	68980986	q13.3
TDRD6	TDRD6_221400	0.0876465	0.0181738	0.0181298	17778	TRUE	6	46687875	46704319	p12.3
DPH1	DPH1_1801	0.087575	0.0182687	0.0181798	17777	TRUE	17	2030137	2043898	p13.3
CRB3	CRB3_92359	0.0875251	0.0183353	0.0182298	17776	TRUE	19	6463777	6467221	p13.3
CT83	CT83_203413	0.0874633	0.0222551	0.0221698	17775	TRUE	X	116461686	116462976	q23
PDZD9	PDZD9_255762	0.0874592	0.0184236	0.0183498	17774	TRUE	16	21983865	22001116	p12.2
OR10A3	OR10A3_26496	0.08741	0.0184898	0.0183898	17773	TRUE	11	7937171	7941708	p15.4
ZNF33A	ZNF33A_7581	0.0874	0.0185032	0.0183998	17772	TRUE	10	38010650	38065088	p11.1
CNOT10	CNOT10_25904	0.0873526	0.0185672	0.0184298	17771	TRUE	3	32685145	32773875	p22.3
KYAT3	KYAT3_56267	0.0872055	0.0187669	0.0186298	17770	TRUE	1	88935773	88992953	p22.2
MPP3	MPP3_4356	0.087129	0.0188715	0.0186998	17769	TRUE	17	43800799	43833170	q21.31
MS4A15	MS4A15_219995	0.087115	0.0188907	0.0187198	17768	TRUE	11	60756867	60776733	q12.2
PHF20	PHF20_51230	0.0870589	0.0189679	0.0187798	17767	TRUE	20	35771974	35950370	q11.22
USP34	USP34_9736	0.087055	0.0189732	0.0187798	17766	TRUE	2	61187463	61471087	p15
RAB3D	RAB3D_9545	0.0870438	0.0189886	0.0187898	17765	TRUE	19	11322068	11346270	p13.2
NKX3-1	NKX3-1_4824	0.0870289	0.0190092	0.0188098	17764	TRUE	8	23678697	23682938	p21.2
DIAPH2	DIAPH2_1730	0.0869907	0.0229909	0.0229398	17763	TRUE	X	96684712	97604997	q21.33
CNGA3	CNGA3_1261	0.0869736	0.0190856	0.0188998	17762	TRUE	2	98346188	98398601	q11.2
ZNF300	ZNF300_91975	0.086925	0.0191529	0.0189898	17761	TRUE	5	150894392	150904983	q33.1
NECAP2	NECAP2_55707	0.0868983	0.0191901	0.0190098	17760	TRUE	1	16440721	16460078	p36.13
SCNN1D	SCNN1D_6339	0.0868945	0.0191954	0.0190198	17759	TRUE	1	1280436	1292029	p36.33
ADARB1	ADARB1_104	0.0868238	0.019294	0.0190998	17758	TRUE	21	45073853	45226560	q22.3
HIST1H2BE	HIST1H2BE_8344	0.0867835	0.0193503	0.0191398	17757	TRUE	NA	NA	NA	NA
LRRFIP2	LRRFIP2_9209	0.0866667	0.0195146	0.0193598	17756	TRUE	3	37052626	37183689	p22.2
ECPAS	ECPAS_23392	0.0866496	0.0195386	0.0193598	17755	TRUE	9	111360685	111484745	q31.3
TRAF5	TRAF5_7188	0.0866373	0.0195561	0.0193698	17754	TRUE	1	211326615	211374946	q32.3
GLYR1	GLYR1_84656	0.086576	0.0196429	0.0194298	17753	TRUE	16	4803203	4847288	p13.3
CSNK1E	CSNK1E_1454	0.0865613	0.0196639	0.0194398	17752	TRUE	22	38290691	38318084	q13.1
NFRKB	NFRKB_4798	0.0865429	0.0196899	0.0194598	17751	TRUE	11	129863636	129895590	q24.3
ID1	ID1_3397	0.0865232	0.019718	0.0195198	17750	TRUE	20	31605283	31606515	q11.21
AP5Z1	AP5Z1_9907	0.0863794	0.0199237	0.0196498	17749	TRUE	7	4775615	4794397	p22.1
ZNF107	ZNF107_51427	0.0863142	0.0200176	0.0197198	17748	TRUE	7	64666099	64711577	q11.21
PFAS	PFAS_5198	0.0862163	0.0201593	0.0198798	17747	TRUE	17	8247618	8270491	p13.1
RTL3	RTL3_203430	0.0862046	0.0242615	0.0243298	17746	TRUE	X	78656068	78659328	q21.1
MBTD1	MBTD1_54799	0.0861001	0.0203286	0.0200898	17745	TRUE	17	51177425	51260163	q21.33
SMARCC1	SMARCC1_6599	0.0859475	0.0205529	0.0203198	17744	TRUE	3	47585269	47782106	p21.31
TBXA2R	TBXA2R_6915	0.0859053	0.0206153	0.0203998	17743	TRUE	19	3594507	3606875	p13.3
SMAD6	SMAD6_4091	0.085886	0.0206438	0.0204198	17742	TRUE	15	66702236	66782849	q22.31
IPPK	IPPK_64768	0.0858565	0.0206876	0.0204498	17741	TRUE	9	92613183	92670131	q22.31
HBM	HBM_3042	0.0857429	0.0208569	0.0206798	17740	TRUE	16	153892	166764	p13.3
ICAM1	ICAM1_3383	0.0857075	0.0209099	0.0207498	17739	TRUE	19	10271093	10286615	p13.2
RABGGTA	RABGGTA_5875	0.0857054	0.020913	0.0207498	17738	TRUE	14	24265538	24271611	q12
CPXM2	CPXM2_119587	0.0856926	0.0209322	0.0207798	17737	TRUE	10	123706207	123940267	q26.13
HP1BP3	HP1BP3_50809	0.0856096	0.021057	0.0208898	17736	TRUE	1	20740266	20787323	p36.12
SIPA1	SIPA1_6494	0.0855921	0.0210834	0.0209298	17735	TRUE	11	65638101	65650918	q13.1
GPR37L1	GPR37L1_9283	0.085583	0.0210973	0.0209698	17734	TRUE	1	202122886	202133592	q32.1
MEX3A	MEX3A_92312	0.0855445	0.0211554	0.0210498	17733	TRUE	1	156072013	156082465	q22
PAQR4	PAQR4_124222	0.0855357	0.0211687	0.0210498	17732	TRUE	16	2969270	2973484	p13.3
SYT12	SYT12_91683	0.0855298	0.0211776	0.0210598	17731	TRUE	11	67006778	67050863	q13.2
GIMAP1	GIMAP1_170575	0.0854988	0.0212247	0.0211298	17730	TRUE	7	150716606	150724284	q36.1
GIGYF2	GIGYF2_26058	0.0853948	0.0213831	0.0212298	17729	TRUE	2	232697299	232860605	q37.1
CACTIN	CACTIN_58509	0.085389	0.0213921	0.0212498	17728	TRUE	19	3610645	3626815	p13.3
EFCAB13	EFCAB13_124989	0.085386	0.0213965	0.0212498	17727	TRUE	17	47323290	47441312	q21.32
TIMM23	TIMM23_100287932	0.0853272	0.0214866	0.0213498	17726	TRUE	10	45972489	46003742	q11.22
ZNF607	ZNF607_84775	0.0852652	0.021582	0.0214398	17725	TRUE	19	37696371	37719761	q13.12
LALBA	LALBA_3906	0.0852184	0.0216542	0.0215198	17724	TRUE	12	48567684	48570066	q13.11
PPP2CA	PPP2CA_5515	0.0851044	0.0218309	0.0217098	17723	TRUE	5	134194035	134226073	q31.1
PCDHA10	PCDHA10_56139	0.0850539	0.0219096	0.0217798	17722	TRUE	5	140855883	141012347	q31.3
ABAT	ABAT_18	0.0850303	0.0219465	0.0218198	17721	TRUE	16	8674596	8784575	p13.2
NUP188	NUP188_23511	0.0849008	0.0221497	0.0220798	17720	TRUE	9	128947699	129007096	q34.11
ACAD10	ACAD10_80724	0.084868	0.0222014	0.0221098	17719	TRUE	12	111686053	111757107	q24.12
SNX1	SNX1_6642	0.0848678	0.0222018	0.0221098	17718	TRUE	15	64094123	64146090	q22.31
EEF2	EEF2_1938	0.0848448	0.0222381	0.0221298	17717	TRUE	19	3976056	3985463	p13.3
MRTFA	MRTFA_57591	0.0848205	0.0222766	0.0221698	17716	TRUE	22	40410281	40636719	q13.2
ALG10	ALG10_84920	0.084708	0.0224553	0.0223798	17715	TRUE	12	34022468	34029694	p11.1
PDAP1	PDAP1_11333	0.0847077	0.0224559	0.0223898	17714	TRUE	7	99392048	99408597	q22.1
TEAD3	TEAD3_7005	0.0846984	0.0224707	0.0224098	17713	TRUE	6	35473597	35497079	p21.31
RLN1	RLN1_6013	0.0846679	0.0225194	0.0224498	17712	TRUE	9	5334930	5339876	p24.1
PDZD11	PDZD11_51248	0.0846192	0.0270097	0.0270397	17711	TRUE	X	70281118	70290514	q13.1
KRT13	KRT13_3860	0.0845885	0.0226467	0.0225598	17710	TRUE	17	41500981	41505705	q21.2
UBA6	UBA6_55236	0.0845131	0.022768	0.0227098	17709	TRUE	4	67612652	67701155	q13.2
MEX3C	MEX3C_51320	0.0845096	0.0227736	0.0227098	17708	TRUE	18	51174550	51218333	q21.2
GDI2	GDI2_2665	0.0844641	0.0228472	0.0227998	17707	TRUE	10	5765223	5842132	p15.1
ANKRD39	ANKRD39_51239	0.0844425	0.0228822	0.0228098	17706	TRUE	2	96836611	96858016	q11.2
BCOR	BCOR_54880	0.0844138	0.0273847	0.0273397	17705	TRUE	X	40049815	40177329	p11.4
ZFAND2B	ZFAND2B_130617	0.0843676	0.0230038	0.0229498	17704	TRUE	2	219195237	219209651	q35
B3GALNT2	B3GALNT2_148789	0.0843353	0.0230565	0.0229998	17703	TRUE	1	235447190	235504452	q42.3
ANKLE2	ANKLE2_23141	0.0843307	0.0230639	0.0230098	17702	TRUE	12	132725503	132761832	q24.33
CASTOR2	CASTOR2_729438	0.0843298	0.0230654	0.0230098	17701	TRUE	7	74964705	75031528	q11.23
PPP1R26	PPP1R26_9858	0.0842635	0.0231738	0.0231098	17700	TRUE	9	135479079	135488893	q34.3
CAPZA3	CAPZA3_93661	0.0842354	0.02322	0.0231498	17699	TRUE	12	18738119	18739188	p12.3
AP2S1	AP2S1_1175	0.0842001	0.023278	0.0232098	17698	TRUE	19	46838136	46850846	q13.32
FAM3A	FAM3A_60343	0.084138	0.0278952	0.0277697	17697	TRUE	X	154506159	154516242	q28
PPAT	PPAT_5471	0.0841223	0.0234062	0.0233798	17696	TRUE	4	56393362	56435615	q12
OR4F21	OR4F21_441308	0.0840376	0.0235466	0.0235898	17695	TRUE	8	166086	167024	p23.3
NUP155	NUP155_9631	0.0839555	0.0236834	0.0236298	17694	TRUE	5	37288137	37371106	p13.2
RIT1	RIT1_6016	0.0839437	0.0237032	0.0236298	17693	TRUE	1	155897808	155911404	q22
GSTM4	GSTM4_2948	0.0839382	0.0237124	0.0236398	17692	TRUE	1	109656099	109665496	p13.3
HNRNPA1	HNRNPA1_3178	0.0838778	0.0238135	0.0237298	17691	TRUE	12	54280193	54287088	q13.13
MEF2D	MEF2D_4209	0.0838145	0.0239199	0.0238698	17690	TRUE	1	156463727	156500779	q22
NEXN	NEXN_91624	0.0837867	0.0239667	0.0239498	17689	TRUE	1	77888513	77943895	p31.1
POFUT1	POFUT1_23509	0.0837766	0.0239838	0.0239798	17688	TRUE	20	32207880	32238658	q11.21
PKP1	PKP1_5317	0.0837554	0.0240197	0.0240098	17687	TRUE	1	201283452	201332993	q32.1
CFLAR	CFLAR_8837	0.0837253	0.0240705	0.0240898	17686	TRUE	2	201116154	201176687	q33.1
TXNIP	TXNIP_10628	0.0837102	0.0240961	0.0241098	17685	TRUE	1	145992435	145996579	q21.1
NSA2	NSA2_10412	0.083699	0.0241151	0.0241698	17684	TRUE	5	74766991	74780113	q13.3
TCHH	TCHH_7062	0.0836782	0.0241504	0.0242198	17683	TRUE	1	152106317	152115444	q21.3
SRPRB	SRPRB_58477	0.0836722	0.0241606	0.0242298	17682	TRUE	3	133784023	133825772	q22.1
WARS	WARS_7453	0.0836352	0.0242236	0.0242798	17681	TRUE	NA	NA	NA	NA
KRT4	KRT4_3851	0.0835281	0.0244065	0.0245498	17680	TRUE	12	52806549	52814116	q13.13
ICAM3	ICAM3_3385	0.083491	0.0244701	0.0245898	17679	TRUE	19	10333776	10339661	p13.2
PTPN11	PTPN11_5781	0.0834758	0.0244963	0.0245998	17678	TRUE	12	112418351	112509918	q24.13
UBAP1	UBAP1_51271	0.0834604	0.0245228	0.0246298	17677	TRUE	9	34179005	34252523	p13.3
WAPL	WAPL_23063	0.0834543	0.0245333	0.0246498	17676	TRUE	10	86435256	86521792	q23.2
GALNT18	GALNT18_374378	0.0834276	0.0245793	0.0247198	17675	TRUE	11	11270877	11622005	p15.4
GRHL1	GRHL1_29841	0.0834023	0.0246229	0.0247798	17674	TRUE	2	9951693	10002277	p25.1
MRPL55	MRPL55_128308	0.0833908	0.0246428	0.0247998	17673	TRUE	1	228106679	228109312	q42.13
SMKR1	SMKR1_100287482	0.0833713	0.0246765	0.0248198	17672	TRUE	7	129502531	129512918	q32.1
GANAB	GANAB_23193	0.0833633	0.0246903	0.0248298	17671	TRUE	11	62624826	62646726	q12.3
HLX	HLX_3142	0.0832894	0.0248186	0.0249398	17670	TRUE	1	220879431	220885059	q41
CLMN	CLMN_79789	0.0832282	0.0249252	0.0250897	17669	TRUE	14	95181940	95319908	q32.13
KCTD5	KCTD5_54442	0.0831301	0.025097	0.0252697	17668	TRUE	16	2682523	2709030	p13.3
ZNF263	ZNF263_10127	0.0831031	0.0251444	0.0252897	17667	TRUE	16	3283283	3301401	p13.3
SLF1	SLF1_84250	0.083026	0.0252802	0.0254497	17666	TRUE	5	94618669	94739436	q15
TP53INP1	TP53INP1_94241	0.0830197	0.0252914	0.0254497	17665	TRUE	8	94925972	94949378	q22.1
HHIPL2	HHIPL2_79802	0.0829996	0.0253268	0.0254597	17664	TRUE	1	222522258	222548104	q41
UBR3	UBR3_130507	0.0829823	0.0253576	0.0254997	17663	TRUE	2	169827454	170084131	q31.1
2024-09-03	SEPT3_55964	0.0829794	0.0253626	0.0254997	17662	TRUE	NA	NA	NA	NA
C12orf65	C12orf65_91574	0.0829792	0.0253631	0.0254997	17661	TRUE	NA	NA	NA	NA
RAG2	RAG2_5897	0.0829775	0.025366	0.0254997	17660	TRUE	11	36575574	36598279	p12
ZBTB7B	ZBTB7B_51043	0.082969	0.0253812	0.0254997	17659	TRUE	1	155002630	155018523	q21.3
CDK4	CDK4_1019	0.0829556	0.0254049	0.0255097	17658	TRUE	12	57747727	57756013	q14.1
KAT8	KAT8_84148	0.0828701	0.0255569	0.0256497	17657	TRUE	16	31114489	31131393	p11.2
GOSR2	GOSR2_9570	0.0827958	0.0256898	0.0257197	17656	TRUE	17	46923075	46975524	q21.32
TMEM241	TMEM241_85019	0.0827259	0.0258153	0.0257997	17655	TRUE	18	23197144	23437961	q11.2
ZNF730	ZNF730_100129543	0.0826536	0.0259456	0.0259397	17654	TRUE	19	23075210	23147221	p12
LPO	LPO_4025	0.0826368	0.025976	0.0259997	17653	TRUE	17	58218548	58268518	q22
NPHP1	NPHP1_4867	0.0825974	0.0260474	0.0260697	17652	TRUE	2	110122311	110205066	q13
RPL19	RPL19_6143	0.082534	0.0261625	0.0262197	17651	TRUE	17	39200283	39204840	q12
SF3A3	SF3A3_10946	0.0825034	0.0262183	0.0262797	17650	TRUE	1	37956975	37990075	p34.3
TSPAN32	TSPAN32_10077	0.0824056	0.026397	0.0264797	17649	TRUE	11	2301997	2318204	p15.5
BICDL2	BICDL2_146439	0.0823872	0.0264308	0.0264897	17648	TRUE	16	3027682	3036944	p13.3
TSC2	TSC2_7249	0.082375	0.0264533	0.0265097	17647	TRUE	16	2047967	2089491	p13.3
SPDEF	SPDEF_25803	0.0823227	0.0265495	0.0266297	17646	TRUE	6	34537802	34556333	p21.31
MRPL47	MRPL47_57129	0.0822986	0.026594	0.0266697	17645	TRUE	3	179588285	179604649	q26.33
ARF1	ARF1_375	0.0822652	0.0266556	0.0267497	17644	TRUE	1	228082708	228099212	q42.13
BEND3	BEND3_57673	0.0822296	0.0267215	0.0268297	17643	TRUE	6	107065182	107115515	q21
RFTN1	RFTN1_23180	0.0821579	0.0268547	0.0269297	17642	TRUE	3	16313574	16514026	p24.3
FGFRL1	FGFRL1_53834	0.0821145	0.0269356	0.0269697	17641	TRUE	4	1009936	1026898	p16.3
SGCA	SGCA_6442	0.0820938	0.0269743	0.0270097	17640	TRUE	17	50164214	50175928	q21.33
CNKSR1	CNKSR1_10256	0.0820596	0.0270383	0.0270897	17639	TRUE	1	26177484	26189884	p36.11
CPEB4	CPEB4_80315	0.0820277	0.027098	0.0271297	17638	TRUE	5	173888349	173961980	q35.2
TM9SF4	TM9SF4_9777	0.0819908	0.0271673	0.0272197	17637	TRUE	20	32109714	32167258	q11.21
HEMK1	HEMK1_51409	0.081931	0.0272799	0.0273097	17636	TRUE	3	50569152	50596168	p21.31
TATDN3	TATDN3_128387	0.0819126	0.0273147	0.0273397	17635	TRUE	1	212791828	212816830	q32.3
FGFR4	FGFR4_2264	0.0819008	0.027337	0.0273397	17634	TRUE	5	177086905	177098144	q35.2
SPRYD4	SPRYD4_283377	0.0818395	0.027453	0.0274297	17633	TRUE	12	56468578	56479708	q13.3
PRR35	PRR35_146325	0.0818332	0.027465	0.0274497	17632	TRUE	16	560394	565529	p13.3
SLC25A3	SLC25A3_5250	0.0817845	0.0275576	0.0274997	17631	TRUE	12	98593591	98606379	q23.1
FOCAD	FOCAD_54914	0.0817314	0.0276587	0.0275697	17630	TRUE	9	20658309	20995955	p21.3
ACAD11	ACAD11_84129	0.0816888	0.0277402	0.0276597	17629	TRUE	3	132558138	132660082	q22.1
SLCO1A2	SLCO1A2_6579	0.0816621	0.0277914	0.0277197	17628	TRUE	12	21264600	21419594	p12.1
SCAF11	SCAF11_9169	0.0816294	0.027854	0.0277297	17627	TRUE	12	45919131	45992120	q12
ADGRF1	ADGRF1_266977	0.0816106	0.0278903	0.0277697	17626	TRUE	6	46997708	47042350	p12.3
EFCAB5	EFCAB5_374786	0.0815753	0.0279582	0.0278097	17625	TRUE	17	29929200	30108452	q11.2
PIK3C2B	PIK3C2B_5287	0.0815707	0.027967	0.0278197	17624	TRUE	1	204422628	204494805	q32.1
POLK	POLK_51426	0.0815605	0.0279867	0.0278497	17623	TRUE	5	75511756	75601144	q13.3
TUBB4B	TUBB4B_10383	0.0815032	0.0280973	0.0279397	17622	TRUE	9	137241287	137243707	q34.3
DUX4	DUX4_100288687	0.0814999	0.0281038	0.0279397	17621	TRUE	4	190173774	190185942	q35.2
MSL1	MSL1_339287	0.0814218	0.0282553	0.0281397	17620	TRUE	17	40121971	40136917	q21.1
ANKMY2	ANKMY2_57037	0.0814094	0.0282795	0.0281697	17619	TRUE	7	16599779	16645817	p21.1
TTBK1	TTBK1_84630	0.0813934	0.0283106	0.0281997	17618	TRUE	6	43243481	43288258	p21.1
C17orf50	C17orf50_146853	0.0813834	0.02833	0.0282197	17617	TRUE	17	35760887	35765079	q12
CCND3	CCND3_896	0.0813809	0.0283348	0.0282297	17616	TRUE	6	41934934	42050357	p21.1
SRRM2	SRRM2_23524	0.0813305	0.0284334	0.0282997	17615	TRUE	16	2752626	2772538	p13.3
CHRFAM7A	CHRFAM7A_89832	0.0812071	0.0286754	0.0285797	17614	TRUE	15	30360566	30393849	q13.2
OGFR	OGFR_11054	0.0811941	0.0287012	0.0286097	17613	TRUE	20	62804835	62814000	q13.33
EDEM3	EDEM3_80267	0.0811904	0.0287084	0.0286097	17612	TRUE	1	184690237	184754907	q25.3
TM2D1	TM2D1_83941	0.0811432	0.0288016	0.0287397	17611	TRUE	1	61681046	61725423	p31.3
OR10H2	OR10H2_26538	0.0811374	0.028813	0.0287397	17610	TRUE	19	15728024	15729052	p13.12
HSD11B1L	HSD11B1L_374875	0.0811369	0.028814	0.0287397	17609	TRUE	19	5680604	5688523	p13.3
GREB1L	GREB1L_80000	0.0810226	0.0290408	0.0289797	17608	TRUE	18	21242232	21526112	q11.1
H3F3C	H3F3C_440093	0.081009	0.029068	0.0290197	17607	TRUE	NA	NA	NA	NA
ZNF443	ZNF443_10224	0.0809977	0.0290904	0.0290297	17606	TRUE	19	12429706	12441021	p13.2
VMP1	VMP1_81671	0.080953	0.0291796	0.0291097	17605	TRUE	17	59707192	59842255	q23.1
DAB2IP	DAB2IP_153090	0.0809501	0.0291854	0.0291197	17604	TRUE	9	121567057	121785530	q33.2
KRTAP20-2	KRTAP20-2_337976	0.0809141	0.0292576	0.0291497	17603	TRUE	21	30635206	30635619	q22.11
TBC1D3H	TBC1D3H_729877	0.0808793	0.0293272	0.0292097	17602	TRUE	17	36377531	36388435	q12
ESRP2	ESRP2_80004	0.0808638	0.0293584	0.0292297	17601	TRUE	16	68229033	68238102	q22.1
TMEM201	TMEM201_199953	0.0808012	0.0294844	0.0293497	17600	TRUE	1	9588911	9614877	p36.22
TANC2	TANC2_26115	0.0807673	0.0295529	0.0293797	17599	TRUE	17	62966235	63427703	q23.2
AP4B1	AP4B1_10717	0.080723	0.0296425	0.0294797	17598	TRUE	1	113894194	113905201	p13.2
SFMBT2	SFMBT2_57713	0.0806568	0.0297769	0.0295597	17597	TRUE	10	7158624	7411488	p14
CCDC148	CCDC148_130940	0.0806517	0.0297874	0.0295597	17596	TRUE	2	158171073	158456753	q24.1
CCNI	CCNI_10983	0.0806226	0.0298465	0.0296297	17595	TRUE	4	77047155	77076309	q21.1
WDFY4	WDFY4_57705	0.0806103	0.0298717	0.0296697	17594	TRUE	10	48684873	48982956	q11.23
KDM5B	KDM5B_10765	0.0805875	0.0299183	0.0297197	17593	TRUE	1	202724495	202808487	q32.1
MEAF6	MEAF6_64769	0.0804849	0.0301283	0.0298997	17592	TRUE	1	37489993	37514766	p34.3
CAP1	CAP1_10487	0.080474	0.0301508	0.0298997	17591	TRUE	1	40040233	40072649	p34.2
KIF1BP	KIF1BP_26128	0.0804709	0.0301571	0.0299197	17590	TRUE	NA	NA	NA	NA
ZFP57	ZFP57_346171	0.0804565	0.0301869	0.0299297	17589	TRUE	6	29672483	29681155	p22.1
DCTN6	DCTN6_10671	0.0804532	0.0301936	0.0299397	17588	TRUE	8	30156319	30183639	p12
NPL	NPL_80896	0.0804432	0.0302142	0.0299897	17587	TRUE	1	182789293	182830384	q25.3
SYNGAP1	SYNGAP1_8831	0.0804321	0.0302372	0.0299897	17586	TRUE	6	33419661	33453689	p21.32
PAGE5	PAGE5_90737	0.0803326	0.0358186	0.0352296	17585	TRUE	X	55220346	55224108	p11.21
CSNK1A1	CSNK1A1_1452	0.0802213	0.0306742	0.0303197	17584	TRUE	5	149492982	149551471	q32
ELK4	ELK4_2005	0.0802173	0.0306825	0.0303397	17583	TRUE	1	205597556	205632011	q32.1
SENP2	SENP2_59343	0.0802118	0.0306941	0.0303397	17582	TRUE	3	185582496	185633551	q27.2
IFI16	IFI16_3428	0.0801979	0.0307232	0.0303597	17581	TRUE	1	158999968	159055155	q23.1
SSR2	SSR2_6746	0.0801902	0.0307392	0.0303897	17580	TRUE	1	156009048	156020951	q22
FMR1	FMR1_2332	0.080182	0.0361679	0.0356796	17579	TRUE	X	147911919	147951125	q27.3
RGPD4	RGPD4_285190	0.0801733	0.0307745	0.0304297	17578	TRUE	2	107826892	107892544	q12.3
VSIG10	VSIG10_54621	0.0800722	0.0309868	0.0305897	17577	TRUE	12	118063593	118136026	q24.23
FAM107A	FAM107A_11170	0.080072	0.0309871	0.0305897	17576	TRUE	3	58564117	58627610	p14.2
NARS2	NARS2_79731	0.0799985	0.0311422	0.0308097	17575	TRUE	11	78435620	78575194	q14.1
EXOC8	EXOC8_149371	0.0799979	0.0311433	0.0308097	17574	TRUE	1	231332753	231337852	q42.2
MYH6	MYH6_4624	0.0799963	0.0311468	0.0308197	17573	TRUE	14	23381982	23408273	q11.2
PTCHD4	PTCHD4_442213	0.0799931	0.0311535	0.0308197	17572	TRUE	6	47856673	48111197	p12.3
RAB2B	RAB2B_84932	0.0799668	0.0312091	0.0308797	17571	TRUE	14	21459020	21476960	q11.2
TRIM24	TRIM24_8805	0.0799479	0.0312494	0.0308897	17570	TRUE	7	138460259	138589996	q33
IP6K3	IP6K3_117283	0.0799217	0.0313049	0.0309497	17569	TRUE	6	33721662	33746905	p21.31
AHI1	AHI1_54806	0.0798151	0.0315319	0.0311497	17568	TRUE	6	135283407	135498434	q23.3
TBC1D3B	TBC1D3B_414059	0.079815	0.0315321	0.0311497	17567	TRUE	17	36165683	36176636	q12
REEP2	REEP2_51308	0.0798133	0.0315359	0.0311497	17566	TRUE	5	138439057	138446969	q31.2
GAGE12J	GAGE12J_729396	0.0798059	0.0370533	0.0365596	17565	TRUE	X	49322037	49329384	p11.23
TRAM2	TRAM2_9697	0.0798056	0.0315522	0.0311497	17564	TRUE	6	52497408	52577060	p12.2
SMG7	SMG7_9887	0.0798029	0.031558	0.0311497	17563	TRUE	1	183472216	183598246	q25.3
RPS6KA1	RPS6KA1_6195	0.0797824	0.0316018	0.0312297	17562	TRUE	1	26529761	26575030	p36.11
LIAS	LIAS_11019	0.079714	0.0317485	0.0314097	17561	TRUE	4	39459004	39485109	p14
PI4K2A	PI4K2A_55361	0.0796389	0.0319102	0.0315397	17560	TRUE	10	97640671	97676434	q24.2
CWC25	CWC25_54883	0.0795774	0.0320433	0.0316497	17559	TRUE	17	38800441	38825355	q12
SLC27A1	SLC27A1_376497	0.0795561	0.0320895	0.0317297	17558	TRUE	19	17468769	17506168	p13.11
YTHDC1	YTHDC1_91746	0.0795554	0.0320909	0.0317297	17557	TRUE	4	68310387	68350090	q13.2
LRRC47	LRRC47_57470	0.0795349	0.0321354	0.0317797	17556	TRUE	1	3778559	3796498	p36.32
TESPA1	TESPA1_9840	0.0795097	0.0321903	0.0318497	17555	TRUE	12	54948015	54984762	q13.2
ELMO3	ELMO3_79767	0.0794537	0.0323122	0.0319897	17554	TRUE	16	67199111	67204029	q22.1
FUT1	FUT1_2523	0.0794414	0.0323389	0.0320097	17553	TRUE	19	48748011	48755390	q13.33
C3orf14	C3orf14_57415	0.0794407	0.0323405	0.0320097	17552	TRUE	3	62319015	62336213	p14.2
AXIN1	AXIN1_8312	0.0794374	0.0323477	0.0320197	17551	TRUE	16	287440	352723	p13.3
FLAD1	FLAD1_80308	0.0793627	0.0325113	0.0322197	17550	TRUE	1	154983338	154993111	q21.3
KIRREL3	KIRREL3_84623	0.0793169	0.0326118	0.0322797	17549	TRUE	11	126423358	127003460	q24.2
FMR1NB	FMR1NB_158521	0.0793113	0.0382458	0.0378596	17548	TRUE	X	147981337	148026665	q27.3
MGAT4C	MGAT4C_25834	0.0792736	0.0327071	0.0323797	17547	TRUE	12	85955666	86838904	q21.32
NDUFA4	NDUFA4_4697	0.0792643	0.0327276	0.0323897	17546	TRUE	7	10931943	10940153	p21.3
EGR1	EGR1_1958	0.0790848	0.0331256	0.0327997	17545	TRUE	5	138465479	138469303	q31.2
AHNAK	AHNAK_79026	0.0790643	0.0331712	0.0328097	17544	TRUE	11	62433542	62556235	q12.3
CARS	CARS_833	0.0790148	0.0332818	0.0329097	17543	TRUE	NA	NA	NA	NA
KREMEN2	KREMEN2_79412	0.0789996	0.0333159	0.0329697	17542	TRUE	16	2964216	2968383	p13.3
SET	SET_6418	0.0789993	0.0333166	0.0329697	17541	TRUE	9	128683424	128696400	q34.11
COQ8A	COQ8A_56997	0.0789982	0.0333192	0.0329697	17540	TRUE	1	226940286	226987544	q42.13
SPATS1	SPATS1_221409	0.0789769	0.0333668	0.0330197	17539	TRUE	6	44342650	44380179	p21.1
MST1	MST1_4485	0.0789309	0.03347	0.0330997	17538	TRUE	3	49683947	49689501	p21.31
GBP1	GBP1_2633	0.0788995	0.0335409	0.0331497	17537	TRUE	1	89051882	89065360	p22.2
PAXX	PAXX_286257	0.0788595	0.033631	0.0332497	17536	TRUE	9	136992422	136993984	q34.3
CNOT8	CNOT8_9337	0.0788507	0.0336508	0.0332597	17535	TRUE	5	154857553	154876792	q33.2
GLIS3	GLIS3_169792	0.0788446	0.0336647	0.0332597	17534	TRUE	9	3824127	4348392	p24.2
OSCAR	OSCAR_126014	0.0788235	0.0337124	0.0332997	17533	TRUE	19	54094668	54102692	q13.42
RNF20	RNF20_56254	0.0787635	0.0338483	0.0333597	17532	TRUE	9	101533853	101563344	q31.1
OR7D2	OR7D2_162998	0.0787367	0.0339091	0.0334097	17531	TRUE	19	9178979	9188818	p13.2
C19orf67	C19orf67_646457	0.0787314	0.0339213	0.0334197	17530	TRUE	19	14081624	14085875	p13.12
TREML2	TREML2_79865	0.0787254	0.0339349	0.0334197	17529	TRUE	6	41189749	41201149	p21.1
RHOT2	RHOT2_89941	0.0787047	0.033982	0.0334797	17528	TRUE	16	668100	674174	p13.3
TSSK6	TSSK6_83983	0.0786475	0.0341124	0.0335397	17527	TRUE	19	19512418	19515548	p13.11
CEBPE	CEBPE_1053	0.0786304	0.0341515	0.0335697	17526	TRUE	14	23117036	23120256	q11.2
TRIP12	TRIP12_9320	0.0786158	0.0341851	0.0335797	17525	TRUE	2	229763837	229923239	q36.3
DHX58	DHX58_79132	0.0786151	0.0341867	0.0335797	17524	TRUE	17	42101404	42112714	q21.2
INTS1	INTS1_26173	0.0784902	0.0344735	0.0339397	17523	TRUE	7	1470277	1504389	p22.3
RGS13	RGS13_6003	0.0784874	0.0344799	0.0339397	17522	TRUE	1	192636138	192660311	q31.2
SMARCC2	SMARCC2_6601	0.0784466	0.0345741	0.0340997	17521	TRUE	12	56162359	56189567	q13.2
OTOL1	OTOL1_131149	0.0783906	0.0347037	0.0342697	17520	TRUE	3	161496808	161503942	q26.1
RFNG	RFNG_5986	0.0783816	0.0347246	0.0342997	17519	TRUE	17	82047902	82051831	q25.3
RALB	RALB_5899	0.0783778	0.0347336	0.0343197	17518	TRUE	2	120240064	120294710	q14.2
CDKN1A	CDKN1A_1026	0.0783744	0.0347413	0.0343297	17517	TRUE	6	36676460	36687337	p21.2
ZNF778	ZNF778_197320	0.0783412	0.0348186	0.0343897	17516	TRUE	16	89217703	89237141	q24.3
CMAS	CMAS_55907	0.0782206	0.0350998	0.0345597	17515	TRUE	12	22046218	22065674	p12.1
WAC	WAC_51322	0.0781955	0.0351586	0.0346097	17514	TRUE	10	28532493	28623112	p12.1
ADAMTS10	ADAMTS10_81794	0.078188	0.0351763	0.0346397	17513	TRUE	19	8580240	8610735	p13.2
SCHIP1	SCHIP1_29970	0.0781835	0.0351868	0.0346397	17512	TRUE	3	159839861	159897360	q25.33
OPRPN	OPRPN_58503	0.0781471	0.0352723	0.0346897	17511	TRUE	4	70397931	70410195	q13.3
IL17A	IL17A_3605	0.0781127	0.0353534	0.0347597	17510	TRUE	6	52186375	52190638	p12.2
FAM83H	FAM83H_286077	0.0781041	0.0353736	0.0347797	17509	TRUE	8	143723933	143738234	q24.3
CALR	CALR_811	0.0780928	0.0354002	0.0347897	17508	TRUE	19	12938578	12944489	p13.13
DTNA	DTNA_1837	0.0780737	0.0354453	0.0348197	17507	TRUE	18	34493291	34891844	q12.1
PHC3	PHC3_80012	0.0780661	0.0354633	0.0348297	17506	TRUE	3	170086732	170181749	q26.2
CCDC124	CCDC124_115098	0.078057	0.0354846	0.0348597	17505	TRUE	19	17933015	17943991	p13.11
MAN2A1	MAN2A1_4124	0.07804	0.035525	0.0349297	17504	TRUE	5	109689927	109869625	q21.3
NDUFA7	NDUFA7_4701	0.0780291	0.0355506	0.0349397	17503	TRUE	19	8308768	8321375	p13.2
MYT1	MYT1_4661	0.0780183	0.0355762	0.0350096	17502	TRUE	20	64102394	64242253	q13.33
TIMM8A	TIMM8A_1678	0.0779824	0.0416115	0.0412296	17501	TRUE	X	101345661	101348742	q22.1
ZNF491	ZNF491_126069	0.0779805	0.0356659	0.0350796	17500	TRUE	19	11797667	11809622	p13.2
BIRC6	BIRC6_57448	0.077969	0.0356932	0.0350996	17499	TRUE	2	32357023	32619571	p22.3
QRFP	QRFP_347148	0.0779112	0.0358308	0.0352396	17498	TRUE	9	130892707	130896812	q34.12
C8orf33	C8orf33_65265	0.0778741	0.0359191	0.0353896	17497	TRUE	8	145052465	145066685	q24.3
PAIP2B	PAIP2B_400961	0.0777666	0.0361767	0.0356996	17496	TRUE	2	71182738	71227103	p13.3
EPS15	EPS15_2060	0.077752	0.0362117	0.0357296	17495	TRUE	1	51354263	51519328	p32.3
DSP	DSP_1832	0.0776967	0.036345	0.0358196	17494	TRUE	6	7541617	7586714	p24.3
MXD1	MXD1_4084	0.0776706	0.036408	0.0358896	17493	TRUE	2	69897688	69942945	p13.3
CSNK2A2	CSNK2A2_1459	0.0776671	0.0364163	0.0358896	17492	TRUE	16	58157907	58198106	q21
RBM18	RBM18_92400	0.0776534	0.0364494	0.0358896	17491	TRUE	9	122237622	122264840	q33.2
ZMYND10	ZMYND10_51364	0.0776443	0.0364716	0.0358996	17490	TRUE	3	50341110	50345732	p21.31
CDON	CDON_50937	0.0776253	0.0365175	0.0359396	17489	TRUE	11	125955796	126063335	q24.2
PIPOX	PIPOX_51268	0.0776238	0.0365211	0.0359496	17488	TRUE	17	28950513	29057216	q11.2
ZNF786	ZNF786_136051	0.0776041	0.0365689	0.0359896	17487	TRUE	7	149069641	149090782	q36.1
PEX10	PEX10_5192	0.0776034	0.0365705	0.0359896	17486	TRUE	1	2403964	2413797	p36.32
PSMB10	PSMB10_5699	0.0776012	0.0365758	0.0359896	17485	TRUE	16	67934506	67936864	q22.1
TBC1D24	TBC1D24_57465	0.077575	0.0366394	0.0360896	17484	TRUE	16	2475051	2509560	p13.3
MFSD4A	MFSD4A_148808	0.0775044	0.0368112	0.0363496	17483	TRUE	1	205568885	205602918	q32.1
ANKRD36B	ANKRD36B_57730	0.0774481	0.0369486	0.0364696	17482	TRUE	2	97492663	97589877	q11.2
PPP1R8	PPP1R8_5511	0.0774428	0.0369617	0.0364796	17481	TRUE	1	27830782	27851676	p35.3
SPATA33	SPATA33_124045	0.0774363	0.0369777	0.0364796	17480	TRUE	16	89657740	89671272	q24.3
OR7A10	OR7A10_390892	0.0773931	0.0370834	0.0365796	17479	TRUE	19	14840466	14848922	p13.12
ORAI2	ORAI2_80228	0.0773729	0.0371332	0.0366696	17478	TRUE	7	102433106	102456825	q22.1
STK24	STK24_8428	0.0773671	0.0371472	0.0366796	17477	TRUE	13	98445185	98577940	q32.2
NME3	NME3_4832	0.0773621	0.0371596	0.0366896	17476	TRUE	16	1770320	1771561	p13.3
KRT5	KRT5_3852	0.0773583	0.037169	0.0366896	17475	TRUE	12	52514575	52520530	q13.13
ABHD16A	ABHD16A_7920	0.0773182	0.0372675	0.0368396	17474	TRUE	6	31686955	31703356	p21.33
ZDHHC18	ZDHHC18_84243	0.0772575	0.0374174	0.0369696	17473	TRUE	1	26826688	26857604	p36.11
RIOX2	RIOX2_84864	0.0772346	0.037474	0.0370696	17472	TRUE	3	97941818	97972457	q11.2
WDR63	WDR63_126820	0.0772128	0.0375281	0.0371496	17471	TRUE	NA	NA	NA	NA
ATP5MF	ATP5MF_9551	0.0772109	0.0375328	0.0371496	17470	TRUE	7	99448475	99466186	q22.1
MAP3K2	MAP3K2_10746	0.0771885	0.0375883	0.0372096	17469	TRUE	2	127298668	127388465	q14.3
BANP	BANP_54971	0.0771825	0.0376032	0.0372196	17468	TRUE	16	87949244	88077318	q24.2
PCDHA7	PCDHA7_56141	0.0770974	0.0378149	0.0373896	17467	TRUE	5	140834248	141012347	q31.3
PROK1	PROK1_84432	0.0770934	0.0378249	0.0373896	17466	TRUE	1	110451149	110457358	p13.3
AZU1	AZU1_566	0.0770042	0.0380481	0.0376096	17465	TRUE	19	825097	832018	p13.3
UBASH3A	UBASH3A_53347	0.076992	0.0380786	0.0376496	17464	TRUE	21	42403447	42447684	q22.3
GPAA1	GPAA1_8733	0.076971	0.0381313	0.0376996	17463	TRUE	8	144082337	144093149	q24.3
GMNN	GMNN_51053	0.076962	0.0381539	0.0377296	17462	TRUE	6	24774931	24786099	p22.3
PEX1	PEX1_5189	0.0769321	0.0382294	0.0377896	17461	TRUE	7	92487020	92528520	q21.2
ARMC6	ARMC6_93436	0.0769023	0.0383043	0.0379196	17460	TRUE	19	19033575	19060311	p13.11
GALE	GALE_2582	0.0768839	0.0383507	0.0379396	17459	TRUE	1	23795599	23800781	p36.11
2024-03-10	MARCH10_162333	0.0768518	0.0384317	0.0379896	17458	TRUE	NA	NA	NA	NA
TUBG1	TUBG1_7283	0.0768478	0.0384419	0.0379996	17457	TRUE	17	42609641	42615238	q21.2
CYSLTR1	CYSLTR1_10800	0.0768061	0.0447967	0.0441896	17456	TRUE	X	78271468	78327691	q21.1
UBXN4	UBXN4_23190	0.076805	0.0385505	0.0381496	17455	TRUE	2	135741734	135785056	q21.3
MEX3D	MEX3D_399664	0.0767948	0.0385763	0.0381696	17454	TRUE	19	1554672	1568325	p13.3
ABHD16B	ABHD16B_140701	0.0767144	0.0387808	0.0384396	17453	TRUE	20	63861498	63862988	q13.33
MADCAM1	MADCAM1_8174	0.076668	0.0388991	0.0385196	17452	TRUE	19	489176	505343	p13.3
SGMS1	SGMS1_259230	0.0766571	0.0389268	0.0385396	17451	TRUE	10	50305586	50625163	q11.23
FUCA2	FUCA2_2519	0.0766338	0.0389866	0.0385996	17450	TRUE	6	143494812	143511720	q24.2
KIF7	KIF7_374654	0.0766261	0.0390062	0.0386296	17449	TRUE	15	89608789	89663086	q26.1
NSRP1	NSRP1_84081	0.0765814	0.0391208	0.0386796	17448	TRUE	17	30115521	30186475	q11.2
HMGN2	HMGN2_3151	0.0765813	0.039121	0.0386796	17447	TRUE	1	26472440	26476642	p36.11
C6orf52	C6orf52_347744	0.076581	0.0391218	0.0386896	17446	TRUE	6	10671418	10694797	p24.2
CES4A	CES4A_283848	0.0765502	0.0392009	0.0388196	17445	TRUE	16	66988589	67010417	q22.1
PLEKHA8	PLEKHA8_84725	0.0765204	0.0392778	0.0389096	17444	TRUE	7	30027404	30130483	p14.3
ANKRD30A	ANKRD30A_91074	0.0764904	0.0393551	0.0389796	17443	TRUE	10	37125598	37232567	p11.21
CDCA2	CDCA2_157313	0.0764444	0.0394739	0.0390896	17442	TRUE	8	25459199	25507911	p21.2
CHMP1A	CHMP1A_5119	0.0764405	0.039484	0.0390896	17441	TRUE	16	89640816	89657738	q24.3
C14orf28	C14orf28_122525	0.0763655	0.0396785	0.0393196	17440	TRUE	14	44897275	44907257	q21.2
OR9G4	OR9G4_283189	0.0763649	0.0396801	0.0393196	17439	TRUE	11	56741223	56748697	q12.1
ACTR2	ACTR2_10097	0.0763624	0.0396866	0.0393296	17438	TRUE	2	65227788	65271253	p14
TOP1MT	TOP1MT_116447	0.0763611	0.0396899	0.0393396	17437	TRUE	8	143304384	143359979	q24.3
KLB	KLB_152831	0.0763522	0.039713	0.0393596	17436	TRUE	4	39406930	39451533	p14
SLC25A28	SLC25A28_81894	0.0762576	0.0399596	0.0396196	17435	TRUE	10	99610519	99622793	q24.2
C17orf67	C17orf67_339210	0.0762508	0.0399775	0.0396496	17434	TRUE	17	56791913	56838773	q22
PAGE1	PAGE1_8712	0.0762053	0.0465009	0.0459695	17433	TRUE	X	49687447	49695984	p11.23
ORAI3	ORAI3_93129	0.0761708	0.0401872	0.0398296	17432	TRUE	16	30949068	30956461	p11.2
KRTAP13-2	KRTAP13-2_337959	0.0761295	0.0402958	0.0399496	17431	TRUE	21	30371390	30372271	q22.11
HSPBAP1	HSPBAP1_79663	0.0761108	0.0403449	0.0399696	17430	TRUE	3	122739999	122793831	q21.1
LYVE1	LYVE1_10894	0.0760761	0.0404365	0.0400396	17429	TRUE	11	10556966	10611689	p15.4
PRDX4	PRDX4_10549	0.0760443	0.0469668	0.0464195	17428	TRUE	X	23664262	23686397	p22.11
BCLAF1	BCLAF1_9774	0.0760417	0.0405273	0.0401596	17427	TRUE	6	136256627	136289851	q23.3
TNPO1	TNPO1_3842	0.0760242	0.0405737	0.0402096	17426	TRUE	5	72816312	72916733	q13.2
BICC1	BICC1_80114	0.0760158	0.0405959	0.0402396	17425	TRUE	10	58512872	58831435	q21.1
SP7	SP7_121340	0.0760152	0.0405976	0.0402396	17424	TRUE	12	53326575	53345315	q13.13
HSFX1	HSFX1_100506164	0.0760011	0.0470925	0.0464995	17423	TRUE	X	149774068	149776867	q28
RBM46	RBM46_166863	0.0759837	0.0406811	0.0403296	17422	TRUE	4	154781213	154828813	q32.1
NDC1	NDC1_55706	0.0759699	0.0407177	0.0403496	17421	TRUE	1	53765478	53838463	p32.3
BPIFB1	BPIFB1_92747	0.0759563	0.040754	0.0404096	17420	TRUE	20	33273480	33309871	q11.21
PPIE	PPIE_10450	0.0759498	0.0407711	0.0404296	17419	TRUE	1	39692182	39763914	p34.2
CNIH4	CNIH4_29097	0.0759466	0.0407797	0.0404396	17418	TRUE	1	224356858	224379459	q42.11
NUP205	NUP205_23165	0.0759089	0.0408801	0.0405696	17417	TRUE	7	135557917	135648757	q33
MAPK13	MAPK13_5603	0.0758758	0.0409682	0.0406296	17416	TRUE	6	36127809	36144524	p21.31
RPS27L	RPS27L_51065	0.0758743	0.0409724	0.0406296	17415	TRUE	15	63125872	63158021	q22.2
LCE1C	LCE1C_353133	0.0758506	0.0410356	0.0406796	17414	TRUE	1	152804832	152806651	q21.3
JPT1	JPT1_51155	0.0758495	0.0410384	0.0406896	17413	TRUE	17	75135248	75168281	q25.1
OR2A14	OR2A14_135941	0.0758375	0.0410707	0.0406996	17412	TRUE	7	144123176	144131188	q35
PAICS	PAICS_10606	0.0758338	0.0410806	0.0407196	17411	TRUE	4	56435741	56464578	q12
H6PD	H6PD_9563	0.0757962	0.0411812	0.0408296	17410	TRUE	1	9234774	9271337	p36.22
MRPL52	MRPL52_122704	0.0757913	0.0411945	0.0408296	17409	TRUE	14	22829879	22835037	q11.2
C4orf51	C4orf51_646603	0.0756546	0.0415623	0.0411596	17408	TRUE	4	145680146	145771032	q31.21
VMO1	VMO1_284013	0.0756447	0.041589	0.0411896	17407	TRUE	17	4785285	4786433	p13.2
EPHA10	EPHA10_284656	0.0756336	0.0416191	0.0412296	17406	TRUE	1	37713880	37765133	p34.3
ZBTB17	ZBTB17_7709	0.0756208	0.0416538	0.0412396	17405	TRUE	1	15941869	15976132	p36.13
SOCS6	SOCS6_9306	0.0755158	0.0419389	0.0415196	17404	TRUE	18	70289045	70330199	q22.2
CINP	CINP_51550	0.0754911	0.0420062	0.0415596	17403	TRUE	14	102341102	102362916	q32.31
FAM209B	FAM209B_388799	0.0754617	0.0420866	0.0416696	17402	TRUE	20	56533246	56536520	q13.31
ZNF433	ZNF433_163059	0.075442	0.0421401	0.0417496	17401	TRUE	19	12014715	12035741	p13.2
OR51A2	OR51A2_401667	0.0754242	0.0421888	0.0417796	17400	TRUE	11	4954772	4955713	p15.4
HAUS4	HAUS4_54930	0.0753582	0.0423698	0.0419496	17399	TRUE	14	22946228	22957161	q11.2
ICOS	ICOS_29851	0.0753356	0.0424319	0.0420196	17398	TRUE	2	203936763	203961577	q33.2
RTTN	RTTN_25914	0.0752966	0.0425394	0.0421496	17397	TRUE	18	70003031	70205726	q22.2
ILF2	ILF2_3608	0.0752707	0.0426108	0.0422196	17396	TRUE	1	153661788	153671028	q21.3
FAM193B	FAM193B_54540	0.0752688	0.042616	0.0422196	17395	TRUE	5	177519789	177554586	q35.3
HHLA2	HHLA2_11148	0.0752648	0.0426271	0.0422396	17394	TRUE	3	108296529	108378285	q13.13
SLC39A4	SLC39A4_55630	0.0752555	0.0426527	0.0422696	17393	TRUE	8	144409742	144416844	q24.3
ZNF219	ZNF219_51222	0.0752045	0.0427937	0.0424496	17392	TRUE	14	21090077	21104722	q11.2
OSBPL9	OSBPL9_114883	0.0751787	0.0428654	0.0425096	17391	TRUE	1	51577179	51798427	p32.3
GZMH	GZMH_2999	0.0751406	0.0429711	0.0426396	17390	TRUE	14	24606480	24609699	q12
PCDHA13	PCDHA13_56136	0.0751327	0.042993	0.0426796	17389	TRUE	5	140882124	141012347	q31.3
USP6NL	USP6NL_9712	0.0751284	0.0430049	0.0426896	17388	TRUE	10	11460510	11611666	p14
CPM	CPM_1368	0.075128	0.0430061	0.0426896	17387	TRUE	12	68842197	68971570	q15
HMBOX1	HMBOX1_79618	0.0750808	0.0431376	0.0427496	17386	TRUE	8	28890395	29064764	p21.1
C6orf47	C6orf47_57827	0.0750546	0.0432106	0.0427996	17385	TRUE	6	31658298	31660778	p21.33
BCORL1	BCORL1_63035	0.0750033	0.0500745	0.0493295	17384	FALSE	X	129981107	130058071	q26.1
SFTPB	SFTPB_6439	0.0749372	0.0435395	0.0430996	17383	TRUE	2	85657314	85668741	p11.2
DCAF4L2	DCAF4L2_138009	0.0747594	0.0440417	0.0435496	17382	TRUE	8	87870747	87874015	q21.3
EEF1AKMT3	EEF1AKMT3_25895	0.0747535	0.0440584	0.0435996	17381	TRUE	12	57771492	57782541	q14.1
LATS1	LATS1_9113	0.0747524	0.0440617	0.0435996	17380	TRUE	6	149658153	149718105	q25.1
ARMC8	ARMC8_25852	0.0747486	0.0440723	0.0435996	17379	TRUE	3	138187248	138298384	q22.3
RBM38	RBM38_55544	0.0747361	0.0441078	0.0436296	17378	TRUE	20	57391396	57409333	q13.31
VPS8	VPS8_23355	0.0746812	0.0442641	0.0437796	17377	TRUE	3	184812143	185052614	q27.2
HNRNPC	HNRNPC_3183	0.074657	0.0443331	0.0438496	17376	TRUE	14	21209136	21269494	q11.2
GTF2IRD1	GTF2IRD1_9569	0.0746415	0.0443772	0.0438696	17375	TRUE	7	74453790	74602605	q11.23
STRADA	STRADA_92335	0.074638	0.0443874	0.0438696	17374	TRUE	17	63682336	63741986	q23.3
KIAA1191	KIAA1191_57179	0.0746292	0.0444123	0.0438896	17373	TRUE	5	176346062	176361807	q35.2
MMADHC	MMADHC_27249	0.0745677	0.0445884	0.0440196	17372	TRUE	2	149569637	149587778	q23.2
BCL2L1	BCL2L1_598	0.0745291	0.0446994	0.0440896	17371	TRUE	20	31664452	31723989	q11.21
PURB	PURB_5814	0.0745231	0.0447166	0.0441196	17370	TRUE	7	44876299	44885530	p13
C9orf43	C9orf43_257169	0.0745182	0.0447307	0.0441296	17369	TRUE	9	113410054	113429690	q32
GNB4	GNB4_59345	0.0745009	0.0447804	0.0441696	17368	TRUE	3	179396088	179451476	q26.33
CTTN	CTTN_2017	0.074443	0.0449473	0.0443596	17367	TRUE	11	70398404	70436584	q13.3
PRKCSH	PRKCSH_5589	0.0744235	0.0450036	0.0443996	17366	TRUE	19	11435284	11450968	p13.2
ZFP69B	ZFP69B_65243	0.0744134	0.0450327	0.0444296	17365	TRUE	1	40450102	40463718	p34.2
VPS35L	VPS35L_57020	0.0743994	0.0450734	0.0444996	17364	TRUE	16	19555240	19706793	p12.3
OR5J2	OR5J2_282775	0.0743947	0.045087	0.0444996	17363	TRUE	11	56176618	56177556	q12.1
ABCA10	ABCA10_10349	0.074387	0.0451093	0.0445196	17362	TRUE	17	69147214	69244846	q24.3
C1orf21	C1orf21_81563	0.0743536	0.045206	0.0446196	17361	TRUE	1	184387029	184629019	q25.3
CPSF6	CPSF6_11052	0.0743257	0.045287	0.0447296	17360	TRUE	12	69239569	69274358	q15
EPS15L1	EPS15L1_58513	0.074256	0.0454898	0.0448796	17359	TRUE	19	16355239	16472085	p13.11
KIF5A	KIF5A_3798	0.0742323	0.0455588	0.0449496	17358	TRUE	12	57546026	57586633	q13.3
PIK3C3	PIK3C3_5289	0.0742104	0.0456229	0.0449896	17357	TRUE	18	41955234	42087830	q12.3
ADAM10	ADAM10_102	0.0742035	0.0456431	0.0450195	17356	TRUE	15	58588809	58749791	q21.3
LDHA	LDHA_3939	0.0741996	0.0456545	0.0450395	17355	TRUE	11	18394560	18408425	p15.1
CYP4X1	CYP4X1_260293	0.0741957	0.0456659	0.0450495	17354	TRUE	1	47023669	47050751	p33
ZNF333	ZNF333_84449	0.0741946	0.0456692	0.0450495	17353	TRUE	19	14689801	14733746	p13.12
XYLT2	XYLT2_64132	0.0741681	0.0457469	0.0451895	17352	TRUE	17	50346126	50363138	q21.33
METTL9	METTL9_51108	0.0741643	0.0457579	0.0451895	17351	TRUE	16	21597218	21657471	p12.2
SND1	SND1_27044	0.0740653	0.0460488	0.0454895	17350	TRUE	7	127652194	128092609	q32.1
USH1G	USH1G_124590	0.0740481	0.0460995	0.0455295	17349	TRUE	17	74916083	74923256	q25.1
ALG10B	ALG10B_144245	0.0740132	0.0462023	0.0456895	17348	TRUE	12	38316762	38329721	q12
PPIB	PPIB_5479	0.0739935	0.0462606	0.0457495	17347	TRUE	15	64155740	64163134	q22.31
THNSL1	THNSL1_79896	0.0739844	0.0462875	0.0457595	17346	TRUE	10	25016612	25026664	p12.1
CARNMT1	CARNMT1_138199	0.0739844	0.0462876	0.0457595	17345	TRUE	9	74980790	75028423	q21.13
HIVEP1	HIVEP1_3096	0.0739755	0.0463141	0.0457895	17344	TRUE	6	12008762	12164999	p24.1
HPCAL4	HPCAL4_51440	0.073911	0.0465052	0.0459795	17343	TRUE	1	39678648	39691485	p34.2
SKIL	SKIL_6498	0.0738804	0.0465963	0.0461095	17342	TRUE	3	170357678	170396835	q26.2
SF3A1	SF3A1_10291	0.0738762	0.0466087	0.0461195	17341	TRUE	22	30331988	30356919	q12.2
CAAP1	CAAP1_79886	0.073871	0.0466242	0.0461195	17340	TRUE	9	26840685	26892803	p21.2
DYNC1I1	DYNC1I1_1780	0.0738566	0.0466672	0.0461195	17339	TRUE	7	95772506	96110322	q21.3
SLC39A14	SLC39A14_23516	0.0738422	0.0467099	0.0461495	17338	TRUE	8	22367278	22434129	p21.3
CABLES1	CABLES1_91768	0.0738124	0.046799	0.0462195	17337	TRUE	18	23134564	23260470	q11.2
GNAT3	GNAT3_346562	0.0737904	0.0468645	0.0463195	17336	TRUE	7	80458635	80512064	q21.11
KATNB1	KATNB1_10300	0.0737887	0.0468699	0.0463195	17335	TRUE	16	57735739	57757244	q21
CCDC27	CCDC27_148870	0.0737661	0.0469372	0.0463795	17334	TRUE	1	3746460	3771645	p36.32
HSPA2	HSPA2_3306	0.0737622	0.0469492	0.0463895	17333	TRUE	14	64535905	64546173	q23.3
ATXN3	ATXN3_4287	0.0737569	0.046965	0.0464195	17332	TRUE	14	92044496	92106621	q32.12
KAT7	KAT7_11143	0.0737503	0.0469848	0.0464395	17331	TRUE	17	49788648	49835026	q21.33
NMNAT2	NMNAT2_23057	0.0737268	0.0470552	0.0464595	17330	TRUE	1	183248237	183418380	q25.3
SLC38A4	SLC38A4_55089	0.0736957	0.0471486	0.0465595	17329	TRUE	12	46764761	46832408	q13.11
LRRC39	LRRC39_127495	0.0736888	0.0471691	0.0465595	17328	TRUE	1	100148448	100178273	p21.2
RDH13	RDH13_112724	0.0736693	0.0472278	0.0465895	17327	TRUE	19	55039108	55071291	q13.42
MINK1	MINK1_50488	0.0736656	0.047239	0.0465895	17326	TRUE	17	4833340	4898061	p13.2
GIPC3	GIPC3_126326	0.073605	0.0474217	0.0467695	17325	TRUE	19	3585478	3593541	p13.3
SART1	SART1_9092	0.0735229	0.0476701	0.0470295	17324	TRUE	11	65961728	65980137	q13.1
AMIGO2	AMIGO2_347902	0.0735203	0.0476781	0.0470295	17323	TRUE	12	47075707	47079959	q13.11
ASCL5	ASCL5_647219	0.0734987	0.0477438	0.0470595	17322	TRUE	1	201113943	201127184	q32.1
ANKHD1	ANKHD1_54882	0.0734583	0.0478664	0.0471595	17321	TRUE	5	140401814	140539856	q31.3
NR5A1	NR5A1_2516	0.0734377	0.0479292	0.0471895	17320	TRUE	9	124481236	124507420	q33.3
KCNH3	KCNH3_23416	0.0734355	0.047936	0.0471895	17319	TRUE	12	49539030	49558337	q13.12
FAM133A	FAM133A_286499	0.0734175	0.055138	0.0543595	17318	FALSE	X	93674013	93712274	q21.32
SIN3A	SIN3A_25942	0.0733962	0.0480557	0.0472995	17317	TRUE	15	75369379	75455842	q24.2
ARHGAP27	ARHGAP27_201176	0.0733952	0.048059	0.0472995	17316	TRUE	17	45393902	45434421	q21.31
KIF23	KIF23_9493	0.0733737	0.0481245	0.0473595	17315	TRUE	15	69414246	69448427	q23
TLE3	TLE3_7090	0.0733712	0.0481321	0.0473595	17314	TRUE	15	70047790	70098176	q23
KRTCAP2	KRTCAP2_200185	0.0733484	0.048202	0.0474695	17313	TRUE	1	155169408	155173475	q22
MFSD12	MFSD12_126321	0.0733479	0.0482035	0.0474695	17312	TRUE	19	3538261	3574290	p13.3
ARCN1	ARCN1_372	0.0732899	0.0483814	0.0476395	17311	TRUE	11	118572390	118603033	q23.3
ATP13A2	ATP13A2_23400	0.0732485	0.0485087	0.0477095	17310	TRUE	1	16985958	17011928	p36.13
NKAPD1	NKAPD1_55216	0.0732157	0.0486096	0.0477995	17309	TRUE	11	112074086	112085150	q23.1
MRPL30	MRPL30_51263	0.0732082	0.0486327	0.0478095	17308	TRUE	2	99181152	99199561	q11.2
TBL1XR1	TBL1XR1_79718	0.0732002	0.0486575	0.0478195	17307	TRUE	3	177019340	177228000	q26.32
VWA7	VWA7_80737	0.0731369	0.0488531	0.0481195	17306	TRUE	6	31765590	31777328	p21.33
C18orf21	C18orf21_83608	0.0731039	0.0489552	0.0482295	17305	TRUE	18	35972625	35979286	q12.2
ERVFRD-1	ERVFRD-1_405754	0.0730985	0.0489721	0.0482395	17304	TRUE	6	11102489	11111725	p24.2
PAN3	PAN3_255967	0.073072	0.0490543	0.0483295	17303	TRUE	13	28138506	28295335	q12.2
TRIM65	TRIM65_201292	0.0730629	0.0490826	0.0483495	17302	TRUE	17	75880335	75896951	q25.1
DUSP8	DUSP8_1850	0.0730145	0.0492333	0.0483995	17301	TRUE	11	1554051	1572271	p15.5
HECA	HECA_51696	0.072933	0.0494876	0.0487195	17300	TRUE	6	139135080	139180802	q24.1
PRR22	PRR22_163154	0.072879	0.0496571	0.0488995	17299	TRUE	19	5782960	5784746	p13.3
KLHL13	KLHL13_90293	0.0728771	0.0569581	0.0562694	17298	FALSE	X	117897813	118117340	q24
ZSWIM2	ZSWIM2_151112	0.0727914	0.0499324	0.0491995	17297	TRUE	2	186827475	186849208	q32.1
TPR	TPR_7175	0.0727856	0.0499507	0.0492095	17296	TRUE	1	186311652	186375693	q31.1
DNAJB6	DNAJB6_10049	0.0727832	0.0499583	0.0492195	17295	TRUE	7	157335381	157417439	q36.3
BUD31	BUD31_8896	0.0727683	0.0500055	0.0492595	17294	FALSE	7	99408641	99419616	q22.1
SYDE1	SYDE1_85360	0.0727639	0.0500193	0.0492695	17293	FALSE	19	15107401	15114985	p13.12
FAM131A	FAM131A_131408	0.0727632	0.0500216	0.0492695	17292	FALSE	3	184335926	184348421	q27.1
TM2D2	TM2D2_83877	0.0727469	0.0500731	0.0493295	17291	FALSE	8	38988808	38996824	p11.22
NRBP1	NRBP1_29959	0.0727021	0.0502147	0.0494595	17290	FALSE	2	27427790	27442259	p23.3
TMTC4	TMTC4_84899	0.0726859	0.050266	0.0495195	17289	FALSE	13	100603625	100675093	q32.3
ARID4B	ARID4B_51742	0.0726802	0.0502842	0.0495295	17288	FALSE	1	235131634	235328219	q42.3
OR2B2	OR2B2_81697	0.072665	0.0503325	0.0495595	17287	FALSE	6	27911185	27912396	p22.1
DPP10	DPP10_57628	0.072663	0.0503389	0.0495595	17286	FALSE	2	114442299	115845780	q14.1
RANBP10	RANBP10_57610	0.0726579	0.0503551	0.0495795	17285	FALSE	16	67723070	67806560	q22.1
FLYWCH1	FLYWCH1_84256	0.0726516	0.0503749	0.0495895	17284	FALSE	16	2911931	2951208	p13.3
ARNT	ARNT_405	0.0726102	0.0505066	0.0497595	17283	FALSE	1	150809713	150876708	q21.3
OR2A12	OR2A12_346525	0.0726091	0.05051	0.0497695	17282	FALSE	7	144086278	144098953	q35
RNASE4	RNASE4_6038	0.0726074	0.0505155	0.0497695	17281	FALSE	14	20684560	20701216	q11.2
C16orf78	C16orf78_123970	0.072602	0.0505327	0.0497895	17280	FALSE	16	49373804	49399431	q12.1
VPS4B	VPS4B_9525	0.0726014	0.0505346	0.0497895	17279	FALSE	18	63389190	63422483	q21.33
ATL2	ATL2_64225	0.0725956	0.050553	0.0497995	17278	FALSE	2	38293954	38377285	p22.1
OR10W1	OR10W1_81341	0.0725622	0.0506596	0.0499395	17277	FALSE	11	58266792	58268260	q12.1
GCSH	GCSH_2653	0.0725487	0.0507026	0.0499795	17276	FALSE	16	81081945	81096395	q23.2
ERMAP	ERMAP_114625	0.0725403	0.0507294	0.0500295	17275	FALSE	1	42817122	42844991	p34.2
LMCD1	LMCD1_29995	0.0725122	0.0508193	0.0501195	17274	FALSE	3	8501807	8574668	p25.3
TPSG1	TPSG1_25823	0.0725117	0.0508209	0.0501195	17273	FALSE	16	1221651	1225268	p13.3
SSH2	SSH2_85464	0.0725092	0.0508291	0.0501395	17272	FALSE	17	29625938	29930276	q11.2
RRBP1	RRBP1_6238	0.0724816	0.0509175	0.0502295	17271	FALSE	20	17613678	17682295	p12.1
SNX11	SNX11_29916	0.0724418	0.051045	0.0503495	17270	FALSE	17	48103357	48123601	q21.32
PIAS4	PIAS4_51588	0.0724305	0.0510814	0.0503595	17269	FALSE	19	4007736	4039386	p13.3
TRPT1	TRPT1_83707	0.0724278	0.0510902	0.0503695	17268	FALSE	11	64223799	64226254	q13.1
MRPS7	MRPS7_51081	0.0723856	0.0512258	0.0504595	17267	FALSE	17	75261674	75266376	q25.1
SFTPA2	SFTPA2_729238	0.0723339	0.0513925	0.0505595	17266	FALSE	10	79555852	79560407	q22.3
SCAPER	SCAPER_49855	0.0723217	0.0514319	0.0506295	17265	FALSE	15	76347904	76905444	q24.3
MXRA7	MXRA7_439921	0.0722762	0.0515792	0.0507695	17264	FALSE	17	76672551	76711004	q25.1
RADIL	RADIL_55698	0.0722543	0.0516502	0.0508395	17263	FALSE	7	4797055	4883716	p22.1
MSH5	MSH5_4439	0.072252	0.0516577	0.0508595	17262	FALSE	6	31739677	31762676	p21.33
CR2	CR2_1380	0.0722424	0.051689	0.0509195	17261	FALSE	1	207453024	207489895	q32.2
CUTC	CUTC_51076	0.0722314	0.0517245	0.0509395	17260	FALSE	10	99702558	99756134	q24.2
APOBEC4	APOBEC4_403314	0.0721894	0.051861	0.0511095	17259	FALSE	1	183646275	183653316	q25.3
NPIPA7	NPIPA7_101059938	0.0721682	0.0519303	0.0511695	17258	FALSE	16	16379140	16393972	p13.11
ABL2	ABL2_27	0.0721231	0.0520774	0.0513195	17257	FALSE	1	179099330	179229684	q25.2
KIRREL1	KIRREL1_55243	0.0720392	0.052352	0.0516195	17256	FALSE	1	157993273	158100262	q23.1
RAPGEF5	RAPGEF5_9771	0.0720278	0.0523894	0.0516795	17255	FALSE	7	22118236	22357154	p15.3
CLCN6	CLCN6_1185	0.072003	0.0524709	0.0517895	17254	FALSE	1	11806096	11848079	p36.22
CFHR4	CFHR4_10877	0.0719654	0.0525943	0.0519295	17253	FALSE	1	196888014	196918795	q31.3
SH2D4B	SH2D4B_387694	0.0719234	0.0527328	0.0520195	17252	FALSE	10	80537902	80646560	q23.1
BBS2	BBS2_583	0.0718919	0.0528369	0.0520695	17251	FALSE	16	56465640	56582667	q13
MGAT1	MGAT1_4245	0.0718916	0.0528378	0.0520695	17250	FALSE	5	180784780	180815652	q35.3
KNTC1	KNTC1_9735	0.0718707	0.0529072	0.0521395	17249	FALSE	12	122527246	122626396	q24.31
MKNK1	MKNK1_8569	0.0718505	0.052974	0.0522095	17248	FALSE	1	46557407	46616843	p33
ZNF205	ZNF205_7755	0.07182	0.053075	0.0523195	17247	FALSE	16	3112560	3120517	p13.3
NUP35	NUP35_129401	0.0717969	0.0531518	0.0523895	17246	FALSE	2	183117513	183161680	q32.1
P2RY13	P2RY13_53829	0.0717448	0.0533251	0.0525995	17245	FALSE	3	151326312	151329549	q25.1
JMJD6	JMJD6_23210	0.0717324	0.0533663	0.0526195	17244	FALSE	17	76712832	76726799	q25.1
HIST1H2BN	HIST1H2BN_8341	0.0717306	0.0533725	0.0526195	17243	FALSE	NA	NA	NA	NA
PHF24	PHF24_23349	0.0717189	0.0534115	0.0526295	17242	FALSE	9	34957608	34982544	p13.3
RPTN	RPTN_126638	0.071677	0.0535513	0.0527495	17241	FALSE	1	152153595	152159228	q21.3
HIST1H2BB	HIST1H2BB_3018	0.0716654	0.05359	0.0527695	17240	FALSE	NA	NA	NA	NA
PRKACB	PRKACB_5567	0.0716569	0.0536184	0.0527895	17239	FALSE	1	84078062	84238498	p31.1
ZC3H11A	ZC3H11A_9877	0.0715684	0.0539153	0.0531295	17238	FALSE	1	203795623	203854999	q32.1
OR4E2	OR4E2_26686	0.0715437	0.0539983	0.0532195	17237	FALSE	14	21653835	21667642	q11.2
ALDH18A1	ALDH18A1_5832	0.0715362	0.0540236	0.0532495	17236	FALSE	10	95605941	95656711	q24.1
KLK13	KLK13_26085	0.0715335	0.0540329	0.0532595	17235	FALSE	19	51055626	51065114	q13.41
IL25	IL25_64806	0.0715087	0.0541162	0.0533795	17234	FALSE	14	23372809	23376403	q11.2
MGAT2	MGAT2_4247	0.0715054	0.0541275	0.0533795	17233	FALSE	14	49620799	49623481	q21.3
SEZ6	SEZ6_124925	0.071456	0.0542943	0.0534895	17232	FALSE	17	28954901	29006440	q11.2
GLE1	GLE1_2733	0.0714245	0.0544008	0.0536395	17231	FALSE	9	128504655	128543874	q34.11
MIS12	MIS12_79003	0.0714153	0.0544319	0.0536795	17230	FALSE	17	5486285	5490814	p13.2
CLUH	CLUH_23277	0.0713647	0.0546038	0.0539395	17229	FALSE	17	2689386	2712663	p13.3
MIER1	MIER1_57708	0.0713519	0.0546473	0.0539795	17228	FALSE	1	66924895	66988619	p31.3
DUSP16	DUSP16_80824	0.0713243	0.0547412	0.0540595	17227	FALSE	12	12473282	12562863	p13.2
AP1S1	AP1S1_1174	0.0712871	0.0548681	0.0541695	17226	FALSE	7	101154456	101161596	q22.1
KLRF1	KLRF1_51348	0.0712699	0.0549267	0.0542095	17225	FALSE	12	9827481	9845007	p13.31
HID1	HID1_283987	0.0712557	0.0549752	0.0542595	17224	FALSE	17	74950742	74973166	q25.1
C1QA	C1QA_712	0.0712071	0.0551415	0.0543595	17223	FALSE	1	22635077	22639678	p36.12
ANKRD34A	ANKRD34A_284615	0.0711961	0.0551791	0.0543895	17222	FALSE	1	145959441	145964575	q21.1
GPR152	GPR152_390212	0.0711841	0.0552201	0.0544195	17221	FALSE	11	67451301	67452729	q13.2
NT5C1A	NT5C1A_84618	0.0711661	0.0552821	0.0544795	17220	FALSE	1	39651229	39672107	p34.2
CHTOP	CHTOP_26097	0.0711543	0.0553226	0.0545095	17219	FALSE	1	153633982	153646306	q21.3
OR5AC2	OR5AC2_81050	0.0711525	0.0553287	0.0545095	17218	FALSE	3	98087173	98088102	q11.2
DCAF8	DCAF8_50717	0.0711212	0.0554364	0.0546295	17217	FALSE	1	160215715	160262549	q23.2
NNT	NNT_23530	0.0710968	0.0555202	0.0546595	17216	FALSE	5	43602692	43707405	p12
DCXR	DCXR_51181	0.0710566	0.055659	0.0548195	17215	FALSE	17	82035136	82037709	q25.3
SYF2	SYF2_25949	0.0710408	0.0557135	0.0548495	17214	FALSE	1	25222276	25232502	p36.11
EXOC2	EXOC2_55770	0.071007	0.0558302	0.0550094	17213	FALSE	6	485154	693139	p25.3
SAMD5	SAMD5_389432	0.071007	0.0558304	0.0550094	17212	FALSE	6	147508690	147737547	q24.3
SGCE	SGCE_8910	0.0709923	0.0558811	0.0550994	17211	FALSE	7	94524204	94656572	q21.3
FXR1	FXR1_8087	0.0709867	0.0559007	0.0551094	17210	FALSE	3	180868141	180982753	q26.33
MICA	MICA_100507436	0.0709774	0.0559328	0.0551494	17209	FALSE	6	31399784	31415315	p21.33
NEMP2	NEMP2_100131211	0.0709512	0.0560238	0.0551894	17208	FALSE	2	190504338	190534722	q32.2
LAMTOR4	LAMTOR4_389541	0.0709471	0.0560381	0.0552094	17207	FALSE	7	100148912	100155944	q22.1
UGT2B4	UGT2B4_7363	0.0709309	0.0560942	0.0552894	17206	FALSE	4	69480165	69526014	q13.3
CTPS1	CTPS1_1503	0.0709249	0.056115	0.0552894	17205	FALSE	1	40979300	41012565	p34.2
TSSK3	TSSK3_81629	0.0709194	0.0561343	0.0553494	17204	FALSE	1	32351521	32364312	p35.1
ANO9	ANO9_338440	0.0709075	0.0561757	0.0553694	17203	FALSE	11	417933	442011	p15.5
LIN37	LIN37_55957	0.0708835	0.0562592	0.0554694	17202	FALSE	19	35748361	35754519	q13.12
TRHR	TRHR_7201	0.0708341	0.0564315	0.0557094	17201	FALSE	8	109086585	109121565	q23.1
NIPSNAP3A	NIPSNAP3A_25934	0.0708121	0.0565082	0.0557894	17200	FALSE	9	104747683	104760120	q31.1
KIFC2	KIFC2_90990	0.0707915	0.0565802	0.0558994	17199	FALSE	8	144466043	144474202	q24.3
TCAF2	TCAF2_285966	0.07078	0.0566205	0.0559294	17198	FALSE	7	143620952	143730410	q35
MAP7D1	MAP7D1_55700	0.0707321	0.0567883	0.0560994	17197	FALSE	1	36155579	36180849	p34.3
LIPT2	LIPT2_387787	0.0707312	0.0567916	0.0560994	17196	FALSE	11	74490519	74493724	q13.4
EHBP1	EHBP1_23301	0.070702	0.0568942	0.0561694	17195	FALSE	2	62673851	63046487	p15
CDH15	CDH15_1013	0.0706923	0.0569284	0.0562294	17194	FALSE	16	89171748	89195492	q24.3
YAP1	YAP1_10413	0.0706784	0.0569771	0.0562794	17193	FALSE	11	102110447	102233424	q22.1
S100G	S100G_795	0.0706616	0.0649483	0.0641194	17192	FALSE	X	16650158	16654670	p22.2
LRG1	LRG1_116844	0.0706072	0.0572284	0.0563994	17191	FALSE	19	4536402	4540036	p13.3
ANKRD29	ANKRD29_147463	0.0706066	0.0572304	0.0563994	17190	FALSE	18	23598926	23662911	q11.2
CBARP	CBARP_255057	0.0705994	0.0572557	0.0564194	17189	FALSE	19	1228287	1238027	p13.3
GXYLT1	GXYLT1_283464	0.0705353	0.0574827	0.0566394	17188	FALSE	12	42081845	42144874	q12
CRYGD	CRYGD_1421	0.0705283	0.0575076	0.0566694	17187	FALSE	2	208121607	208124524	q33.3
CCDC184	CCDC184_387856	0.0705193	0.0575395	0.0567194	17186	FALSE	12	48183644	48185926	q13.11
DTX2	DTX2_113878	0.0704899	0.0576441	0.0568594	17185	FALSE	7	76461676	76505995	q11.23
TRPM1	TRPM1_4308	0.0704241	0.057878	0.0570594	17184	FALSE	15	31001061	31161273	q13.3
ARMH3	ARMH3_79591	0.0704107	0.057926	0.0570894	17183	FALSE	10	101845599	102056193	q24.32
FAM171A1	FAM171A1_221061	0.0704067	0.0579403	0.0571094	17182	FALSE	10	15211643	15371289	p13
ENO1	ENO1_2023	0.0703952	0.0579814	0.0571394	17181	FALSE	1	8861000	8879190	p36.23
PABPC4	PABPC4_8761	0.0703815	0.0580303	0.0571894	17180	FALSE	1	39560709	39576790	p34.3
ABCA5	ABCA5_23461	0.0703728	0.0580611	0.0571994	17179	FALSE	17	69244311	69327244	q24.3
PTCD1	PTCD1_26024	0.0703635	0.0580946	0.0572694	17178	FALSE	7	99416739	99466163	q22.1
PCDHAC2	PCDHAC2_56134	0.0703283	0.0582206	0.0573294	17177	FALSE	5	140966470	141012347	q31.3
CXCL6	CXCL6_6372	0.0703052	0.0583035	0.0573894	17176	FALSE	4	73836640	73849064	q13.3
CHMP6	CHMP6_79643	0.0702772	0.0584039	0.0575294	17175	FALSE	17	80991598	81009517	q25.3
MPP6	MPP6_51678	0.0702573	0.0584756	0.0575994	17174	FALSE	NA	NA	NA	NA
KEAP1	KEAP1_9817	0.0702332	0.0585621	0.0576894	17173	FALSE	19	10486125	10503558	p13.2
ALDH1L2	ALDH1L2_160428	0.0702261	0.0585878	0.0576994	17172	FALSE	12	105019784	105107643	q23.3
MAGEB3	MAGEB3_4114	0.0702045	0.0667066	0.0658393	17171	FALSE	X	30230657	30237495	p21.2
COL4A1	COL4A1_1282	0.0701703	0.0587892	0.0578794	17170	FALSE	13	110148963	110307157	q34
NRCAM	NRCAM_4897	0.0701651	0.0588078	0.0578994	17169	FALSE	7	108147623	108456717	q31.1
PDZRN4	PDZRN4_29951	0.0701504	0.0588609	0.0579294	17168	FALSE	12	41188320	41574745	q12
HNRNPCL1	HNRNPCL1_343069	0.07015	0.0588625	0.0579294	17167	FALSE	1	12847377	12848720	p36.21
BLNK	BLNK_29760	0.0701441	0.0588839	0.0579794	17166	FALSE	10	96189171	96271587	q24.1
ARIH1	ARIH1_25820	0.0701413	0.0588938	0.0579994	17165	FALSE	15	72474330	72602987	q24.1
ATP10A	ATP10A_57194	0.0701304	0.0589334	0.0580394	17164	FALSE	15	25677273	25865184	q12
ARAP1	ARAP1_116985	0.0701292	0.0589376	0.0580394	17163	FALSE	11	72685069	72793599	q13.4
LRP1	LRP1_4035	0.0701229	0.0589604	0.0580794	17162	FALSE	12	57128483	57213361	q13.3
AAK1	AAK1_22848	0.0701035	0.0590307	0.0581494	17161	FALSE	2	69457997	69674349	p13.3
CCDC181	CCDC181_57821	0.0700312	0.0592931	0.0583594	17160	FALSE	1	169394870	169460669	q24.2
EIF4G2	EIF4G2_1982	0.0700309	0.0592943	0.0583594	17159	FALSE	11	10797050	10808940	p15.4
CCL24	CCL24_6369	0.0699967	0.059419	0.0584594	17158	FALSE	7	75810825	75823356	q11.23
NKTR	NKTR_4820	0.0699865	0.0594559	0.0584994	17157	FALSE	3	42600655	42648735	p22.1
AP4M1	AP4M1_9179	0.0699806	0.0594774	0.0585194	17156	FALSE	7	100101549	100110345	q22.1
APRT	APRT_353	0.0699789	0.0594837	0.0585194	17155	FALSE	16	88809339	88811937	q24.3
PHF6	PHF6_84295	0.0699295	0.0677831	0.0667793	17154	FALSE	X	134373288	134428791	q26.2
STXBP3	STXBP3_6814	0.0699009	0.0597689	0.0587394	17153	FALSE	1	108746674	108809523	p13.3
FKBPL	FKBPL_63943	0.0698938	0.059795	0.0587694	17152	FALSE	6	32128707	32130288	p21.32
PPP1R1C	PPP1R1C_151242	0.0698763	0.0598592	0.0587994	17151	FALSE	2	181954241	182131398	q31.3
TPBG	TPBG_7162	0.0698668	0.059894	0.0588194	17150	FALSE	6	82363206	82367420	q14.1
ZNF627	ZNF627_199692	0.0698279	0.0600368	0.0589094	17149	FALSE	19	11559374	11619161	p13.2
INO80B	INO80B_83444	0.069788	0.0601835	0.0590594	17148	FALSE	2	74455087	74457944	p13.1
MYCBP	MYCBP_26292	0.0697694	0.060252	0.0591294	17147	FALSE	1	38862493	38873368	p34.3
SDK1	SDK1_221935	0.0697267	0.0604096	0.0592694	17146	FALSE	7	3301252	4269000	p22.2
SCN8A	SCN8A_6334	0.0696899	0.0605457	0.0594094	17145	FALSE	12	51590266	51812864	q13.13
ATP6AP2	ATP6AP2_10159	0.0696319	0.0689645	0.0677993	17144	FALSE	X	40579372	40606848	p11.4
CLOCK	CLOCK_9575	0.0696317	0.0607616	0.0596794	17143	FALSE	4	55427903	55546909	q12
ZNF574	ZNF574_64763	0.0696213	0.0608001	0.0597294	17142	FALSE	19	42068477	42081552	q13.2
ZBTB12	ZBTB12_221527	0.0696166	0.0608177	0.0597394	17141	FALSE	6	31899613	31902086	p21.33
ATP2B4	ATP2B4_493	0.0696123	0.0608336	0.0597594	17140	FALSE	1	203626832	203744081	q32.1
RSF1	RSF1_51773	0.0696072	0.0608523	0.0597694	17139	FALSE	11	77660009	77820869	q14.1
KCNH6	KCNH6_81033	0.0695973	0.0608893	0.0597994	17138	FALSE	17	63523334	63548977	q23.3
LMLN	LMLN_89782	0.0695903	0.0609154	0.0598394	17137	FALSE	3	197960200	198043720	q29
GSAP	GSAP_54103	0.0695639	0.0610137	0.0599494	17136	FALSE	7	77310751	77416349	q11.23
TRIQK	TRIQK_286144	0.0695566	0.0610409	0.0599594	17135	FALSE	8	92883532	93017673	q22.1
ZNF148	ZNF148_7707	0.0695536	0.0610522	0.0599794	17134	FALSE	3	125225669	125375325	q21.2
ATIC	ATIC_471	0.0695065	0.0612276	0.0601494	17133	FALSE	2	215311956	215349773	q35
CCDC102B	CCDC102B_79839	0.069504	0.0612371	0.0601494	17132	FALSE	18	68715209	69055189	q22.1
EIF2B1	EIF2B1_1967	0.0694976	0.0612611	0.0601594	17131	FALSE	12	123620406	123633766	q24.31
TSPAN8	TSPAN8_7103	0.0694543	0.061423	0.0603194	17130	FALSE	12	71125085	71441898	q21.1
OR10H3	OR10H3_26532	0.0693969	0.0616385	0.0605494	17129	FALSE	19	15737985	15742343	p13.12
DNAJA1	DNAJA1_3301	0.0693761	0.0617163	0.0606394	17128	FALSE	9	33025273	33039907	p21.1
APOF	APOF_319	0.0693724	0.0617305	0.0606594	17127	FALSE	12	56360568	56362857	q13.3
OVOL1	OVOL1_5017	0.069365	0.0617581	0.0606894	17126	FALSE	11	65787063	65797214	q13.1
SDHD	SDHD_6392	0.0693549	0.0617964	0.0607194	17125	FALSE	11	112086824	112120016	q23.1
PYGB	PYGB_5834	0.0693384	0.0618583	0.0607994	17124	FALSE	20	25248085	25298012	p11.21
GATD1	GATD1_347862	0.0693314	0.0618848	0.0608594	17123	FALSE	11	767220	777488	p15.5
INPP4A	INPP4A_3631	0.0693206	0.0619255	0.0609094	17122	FALSE	2	98444854	98594392	q11.2
OR52A1	OR52A1_23538	0.0692937	0.0620269	0.0610294	17121	FALSE	11	5146824	5154757	p15.4
NIT2	NIT2_56954	0.0692887	0.0620458	0.0610494	17120	FALSE	3	100334739	100361635	q12.2
LUC7L2	LUC7L2_51631	0.0692883	0.0620475	0.0610494	17119	FALSE	7	139340359	139423457	q34
KRT35	KRT35_3886	0.0692804	0.0620773	0.0610794	17118	FALSE	17	41476710	41481151	q21.2
ATP5F1B	ATP5F1B_506	0.0692745	0.0620994	0.0611094	17117	FALSE	12	56638175	56645984	q13.3
INCA1	INCA1_388324	0.0692501	0.0621918	0.0611794	17116	FALSE	17	4988130	4997610	p13.2
PAFAH1B1	PAFAH1B1_5048	0.0692323	0.0622594	0.0613194	17115	FALSE	17	2593210	2685615	p13.3
ATP5PO	ATP5PO_539	0.0691429	0.0625988	0.0616894	17114	FALSE	21	33903453	33915814	q22.11
PICALM	PICALM_8301	0.069088	0.0628078	0.0618894	17113	FALSE	11	85957175	86069882	q14.2
MOB3B	MOB3B_79817	0.0690707	0.0628738	0.0619194	17112	FALSE	9	27325209	27529814	p21.2
CRAMP1	CRAMP1_57585	0.0690385	0.0629969	0.0620794	17111	FALSE	16	1612337	1677908	p13.3
SH3PXD2B	SH3PXD2B_285590	0.0690194	0.06307	0.0621494	17110	FALSE	5	172325000	172454525	q35.1
RAB29	RAB29_8934	0.0690173	0.063078	0.0621594	17109	FALSE	1	205767986	205775482	q32.1
IZUMO1	IZUMO1_284359	0.0690069	0.0631178	0.0622194	17108	FALSE	19	48740852	48746909	q13.33
MORN5	MORN5_254956	0.0690008	0.0631413	0.0622694	17107	FALSE	9	122159908	122200088	q33.2
EME2	EME2_197342	0.0689727	0.0632488	0.0623994	17106	FALSE	16	1772810	1781708	p13.3
AKAP17A	AKAP17A_8227	0.0689413	0.0717703	0.0707793	17105	FALSE	X	1591604	1602520	p22.33
ZNF736	ZNF736_728927	0.0688886	0.0635723	0.0627294	17104	FALSE	7	64307459	64356634	q11.21
PHYH	PHYH_5264	0.0688607	0.0636799	0.0628394	17103	FALSE	10	13277796	13302412	p13
VPS26C	VPS26C_10311	0.0688366	0.0637732	0.0629694	17102	FALSE	21	37223420	37267919	q22.13
S100A6	S100A6_6277	0.068827	0.06381	0.0629694	17101	FALSE	1	153534599	153536244	q21.3
TBRG1	TBRG1_84897	0.0688198	0.0638379	0.0630094	17100	FALSE	11	124622836	124635926	q24.2
SLC13A1	SLC13A1_6561	0.0688128	0.0638649	0.0630294	17099	FALSE	7	123113531	123199972	q31.32
CENPK	CENPK_64105	0.0687964	0.0639284	0.0631094	17098	FALSE	5	65517766	65563168	q12.3
RCOR1	RCOR1_23186	0.0687795	0.0639939	0.0632194	17097	FALSE	14	102592649	102730561	q32.31
CASTOR1	CASTOR1_652968	0.0687638	0.0640548	0.0632294	17096	FALSE	22	30285117	30289622	q12.2
NEK2	NEK2_4751	0.0687627	0.064059	0.0632294	17095	FALSE	1	211658657	211675630	q32.3
KPNA2	KPNA2_3838	0.068737	0.0641587	0.0632694	17094	FALSE	17	68035636	68047364	q24.2
SEMA5B	SEMA5B_54437	0.0687341	0.0641702	0.0632694	17093	FALSE	3	122909082	123028605	q21.1
HIST3H2BB	HIST3H2BB_128312	0.0686959	0.0643187	0.0634494	17092	FALSE	NA	NA	NA	NA
IL11RA	IL11RA_3590	0.0686846	0.0643627	0.0634694	17091	FALSE	9	34652162	34661902	p13.3
RELN	RELN_5649	0.0686791	0.064384	0.0635294	17090	FALSE	7	103471381	103989658	q22.1
LRP1B	LRP1B_53353	0.0686656	0.0644364	0.0635894	17089	FALSE	2	140231423	142131016	q22.2
C1QL4	C1QL4_338761	0.0686464	0.0645113	0.0636494	17088	FALSE	12	49332409	49337188	q13.12
SFSWAP	SFSWAP_6433	0.068631	0.0645714	0.0637394	17087	FALSE	12	131711081	131799738	q24.33
ABCA3	ABCA3_21	0.0686278	0.0645839	0.0637494	17086	FALSE	16	2275881	2340746	p13.3
TAF7L	TAF7L_54457	0.068626	0.0730821	0.0720993	17085	FALSE	X	101268253	101293057	q22.1
TSPAN5	TSPAN5_10098	0.0686159	0.0646305	0.0637594	17084	FALSE	4	98470367	98658611	q23
C2CD2L	C2CD2L_9854	0.0685993	0.0646951	0.0638794	17083	FALSE	11	119102198	119118544	q23.3
CCDC174	CCDC174_51244	0.0685775	0.0647805	0.0639594	17082	FALSE	3	14651762	14672659	p25.1
SIAH2	SIAH2_6478	0.0685761	0.064786	0.0639694	17081	FALSE	3	150741125	150763477	q25.1
TCHHL1	TCHHL1_126637	0.0685716	0.0648037	0.0639694	17080	FALSE	1	152084141	152089064	q21.3
NEK10	NEK10_152110	0.0685247	0.0649874	0.0641294	17079	FALSE	3	27106484	27369460	p24.1
SSH3	SSH3_54961	0.0685236	0.0649917	0.0641294	17078	FALSE	11	67303478	67312607	q13.2
SMURF2	SMURF2_64750	0.0685147	0.0650266	0.0641694	17077	FALSE	17	64542282	64662307	q24.1
CACNA1S	CACNA1S_779	0.0685058	0.0650617	0.0642094	17076	FALSE	1	201039512	201112451	q32.1
CASZ1	CASZ1_54897	0.0684916	0.0651176	0.0642494	17075	FALSE	1	10636604	10796650	p36.22
ARPC4	ARPC4_10093	0.0684692	0.0652054	0.0643794	17074	FALSE	3	9792495	9807101	p25.3
NUP98	NUP98_4928	0.0684601	0.0652415	0.0643894	17073	FALSE	11	3671083	3797792	p15.4
CAPN5	CAPN5_726	0.0684569	0.0652542	0.0643994	17072	FALSE	11	77066961	77126155	q13.5
MROH6	MROH6_642475	0.0684388	0.0653252	0.0644494	17071	FALSE	8	143566192	143572772	q24.3
GTF2F1	GTF2F1_2962	0.0684289	0.0653644	0.0644694	17070	FALSE	19	6379572	6393981	p13.3
ST3GAL3	ST3GAL3_6487	0.0683929	0.0655064	0.0646094	17069	FALSE	1	43705824	43931165	p34.1
NSUN6	NSUN6_221078	0.0683569	0.0656485	0.0647194	17068	FALSE	10	18545561	18659285	p12.31
CACNB1	CACNB1_782	0.068356	0.0656524	0.0647294	17067	FALSE	17	39173453	39197702	q12
OR13J1	OR13J1_392309	0.0683268	0.0657681	0.0648294	17066	FALSE	9	35869463	35870401	p13.3
SBDS	SBDS_51119	0.068318	0.0658029	0.0648594	17065	FALSE	7	66987680	66995693	q11.21
TTC3	TTC3_7267	0.0682784	0.06596	0.0650293	17064	FALSE	21	37073226	37203112	q22.13
OR1D2	OR1D2_4991	0.0682341	0.0661362	0.0651893	17063	FALSE	17	3088484	3104422	p13.3
ZBTB11	ZBTB11_27107	0.068207	0.0662439	0.0653193	17062	FALSE	3	101648889	101677135	q12.3
CTRC	CTRC_11330	0.0681955	0.0662901	0.0653993	17061	FALSE	1	15438442	15449242	p36.21
S100A4	S100A4_6275	0.0681563	0.0664466	0.0655193	17060	FALSE	1	153543613	153550136	q21.3
RMC1	RMC1_29919	0.06812	0.0665915	0.0656793	17059	FALSE	18	23503470	23531822	q11.2
ASNSD1	ASNSD1_54529	0.0680582	0.0668395	0.0659393	17058	FALSE	2	189661385	189670831	q32.2
SH3BGRL3	SH3BGRL3_83442	0.0680443	0.0668954	0.0659893	17057	FALSE	1	26280086	26281522	p36.11
PRAC1	PRAC1_84366	0.0680031	0.0670609	0.0661493	17056	FALSE	17	48721719	48722518	q21.32
ZBTB8OS	ZBTB8OS_339487	0.0679787	0.0671592	0.0662793	17055	FALSE	1	32600172	32650903	p35.1
SLC24A2	SLC24A2_25769	0.0679691	0.067198	0.0663193	17054	FALSE	9	19507452	19789037	p22.1
PNPO	PNPO_55163	0.0679552	0.0672542	0.0663893	17053	FALSE	17	47941506	47949308	q21.32
PIP4K2B	PIP4K2B_8396	0.0678685	0.0676046	0.0665993	17052	FALSE	17	38765691	38800126	q12
DDX53	DDX53_168400	0.0678496	0.0763955	0.0755792	17051	FALSE	X	22999960	23003589	p22.11
SLC2A7	SLC2A7_155184	0.0678489	0.0676842	0.0666893	17050	FALSE	1	9002973	9026423	p36.23
WDR7	WDR7_23335	0.0677991	0.0678868	0.0668993	17049	FALSE	18	56651343	57029811	q21.31
PDIA4	PDIA4_9601	0.0677853	0.0679428	0.0669393	17048	FALSE	7	149003062	149028662	q36.1
DISP1	DISP1_84976	0.0677481	0.0680945	0.0670493	17047	FALSE	1	222815022	223005995	q41
MSH2	MSH2_4436	0.0677176	0.068219	0.0672193	17046	FALSE	2	47403067	47663146	p21
DTYMK	DTYMK_1841	0.0677162	0.0682244	0.0672493	17045	FALSE	2	241675747	241686944	q37.3
CANT1	CANT1_124583	0.0676877	0.068341	0.0673193	17044	FALSE	17	78991716	79009867	q25.3
PTCRA	PTCRA_171558	0.0676867	0.0683453	0.0673193	17043	FALSE	6	42915989	42925838	p21.1
IMPG2	IMPG2_50939	0.067666	0.0684296	0.0673793	17042	FALSE	3	101222546	101320575	q12.3
ARMC5	ARMC5_79798	0.0676401	0.068536	0.0674593	17041	FALSE	16	31458080	31467166	p11.2
SMU1	SMU1_55234	0.0676384	0.0685427	0.0674593	17040	FALSE	9	33041765	33076674	p21.1
COPS5	COPS5_10987	0.067623	0.068606	0.0675393	17039	FALSE	8	67043079	67083783	q13.1
SLC1A4	SLC1A4_6509	0.0676111	0.0686548	0.0675793	17038	FALSE	2	64988477	65023865	p14
KRTAP3-1	KRTAP3-1_83896	0.0675821	0.0687739	0.0676293	17037	FALSE	17	41008521	41019324	q21.2
ARC	ARC_23237	0.0675788	0.0687876	0.0676393	17036	FALSE	8	142611049	142614479	q24.3
ADAT3	ADAT3_113179	0.0675562	0.0688806	0.0677093	17035	FALSE	19	1905399	1913447	p13.3
OARD1	OARD1_221443	0.0675425	0.0689371	0.0677693	17034	FALSE	6	41033627	41097787	p21.1
TRIT1	TRIT1_54802	0.0675352	0.068967	0.0678293	17033	FALSE	1	39838110	39883511	p34.2
KIF5B	KIF5B_3799	0.0675161	0.0690459	0.0679193	17032	FALSE	10	32009015	32056425	p11.22
POLR2H	POLR2H_5437	0.067515	0.0690504	0.0679193	17031	FALSE	3	184361710	184368596	q27.1
DNAH11	DNAH11_8701	0.0675122	0.069062	0.0679393	17030	FALSE	7	21543039	21901839	p15.3
SRGN	SRGN_5552	0.0675011	0.0691076	0.0679893	17029	FALSE	10	69088103	69104805	q22.1
MCF2L	MCF2L_23263	0.0674583	0.0692843	0.0681893	17028	FALSE	13	112894378	113099742	q34
LPCAT3	LPCAT3_10162	0.0674329	0.0693895	0.0682693	17027	FALSE	12	6976185	7018477	p13.31
BPIFB3	BPIFB3_359710	0.0674068	0.0694979	0.0683893	17026	FALSE	20	33053903	33073847	q11.21
GRINA	GRINA_2907	0.0674024	0.0695159	0.0683893	17025	FALSE	8	143990056	143993415	q24.3
RAB5C	RAB5C_5878	0.067391	0.0695632	0.0684493	17024	FALSE	17	42124978	42155044	q21.2
ZNF320	ZNF320_162967	0.0673879	0.0695762	0.0684693	17023	FALSE	19	52860851	52897693	q13.41
BAMBI	BAMBI_25805	0.0673797	0.0696102	0.0684893	17022	FALSE	10	28677510	28682932	p12.1
GPR149	GPR149_344758	0.0673691	0.0696541	0.0685493	17021	FALSE	3	154334943	154430190	q25.2
SSFA2	SSFA2_6744	0.0673488	0.0697384	0.0685993	17020	FALSE	NA	NA	NA	NA
APOC3	APOC3_345	0.0673391	0.0697788	0.0686293	17019	FALSE	11	116829706	116833072	q23.3
DLST	DLST_1743	0.0673322	0.0698076	0.0686693	17018	FALSE	14	74881891	74903743	q24.3
CLEC12B	CLEC12B_387837	0.0673276	0.069827	0.0686993	17017	FALSE	12	10010627	10018796	p13.2
RFX8	RFX8_731220	0.0673202	0.0698575	0.0687593	17016	FALSE	2	101397359	101475112	q11.2
CXorf21	CXorf21_80231	0.0672951	0.078836	0.0781392	17015	FALSE	NA	NA	NA	NA
SCML2	SCML2_10389	0.0672864	0.0788751	0.0781692	17014	FALSE	X	18239313	18354688	p22.13
C2orf76	C2orf76_130355	0.0672736	0.070052	0.0690593	17013	FALSE	2	119302225	119366834	q14.2
AGPAT5	AGPAT5_55326	0.0672732	0.0700533	0.0690593	17012	FALSE	8	6708642	6761503	p23.1
POLR3G	POLR3G_10622	0.0672726	0.0700561	0.0690593	17011	FALSE	5	90471748	90514557	q14.3
WASF2	WASF2_10163	0.0672625	0.0700982	0.0690993	17010	FALSE	1	27404230	27490167	p36.11
PEX19	PEX19_5824	0.0672454	0.0701698	0.0691793	17009	FALSE	1	160276807	160286348	q23.2
TMPRSS15	TMPRSS15_5651	0.067228	0.0702423	0.0692293	17008	FALSE	21	18269116	18485879	q21.1
ARPC1B	ARPC1B_10095	0.0672276	0.070244	0.0692293	17007	FALSE	7	99374249	99394816	q22.1
TPRG1	TPRG1_285386	0.0671816	0.0704366	0.0694793	17006	FALSE	3	188947214	189325304	q28
PSAP	PSAP_5660	0.0671709	0.0704817	0.0695293	17005	FALSE	10	71816298	71851251	q22.1
MLC1	MLC1_23209	0.0671496	0.0705709	0.0695993	17004	FALSE	22	50059391	50085426	q13.33
LKAAEAR1	LKAAEAR1_198437	0.0671412	0.0706062	0.0696493	17003	FALSE	20	64083376	64084398	q13.33
HES1	HES1_3280	0.0671351	0.070632	0.0696993	17002	FALSE	3	194136148	194138732	q29
KCNK5	KCNK5_8645	0.0671141	0.0707202	0.0697793	17001	FALSE	6	39188971	39229475	p21.2
TLDC1	TLDC1_57707	0.0671098	0.0707383	0.0697993	17000	FALSE	NA	NA	NA	NA
ZNF830	ZNF830_91603	0.067082	0.0708554	0.0699193	16999	FALSE	17	34961540	34963777	q12
RPAIN	RPAIN_84268	0.0670697	0.0709071	0.0699493	16998	FALSE	17	5419641	5432877	p13.2
BCDIN3D	BCDIN3D_144233	0.067033	0.071062	0.0700993	16997	FALSE	12	49836043	49843106	q13.12
C9orf152	C9orf152_401546	0.0669845	0.0712669	0.0702393	16996	FALSE	9	110190048	110208159	q31.3
KLHL24	KLHL24_54800	0.0669592	0.0713742	0.0703793	16995	FALSE	3	183635610	183684519	q27.1
DAGLB	DAGLB_221955	0.0669047	0.0716055	0.0705993	16994	FALSE	7	6409126	6484190	p22.1
DCTN3	DCTN3_11258	0.0668958	0.0716431	0.0706793	16993	FALSE	9	34613545	34620523	p13.3
PHLPP2	PHLPP2_23035	0.0668677	0.0717626	0.0707693	16992	FALSE	16	71637835	71724701	q22.2
MYH8	MYH8_4626	0.0668331	0.0719101	0.0709693	16991	FALSE	17	10390322	10421950	p13.1
CNNM4	CNNM4_26504	0.0668189	0.0719706	0.0710693	16990	FALSE	2	96760902	96811874	q11.2
OR10H1	OR10H1_26539	0.0667911	0.0720895	0.0711393	16989	FALSE	19	15804549	15815664	p13.12
ZNF800	ZNF800_168850	0.0667558	0.0722402	0.0712793	16988	FALSE	7	127346790	127431924	q31.33
JAK2	JAK2_3717	0.066753	0.0722522	0.0712793	16987	FALSE	9	4984390	5129948	p24.1
SARS	SARS_6301	0.0667275	0.0723614	0.0713693	16986	FALSE	NA	NA	NA	NA
PNP	PNP_4860	0.0667198	0.0723944	0.0714093	16985	FALSE	14	20461992	20477094	q11.2
CXorf38	CXorf38_159013	0.0667189	0.0814389	0.0807292	16984	FALSE	X	40626921	40647561	p11.4
KCTD17	KCTD17_79734	0.0667184	0.0724008	0.0714093	16983	FALSE	22	37051739	37063390	q12.3
FKBP8	FKBP8_23770	0.0667012	0.0724743	0.0714393	16982	FALSE	19	18531751	18544077	p13.11
SAMHD1	SAMHD1_25939	0.0666864	0.0725378	0.0715293	16981	FALSE	20	36890229	36951893	q11.23
TTLL7	TTLL7_79739	0.0666753	0.0725854	0.0715993	16980	FALSE	1	83865024	83999150	p31.1
OSBPL11	OSBPL11_114885	0.0666647	0.072631	0.0716593	16979	FALSE	3	125528858	125595497	q21.2
RHD	RHD_6007	0.0666631	0.0726381	0.0716693	16978	FALSE	1	25272393	25330445	p36.11
DEFA4	DEFA4_1669	0.0666561	0.0726682	0.0716993	16977	FALSE	8	6935820	6938306	p23.1
CCDC17	CCDC17_149483	0.0666449	0.0727162	0.0717893	16976	FALSE	1	45620044	45624057	p34.1
ZNF679	ZNF679_168417	0.0666438	0.072721	0.0717893	16975	FALSE	7	64228474	64266931	q11.21
INTS10	INTS10_55174	0.0665964	0.0729252	0.0719893	16974	FALSE	8	19817391	19852083	p21.3
PIGG	PIGG_54872	0.0665888	0.0729581	0.0720293	16973	FALSE	4	499210	540200	p16.3
OAS3	OAS3_4940	0.0665831	0.0729826	0.0720593	16972	FALSE	12	112938051	112976460	q24.13
CHCHD6	CHCHD6_84303	0.0665811	0.0729914	0.0720693	16971	FALSE	3	126704240	126960420	q21.3
STX19	STX19_415117	0.0665636	0.0730669	0.0720993	16970	FALSE	3	94014365	94028597	q11.2
TUBB6	TUBB6_84617	0.0665357	0.0731873	0.0721993	16969	FALSE	18	12307669	12344320	p11.21
ZNF728	ZNF728_388523	0.0665235	0.0732404	0.0722093	16968	FALSE	19	22974883	23003176	p12
MAPK8IP3	MAPK8IP3_23162	0.0664995	0.0733442	0.0722993	16967	FALSE	16	1706166	1770351	p13.3
SNRNP200	SNRNP200_23020	0.0664894	0.0733878	0.0723593	16966	FALSE	2	96274338	96321271	q11.2
FMN2	FMN2_56776	0.0664704	0.0734705	0.0724193	16965	FALSE	1	240014348	240475187	q43
GNPTAB	GNPTAB_79158	0.0664441	0.0735846	0.0725293	16964	FALSE	12	101745499	101830959	q23.2
FAM83C	FAM83C_128876	0.0664438	0.073586	0.0725293	16963	FALSE	20	35285731	35292425	q11.22
MFSD2A	MFSD2A_84879	0.0664192	0.0736928	0.0726893	16962	FALSE	1	39955112	39969968	p34.2
PHF19	PHF19_26147	0.0664111	0.0737281	0.0727593	16961	FALSE	9	120855651	120894896	q33.2
SCOC	SCOC_60592	0.0664108	0.0737292	0.0727593	16960	FALSE	4	140257286	140385728	q31.1
MAFA	MAFA_389692	0.0663901	0.0738196	0.0728693	16959	FALSE	8	143419182	143430732	q24.3
FAM172A	FAM172A_83989	0.0663894	0.0738225	0.0728693	16958	FALSE	5	93617725	94111699	q15
LAMA3	LAMA3_3909	0.0663568	0.0739647	0.0729893	16957	FALSE	18	23689453	23956222	q11.2
H1FNT	H1FNT_341567	0.0663329	0.0740689	0.0731393	16956	FALSE	NA	NA	NA	NA
GLRA3	GLRA3_8001	0.0663309	0.0740777	0.0731693	16955	FALSE	4	174636920	174829247	q34.1
MIA2	MIA2_4253	0.0663224	0.0741146	0.0732093	16954	FALSE	14	39230231	39388513	q21.1
TEFM	TEFM_79736	0.0663162	0.074142	0.0732593	16953	FALSE	17	30897336	30906238	q11.2
AIF1	AIF1_199	0.0662932	0.0742427	0.0733193	16952	FALSE	6	31615217	31617021	p21.33
ZNF705B	ZNF705B_100132396	0.0662719	0.0743358	0.0734193	16951	FALSE	8	7926337	7952413	p23.1
PLEKHH2	PLEKHH2_130271	0.0662719	0.074336	0.0734193	16950	FALSE	2	43637260	43767987	p21
PID1	PID1_55022	0.0662258	0.074538	0.0736293	16949	FALSE	2	228850526	229271287	q36.3
JPH3	JPH3_57338	0.0661828	0.0747269	0.0738293	16948	FALSE	16	87601835	87698156	q24.2
SPATA22	SPATA22_84690	0.0661748	0.0747623	0.0738993	16947	FALSE	17	3440019	3513852	p13.2
KLF7	KLF7_8609	0.0661121	0.0750387	0.0741393	16946	FALSE	2	207074137	207173856	q33.3
ATP5F1D	ATP5F1D_513	0.0660861	0.0751534	0.0742393	16945	FALSE	19	1241746	1244825	p13.3
ZNF557	ZNF557_79230	0.0660718	0.0752166	0.0743593	16944	FALSE	19	7069703	7087968	p13.2
GGA2	GGA2_23062	0.0660482	0.0753213	0.0744893	16943	FALSE	16	23463542	23521995	p12.2
TXNRD2	TXNRD2_10587	0.0660354	0.0753778	0.0745493	16942	FALSE	22	19875517	19941820	q11.21
XAB2	XAB2_56949	0.0660237	0.0754295	0.0745893	16941	FALSE	19	7619525	7629545	p13.2
EP400	EP400_57634	0.0660135	0.0754747	0.0746293	16940	FALSE	12	131949942	132080460	q24.33
C3orf33	C3orf33_285315	0.0659959	0.0755529	0.0746893	16939	FALSE	3	155762617	155806278	q25.31
FZD2	FZD2_2535	0.0659877	0.0755892	0.0747393	16938	FALSE	17	44557484	44561262	q21.31
CPXCR1	CPXCR1_53336	0.065984	0.0848591	0.0839092	16937	FALSE	X	88747225	88754785	q21.31
DPY30	DPY30_84661	0.0659698	0.0756689	0.0748493	16936	FALSE	2	31867809	32039805	p22.3
COL6A6	COL6A6_131873	0.0659402	0.0758008	0.0750592	16935	FALSE	3	130517177	130677044	q22.1
KRTAP2-2	KRTAP2-2_728279	0.0659393	0.0758046	0.0750592	16934	FALSE	17	41054498	41055230	q21.2
CLPB	CLPB_81570	0.0659183	0.0758982	0.0751392	16933	FALSE	11	72285495	72434680	q13.4
PTH	PTH_5741	0.0659162	0.0759075	0.0751392	16932	FALSE	11	13492054	13496181	p15.3
MBLAC1	MBLAC1_255374	0.0659141	0.0759171	0.0751492	16931	FALSE	7	100126785	100128495	q22.1
HBS1L	HBS1L_10767	0.065898	0.0759886	0.0752192	16930	FALSE	6	134960378	135103056	q23.3
GPBP1L1	GPBP1L1_60313	0.065868	0.0761226	0.0753592	16929	FALSE	1	45627304	45688113	p34.1
NYAP1	NYAP1_222950	0.0658606	0.0761558	0.0753692	16928	FALSE	7	100483927	100494802	q22.1
PAN2	PAN2_9924	0.0658474	0.0762147	0.0754492	16927	FALSE	12	56316223	56334053	q13.3
OR1A2	OR1A2_26189	0.0658396	0.0762495	0.0754892	16926	FALSE	17	3197519	3198448	p13.3
BRI3	BRI3_25798	0.0658373	0.0762597	0.0754992	16925	FALSE	7	98252379	98310441	q21.3
FAM107B	FAM107B_83641	0.0658364	0.0762639	0.0754992	16924	FALSE	10	14518557	14774897	p13
SRL	SRL_6345	0.0658195	0.0763395	0.0755392	16923	FALSE	16	4189374	4242080	p13.3
EIF1AD	EIF1AD_84285	0.0657958	0.0764454	0.0756192	16922	FALSE	11	65996545	66002176	q13.1
GJA3	GJA3_2700	0.0657705	0.0765588	0.0757392	16921	FALSE	13	20138255	20161052	q12.11
ARF3	ARF3_377	0.0657585	0.0766127	0.0757492	16920	FALSE	12	48935723	48957487	q13.12
RASSF9	RASSF9_9182	0.0657423	0.0766855	0.0757892	16919	FALSE	12	85800703	85836409	q21.31
TM2D3	TM2D3_80213	0.0657165	0.0768019	0.0759192	16918	FALSE	15	101621444	101652391	q26.3
TROAP	TROAP_10024	0.0657119	0.0768223	0.0759292	16917	FALSE	12	49323236	49331731	q13.12
RASGRP1	RASGRP1_10125	0.0656476	0.0771123	0.0762192	16916	FALSE	15	38488103	38565575	q14
ADSL	ADSL_158	0.0656436	0.0771304	0.0762392	16915	FALSE	22	40346461	40390463	q13.1
OAZ1	OAZ1_4946	0.0656365	0.0771622	0.0762792	16914	FALSE	19	2269509	2273490	p13.3
ZBTB34	ZBTB34_403341	0.0656229	0.0772235	0.0763992	16913	FALSE	9	126860639	126885878	q33.3
IL20RA	IL20RA_53832	0.0655865	0.0773885	0.0766392	16912	FALSE	6	136999971	137045180	q23.3
OR2H1	OR2H1_26716	0.0655711	0.0774579	0.0767292	16911	FALSE	6	29457155	29464328	p22.1
COMMD1	COMMD1_150684	0.0655697	0.0774644	0.0767392	16910	FALSE	2	61888724	62147247	p15
PIP4P1	PIP4P1_90809	0.0655626	0.0774965	0.0767892	16909	FALSE	14	20457681	20461465	q11.2
TTC9C	TTC9C_283237	0.065547	0.0775674	0.0768892	16908	FALSE	11	62728069	62740293	q12.3
OR7C1	OR7C1_26664	0.06553	0.0776446	0.0769692	16907	FALSE	19	14789260	14835376	p13.12
HOXA6	HOXA6_3203	0.0655214	0.0776837	0.0769792	16906	FALSE	7	27145396	27150603	p15.2
DNAJB12	DNAJB12_54788	0.065471	0.0779128	0.0771992	16905	FALSE	10	72332830	72355149	q22.1
SRRT	SRRT_51593	0.0654681	0.0779258	0.0772492	16904	FALSE	7	100875103	100888664	q22.1
ZNF687	ZNF687_57592	0.0654321	0.07809	0.0774092	16903	FALSE	1	151281618	151292176	q21.3
DENR	DENR_8562	0.0654014	0.0782302	0.0775292	16902	FALSE	12	122752824	122771064	q24.31
PIGH	PIGH_5283	0.0653951	0.0782589	0.0775492	16901	FALSE	14	67581955	67600286	q24.1
LY6G6F	LY6G6F_259215	0.0653333	0.0785413	0.0778492	16900	FALSE	6	31706866	31710679	p21.33
TXLNA	TXLNA_200081	0.0652847	0.0787642	0.0780692	16899	FALSE	1	32179675	32198285	p35.2
OR9K2	OR9K2_441639	0.0652842	0.0787667	0.0780692	16898	FALSE	12	55126406	55132750	q13.2
SIL1	SIL1_64374	0.0652832	0.0787712	0.0780692	16897	FALSE	5	138946724	139293557	q31.2
EPX	EPX_8288	0.0652574	0.0788897	0.0781692	16896	FALSE	17	58192726	58205174	q22
PPIL2	PPIL2_23759	0.0652554	0.078899	0.0781792	16895	FALSE	22	21666000	21700015	q11.21
HIST1H2AI	HIST1H2AI_8329	0.0652538	0.0789063	0.0781892	16894	FALSE	NA	NA	NA	NA
ZNF213	ZNF213_7760	0.0652057	0.0791279	0.0783892	16893	FALSE	16	3129777	3142804	p13.3
CDKAL1	CDKAL1_54901	0.0651934	0.0791847	0.0784292	16892	FALSE	6	20534457	21232404	p22.3
RAVER1	RAVER1_125950	0.0651914	0.0791938	0.0784292	16891	FALSE	19	10316212	10333638	p13.2
BRK1	BRK1_55845	0.0651521	0.0793753	0.0786092	16890	FALSE	3	10115675	10127190	p25.3
CDC42SE1	CDC42SE1_56882	0.0651511	0.0793797	0.0786092	16889	FALSE	1	151050971	151070325	q21.3
MGAT5	MGAT5_4249	0.065148	0.079394	0.0786092	16888	FALSE	2	134119983	134454621	q21.2
STRBP	STRBP_55342	0.0651371	0.0794444	0.0786492	16887	FALSE	9	123109500	123268586	q33.3
TTC22	TTC22_55001	0.0651259	0.0794965	0.0787192	16886	FALSE	1	54779712	54801323	p32.3
GPR141	GPR141_353345	0.06506	0.0798018	0.0790092	16885	FALSE	7	37683766	37833788	p14.1
PFN1	PFN1_5216	0.0650354	0.079916	0.0791892	16884	FALSE	17	4945652	4949061	p13.2
OR4D2	OR4D2_124538	0.0650279	0.079951	0.0792192	16883	FALSE	17	58166982	58171411	q22
MRRF	MRRF_92399	0.0650259	0.0799603	0.0792292	16882	FALSE	9	122264603	122331337	q33.2
USP37	USP37_57695	0.0650208	0.0799837	0.0792592	16881	FALSE	2	218450251	218568351	q35
CDCA3	CDCA3_83461	0.065013	0.0800204	0.0792892	16880	FALSE	12	6844793	6851292	p13.31
KDM2A	KDM2A_22992	0.0649972	0.0800935	0.0792992	16879	FALSE	11	67119263	67258082	q13.2
ZMYM6	ZMYM6_9204	0.0649824	0.0801626	0.0793892	16878	FALSE	1	34986165	35031945	p34.3
SMIM12	SMIM12_113444	0.0649784	0.080181	0.0793992	16877	FALSE	1	34712737	34859755	p34.3
OR51F2	OR51F2_119694	0.0649394	0.0803628	0.0795792	16876	FALSE	11	4821321	4822456	p15.4
NLRX1	NLRX1_79671	0.0648762	0.0806584	0.0799592	16875	FALSE	11	119166568	119184016	q23.3
ZNF260	ZNF260_339324	0.0648437	0.0808108	0.0801492	16874	FALSE	19	36510687	36528271	q13.12
TMEM89	TMEM89_440955	0.0648307	0.0808717	0.0801592	16873	FALSE	3	48620759	48621769	p21.31
DDX39B	DDX39B_7919	0.0648273	0.0808878	0.0801892	16872	FALSE	6	31530219	31542448	p21.33
FARP1	FARP1_10160	0.0648131	0.0809543	0.0802392	16871	FALSE	13	98142562	98455176	q32.2
WDR31	WDR31_114987	0.0647696	0.081159	0.0803892	16870	FALSE	9	113313222	113340298	q32
PRRC2B	PRRC2B_84726	0.0647621	0.0811939	0.0804592	16869	FALSE	9	131373636	131500197	q34.13
KANK3	KANK3_256949	0.0647258	0.0813653	0.0806492	16868	FALSE	19	8322584	8343262	p13.2
TAOK1	TAOK1_57551	0.0647231	0.081378	0.0806492	16867	FALSE	17	29390363	29551903	q11.2
OR4A15	OR4A15_81328	0.0647195	0.0813949	0.0806892	16866	FALSE	11	55367974	55368918	q11
DCPS	DCPS_28960	0.0646968	0.0815019	0.0807692	16865	FALSE	11	126304060	126350005	q24.2
C11orf88	C11orf88_399949	0.0646691	0.0816329	0.0808592	16864	FALSE	NA	NA	NA	NA
SSR3	SSR3_6747	0.0646445	0.0817493	0.0809392	16863	FALSE	3	156539553	156555149	q25.31
PDHX	PDHX_8050	0.064633	0.0818037	0.0810092	16862	FALSE	11	34915829	35020591	p13
ZMPSTE24	ZMPSTE24_10269	0.0646114	0.0819058	0.0810992	16861	FALSE	1	40258041	40294180	p34.2
RAI14	RAI14_26064	0.0646071	0.0819263	0.0811292	16860	FALSE	5	34656328	34832612	p13.2
PLEKHO1	PLEKHO1_51177	0.0646	0.0819599	0.0811492	16859	FALSE	1	150149183	150164720	q21.2
HIST1H4H	HIST1H4H_8365	0.0645914	0.0820007	0.0811692	16858	FALSE	NA	NA	NA	NA
CHP2	CHP2_63928	0.0645868	0.0820228	0.0811892	16857	FALSE	16	23755026	23758935	p12.2
TMEM115	TMEM115_11070	0.0645529	0.0821834	0.0813692	16856	FALSE	3	50354750	50359521	p21.31
ENDOU	ENDOU_8909	0.0645445	0.0822235	0.0814392	16855	FALSE	12	47709734	47725567	q13.11
PPP1R18	PPP1R18_170954	0.064516	0.0823591	0.0815492	16854	FALSE	6	30676389	30687895	p21.33
POGLUT1	POGLUT1_56983	0.064492	0.0824733	0.0816792	16853	FALSE	3	119468963	119494708	q13.33
RBM26	RBM26_64062	0.064469	0.082583	0.0818292	16852	FALSE	13	79311824	79406477	q31.1
PGR	PGR_5241	0.064448	0.0826836	0.0819292	16851	FALSE	11	101029624	101129813	q22.1
RASA4B	RASA4B_100271927	0.0644445	0.0826999	0.0819292	16850	FALSE	7	102479976	102517777	q22.1
YY2	YY2_404281	0.0644321	0.092462	0.0916391	16849	FALSE	X	21855987	21858740	p22.12
SLC25A25	SLC25A25_114789	0.0643838	0.0829906	0.0821692	16848	FALSE	9	128068201	128109245	q34.11
LRIF1	LRIF1_55791	0.0643556	0.0831256	0.0823492	16847	FALSE	1	110947190	110963965	p13.3
ZNF365	ZNF365_22891	0.0643314	0.0832419	0.0824592	16846	FALSE	10	62374192	62480288	q21.2
KIF2B	KIF2B_84643	0.0643283	0.0832568	0.0824792	16845	FALSE	17	53822927	53825193	q22
ARNTL	ARNTL_406	0.0643172	0.08331	0.0825192	16844	FALSE	11	13276652	13387266	p15.3
KRT6B	KRT6B_3854	0.0643154	0.0833189	0.0825192	16843	FALSE	12	52446651	52452146	q13.13
EMP1	EMP1_2012	0.0642988	0.0833988	0.0825892	16842	FALSE	12	13196723	13219941	p13.1
ZBED4	ZBED4_9889	0.0642896	0.083443	0.0826092	16841	FALSE	22	49853844	49890080	q13.33
KLF2	KLF2_10365	0.0642657	0.0835578	0.0827492	16840	FALSE	19	16324826	16328685	p13.11
SPC25	SPC25_57405	0.064261	0.0835804	0.0827592	16839	FALSE	2	168834132	168913371	q31.1
PTCD2	PTCD2_79810	0.0642593	0.0835889	0.0827892	16838	FALSE	5	72320367	72368395	q13.2
FBXL3	FBXL3_26224	0.064246	0.0836527	0.0828392	16837	FALSE	13	76992598	77027195	q22.3
UTRN	UTRN_7402	0.0642408	0.0836781	0.0828592	16836	FALSE	6	144285335	144853034	q24.2
ATRAID	ATRAID_51374	0.0642053	0.0838491	0.0830492	16835	FALSE	2	27212041	27217178	p23.3
VAC14	VAC14_55697	0.0641767	0.0839877	0.0831592	16834	FALSE	16	70687439	70801160	q22.2
GTF3C1	GTF3C1_2975	0.0640993	0.0843626	0.0834592	16833	FALSE	16	27459555	27549913	p12.1
CBWD6	CBWD6_644019	0.0640933	0.0843916	0.0834592	16832	FALSE	9	41131306	41199261	p11.2
GK	GK_2710	0.0640806	0.0942579	0.0937391	16831	FALSE	X	30653359	30731462	p21.2
EPHB4	EPHB4_2050	0.0640677	0.0845162	0.0835692	16830	FALSE	7	100802565	100827523	q22.1
DHH	DHH_50846	0.0640449	0.0846272	0.0836392	16829	FALSE	12	49086656	49094801	q13.12
COQ10A	COQ10A_93058	0.0640438	0.0846326	0.0836392	16828	FALSE	12	56266890	56270966	q13.3
CLEC6A	CLEC6A_93978	0.0640427	0.0846379	0.0836392	16827	FALSE	12	8455962	8478330	p13.31
RPL11	RPL11_6135	0.0640361	0.0846699	0.0836792	16826	FALSE	1	23691742	23696835	p36.11
SNRPB2	SNRPB2_6629	0.0640288	0.0847052	0.0836992	16825	FALSE	20	16729961	16742564	p12.1
USP48	USP48_84196	0.0640187	0.0847547	0.0837792	16824	FALSE	1	21678298	21783606	p36.12
GAS2L2	GAS2L2_246176	0.064012	0.0847875	0.0838092	16823	FALSE	17	35744511	35753239	q12
UNC119	UNC119_9094	0.0639582	0.0850499	0.0841492	16822	FALSE	17	28546708	28552631	q11.2
COX7C	COX7C_1350	0.0639532	0.0850745	0.0841892	16821	FALSE	5	86617928	86620962	q14.3
VPS33A	VPS33A_65082	0.0639432	0.0851232	0.0842192	16820	FALSE	12	122229564	122266494	q24.31
CFD	CFD_1675	0.0639332	0.0851719	0.0842492	16819	FALSE	19	859453	867884	p13.3
ZFP69	ZFP69_339559	0.0639326	0.0851752	0.0842492	16818	FALSE	1	40477290	40496343	p34.2
HNF4A	HNF4A_3172	0.0639127	0.0852723	0.0842992	16817	FALSE	20	44355699	44432845	q13.12
EYA4	EYA4_2070	0.0639097	0.0852871	0.0843292	16816	FALSE	6	133240514	133532128	q23.2
YPEL4	YPEL4_219539	0.063843	0.0856145	0.0846992	16815	FALSE	11	57645087	57649944	q12.1
MLIP	MLIP_90523	0.0638226	0.0857145	0.0848092	16814	FALSE	6	53929982	54266280	p12.1
PCMTD2	PCMTD2_55251	0.0637727	0.0859604	0.0850991	16813	FALSE	20	64255695	64304820	q13.33
SPNS3	SPNS3_201305	0.063757	0.0860375	0.0851291	16812	FALSE	17	4433940	4488208	p13.2
UGGT2	UGGT2_55757	0.0637492	0.0860762	0.0851591	16811	FALSE	13	95801580	96053482	q32.1
PRMT5	PRMT5_10419	0.063738	0.0861312	0.0851791	16810	FALSE	14	22920525	22929408	q11.2
DTD1	DTD1_92675	0.0637245	0.0861982	0.0851991	16809	FALSE	20	18587942	18766644	p11.23
SPSB1	SPSB1_80176	0.0637093	0.0862734	0.0852791	16808	FALSE	1	9292894	9369532	p36.22
ABCC8	ABCC8_6833	0.0636559	0.0865374	0.0855891	16807	FALSE	11	17392498	17476894	p15.1
WDR53	WDR53_348793	0.0636507	0.0865634	0.0856391	16806	FALSE	3	196554177	196568674	q29
ZBTB9	ZBTB9_221504	0.0636366	0.0866332	0.0857091	16805	FALSE	6	33453970	33457544	p21.32
PRSS3	PRSS3_5646	0.0636281	0.0866752	0.0857191	16804	FALSE	9	33750679	33799231	p13.3
OTOP3	OTOP3_347741	0.0636257	0.0866872	0.0857191	16803	FALSE	17	74935898	74949992	q25.1
LEO1	LEO1_123169	0.0636234	0.0866985	0.0857291	16802	FALSE	15	51938025	51971778	q21.2
PILRA	PILRA_29992	0.0636107	0.0867619	0.0858291	16801	FALSE	7	100367530	100400096	q22.1
OR5K3	OR5K3_403277	0.0636011	0.0868092	0.0858491	16800	FALSE	3	98390666	98391631	q11.2
TEAD4	TEAD4_7004	0.0635889	0.0868699	0.0859191	16799	FALSE	12	2959330	3040676	p13.33
MORC2	MORC2_22880	0.0635849	0.0868897	0.0859491	16798	FALSE	22	30925130	30968774	q12.2
SPHAR	SPHAR_10638	0.0635508	0.0870594	0.0861591	16797	FALSE	NA	NA	NA	NA
STK11	STK11_6794	0.0635117	0.0872546	0.0863691	16796	FALSE	19	1177558	1228431	p13.3
LPAR3	LPAR3_23566	0.0634909	0.0873583	0.0864791	16795	FALSE	1	84811602	84893206	p22.3
GPR21	GPR21_2844	0.063466	0.0874827	0.0865591	16794	FALSE	9	123033667	123035665	q33.2
SLCO2B1	SLCO2B1_11309	0.0634337	0.0876444	0.0867091	16793	FALSE	11	75100563	75206549	q13.4
NPIPA1	NPIPA1_9284	0.0634224	0.0877011	0.0867591	16792	FALSE	16	14922802	14952060	p13.11
BTC	BTC_685	0.0633718	0.0879546	0.0869891	16791	FALSE	4	74744759	74794523	q13.3
TYMS	TYMS_7298	0.0633604	0.0880118	0.0870191	16790	FALSE	18	657653	673578	p11.32
KY	KY_339855	0.0633524	0.0880522	0.0870691	16789	FALSE	3	134599923	134651636	q22.2
ZNF652	ZNF652_22834	0.0633176	0.088227	0.0871691	16788	FALSE	17	49289206	49362473	q21.33
CELA2B	CELA2B_51032	0.0632508	0.0885636	0.0875891	16787	FALSE	1	15465909	15491395	p36.21
NPLOC4	NPLOC4_55666	0.0632415	0.0886107	0.0876091	16786	FALSE	17	81556887	81648465	q25.3
SLC38A11	SLC38A11_151258	0.0632332	0.0886525	0.0876491	16785	FALSE	2	164894354	164955525	q24.3
GRK7	GRK7_131890	0.0632294	0.088672	0.0876691	16784	FALSE	3	141763408	141819352	q23
RNPS1	RNPS1_10921	0.063214	0.0887498	0.0877291	16783	FALSE	16	2253116	2268397	p13.3
NCR2	NCR2_9436	0.0632125	0.0887575	0.0877391	16782	FALSE	6	41335608	41350889	p21.1
OR6K2	OR6K2_81448	0.0632044	0.0887982	0.0877591	16781	FALSE	1	158699678	158700652	q23.1
UGT2B15	UGT2B15_7366	0.0631955	0.0888435	0.0878091	16780	FALSE	4	68646597	68670652	q13.2
ARL6	ARL6_84100	0.0631352	0.089149	0.0880891	16779	FALSE	3	97764521	97801229	q11.2
POLRMT	POLRMT_5442	0.0631232	0.08921	0.0881391	16778	FALSE	19	617221	633537	p13.3
TNPO2	TNPO2_30000	0.0631196	0.0892282	0.0881591	16777	FALSE	19	12699201	12724011	p13.13
SLC44A2	SLC44A2_57153	0.0630996	0.08933	0.0882691	16776	FALSE	19	10602457	10644557	p13.2
ADCY7	ADCY7_113	0.0630961	0.0893477	0.0882991	16775	FALSE	16	50246137	50318135	q12.1
CNOT1	CNOT1_23019	0.0630875	0.0893915	0.0883291	16774	FALSE	16	58519951	58629885	q21
SHMT2	SHMT2_6472	0.0630753	0.0894532	0.0884291	16773	FALSE	12	57229573	57234935	q13.3
IL20	IL20_50604	0.0630369	0.0896489	0.0885791	16772	FALSE	1	206865623	206869223	q32.1
CA12	CA12_771	0.0630342	0.0896629	0.0885791	16771	FALSE	15	63321378	63381846	q22.2
LTB4R	LTB4R_1241	0.063008	0.0897964	0.0887491	16770	FALSE	14	24311450	24318036	q12
RHNO1	RHNO1_83695	0.0630036	0.0898187	0.0887691	16769	FALSE	12	2876258	2889524	p13.33
SSTR1	SSTR1_6751	0.062985	0.0899138	0.0888791	16768	FALSE	14	38207904	38213067	q21.1
MAP4K2	MAP4K2_5871	0.0629813	0.0899329	0.0888791	16767	FALSE	11	64784918	64803241	q13.1
DLC1	DLC1_10395	0.0629636	0.0900234	0.0889491	16766	FALSE	8	13083361	13604610	p22
NADK2	NADK2_133686	0.0629491	0.0900975	0.0890091	16765	FALSE	5	36192589	36242279	p13.2
LDLRAD1	LDLRAD1_388633	0.062929	0.0902006	0.0891091	16764	FALSE	1	54007298	54018186	p32.3
SPTSSA	SPTSSA_171546	0.0629236	0.0902283	0.0891491	16763	FALSE	14	34432788	34462240	q13.1
ERCC8	ERCC8_1161	0.0629229	0.0902317	0.0891591	16762	FALSE	5	60866454	60945073	q12.1
TENT5D	TENT5D_169966	0.0629112	0.100434	0.099679	16761	FALSE	X	80335504	80445311	q21.1
TIGD7	TIGD7_91151	0.0628993	0.0903529	0.0893691	16760	FALSE	16	3298808	3305729	p13.3
ANP32E	ANP32E_81611	0.0628474	0.0906195	0.0897091	16759	FALSE	1	150218417	150236156	q21.2
P4HB	P4HB_5034	0.0628453	0.0906301	0.0897291	16758	FALSE	17	81843159	81860856	q25.3
NR5A2	NR5A2_2494	0.062831	0.0907037	0.0897991	16757	FALSE	1	200027614	200177420	q32.1
PKMYT1	PKMYT1_9088	0.0628259	0.0907301	0.0898391	16756	FALSE	16	2968024	2980479	p13.3
STK36	STK36_27148	0.0628155	0.0907837	0.0899191	16755	FALSE	2	218672069	218702716	q35
TNS3	TNS3_64759	0.0628133	0.0907948	0.0899191	16754	FALSE	7	47275154	47582558	p12.3
CHL1	CHL1_10752	0.0628043	0.0908411	0.0899491	16753	FALSE	3	196763	409417	p26.3
TBX6	TBX6_6911	0.0627816	0.0909584	0.0901291	16752	FALSE	16	30085793	30091924	p11.2
KRT74	KRT74_121391	0.0627781	0.0909762	0.0901491	16751	FALSE	12	52565782	52573843	q13.13
LDLRAD3	LDLRAD3_143458	0.0627622	0.0910581	0.0902091	16750	FALSE	11	35943981	36232136	p13
KRT17	KRT17_3872	0.0627562	0.0910893	0.0902391	16749	FALSE	17	41619442	41624842	q21.2
MLX	MLX_6945	0.0627449	0.0911477	0.0902591	16748	FALSE	17	42567072	42573239	q21.2
TIMM8B	TIMM8B_26521	0.0627309	0.09122	0.0903591	16747	FALSE	11	112084800	112086798	q23.1
SNX4	SNX4_8723	0.0627261	0.0912446	0.0903891	16746	FALSE	3	125446650	125520202	q21.2
SIM2	SIM2_6493	0.0627244	0.0912535	0.0903891	16745	FALSE	21	36699115	36749917	q22.13
MRPL16	MRPL16_54948	0.0627234	0.0912589	0.0903891	16744	FALSE	11	59806140	59810778	q12.1
CALB2	CALB2_794	0.0627104	0.0913261	0.0904291	16743	FALSE	16	71358713	71390436	q22.2
ITGA8	ITGA8_8516	0.0627099	0.0913285	0.0904291	16742	FALSE	10	15513954	15719922	p13
SFXN5	SFXN5_94097	0.0627072	0.0913425	0.0904591	16741	FALSE	2	72942036	73075619	p13.2
CD3E	CD3E_916	0.0626893	0.0914354	0.0905191	16740	FALSE	11	118304730	118316175	q23.3
SLC26A7	SLC26A7_115111	0.0626879	0.0914426	0.0905191	16739	FALSE	8	91209494	91398155	q21.3
SQLE	SQLE_6713	0.0626798	0.0914848	0.0905491	16738	FALSE	8	124998497	125022283	q24.13
KRTAP1-1	KRTAP1-1_81851	0.062673	0.0915199	0.0906091	16737	FALSE	17	41040541	41041450	q21.2
LARP4B	LARP4B_23185	0.0626645	0.0915638	0.0907091	16736	FALSE	10	806933	931821	p15.3
FAM24A	FAM24A_118670	0.0626599	0.0915875	0.0907591	16735	FALSE	10	122910610	122913111	q26.13
MYO16	MYO16_23026	0.0625769	0.0920192	0.0912591	16734	FALSE	13	108596152	109208005	q33.3
TMEM45A	TMEM45A_55076	0.0625695	0.0920574	0.0912791	16733	FALSE	3	100492619	100577444	q12.2
CDC5L	CDC5L_988	0.0625628	0.0920925	0.0913191	16732	FALSE	6	44387706	44450425	p21.1
KIF17	KIF17_57576	0.0625475	0.0921724	0.0913991	16731	FALSE	1	20664014	20718017	p36.12
FAM185A	FAM185A_222234	0.0625213	0.0923089	0.0915291	16730	FALSE	7	102748971	102809225	q22.1
COG4	COG4_25839	0.0625081	0.0923779	0.0915991	16729	FALSE	16	70480568	70523560	q22.1
NDUFB7	NDUFB7_4713	0.0624869	0.0924883	0.0916691	16728	FALSE	19	14566078	14572066	p13.12
SHD	SHD_56961	0.0624824	0.0925121	0.0916891	16727	FALSE	19	4279266	4290722	p13.3
MRPL18	MRPL18_29074	0.0624668	0.0925938	0.0918091	16726	FALSE	6	159789812	159798436	q25.3
OR10G2	OR10G2_26534	0.0624649	0.0926034	0.0918391	16725	FALSE	14	21633836	21634940	q11.2
TBC1D15	TBC1D15_64786	0.0624581	0.0926393	0.0918691	16724	FALSE	12	71839707	71927248	q21.1
MRPL58	MRPL58_3396	0.0624219	0.0928286	0.0921491	16723	FALSE	17	75012670	75021261	q25.1
ELAVL3	ELAVL3_1995	0.0623788	0.0930548	0.0923891	16722	FALSE	19	11451326	11481046	p13.2
COL16A1	COL16A1_1307	0.0623728	0.0930866	0.0924591	16721	FALSE	1	31652263	31704319	p35.2
ITM2A	ITM2A_9452	0.0623335	0.103601	0.102939	16720	FALSE	X	79360384	79367667	q21.1
EMP2	EMP2_2013	0.0623271	0.093327	0.0926091	16719	FALSE	16	10528422	10580632	p13.13
BCLAF3	BCLAF3_256643	0.0623081	0.103742	0.103089	16718	FALSE	X	19912860	19991061	p22.12
ECSIT	ECSIT_51295	0.0623081	0.0934272	0.0927491	16717	FALSE	19	11505929	11529172	p13.2
POMT2	POMT2_29954	0.0622628	0.0936657	0.0930791	16716	FALSE	14	77274956	77320883	q24.3
PPY	PPY_5539	0.062258	0.0936915	0.0931291	16715	FALSE	17	43940804	43942476	q21.31
SUPT6H	SUPT6H_6830	0.0622565	0.0936992	0.0931291	16714	FALSE	17	28662198	28702679	q11.2
MRPL45	MRPL45_84311	0.0622374	0.0938001	0.0932191	16713	FALSE	17	38297023	38323217	q12
ZFPM1	ZFPM1_161882	0.0622206	0.0938893	0.0933591	16712	FALSE	16	88453280	88537031	q24.2
DCAF6	DCAF6_55827	0.0621935	0.0940325	0.0935391	16711	FALSE	1	167935783	168075843	q24.2
ZNF746	ZNF746_155061	0.0621926	0.0940371	0.0935491	16710	FALSE	7	149472696	149497817	q36.1
EEF2K	EEF2K_29904	0.062176	0.0941255	0.0935891	16709	FALSE	16	22206278	22288738	p12.2
GPRIN3	GPRIN3_285513	0.0621585	0.094218	0.0936991	16708	FALSE	4	89236383	89307800	q22.1
CSK	CSK_1445	0.0621418	0.0943065	0.0937991	16707	FALSE	15	74782080	74803197	q24.1
STK40	STK40_83931	0.0621312	0.0943631	0.0938191	16706	FALSE	1	36339624	36385924	p34.3
RGS10	RGS10_6001	0.0621192	0.0944266	0.0938691	16705	FALSE	10	119499817	119542719	q26.11
BUB3	BUB3_9184	0.0620971	0.0945443	0.0939791	16704	FALSE	10	123154402	123170467	q26.13
TOMM6	TOMM6_100188893	0.0620948	0.0945567	0.0939891	16703	FALSE	6	41787662	41789898	p21.1
OR1G1	OR1G1_8390	0.0620923	0.0945696	0.0940191	16702	FALSE	17	3126610	3127551	p13.3
MUM1	MUM1_84939	0.0620834	0.0946174	0.0940191	16701	FALSE	NA	NA	NA	NA
COLQ	COLQ_8292	0.0620818	0.0946255	0.0940291	16700	FALSE	3	15450133	15521751	p25.1
STX1A	STX1A_6804	0.062071	0.0946833	0.0941091	16699	FALSE	7	73699206	73719672	q11.23
INTS12	INTS12_57117	0.062029	0.0949069	0.0943691	16698	FALSE	4	105682627	105895986	q24
TTC34	TTC34_100287898	0.0620271	0.0949174	0.0943691	16697	FALSE	1	2636986	2801693	p36.32
FAM117A	FAM117A_81558	0.0620071	0.0950239	0.0945891	16696	FALSE	17	49710332	49789180	q21.33
ARR3	ARR3_407	0.0620056	0.105434	0.104829	16695	FALSE	X	70268305	70281840	q13.1
TCP11	TCP11_6954	0.0620008	0.0950577	0.0946191	16694	FALSE	6	35118071	35148610	p21.31
C1S	C1S_716	0.0619892	0.0951195	0.0946691	16693	FALSE	12	6988259	7071032	p13.31
FBXO7	FBXO7_25793	0.0619886	0.0951231	0.0946691	16692	FALSE	22	32474676	32498829	q12.3
YIPF3	YIPF3_25844	0.061951	0.0953238	0.0948791	16691	FALSE	6	43511832	43516985	p21.1
EFS	EFS_10278	0.0619417	0.095374	0.0949591	16690	FALSE	14	23356403	23365752	q11.2
CCDC122	CCDC122_160857	0.0619254	0.0954611	0.095009	16689	FALSE	13	43823909	43879740	q14.11
BCAS4	BCAS4_55653	0.0619119	0.0955338	0.095089	16688	FALSE	20	50794894	50877177	q13.13
ART4	ART4_420	0.0618976	0.0956103	0.095129	16687	FALSE	12	14825569	14843526	p12.3
USP35	USP35_57558	0.0618884	0.09566	0.095189	16686	FALSE	11	78188812	78215232	q14.1
LYZL6	LYZL6_57151	0.0618749	0.0957321	0.095269	16685	FALSE	17	35934518	35943713	q12
CELF2	CELF2_10659	0.0618596	0.0958147	0.095369	16684	FALSE	10	10798397	11336675	p14
RAB3IP	RAB3IP_117177	0.0618595	0.0958153	0.095369	16683	FALSE	12	69738860	69823204	q15
OR1L4	OR1L4_254973	0.0617807	0.0962396	0.095729	16682	FALSE	9	122723990	122724925	q33.2
ZNF426	ZNF426_79088	0.0617642	0.0963288	0.095809	16681	FALSE	19	9523223	9538645	p13.2
EAPP	EAPP_55837	0.061759	0.096357	0.095819	16680	FALSE	14	34515938	34539704	q13.1
TUFM	TUFM_7284	0.0617572	0.0963665	0.095839	16679	FALSE	16	28842411	28846348	p11.2
NCR3	NCR3_259197	0.0616994	0.0966793	0.096099	16678	FALSE	6	31588895	31593006	p21.33
SYNJ2BP	SYNJ2BP_55333	0.0616775	0.096798	0.096219	16677	FALSE	14	70366499	70417090	q24.2
SNRPA	SNRPA_6626	0.0616723	0.096826	0.096219	16676	FALSE	19	40750637	40765389	q13.2
CARD19	CARD19_84270	0.0616719	0.0968283	0.096219	16675	FALSE	9	93096217	93113283	q22.31
MX1	MX1_4599	0.0616718	0.0968285	0.096219	16674	FALSE	21	41420020	41470071	q22.3
SACM1L	SACM1L_22908	0.0616621	0.0968813	0.096239	16673	FALSE	3	45689056	45745409	p21.31
MMACHC	MMACHC_25974	0.061656	0.0969145	0.096239	16672	FALSE	1	45500300	45513382	p34.1
KLF5	KLF5_688	0.0616284	0.0970645	0.096319	16671	FALSE	13	73054976	73077541	q22.1
ZNF133	ZNF133_7692	0.0616161	0.0971313	0.096369	16670	FALSE	20	18288283	18316996	p11.23
SH3GLB1	SH3GLB1_51100	0.0616148	0.0971381	0.096389	16669	FALSE	1	86704570	86748184	p22.3
IREB2	IREB2_3658	0.0616063	0.0971847	0.096409	16668	FALSE	15	78437431	78501453	q25.1
OR1J2	OR1J2_26740	0.0615817	0.0973185	0.096589	16667	FALSE	9	122510802	122511743	q33.2
FAM217A	FAM217A_222826	0.0615737	0.097362	0.096629	16666	FALSE	6	4049434	4087344	p25.2
CAND1	CAND1_55832	0.0615619	0.097426	0.096699	16665	FALSE	12	67269358	67319953	q14.3
CCNT1	CCNT1_904	0.0615497	0.0974927	0.096749	16664	FALSE	12	48688458	48716998	q13.12
KEL	KEL_3792	0.0615073	0.0977238	0.096929	16663	FALSE	7	142941114	142962363	q34
SIGLEC15	SIGLEC15_284266	0.0614844	0.0978492	0.097039	16662	FALSE	18	45825675	45844094	q12.3
TEDC2	TEDC2_80178	0.0614464	0.0980574	0.097249	16661	FALSE	16	2460086	2464963	p13.3
OGFOD2	OGFOD2_79676	0.0614394	0.0980956	0.097269	16660	FALSE	12	122974580	122980043	q24.31
IFNA10	IFNA10_3446	0.061387	0.098383	0.097549	16659	FALSE	9	21206181	21207143	p21.3
CD160	CD160_11126	0.0613704	0.0984739	0.097619	16658	FALSE	1	145719471	145739288	q21.1
TMEM249	TMEM249_340393	0.0613014	0.0988538	0.097929	16657	FALSE	8	144352219	144354954	q24.3
STBD1	STBD1_8987	0.0612985	0.0988699	0.097949	16656	FALSE	4	76306733	76311130	q21.1
C10orf67	C10orf67_256815	0.0612937	0.0988966	0.097969	16655	FALSE	10	23202696	23344845	p12.2
CBY1	CBY1_25776	0.0612546	0.0991125	0.098169	16654	FALSE	22	38656636	38673854	q13.1
METTL11B	METTL11B_149281	0.0612446	0.0991676	0.098219	16653	FALSE	NA	NA	NA	NA
TAL1	TAL1_6886	0.0612394	0.0991961	0.098239	16652	FALSE	1	47216290	47232225	p33
DSC2	DSC2_1824	0.0612327	0.0992335	0.098289	16651	FALSE	18	31058840	31102522	q12.1
CLEC2B	CLEC2B_9976	0.0612246	0.0992781	0.098349	16650	FALSE	12	9852369	9869386	p13.31
TRNP1	TRNP1_388610	0.0612113	0.099352	0.098419	16649	FALSE	1	26993692	27000886	p36.11
GNMT	GNMT_27232	0.0612091	0.0993642	0.098429	16648	FALSE	6	42960754	42963880	p21.1
SCG2	SCG2_7857	0.0612083	0.0993684	0.098439	16647	FALSE	2	223596940	223602361	q36.1
AKNAD1	AKNAD1_254268	0.0612081	0.0993694	0.098439	16646	FALSE	1	108815898	108963484	p13.3
PACSIN1	PACSIN1_29993	0.0612053	0.0993848	0.098449	16645	FALSE	6	34466061	34535229	p21.31
ELOA2	ELOA2_51224	0.0611725	0.0995666	0.098699	16644	FALSE	18	47032527	47035621	q21.1
THEMIS2	THEMIS2_9473	0.0611705	0.0995777	0.098699	16643	FALSE	1	27872543	27886685	p35.3
KCNJ5	KCNJ5_3762	0.0611557	0.0996596	0.098779	16642	FALSE	11	128891356	128921163	q24.3
MMD2	MMD2_221938	0.0611506	0.0996884	0.098809	16641	FALSE	7	4905989	4959213	p22.1
CLEC16A	CLEC16A_23274	0.0611237	0.0998375	0.098929	16640	FALSE	16	10944539	11182186	p13.13
CCNB3	CCNB3_85417	0.0611103	0.110569	0.109859	16639	FALSE	X	50202713	50351914	p11.22
SUGP2	SUGP2_10147	0.0610872	0.10004	0.099149	16638	FALSE	19	18990888	19034023	p13.11
CREG1	CREG1_8804	0.0610784	0.10009	0.099179	16637	FALSE	1	167529117	167553805	q24.2
PLEKHA5	PLEKHA5_54477	0.0610703	0.100135	0.099329	16636	FALSE	12	19129733	19376400	p12.3
SLC44A1	SLC44A1_23446	0.0610697	0.100138	0.099339	16635	FALSE	9	105244622	105439171	q31.1
MTR	MTR_4548	0.0610498	0.100249	0.099489	16634	FALSE	1	236795260	236921278	q43
NMRAL1	NMRAL1_57407	0.0610496	0.10025	0.099489	16633	FALSE	16	4461691	4495763	p13.3
CHADL	CHADL_150356	0.0610416	0.100294	0.099529	16632	FALSE	22	41229510	41240931	q13.2
PKN2	PKN2_5586	0.0610325	0.100345	0.099609	16631	FALSE	1	88684222	88836255	p22.2
ATP13A5	ATP13A5_344905	0.0610294	0.100362	0.099619	16630	FALSE	3	193274789	193378820	q29
EHBP1L1	EHBP1L1_254102	0.0610112	0.100464	0.099699	16629	FALSE	11	65576046	65592650	q13.1
SUDS3	SUDS3_64426	0.0609908	0.100578	0.099779	16628	FALSE	12	118376555	118418033	q24.23
NDUFB9	NDUFB9_4715	0.0609902	0.100581	0.099799	16627	FALSE	8	124539101	124580648	q24.13
PNPLA4	PNPLA4_8228	0.0609888	0.111281	0.110479	16626	FALSE	X	7898247	7927739	p22.31
OR1J1	OR1J1_347168	0.0609616	0.100742	0.099969	16625	FALSE	9	122476958	122477926	q33.2
CEP295NL	CEP295NL_100653515	0.0609578	0.100763	0.100019	16624	FALSE	17	78870910	78903217	q25.3
SQOR	SQOR_58472	0.0609455	0.100832	0.100089	16623	FALSE	15	45631148	45691281	q21.1
FBXO39	FBXO39_162517	0.0609371	0.100879	0.100139	16622	FALSE	17	6776215	6797101	p13.1
IARS	IARS_3376	0.060873	0.101239	0.100559	16621	FALSE	NA	NA	NA	NA
MN1	MN1_4330	0.0608489	0.101374	0.100719	16620	FALSE	22	27748277	27801756	q12.1
RARRES3	RARRES3_5920	0.0608099	0.101593	0.100909	16619	FALSE	NA	NA	NA	NA
COL8A2	COL8A2_1296	0.0607973	0.101664	0.101009	16618	FALSE	1	36095239	36125222	p34.3
SLX4	SLX4_84464	0.060785	0.101734	0.101059	16617	FALSE	16	3581181	3611606	p13.3
TMPRSS6	TMPRSS6_164656	0.0607837	0.101741	0.101069	16616	FALSE	22	37065436	37109713	q12.3
SLC48A1	SLC48A1_55652	0.0607358	0.102012	0.101379	16615	FALSE	12	47753916	47782751	q13.11
UBL4B	UBL4B_164153	0.0607253	0.102071	0.101439	16614	FALSE	1	110112443	110113947	p13.3
RAC2	RAC2_5880	0.0607186	0.102109	0.101499	16613	FALSE	22	37225270	37259594	q13.1
PRRC1	PRRC1_133619	0.0607114	0.10215	0.101519	16612	FALSE	5	127517640	127555085	q23.2
CMA1	CMA1_1215	0.060693	0.102254	0.101629	16611	FALSE	14	24505353	24508265	q12
SEC63	SEC63_11231	0.0606858	0.102295	0.101699	16610	FALSE	6	107867756	107958208	q21
KNDC1	KNDC1_85442	0.0606811	0.102321	0.101729	16609	FALSE	10	133160219	133226412	q26.3
UBE4A	UBE4A_9354	0.060655	0.102469	0.101859	16608	FALSE	11	118359600	118399211	q23.3
TAS2R41	TAS2R41_259287	0.0606544	0.102473	0.101859	16607	FALSE	7	143477873	143478796	q35
TENT5C	TENT5C_54855	0.0606408	0.10255	0.101959	16606	FALSE	1	117606048	117628389	p12
HARS	HARS_3035	0.0606238	0.102646	0.102089	16605	FALSE	NA	NA	NA	NA
MTRR	MTRR_4552	0.0606169	0.102685	0.102089	16604	FALSE	5	7851186	7906025	p15.31
STAM2	STAM2_10254	0.0606068	0.102743	0.102119	16603	FALSE	2	152116801	152175763	q23.3
GFPT1	GFPT1_2673	0.0605984	0.102791	0.102149	16602	FALSE	2	69319780	69387250	p13.3
PDE4A	PDE4A_5141	0.0605474	0.103081	0.102409	16601	FALSE	19	10416773	10469630	p13.2
CCNYL1	CCNYL1_151195	0.0605006	0.103348	0.102659	16600	FALSE	2	207711540	207761839	q33.3
RAET1E	RAET1E_135250	0.0604979	0.103364	0.102669	16599	FALSE	6	149883179	149898113	q25.1
RFK	RFK_55312	0.0604959	0.103375	0.102679	16598	FALSE	9	76385526	76394517	q21.13
KRTAP9-4	KRTAP9-4_85280	0.0604792	0.10347	0.102839	16597	FALSE	17	41249687	41250653	q21.2
ATAT1	ATAT1_79969	0.0604665	0.103543	0.102889	16596	FALSE	6	30626842	30646823	p21.33
EFTUD2	EFTUD2_9343	0.0604604	0.103578	0.102929	16595	FALSE	17	44849948	44899445	q21.31
SDHAF2	SDHAF2_54949	0.0604494	0.103641	0.102999	16594	FALSE	11	61430042	61446733	q12.2
CAPN2	CAPN2_824	0.0604474	0.103652	0.102999	16593	FALSE	1	223701593	223776018	q41
INTS9	INTS9_55756	0.0604403	0.103693	0.103029	16592	FALSE	8	28767661	28890242	p21.1
KRTAP10-11	KRTAP10-11_386678	0.0604388	0.103701	0.103039	16591	FALSE	21	44646414	44647650	q22.3
SLC35G1	SLC35G1_159371	0.0604316	0.103743	0.103089	16590	FALSE	10	93893973	93956062	q23.33
SIAE	SIAE_54414	0.0604205	0.103806	0.103129	16589	FALSE	11	124633113	124695707	q24.2
NCKAP1L	NCKAP1L_3071	0.0604183	0.103819	0.103139	16588	FALSE	12	54497752	54548243	q13.13
PTP4A2	PTP4A2_8073	0.0603974	0.103939	0.103259	16587	FALSE	1	31906421	31944856	p35.2
NEFM	NEFM_4741	0.0603929	0.103964	0.103289	16586	FALSE	8	24913758	24919098	p21.2
EPHA3	EPHA3_2042	0.0603865	0.104001	0.103329	16585	FALSE	3	89107621	89482134	p11.1
ZNF142	ZNF142_7701	0.0603707	0.104092	0.103419	16584	FALSE	2	218633329	218659655	q35
TUBGCP6	TUBGCP6_85378	0.0603636	0.104133	0.103479	16583	FALSE	22	50217689	50245023	q13.33
HMGN5	HMGN5_79366	0.0603618	0.115012	0.114109	16582	FALSE	X	81113699	81201913	q21.1
CNTN3	CNTN3_5067	0.0603396	0.104271	0.103659	16581	FALSE	3	74262568	74614659	p12.3
CDC6	CDC6_990	0.0603305	0.104323	0.103699	16580	FALSE	17	40287879	40304657	q21.2
KRT72	KRT72_140807	0.0603283	0.104336	0.103709	16579	FALSE	12	52585589	52601538	q13.13
CORO7	CORO7_79585	0.0603237	0.104362	0.103719	16578	FALSE	16	4354542	4425705	p13.3
TAS2R40	TAS2R40_259286	0.0603084	0.10445	0.103829	16577	FALSE	7	143222037	143223079	q34
CAMLG	CAMLG_819	0.0603072	0.104457	0.103839	16576	FALSE	5	134738495	134752157	q31.1
C20orf96	C20orf96_140680	0.0602371	0.104862	0.104189	16575	FALSE	20	270863	290778	p13
DEFB116	DEFB116_245930	0.0602303	0.104901	0.104229	16574	FALSE	20	31303212	31308585	q11.21
ACTR3C	ACTR3C_653857	0.0601986	0.105084	0.104379	16573	FALSE	7	150243916	150323725	q36.1
RLBP1	RLBP1_6017	0.0601847	0.105164	0.104419	16572	FALSE	15	89209869	89221614	q26.1
CEP95	CEP95_90799	0.0601752	0.10522	0.104499	16571	FALSE	17	64506865	64542461	q23.3
DENND4B	DENND4B_9909	0.0601671	0.105266	0.104549	16570	FALSE	1	153929501	153946718	q21.3
MFSD11	MFSD11_79157	0.0601541	0.105342	0.104699	16569	FALSE	17	76735865	76781449	q25.1
TRNAU1AP	TRNAU1AP_54952	0.0601449	0.105396	0.104769	16568	FALSE	1	28553085	28578545	p35.3
ARID1B	ARID1B_57492	0.0601356	0.105449	0.104829	16567	FALSE	6	156776020	157210779	q25.3
MAIP1	MAIP1_79568	0.0601213	0.105532	0.104909	16566	FALSE	2	199955317	200008540	q33.1
HSPA4	HSPA4_3308	0.0601067	0.105617	0.104999	16565	FALSE	5	133052013	133106449	q31.1
ERVV-2	ERVV-2_100271846	0.0600979	0.105668	0.105059	16564	FALSE	19	53044740	53051680	q13.41
SNAP23	SNAP23_8773	0.0600891	0.105719	0.105069	16563	FALSE	15	42491233	42545356	q15.1
KIFC3	KIFC3_3801	0.0600656	0.105856	0.105289	16562	FALSE	16	57758217	57863053	q21
ALB	ALB_213	0.0600652	0.105859	0.105299	16561	FALSE	4	73397114	73421482	q13.3
BCAS2	BCAS2_10286	0.0600561	0.105911	0.105389	16560	FALSE	1	114567557	114581629	p13.2
CPNE7	CPNE7_27132	0.0600517	0.105937	0.105409	16559	FALSE	16	89575758	89597246	q24.3
GYPE	GYPE_2996	0.0600414	0.105997	0.105449	16558	FALSE	4	143870864	143905563	q31.21
ZNF25	ZNF25_219749	0.0600241	0.106098	0.105509	16557	FALSE	10	37949573	37976647	p11.21
OTUD3	OTUD3_23252	0.0600155	0.106148	0.105539	16556	FALSE	1	19882395	19912945	p36.13
KXD1	KXD1_79036	0.0599872	0.106314	0.105699	16555	FALSE	19	18557762	18569387	p13.11
ZG16	ZG16_653808	0.0599837	0.106334	0.105729	16554	FALSE	16	29778256	29782973	p11.2
NUP160	NUP160_23279	0.0599767	0.106375	0.105759	16553	FALSE	11	47778087	47848555	p11.2
POLR3D	POLR3D_661	0.0599576	0.106486	0.105869	16552	FALSE	8	22245133	22254601	p21.3
IQCA1	IQCA1_79781	0.0599306	0.106644	0.106019	16551	FALSE	2	236324147	236507535	q37.3
LIN52	LIN52_91750	0.0598928	0.106866	0.106279	16550	FALSE	14	74084956	74201493	q24.3
TFE3	TFE3_7030	0.0598519	0.118118	0.117099	16549	FALSE	X	49028726	49043410	p11.23
SKIV2L	SKIV2L_6499	0.0598426	0.107161	0.106589	16548	FALSE	6	31959116	31969818	p21.33
SIGLEC14	SIGLEC14_100049587	0.059834	0.107211	0.106639	16547	FALSE	19	51639478	51646825	q13.41
SLC25A4	SLC25A4_291	0.0598229	0.107277	0.106729	16546	FALSE	4	185143266	185150382	q35.1
DDX39A	DDX39A_10212	0.0598225	0.107279	0.106729	16545	FALSE	19	14408798	14419383	p13.12
PEX26	PEX26_55670	0.0598122	0.107339	0.106759	16544	FALSE	22	18077923	18105396	q11.21
SLC6A14	SLC6A14_11254	0.0598114	0.118368	0.117359	16543	FALSE	X	116436606	116461458	q23
RHBDL3	RHBDL3_162494	0.0598075	0.107367	0.106799	16542	FALSE	17	32265832	32324659	q11.2
DHRS7C	DHRS7C_201140	0.0597524	0.107692	0.107039	16541	FALSE	17	9771434	9791592	p13.1
AVEN	AVEN_57099	0.0597266	0.107844	0.107229	16540	FALSE	15	33858782	34075155	q14
RAVER2	RAVER2_55225	0.0597069	0.107961	0.107379	16539	FALSE	1	64745075	64833232	p31.3
ST3GAL1	ST3GAL1_6482	0.059705	0.107972	0.107399	16538	FALSE	8	133454848	133571940	q24.22
KRTAP17-1	KRTAP17-1_83902	0.0596812	0.108112	0.107519	16537	FALSE	17	41314912	41315710	q21.2
DOCK2	DOCK2_1794	0.059669	0.108185	0.107569	16536	FALSE	5	169637268	170083382	q35.1
TMEM14A	TMEM14A_28978	0.0596562	0.108261	0.107629	16535	FALSE	6	52671113	52686588	p12.2
EFNB2	EFNB2_1948	0.0596472	0.108314	0.107699	16534	FALSE	13	106489745	106535662	q33.3
CYP2C9	CYP2C9_1559	0.0596184	0.108485	0.107859	16533	FALSE	10	94938658	94990091	q23.33
KRTAP9-9	KRTAP9-9_81870	0.0595837	0.108691	0.108119	16532	FALSE	17	41255384	41256364	q21.2
TUBB1	TUBB1_81027	0.0595824	0.108698	0.108129	16531	FALSE	20	59019429	59026654	q13.32
DEFB107B	DEFB107B_503614	0.0595698	0.108773	0.108199	16530	FALSE	8	7495911	7509311	p23.1
KLRG2	KLRG2_346689	0.0595615	0.108823	0.108269	16529	FALSE	7	139452690	139483673	q34
CCDC83	CCDC83_220047	0.0595423	0.108937	0.108369	16528	FALSE	11	85855101	85920021	q14.1
UCHL5	UCHL5_51377	0.0595389	0.108957	0.108409	16527	FALSE	1	193012250	193060080	q31.2
OR5M10	OR5M10_390167	0.0594992	0.109194	0.108509	16526	FALSE	11	56576774	56577721	q12.1
TTLL4	TTLL4_9654	0.0594895	0.109252	0.108549	16525	FALSE	2	218710835	218755416	q35
TAS2R50	TAS2R50_259296	0.0594845	0.109282	0.108579	16524	FALSE	12	10985913	10986912	p13.2
MTCH1	MTCH1_23787	0.0594658	0.109393	0.108689	16523	FALSE	6	36965807	36986298	p21.2
DHX29	DHX29_54505	0.0594486	0.109496	0.108769	16522	FALSE	5	55256055	55307694	q11.2
PAX4	PAX4_5078	0.0594452	0.109517	0.108789	16521	FALSE	7	127610292	127618142	q32.1
ZNF641	ZNF641_121274	0.0594412	0.10954	0.108799	16520	FALSE	12	48337180	48351414	q13.11
GMPS	GMPS_8833	0.059374	0.109943	0.109249	16519	FALSE	3	155870650	155944020	q25.31
ING3	ING3_54556	0.0593526	0.110071	0.109359	16518	FALSE	7	120950763	120977216	q31.31
KDSR	KDSR_2531	0.0593463	0.110109	0.109379	16517	FALSE	18	63327726	63367228	q21.33
TPPP	TPPP_11076	0.0593432	0.110127	0.109389	16516	FALSE	5	659862	693352	p15.33
NAP1L5	NAP1L5_266812	0.0593284	0.110217	0.109479	16515	FALSE	4	88695913	88697829	q22.1
NBPF12	NBPF12_149013	0.0593258	0.110232	0.109489	16514	FALSE	1	146938324	146996202	q21.1
UXS1	UXS1_80146	0.05932	0.110267	0.109539	16513	FALSE	2	106093308	106194301	q12.2
CCDC93	CCDC93_54520	0.0593158	0.110292	0.109559	16512	FALSE	2	117915478	118014133	q14.1
RERE	RERE_473	0.0592873	0.110464	0.109739	16511	FALSE	1	8352397	8848921	p36.23
THAP12	THAP12_5612	0.0592782	0.110519	0.109809	16510	FALSE	11	76349898	76381132	q13.5
ZW10	ZW10_9183	0.0592604	0.110626	0.109909	16509	FALSE	11	113733187	113773735	q23.2
GARNL3	GARNL3_84253	0.0592193	0.110874	0.110149	16508	FALSE	9	127224265	127393660	q33.3
OR6N2	OR6N2_81442	0.0592119	0.110919	0.110179	16507	FALSE	1	158774222	158781204	q23.1
DLX3	DLX3_1747	0.0591868	0.11107	0.110259	16506	FALSE	17	49990005	49995224	q21.33
TRPM7	TRPM7_54822	0.0591842	0.111086	0.110269	16505	FALSE	15	50552473	50686797	q21.2
CLEC10A	CLEC10A_10462	0.0591726	0.111156	0.110349	16504	FALSE	17	7074537	7080307	p13.1
PPP1R3D	PPP1R3D_5509	0.0591696	0.111174	0.110349	16503	FALSE	20	59936663	59940305	q13.33
APBA3	APBA3_9546	0.0591636	0.111211	0.110419	16502	FALSE	19	3750772	3761692	p13.3
PUM3	PUM3_9933	0.0591573	0.111249	0.110459	16501	FALSE	9	2720469	2844095	p24.2
GLB1L2	GLB1L2_89944	0.0591053	0.111564	0.110779	16500	FALSE	11	134331874	134378341	q25
PPP3CA	PPP3CA_5530	0.0590845	0.11169	0.110849	16499	FALSE	4	101023409	101348278	q24
SLC25A20	SLC25A20_788	0.0590786	0.111726	0.110859	16498	FALSE	3	48856926	48898904	p21.31
MYADM	MYADM_91663	0.0590639	0.111815	0.110899	16497	FALSE	19	53864763	53876435	q13.42
BPGM	BPGM_669	0.0590578	0.111852	0.110929	16496	FALSE	7	134646811	134679816	q33
ROBO4	ROBO4_54538	0.0590392	0.111966	0.111049	16495	FALSE	11	124883691	124898500	q24.2
USP45	USP45_85015	0.0590146	0.112115	0.111199	16494	FALSE	6	99432325	99521728	q16.2
RALY	RALY_22913	0.0589762	0.112349	0.111459	16493	FALSE	20	33993646	34108308	q11.22
SMAGP	SMAGP_57228	0.0589535	0.112488	0.111569	16492	FALSE	12	51244558	51270415	q13.13
COQ7	COQ7_10229	0.0589337	0.112609	0.111669	16491	FALSE	16	19067614	19080095	p12.3
SLC7A14	SLC7A14_57709	0.0589123	0.11274	0.111739	16490	FALSE	3	170459548	170586075	q26.2
MARK1	MARK1_4139	0.0589077	0.112768	0.111759	16489	FALSE	1	220528136	220664461	q41
RFXANK	RFXANK_8625	0.0588986	0.112824	0.111849	16488	FALSE	19	19192229	19201869	p13.11
SRPK1	SRPK1_6732	0.0588979	0.112828	0.111849	16487	FALSE	6	35832966	35921342	p21.31
TCTEX1D4	TCTEX1D4_343521	0.0588888	0.112884	0.111899	16486	FALSE	NA	NA	NA	NA
ATP6V0A1	ATP6V0A1_535	0.0588797	0.112939	0.111959	16485	FALSE	17	42458844	42522582	q21.2
FAM111B	FAM111B_374393	0.0588654	0.113027	0.112029	16484	FALSE	11	59107185	59127412	q12.1
MS4A4A	MS4A4A_51338	0.0588294	0.113248	0.112259	16483	FALSE	11	60185657	60318080	q12.2
OSGEP	OSGEP_55644	0.0588275	0.113259	0.112269	16482	FALSE	14	20446401	20455089	q11.2
SLC16A11	SLC16A11_162515	0.0588089	0.113374	0.112389	16481	FALSE	17	7041621	7044092	p13.1
KIF21B	KIF21B_23046	0.0588076	0.113382	0.112399	16480	FALSE	1	200969390	201023714	q32.1
SH3GL1	SH3GL1_6455	0.0588062	0.11339	0.112409	16479	FALSE	19	4360370	4400547	p13.3
GPRC5B	GPRC5B_51704	0.0587663	0.113636	0.112709	16478	FALSE	16	19856691	19886167	p12.3
NEU1	NEU1_4758	0.0587432	0.113778	0.112889	16477	FALSE	6	31857659	31862905	p21.33
DNAJC27	DNAJC27_51277	0.058731	0.113853	0.112949	16476	FALSE	2	24943636	24972094	p23.3
SNRNP40	SNRNP40_9410	0.0587249	0.113891	0.112989	16475	FALSE	1	31259568	31296788	p35.2
EMC6	EMC6_83460	0.0587237	0.113898	0.112989	16474	FALSE	17	3668812	3669668	p13.2
RBSN	RBSN_64145	0.0587078	0.113996	0.113069	16473	FALSE	3	15070073	15099163	p25.1
IQGAP1	IQGAP1_8826	0.0587009	0.114039	0.113119	16472	FALSE	15	90388242	90502239	q26.1
ACTL6A	ACTL6A_86	0.0586999	0.114045	0.113119	16471	FALSE	3	179562886	179588407	q26.33
CCDC172	CCDC172_374355	0.0586881	0.114118	0.113199	16470	FALSE	10	116324448	116380029	q25.3
SPANXN2	SPANXN2_494119	0.058669	0.125576	0.124499	16469	FALSE	X	143711955	143720752	q27.3
BTBD2	BTBD2_55643	0.0586666	0.114251	0.113319	16468	FALSE	19	1985438	2034881	p13.3
PTPN7	PTPN7_5778	0.0586623	0.114277	0.113339	16467	FALSE	1	202147013	202161588	q32.1
TMEM144	TMEM144_55314	0.0586247	0.11451	0.113589	16466	FALSE	4	158201604	158255416	q32.1
MEOX1	MEOX1_4222	0.0586087	0.114609	0.113639	16465	FALSE	17	43640389	43661922	q21.31
SCCPDH	SCCPDH_51097	0.0585979	0.114676	0.113819	16464	FALSE	1	246724409	246768137	q44
HEATR6	HEATR6_63897	0.0585814	0.114778	0.113919	16463	FALSE	17	60041008	60078922	q23.1
PCNX3	PCNX3_399909	0.0585798	0.114788	0.113939	16462	FALSE	11	65615776	65637439	q13.1
FAM209A	FAM209A_200232	0.0585742	0.114823	0.113959	16461	FALSE	20	56517187	56526152	q13.31
MYO7B	MYO7B_4648	0.0585497	0.114975	0.114089	16460	FALSE	2	127535683	127637729	q14.3
ZNF317	ZNF317_57693	0.058509	0.115228	0.114309	16459	FALSE	19	9140397	9163424	p13.2
CLCN1	CLCN1_1180	0.0584962	0.115308	0.114369	16458	FALSE	7	143316111	143352083	q34
OR1A1	OR1A1_8383	0.0584831	0.11539	0.114429	16457	FALSE	17	3207539	3218896	p13.3
ELL3	ELL3_80237	0.0584781	0.115421	0.114479	16456	FALSE	15	43772605	43777315	q15.3
MIB2	MIB2_142678	0.0584711	0.115465	0.114489	16455	FALSE	1	1615454	1630605	p36.33
BORCS5	BORCS5_118426	0.0584649	0.115503	0.114529	16454	FALSE	12	12357078	12471233	p13.2
OR6C70	OR6C70_390327	0.0584634	0.115513	0.114539	16453	FALSE	12	55469200	55470138	q13.2
TMEM177	TMEM177_80775	0.0584306	0.115717	0.114699	16452	FALSE	2	119679167	119686507	q14.2
MTCH2	MTCH2_23788	0.0584183	0.115794	0.114749	16451	FALSE	11	47617315	47642607	p11.2
IL37	IL37_27178	0.0584051	0.115876	0.114909	16450	FALSE	2	112911165	112918882	q14.1
OR2J2	OR2J2_26707	0.0584006	0.115905	0.114929	16449	FALSE	6	29170907	29175811	p22.1
PSPN	PSPN_5623	0.0584002	0.115907	0.114929	16448	FALSE	19	6375148	6379058	p13.3
NCKAP5L	NCKAP5L_57701	0.0583762	0.116057	0.115009	16447	FALSE	12	49791146	49828750	q13.12
C4A	C4A_720	0.05835	0.116221	0.115139	16446	FALSE	6	31982057	32002681	p21.33
NCAPG	NCAPG_64151	0.0583474	0.116237	0.115149	16445	FALSE	4	17810979	17844865	p15.31
SLC52A2	SLC52A2_79581	0.0583411	0.116277	0.115149	16444	FALSE	8	144333957	144361286	q24.3
PHTF2	PHTF2_57157	0.0582825	0.116645	0.115639	16443	FALSE	7	77798773	77957503	q11.23
ZNF408	ZNF408_79797	0.0582779	0.116673	0.115679	16442	FALSE	11	46701030	46705912	p11.2
ANKRD7	ANKRD7_56311	0.0582729	0.116705	0.115729	16441	FALSE	7	118214669	118496171	q31.31
ATP6V1D	ATP6V1D_51382	0.0582416	0.116902	0.115939	16440	FALSE	14	67294371	67360265	q23.3
MAP2K5	MAP2K5_5607	0.0582365	0.116934	0.115949	16439	FALSE	15	67542703	67807117	q23
MYBPH	MYBPH_4608	0.058233	0.116956	0.115959	16438	FALSE	1	203167811	203175826	q32.1
PLEKHA6	PLEKHA6_22874	0.0582198	0.117039	0.116059	16437	FALSE	1	204218853	204377665	q32.1
TAS1R1	TAS1R1_80835	0.0581856	0.117254	0.116279	16436	FALSE	1	6555307	6579755	p36.31
NRARP	NRARP_441478	0.0581843	0.117263	0.116289	16435	FALSE	9	137299631	137302271	q34.3
VPS52	VPS52_6293	0.0581755	0.117319	0.116389	16434	FALSE	6	33250272	33272047	p21.32
SBNO2	SBNO2_22904	0.0581625	0.117401	0.116499	16433	FALSE	19	1107637	1174268	p13.3
VGLL4	VGLL4_9686	0.0581289	0.117613	0.116669	16432	FALSE	3	11556069	11771350	p25.2
ADSS	ADSS_159	0.0581035	0.117774	0.116799	16431	FALSE	NA	NA	NA	NA
PHF8	PHF8_23133	0.058067	0.129509	0.128469	16430	FALSE	X	53936676	54048958	p11.22
RIPOR3	RIPOR3_140876	0.0580232	0.118283	0.117249	16429	FALSE	20	50586108	50691542	q13.13
LRRC46	LRRC46_90506	0.0580228	0.118286	0.117249	16428	FALSE	17	47831634	47837719	q21.32
FAAP20	FAAP20_199990	0.0580184	0.118313	0.117289	16427	FALSE	1	2184461	2212720	p36.33
ANP32D	ANP32D_23519	0.0580067	0.118388	0.117369	16426	FALSE	12	48472559	48473622	q13.11
STOX1	STOX1_219736	0.05799	0.118494	0.117449	16425	FALSE	10	68827531	68895432	q22.1
ART3	ART3_419	0.0579519	0.118737	0.117679	16424	FALSE	4	76011184	76114048	q21.1
PTCHD3	PTCHD3_374308	0.0579482	0.11876	0.117679	16423	FALSE	10	27397121	27414368	p12.1
PGPEP1	PGPEP1_54858	0.0579079	0.119017	0.117989	16422	FALSE	19	18340598	18369950	p13.11
HOXB2	HOXB2_3212	0.057903	0.119048	0.118039	16421	FALSE	17	48540894	48545109	q21.32
ERI2	ERI2_112479	0.0578843	0.119168	0.118179	16420	FALSE	16	20780193	20900349	p12.3
STAM	STAM_8027	0.0578441	0.119425	0.118429	16419	FALSE	10	17644151	17716824	p12.33
LRP2	LRP2_4036	0.0578434	0.119429	0.118429	16418	FALSE	2	169127109	169362534	q31.1
GRK5	GRK5_2869	0.0578398	0.119452	0.118439	16417	FALSE	10	119207571	119459745	q26.11
UPP1	UPP1_7378	0.0578312	0.119507	0.118489	16416	FALSE	7	48088628	48108736	p12.3
PLAG1	PLAG1_5324	0.057828	0.119528	0.118489	16415	FALSE	8	56160909	56211324	q12.1
SPESP1	SPESP1_246777	0.0578152	0.11961	0.118629	16414	FALSE	15	68818221	68946811	q23
TNF	TNF_7124	0.0577877	0.119786	0.118739	16413	FALSE	6	31575565	31578336	p21.33
BLZF1	BLZF1_8548	0.0577869	0.119791	0.118739	16412	FALSE	1	169367970	169396540	q24.2
MRPS22	MRPS22_56945	0.0577484	0.120038	0.118979	16411	FALSE	3	139005806	139360497	q23
MS4A12	MS4A12_54860	0.0577453	0.120059	0.118979	16410	FALSE	11	60492778	60507430	q12.2
PIGY	PIGY_84992	0.0577429	0.120074	0.119019	16409	FALSE	4	88520998	88523776	q22.1
SYCE1L	SYCE1L_100130958	0.0576745	0.120514	0.119499	16408	FALSE	16	77199408	77213215	q23.1
PATL2	PATL2_197135	0.0576504	0.12067	0.119629	16407	FALSE	15	44665732	44711323	q21.1
SMARCAD1	SMARCAD1_56916	0.0576284	0.120811	0.119749	16406	FALSE	4	94207611	94291292	q22.3
NDUFB6	NDUFB6_4712	0.0576079	0.120944	0.119849	16405	FALSE	9	32553001	32573184	p21.1
KIF14	KIF14_9928	0.0576058	0.120958	0.119859	16404	FALSE	1	200551497	200620751	q32.1
FUBP1	FUBP1_8880	0.0575898	0.121061	0.119979	16403	FALSE	1	77944055	77979110	p31.1
ZBTB44	ZBTB44_29068	0.057571	0.121183	0.120049	16402	FALSE	11	130226677	130314917	q24.3
SLC25A32	SLC25A32_81034	0.0575551	0.121286	0.120149	16401	FALSE	8	103398635	103415189	q22.3
ZNF691	ZNF691_51058	0.0575539	0.121294	0.120169	16400	FALSE	1	42846573	42852477	p34.2
USP5	USP5_8078	0.0575467	0.12134	0.120219	16399	FALSE	12	6852148	6866632	p13.31
KRT78	KRT78_196374	0.0574774	0.12179	0.120669	16398	FALSE	12	52837804	52849092	q13.13
PGM3	PGM3_5238	0.0574705	0.121835	0.120689	16397	FALSE	6	83147324	83193936	q14.1
PHTF1	PHTF1_10745	0.0574612	0.121895	0.120739	16396	FALSE	1	113696831	113759489	p13.2
ATG4C	ATG4C_84938	0.0574577	0.121918	0.120749	16395	FALSE	1	62784132	62865516	p31.3
KCNT1	KCNT1_57582	0.057452	0.121955	0.120779	16394	FALSE	9	135702185	135795508	q34.3
EPAS1	EPAS1_2034	0.0574383	0.122044	0.120869	16393	FALSE	2	46293667	46386697	p21
CFAP157	CFAP157_286207	0.0574357	0.122061	0.120879	16392	FALSE	9	127706988	127716002	q34.11
HSBP1	HSBP1_3281	0.057435	0.122066	0.120879	16391	FALSE	16	83719311	83819737	q23.3
LCMT2	LCMT2_9836	0.0574037	0.12227	0.121219	16390	FALSE	15	43323649	43330582	q15.3
CEMIP	CEMIP_57214	0.0573723	0.122475	0.121389	16389	FALSE	15	80779343	80951776	q25.1
FZD8	FZD8_8325	0.0573389	0.122692	0.121569	16388	FALSE	10	35638247	35642296	p11.21
DDX50	DDX50_79009	0.0573126	0.122865	0.121669	16387	FALSE	10	68901286	68946847	q22.1
RCC1L	RCC1L_81554	0.0573041	0.122921	0.121739	16386	FALSE	7	75027122	75074228	q11.23
GADD45GIP1	GADD45GIP1_90480	0.0572936	0.122989	0.121809	16385	FALSE	19	12953119	12957223	p13.13
RIC1	RIC1_57589	0.0572887	0.123021	0.121819	16384	FALSE	9	5629025	5776557	p24.1
PLS1	PLS1_5357	0.0572754	0.123109	0.121919	16383	FALSE	3	142596393	142713664	q23
PYROXD2	PYROXD2_84795	0.0572683	0.123155	0.121959	16382	FALSE	10	98383565	98415182	q24.2
PDF	PDF_64146	0.0572565	0.123232	0.122069	16381	FALSE	16	69326913	69330588	q22.1
CATSPERE	CATSPERE_257044	0.0572207	0.123467	0.122289	16380	FALSE	1	244454377	244641177	q44
METTL16	METTL16_79066	0.0572139	0.123512	0.122329	16379	FALSE	17	2405562	2511891	p13.3
ARHGAP26	ARHGAP26_23092	0.0571771	0.123754	0.122649	16378	FALSE	5	142770377	143229011	q31.3
IYD	IYD_389434	0.0571418	0.123986	0.122899	16377	FALSE	6	150368892	150405969	q25.1
EIF2S1	EIF2S1_1965	0.0571409	0.123992	0.122909	16376	FALSE	14	67360328	67386516	q23.3
SLC30A3	SLC30A3_7781	0.0571399	0.123999	0.122919	16375	FALSE	2	27253684	27275817	p23.3
WDR45B	WDR45B_56270	0.0570912	0.12432	0.123289	16374	FALSE	17	82614562	82648553	q25.3
ACO2	ACO2_50	0.0570796	0.124396	0.123339	16373	FALSE	22	41447830	41529273	q13.2
ADCY6	ADCY6_112	0.0570622	0.124511	0.123379	16372	FALSE	12	48766194	48789089	q13.12
PRR14L	PRR14L_253143	0.0570541	0.124566	0.123419	16371	FALSE	22	31676256	31750140	q12.2
FPGS	FPGS_2356	0.0570535	0.124569	0.123419	16370	FALSE	9	127794597	127814327	q34.11
TOR1A	TOR1A_1861	0.0570351	0.124691	0.123599	16369	FALSE	9	129812942	129824244	q34.11
PITPNM2	PITPNM2_57605	0.0570214	0.124782	0.123639	16368	FALSE	12	122983480	123151090	q24.31
ZGPAT	ZGPAT_84619	0.057018	0.124804	0.123679	16367	FALSE	20	63707465	63736142	q13.33
C16orf54	C16orf54_283897	0.0569655	0.125153	0.123979	16366	FALSE	16	29742463	29745990	p11.2
PRM2	PRM2_5620	0.0569543	0.125227	0.124039	16365	FALSE	16	11275639	11276480	p13.13
CYP4A22	CYP4A22_284541	0.0569535	0.125232	0.124039	16364	FALSE	1	47137435	47149727	p33
PCNX1	PCNX1_22990	0.0569534	0.125233	0.124039	16363	FALSE	14	70907405	71115382	q24.2
CCL16	CCL16_6360	0.0569468	0.125277	0.124129	16362	FALSE	17	35976493	35981497	q12
PASD1	PASD1_139135	0.0569355	0.13716	0.136509	16361	FALSE	X	151563675	151676739	q28
ATL3	ATL3_25923	0.0569304	0.125386	0.124249	16360	FALSE	11	63624087	63671921	q13.1
FHIT	FHIT_2272	0.0569296	0.125391	0.124249	16359	FALSE	3	59747277	61251459	p14.2
AMER1	AMER1_139285	0.056891	0.137468	0.136829	16358	FALSE	X	64185117	64205708	q11.2
MCL1	MCL1_4170	0.056868	0.125801	0.124659	16357	FALSE	1	150560895	150579738	q21.2
IGIP	IGIP_492311	0.0568661	0.125814	0.124669	16356	FALSE	5	140125937	140129392	q31.3
SLN	SLN_6588	0.0568659	0.125815	0.124669	16355	FALSE	11	107707378	107719693	q22.3
ERGIC1	ERGIC1_57222	0.0568421	0.125974	0.124939	16354	FALSE	5	172834251	172952792	q35.1
EIF2S2	EIF2S2_8894	0.0568287	0.126063	0.125029	16353	FALSE	20	34088309	34112243	q11.22
WBP1L	WBP1L_54838	0.0568236	0.126097	0.125059	16352	FALSE	10	102743948	102834516	q24.32
TEKT1	TEKT1_83659	0.0568226	0.126104	0.125059	16351	FALSE	17	6789133	6831761	p13.1
RNF180	RNF180_285671	0.0568076	0.126204	0.125139	16350	FALSE	5	64165843	64372869	q12.3
KIR3DL2	KIR3DL2_3812	0.0567956	0.126284	0.125279	16349	FALSE	19	54850443	54867207	q13.42
RIOK3	RIOK3_8780	0.0567936	0.126297	0.125299	16348	FALSE	18	23453287	23486603	q11.2
GDPD3	GDPD3_79153	0.0567832	0.126367	0.125339	16347	FALSE	16	30104810	30113537	p11.2
CCR4	CCR4_1233	0.0567822	0.126374	0.125339	16346	FALSE	3	32951644	32956349	p22.3
SLC39A6	SLC39A6_25800	0.0567779	0.126402	0.125369	16345	FALSE	18	36108531	36129385	q12.2
HLA-DMB	HLA-DMB_3109	0.0567653	0.126487	0.125459	16344	FALSE	6	32934629	32941028	p21.32
IFT46	IFT46_56912	0.0567532	0.126568	0.125529	16343	FALSE	11	118544528	118572970	q23.3
DAZAP1	DAZAP1_26528	0.0567464	0.126613	0.125569	16342	FALSE	19	1407569	1435687	p13.3
FAM168B	FAM168B_130074	0.056742	0.126643	0.125609	16341	FALSE	2	131047876	131093460	q21.1
ANGPTL8	ANGPTL8_55908	0.056728	0.126736	0.125719	16340	FALSE	19	11237450	11241943	p13.2
POP1	POP1_10940	0.0567214	0.126781	0.125729	16339	FALSE	8	98117293	98159835	q22.2
FAM234B	FAM234B_57613	0.0567024	0.126908	0.125869	16338	FALSE	12	13044381	13142521	p13.1
GABRP	GABRP_2568	0.056681	0.127052	0.125949	16337	FALSE	5	170763350	170814047	q35.1
EBI3	EBI3_10148	0.0566611	0.127186	0.126109	16336	FALSE	19	4229523	4237528	p13.3
FBXO2	FBXO2_26232	0.0566408	0.127323	0.126199	16335	FALSE	1	11637018	11655785	p36.22
[truncated: 16,334 more rows]

## Sheet: B-Enriched GO terms
ID	Description	GeneRatio	BgRatio	pvalue	p.adjust	qvalue	geneID	Count	Essentiality_type
GO:0006352	DNA-templated transcription, initiation	28/837	229/16191	2.07282e-05	0.0418301	0.0394636	TAF5/TAF12/PSMC4/ZNF45/TEAD1/MED27/CD3EAP/NR2C2AP/POLR2B/GTF2H1/TAF3/TCF4/PSMC6/MNAT1/BAZ2A/MED13/MED7/MED17/E2F3/NR2F1/TAF2/TAF10/TWIST1/ERCC3/MED15/MED14/MED26/JUN	28	anti_ess
GO:0006367	transcription initiation from RNA polymerase II promoter	24/837	183/16191	2.52244e-05	0.0418301	0.0394636	TAF5/TAF12/PSMC4/ZNF45/TEAD1/MED27/NR2C2AP/POLR2B/GTF2H1/TAF3/TCF4/PSMC6/MNAT1/MED13/MED7/MED17/E2F3/NR2F1/TAF2/TAF10/ERCC3/MED15/MED14/MED26	24	anti_ess
GO:0000723	telomere maintenance	20/837	141/16191	3.80412e-05	0.0418301	0.0394636	LTO1/PNKP/HDAC8/NSMCE2/XRCC1/MRE11/PARN/NAT10/CTC1/POLD1/PIF1/STN1/GNL3L/CCNE2/RFC1/MAP3K4/MAPK1/ATRX/XRN1/RFC3	20	anti_ess
GO:0060021	roof of mouth development	15/837	88/16191	4.10486e-05	0.0418301	0.0394636	SOX11/TGFBR2/FOXF2/INSIG1/SMAD4/MEOX2/PRRX1/MSX1/PDGFRA/TWIST1/WNT5A/TIPARP/CHD7/CSRNP1/SNAI2	15	anti_ess
GO:0032200	telomere organization	20/837	142/16191	4.21717e-05	0.0418301	0.0394636	LTO1/PNKP/HDAC8/NSMCE2/XRCC1/MRE11/PARN/NAT10/CTC1/POLD1/PIF1/STN1/GNL3L/CCNE2/RFC1/MAP3K4/MAPK1/ATRX/XRN1/RFC3	20	anti_ess
GO:0043966	histone H3 acetylation	12/837	60/16191	4.74394e-05	0.0418301	0.0394636	JADE2/TAF12/IRF4/SIRT1/MYOD1/SMAD4/ING5/TADA3/TAF10/KAT14/BRPF1/KAT2A	12	anti_ess
GO:0045740	positive regulation of DNA replication	9/837	35/16191	5.28372e-05	0.0418301	0.0394636	FGF10/TNFAIP1/CTC1/CDC7/STN1/DBF4/ATRX/JUN/MAP2K4	9	anti_ess
GO:0032204	regulation of telomere maintenance	14/837	80/16191	5.45018e-05	0.0418301	0.0394636	PNKP/HDAC8/XRCC1/MRE11/PARN/NAT10/CTC1/PIF1/STN1/GNL3L/MAP3K4/MAPK1/ATRX/XRN1	14	anti_ess
GO:0018205	peptidyl-lysine modification	55/931	377/16191	1.58654e-10	8.89502e-07	8.40785e-07	KMT2D/KDM6A/PAGR1/SUZ12/BAG6/RLF/PAXIP1/POM121C/RBBP5/CTCF/NUP153/SMARCB1/GNL3/EED/EP300/EZH2/RANBP2/ASH2L/KDM3A/NUP37/CREBBP/LIPT1/SETD5/OGT/DPF2/TET2/MYB/TOPORS/NUP85/MUL1/EPC1/POM121/WDR5/SPI1/CTCFL/GCG/SENP1/GATA3/PHF20/NUP188/BCOR/NUP155/KAT8/BEND3/MSL1/MEAF6/SENP2/EGR1/SET/NDC1/NUP205/EEF1AKMT3/KAT7/SIN3A/TPR	55	co_ess
GO:0051276	chromosome organization	113/931	1085/16191	3.13296e-10	8.89502e-07	8.40785e-07	KMT2D/KDM6A/STAG2/COPS6/SMARCE1/PAGR1/FOXA1/SUZ12/BAG6/CHD8/INO80E/INO80/RLF/ARID1A/KDM3B/NCOR1/PAXIP1/CHAMP1/UPF1/RBBP5/PCGF1/CTCF/FBXW7/SMARCD2/HDAC7/ASXL1/SMARCB1/GNL3/EED/POGZ/EP300/USP7/EZH2/SKI/RECQL5/SMC1B/PCGF6/BRMS1/ACTR8/ASH2L/MSH6/ESR1/KDM3A/KIF4A/L3MBTL3/CREBBP/ACTB/COPS4/SETD5/ING2/OGT/DPF2/APC/TET2/MYB/COPS2/KIFC1/EPC1/C6orf89/COPS7A/RAB11A/ANAPC11/CENPF/MCM7/WDR5/SPI1/CTCFL/GCG/PAB…	113	co_ess
GO:0040029	regulation of gene expression, epigenetic	42/931	253/16191	4.59137e-10	8.89502e-07	8.40785e-07	KMT2D/TFAP2C/SUZ12/SNIP1/ARID1A/NCOR1/POM121C/UPF1/PCGF1/CTCF/NUP153/EED/EP300/EZH2/RBM4/EIF1/PCGF6/RANBP2/ESR1/NUP37/ACTB/HELZ/NUP85/EPC1/POM121/SPI1/CTCFL/PABPC1L/TRIM71/GIGYF2/NUP188/NUP155/ZFP57/IFI16/FMR1/YTHDC1/CNOT8/PPP1R8/NDC1/NUP205/SIN3A/TPR	42	co_ess
GO:0006325	chromatin organization	78/931	671/16191	1.85131e-09	2.68995e-06	2.54263e-06	KMT2D/KDM6A/SMARCE1/PAGR1/FOXA1/SUZ12/BAG6/CHD8/INO80E/INO80/RLF/ARID1A/KDM3B/NCOR1/PAXIP1/RBBP5/PCGF1/CTCF/SMARCD2/HDAC7/ASXL1/SMARCB1/EED/EP300/USP7/EZH2/SKI/PCGF6/BRMS1/ACTR8/ASH2L/ESR1/KDM3A/L3MBTL3/CREBBP/ACTB/SETD5/ING2/OGT/DPF2/TET2/MYB/EPC1/C6orf89/WDR5/SPI1/CTCFL/GCG/PABPC1L/HUWE1/ZBTB1/GATA3/PHF20/MBTD1/SMARCC1/HP1BP3/BCOR/RAG2/ZBTB7B/KAT8/BEND3/MSL1/KDM5B/MEAF6/ELK4/FMR1/SET/RNF20/TSSK…	78	co_ess
GO:0051568	histone H3-K4 methylation	16/931	52/16191	1.83728e-08	2.13566e-05	2.01869e-05	KMT2D/KDM6A/PAGR1/RLF/PAXIP1/RBBP5/ASH2L/OGT/TET2/MYB/WDR5/CTCFL/GCG/GATA3/BCOR/BEND3	16	co_ess
GO:0006479	protein methylation	30/931	168/16191	2.5956e-08	2.15509e-05	2.03706e-05	KMT2D/KDM6A/FBXO11/PAGR1/SUZ12/RLF/PAXIP1/GSPT1/RBBP5/CTCF/SMARCB1/EED/EZH2/ASH2L/PCMT1/KDM3A/SETD5/OGT/TET2/MYB/WDR5/CTCFL/GCG/GATA3/RAB3D/BCOR/BEND3/HEMK1/RNF20/EEF1AKMT3	30	co_ess
GO:0008213	protein alkylation	30/931	168/16191	2.5956e-08	2.15509e-05	2.03706e-05	KMT2D/KDM6A/FBXO11/PAGR1/SUZ12/RLF/PAXIP1/GSPT1/RBBP5/CTCF/SMARCB1/EED/EZH2/ASH2L/PCMT1/KDM3A/SETD5/OGT/TET2/MYB/WDR5/CTCFL/GCG/GATA3/RAB3D/BCOR/BEND3/HEMK1/RNF20/EEF1AKMT3	30	co_ess
GO:0051168	nuclear export	32/931	192/16191	4.93281e-08	3.49354e-05	3.3022e-05	POM121C/CPSF4/UPF1/NUP153/RAPGEF3/RBM27/RANBP2/NUP37/CASC3/GSK3B/RANBP3L/NUP85/SRSF5/POM121/LSG1/SMURF1/KHDRBS1/TSC1/PRKACA/THOC6/NUP188/NUP155/HNRNPA1/PTPN11/SMG7/YTHDC1/CALR/NDC1/NUP205/STRADA/CPSF6/TPR	32	co_ess
GO:0016570	histone modification	54/931	431/16191	5.40982e-08	3.49354e-05	3.3022e-05	KMT2D/KDM6A/PAGR1/SUZ12/RLF/KDM3B/PAXIP1/RBBP5/PCGF1/CTCF/HDAC7/ASXL1/SMARCB1/EED/EP300/USP7/EZH2/SKI/PCGF6/BRMS1/ASH2L/KDM3A/CREBBP/SETD5/ING2/OGT/DPF2/TET2/MYB/EPC1/C6orf89/WDR5/SPI1/CTCFL/GCG/HUWE1/GATA3/PHF20/BCOR/ZBTB7B/KAT8/BEND3/MSL1/KDM5B/MEAF6/ELK4/FMR1/SET/RNF20/TRIP12/WAC/KAT7/SIN3A/TBL1XR1	54	co_ess
GO:0034968	histone lysine methylation	22/931	107/16191	1.4581e-07	8.47449e-05	8.01036e-05	KMT2D/KDM6A/PAGR1/SUZ12/RLF/PAXIP1/RBBP5/SMARCB1/EED/EZH2/ASH2L/KDM3A/SETD5/OGT/TET2/MYB/WDR5/CTCFL/GCG/GATA3/BCOR/BEND3	22	co_ess
GO:0016569	covalent chromatin modification	54/931	446/16191	1.68587e-07	8.90753e-05	8.41968e-05	KMT2D/KDM6A/PAGR1/SUZ12/RLF/KDM3B/PAXIP1/RBBP5/PCGF1/CTCF/HDAC7/ASXL1/SMARCB1/EED/EP300/USP7/EZH2/SKI/PCGF6/BRMS1/ASH2L/KDM3A/CREBBP/SETD5/ING2/OGT/DPF2/TET2/MYB/EPC1/C6orf89/WDR5/SPI1/CTCFL/GCG/HUWE1/GATA3/PHF20/BCOR/ZBTB7B/KAT8/BEND3/MSL1/KDM5B/MEAF6/ELK4/FMR1/SET/RNF20/TRIP12/WAC/KAT7/SIN3A/TBL1XR1	54	co_ess
GO:0018022	peptidyl-lysine methylation	23/931	120/16191	2.92406e-07	0.000141622	0.000133865	KMT2D/KDM6A/PAGR1/SUZ12/RLF/PAXIP1/RBBP5/SMARCB1/EED/EZH2/ASH2L/KDM3A/SETD5/OGT/TET2/MYB/WDR5/CTCFL/GCG/GATA3/BCOR/BEND3/EEF1AKMT3	23	co_ess
GO:0016571	histone methylation	24/931	131/16191	3.89442e-07	0.00017411	0.000164575	KMT2D/KDM6A/PAGR1/SUZ12/RLF/PAXIP1/RBBP5/CTCF/SMARCB1/EED/EZH2/ASH2L/KDM3A/SETD5/OGT/TET2/MYB/WDR5/CTCFL/GCG/GATA3/BCOR/BEND3/RNF20	24	co_ess
GO:0097064	ncRNA export from nucleus	12/931	37/16191	5.91658e-07	0.000245623	0.00023217	POM121C/NUP153/RANBP2/NUP37/NUP85/POM121/TSC1/NUP188/NUP155/NDC1/NUP205/TPR	12	co_ess
GO:0006409	tRNA export from nucleus	11/931	33/16191	1.28645e-06	0.000463042	0.000437682	POM121C/NUP153/RANBP2/NUP37/NUP85/POM121/NUP188/NUP155/NDC1/NUP205/TPR	11	co_ess
GO:0071431	tRNA-containing ribonucleoprotein complex export from nucleus	11/931	33/16191	1.28645e-06	0.000463042	0.000437682	POM121C/NUP153/RANBP2/NUP37/NUP85/POM121/NUP188/NUP155/NDC1/NUP205/TPR	11	co_ess
GO:0051726	regulation of cell cycle	104/931	1139/16191	1.35439e-06	0.000463042	0.000437682	STAG2/PAGR1/FOXA1/SUZ12/INO80/PAXIP1/CTCF/CNOT4/FBXW7/CLTC/EED/KIF11/EP300/EZH2/CSNK1D/PSMB6/FGFR1OP/CDK17/PSMD6/PCGF6/LIN9/HINFP/HMMR/CCNY/HAUS1/PRKAG1/MSH6/SON/HSF1/CSNK2A1/ACTB/STIL/BOP1/PHIP/CDK13/CEBPA/ANKRD17/APC/FAM83D/INS/EPC1/C6orf89/SRSF5/CDKL1/RAB11A/ANAPC11/HAUS6/CENPF/LIN54/TSC1/CDC25C/CUL9/TP53BP2/HAUS8/PRKACA/MNT/GATA3/CNOT10/NKX3-1/ADARB1/CSNK1E/ID1/SIPA1/GIGYF2/PTPN11/WAPL/SLF1/T…	104	co_ess
GO:0016458	gene silencing	29/931	191/16191	1.53135e-06	0.000493584	0.000466551	KMT2D/SNIP1/NCOR1/POM121C/PCGF1/NUP153/EED/EZH2/RBM4/RANBP2/ESR1/NUP37/DDX17/HELZ/NUP85/POM121/TRIM71/CNOT10/NUP188/NUP155/FMR1/CNOT8/PPP1R8/CHMP1A/NDC1/NUP205/SND1/SIN3A/TPR	29	co_ess
GO:0006913	nucleocytoplasmic transport	42/931	335/16191	1.61358e-06	0.000493584	0.000466551	POM121C/ANP32A/CPSF4/UPF1/NUP153/PIK3R1/RBM4/RAPGEF3/RBM27/PRKAG1/RANBP2/NUP37/CASC3/GSK3B/RANBP3L/NUP85/SRSF5/POM121/LSG1/SMURF1/KHDRBS1/TSC1/HTATIP2/PRKACA/THOC6/NUP188/NUP155/HNRNPA1/TXNIP/PTPN11/TSC2/RGPD4/SMG7/YTHDC1/CDKN1A/CALR/TNPO1/NDC1/NUP205/STRADA/CPSF6/TPR	42	co_ess
GO:0044743	protein transmembrane import into intracellular organelle	11/931	34/16191	1.80337e-06	0.000511016	0.000483028	PAM16/PEX14/PEX5/TIMM44/PEX12/PEX6/ROMO1/PEX13/TIMM23/PEX10/PEX1	11	co_ess
GO:0006405	RNA export from nucleus	23/931	133/16191	1.92799e-06	0.000511016	0.000483028	POM121C/CPSF4/UPF1/NUP153/RBM27/RANBP2/NUP37/CASC3/NUP85/SRSF5/POM121/KHDRBS1/TSC1/THOC6/NUP188/NUP155/HNRNPA1/SMG7/YTHDC1/NDC1/NUP205/CPSF6/TPR	23	co_ess
GO:0016925	protein sumoylation	17/931	79/16191	1.93433e-06	0.000511016	0.000483028	POM121C/NUP153/GNL3/RANBP2/NUP37/TOPORS/NUP85/MUL1/POM121/SENP1/NUP188/NUP155/SENP2/EGR1/NDC1/NUP205/TPR	17	co_ess
GO:0051169	nuclear transport	42/931	338/16191	2.03687e-06	0.000514709	0.000486519	POM121C/ANP32A/CPSF4/UPF1/NUP153/PIK3R1/RBM4/RAPGEF3/RBM27/PRKAG1/RANBP2/NUP37/CASC3/GSK3B/RANBP3L/NUP85/SRSF5/POM121/LSG1/SMURF1/KHDRBS1/TSC1/HTATIP2/PRKACA/THOC6/NUP188/NUP155/HNRNPA1/TXNIP/PTPN11/TSC2/RGPD4/SMG7/YTHDC1/CDKN1A/CALR/TNPO1/NDC1/NUP205/STRADA/CPSF6/TPR	42	co_ess
GO:0006886	intracellular protein transport	103/931	1138/16191	2.27901e-06	0.000551899	0.000521672	PARD3/PRKCI/PAM16/PEX14/ZDHHC19/POM121C/CPSF4/COG7/UPF1/HGS/PMM2/TCAF1/FBXW7/NUP153/TMED2/PEX5/RAB10/ERBB2/CLTC/TIMM44/PIK3R1/PEX12/RAPGEF3/PEX6/NUDT7/RAB35/RPL7A/RANBP2/NUP37/RPL27/CASC3/PEX3/EVI5L/GSK3B/ROMO1/TBC1D8B/PMPCB/STX4/SAMM50/RAB32/ARL3/RANBP3L/NUP85/CACNB3/SRSF5/VPS26A/RAB11A/POM121/SMURF1/RPL17/TSC1/COPG1/TP53BP2/VPS13D/HUWE1/PEX13/VPS29/PRKACA/THOC6/RAB3D/TIMM23/NUP188/SNX1/ZFAND2B/…	103	co_ess
GO:0051031	tRNA transport	11/931	35/16191	2.49398e-06	0.000563778	0.000532901	POM121C/NUP153/RANBP2/NUP37/NUP85/POM121/NUP188/NUP155/NDC1/NUP205/TPR	11	co_ess
GO:0016558	protein import into peroxisome matrix	7/931	13/16191	2.56877e-06	0.000563778	0.000532901	PEX14/PEX5/PEX12/PEX6/PEX13/PEX10/PEX1	7	co_ess
GO:0065002	intracellular protein transmembrane transport	13/931	49/16191	2.61907e-06	0.000563778	0.000532901	PAM16/PEX14/PEX5/TIMM44/PEX12/PEX6/ROMO1/PEX13/TIMM23/ZFAND2B/TRAM2/PEX10/PEX1	13	co_ess
GO:0070647	protein modification by small protein conjugation or removal	95/931	1033/16191	2.98157e-06	0.000580373	0.000548587	FBXO11/COPS6/SUZ12/INO80E/INO80/PEX14/SHARPIN/TFPT/PAXIP1/RNF220/POM121C/GCLC/TRAF7/NFX1/BRAP/HGS/PCGF1/CNOT4/FBXW7/NUP153/WDR48/PEX5/ASXL1/AVPR2/GNL3/WSB1/EP300/UBE2H/USP7/PEX12/PSMB6/RNF126/PSMD6/PCGF6/ACTR8/RANBP2/ESR1/USP32/NUP37/ACTB/COPS4/USP42/ASB8/CBLL1/GOLGA2/ASB3/OGT/APC/TRAF2/COPS2/TOPORS/NUP85/MUL1/COPS7A/OTUD6B/MKRN3/POM121/WDR20/ANAPC11/SMURF1/DCAF15/SENP1/CUL9/HUWE1/PEX13/TRIM71/GA…	95	co_ess
GO:0015919	peroxisomal membrane transport	8/931	18/16191	3.02566e-06	0.000580373	0.000548587	PEX14/PEX5/PEX12/PEX6/PEX3/PEX13/PEX10/PEX1	8	co_ess
GO:0006611	protein export from nucleus	27/931	177/16191	3.18369e-06	0.000580373	0.000548587	POM121C/CPSF4/UPF1/NUP153/RAPGEF3/RANBP2/NUP37/CASC3/GSK3B/RANBP3L/NUP85/SRSF5/POM121/SMURF1/TSC1/PRKACA/THOC6/NUP188/NUP155/PTPN11/SMG7/YTHDC1/CALR/NDC1/NUP205/STRADA/TPR	27	co_ess
GO:0043414	macromolecule methylation	37/931	286/16191	3.19583e-06	0.000580373	0.000548587	KMT2D/KDM6A/GRHL2/FBXO11/PAGR1/SUZ12/RLF/PAXIP1/GSPT1/RBBP5/CTCF/SMARCB1/EED/GTPBP3/EZH2/TRMT1/ASH2L/PCMT1/KDM3A/CBLL1/SETD5/OGT/TET2/MYB/WDR5/SPI1/CTCFL/GCG/CMTR2/GATA3/RAB3D/BCOR/BEND3/HEMK1/ZFP57/RNF20/EEF1AKMT3	37	co_ess
GO:0031056	regulation of histone modification	23/931	137/16191	3.258e-06	0.000580373	0.000548587	PAXIP1/CTCF/SMARCB1/EED/SKI/KDM3A/SETD5/ING2/OGT/MYB/C6orf89/SPI1/CTCFL/GCG/GATA3/BCOR/ZBTB7B/FMR1/SET/RNF20/TRIP12/KAT7/SIN3A	23	co_ess
GO:0050657	nucleic acid transport	28/931	188/16191	3.39516e-06	0.000580373	0.000548587	POM121C/CPSF4/UPF1/NUP153/RBM27/RANBP2/HSF1/NUP37/CASC3/G3BP2/NUP85/SRSF5/POM121/KHDRBS1/TSC1/THOC6/NUP188/NUP155/HNRNPA1/RFTN1/SENP2/FMR1/SMG7/YTHDC1/NDC1/NUP205/CPSF6/TPR	28	co_ess
GO:0050658	RNA transport	28/931	188/16191	3.39516e-06	0.000580373	0.000548587	POM121C/CPSF4/UPF1/NUP153/RBM27/RANBP2/HSF1/NUP37/CASC3/G3BP2/NUP85/SRSF5/POM121/KHDRBS1/TSC1/THOC6/NUP188/NUP155/HNRNPA1/RFTN1/SENP2/FMR1/SMG7/YTHDC1/NDC1/NUP205/CPSF6/TPR	28	co_ess
GO:0034605	cellular response to heat	22/931	128/16191	3.56028e-06	0.00059121	0.00055883	POM121C/NUP153/EP300/RANBP2/HSF1/NUP37/CREBBP/GSK3B/NUP85/POM121/PRKACA/HSBP1L1/NUP188/NUP155/CDKN1A/HSFX1/NDC1/NUP205/HSPA2/ATXN3/TPR/DNAJB6	22	co_ess
GO:0046794	transport of virus	14/931	59/16191	4.59128e-06	0.000729279	0.000689337	POM121C/NUP153/RANBP2/NUP37/NUP85/POM121/NUP188/NUP155/UBAP1/FMR1/EPS15/NDC1/NUP205/TPR	14	co_ess
GO:0051236	establishment of RNA localization	28/931	191/16191	4.64269e-06	0.000729279	0.000689337	POM121C/CPSF4/UPF1/NUP153/RBM27/RANBP2/HSF1/NUP37/CASC3/G3BP2/NUP85/SRSF5/POM121/KHDRBS1/TSC1/THOC6/NUP188/NUP155/HNRNPA1/RFTN1/SENP2/FMR1/SMG7/YTHDC1/NDC1/NUP205/CPSF6/TPR	28	co_ess
GO:0044766	multi-organism transport	14/931	60/16191	5.67508e-06	0.000845733	0.000799413	POM121C/NUP153/RANBP2/NUP37/NUP85/POM121/NUP188/NUP155/UBAP1/FMR1/EPS15/NDC1/NUP205/TPR	14	co_ess
GO:1902579	multi-organism localization	14/931	60/16191	5.67508e-06	0.000845733	0.000799413	POM121C/NUP153/RANBP2/NUP37/NUP85/POM121/NUP188/NUP155/UBAP1/FMR1/EPS15/NDC1/NUP205/TPR	14	co_ess
GO:0051301	cell division	60/931	577/16191	5.96139e-06	0.00086619	0.00081875	PARD3/PARD6B/STAG2/INO80/NUDC/RAB10/CLTC/GNL3/KIF11/POGZ/RECQL5/RAB35/CCNY/HAUS1/ACTR8/SON/NUP37/KIF4A/WASL/GOLGA2/ING2/KATNA1/ARL3/APC/FAM83D/KIFC1/RAB11A/PDGFC/ANAPC11/HAUS6/CENPF/HOXB4/CDC25C/HAUS8/PDS5B/NKX3-1/TEAD3/ANKLE2/TXNIP/WAPL/CDK4/ARF1/CCND3/CSNK1A1/RALB/CCDC124/BIRC6/PROK1/CDCA2/CHMP1A/ACTR2/CINP/HAUS4/LATS1/BCL2L1/PIK3C3/CABLES1/KATNB1/KIF23/TPR	60	co_ess
GO:0016071	mRNA metabolic process	77/931	806/16191	7.09219e-06	0.00100536	0.000950299	TOB1/SNIP1/PTBP1/PATL1/GSPT1/ANP32A/CPSF4/UPF1/LSM1/CNOT4/AQR/GSPT2/RBM4/PSMB6/PSMD6/RBM27/RPL7A/PQBP1/SON/SAMD4B/HSF1/SF3A2/RPL27/CASC3/CBLL1/DDX17/CDK13/RBM25/SRSF5/PPIL1/RPRD1A/KHDRBS1/RPL17/CELF6/PRPF3/YJU2/PABPC1L/TRIM71/CSTF2/PRKACA/CMTR2/ZBTB1/DYRK1A/THOC6/PRPF4/CNOT10/ADARB1/GIGYF2/CACTIN/PPP2CA/HNRNPA1/PKP1/RPL19/SF3A3/SCAF11/SRRM2/ESRP2/FMR1/SMG7/CWC25/YTHDC1/SET/CNOT8/RNF20/PSMB10/PPP1…	77	co_ess
GO:1900034	regulation of cellular response to heat	16/931	78/16191	7.44029e-06	0.00101233	0.000956883	POM121C/NUP153/EP300/RANBP2/HSF1/NUP37/CREBBP/GSK3B/NUP85/POM121/NUP188/NUP155/NDC1/NUP205/TPR/DNAJB6	16	co_ess
GO:0016441	posttranscriptional gene silencing	21/931	124/16191	7.48969e-06	0.00101233	0.000956883	SNIP1/NCOR1/POM121C/NUP153/RBM4/RANBP2/ESR1/NUP37/HELZ/NUP85/POM121/TRIM71/GIGYF2/NUP188/NUP155/FMR1/CNOT8/PPP1R8/NDC1/NUP205/TPR	21	co_ess
GO:0009408	response to heat	25/931	166/16191	9.18611e-06	0.0012134	0.00114695	POM121C/GCLC/NUP153/EP300/EIF2B4/RANBP2/HSF1/NUP37/CREBBP/GSK3B/NUP85/POM121/PRKACA/HSBP1L1/NUP188/NUP155/TP53INP1/CDKN1A/HSFX1/NDC1/NUP205/HSPA2/ATXN3/TPR/DNAJB6	25	co_ess
GO:0017038	protein import	27/931	188/16191	1.00639e-05	0.00129981	0.00122862	PAM16/PEX14/POM121C/NUP153/PEX5/TIMM44/PIK3R1/PEX12/PEX6/RANBP2/PEX3/ROMO1/SAMM50/NUP85/POM121/PEX13/TIMM23/NUP188/NUP155/TXNIP/TSC2/RGPD4/CDKN1A/PEX10/PEX1/TNPO1/TPR	27	co_ess
GO:0031047	gene silencing by RNA	23/931	147/16191	1.09565e-05	0.00135488	0.00128067	SNIP1/NCOR1/POM121C/NUP153/RBM4/RANBP2/ESR1/NUP37/DDX17/HELZ/NUP85/POM121/TRIM71/CNOT10/NUP188/NUP155/FMR1/CNOT8/PPP1R8/NDC1/NUP205/SND1/TPR	23	co_ess
GO:0051028	mRNA transport	23/931	147/16191	1.09565e-05	0.00135488	0.00128067	POM121C/CPSF4/UPF1/NUP153/RANBP2/HSF1/NUP37/CASC3/G3BP2/NUP85/SRSF5/POM121/THOC6/NUP188/NUP155/HNRNPA1/SENP2/FMR1/SMG7/YTHDC1/NDC1/NUP205/TPR	23	co_ess
GO:0032259	methylation	40/931	339/16191	1.24719e-05	0.00151014	0.00142743	KMT2D/KDM6A/GRHL2/FBXO11/PAGR1/SUZ12/RLF/PAXIP1/GSPT1/RBBP5/CTCF/SMARCB1/EED/GTPBP3/EZH2/TRMT1/ASH2L/PCMT1/KDM3A/CBLL1/PRDM10/SETD5/OGT/TET2/MYB/CYP1A2/WDR5/SPI1/CTCFL/GCG/CMTR2/GATA3/RAB3D/BCOR/BEND3/HEMK1/ZFP57/RNF20/EEF1AKMT3/CARNMT1	40	co_ess
GO:0075733	intracellular transport of virus	13/931	56/16191	1.29572e-05	0.00153688	0.00145271	POM121C/NUP153/RANBP2/NUP37/NUP85/POM121/NUP188/NUP155/UBAP1/FMR1/NDC1/NUP205/TPR	13	co_ess
GO:0009894	regulation of catabolic process	85/931	940/16191	1.92106e-05	0.00223304	0.00211074	PAM16/TOB1/BAG6/POM121C/ANP32A/GCLC/UPF1/HGS/NPRL2/ATP6V1H/FBXW7/NUP153/SPTLC2/EP300/AMBRA1/USP7/CSNK1D/PSMB6/OSBPL7/PSMD6/PRKAG1/RANBP2/SAMD4B/HSF1/NUP37/CSNK2A1/NPC1/GOLGA2/GSK3B/NAMPT/CEBPA/OGT/APC/FAM83D/ATP6V1G1/INS/NUP85/MUL1/VPS26A/POM121/SMURF1/TSC1/SENP1/VPS13D/TRIM71/PRKACA/AZIN1/TP53INP2/CSNK1E/SMARCC1/GIGYF2/NUP188/SNX1/NUP155/PKP1/TP53INP1/CDK4/KAT8/TSC2/DAB2IP/CSNK1A1/IFI16/FMR1/EXO…	85	co_ess
GO:0035194	post-transcriptional gene silencing by RNA	20/931	123/16191	2.2777e-05	0.00259568	0.00245352	SNIP1/NCOR1/POM121C/NUP153/RBM4/RANBP2/ESR1/NUP37/HELZ/NUP85/POM121/TRIM71/NUP188/NUP155/FMR1/CNOT8/PPP1R8/NDC1/NUP205/TPR	20	co_ess
GO:0071806	protein transmembrane transport	13/931	59/16191	2.3637e-05	0.0026041	0.00246148	PAM16/PEX14/PEX5/TIMM44/PEX12/PEX6/ROMO1/PEX13/TIMM23/ZFAND2B/TRAM2/PEX10/PEX1	13	co_ess
GO:0006337	nucleosome disassembly	7/931	17/16191	2.3747e-05	0.0026041	0.00246148	SMARCE1/ARID1A/SMARCD2/SMARCB1/SMARCC1/SET/SMARCC2	7	co_ess
GO:0035195	gene silencing by miRNA	19/931	114/16191	2.53908e-05	0.0027328	0.00258313	SNIP1/NCOR1/POM121C/NUP153/RBM4/RANBP2/ESR1/NUP37/NUP85/POM121/TRIM71/NUP188/NUP155/FMR1/CNOT8/PPP1R8/NDC1/NUP205/TPR	19	co_ess
GO:1902275	regulation of chromatin organization	24/931	167/16191	3.04674e-05	0.00321958	0.00304325	PAXIP1/CTCF/SMARCB1/EED/SKI/KDM3A/SETD5/ING2/OGT/MYB/C6orf89/SPI1/CTCFL/GCG/GATA3/BCOR/ZBTB7B/FMR1/SET/RNF20/TRIP12/KAT7/SIN3A/TPR	24	co_ess
GO:0033365	protein localization to organelle	82/931	912/16191	3.31528e-05	0.00344079	0.00325234	PAM16/BAG6/PEX14/CHAMP1/POM121C/COG7/HGS/PMM2/CTCF/FBXW7/NUP153/PEX5/RAB10/GNL3/TIMM44/PIK3R1/EZH2/PEX12/PEX6/NUDT7/CSNK1D/RAB35/RPL7A/RER1/RANBP2/ESR1/GLIS2/RPL27/PEX3/STIL/DNM2/GSK3B/ROMO1/PMPCB/GET4/SAMM50/NUDCD3/ARL3/APC/FAM83D/INS/TOPORS/NUP85/NRP1/RAB11A/POM121/SMURF1/RPL17/TP53BP2/VPS13D/HUWE1/PEX13/TIMM23/NUP188/ZFAND2B/NUP155/TXNIP/WAPL/SLF1/GOSR2/RPL19/TSC2/RGPD4/TRAM2/GBP1/CDKN1A/FAM83…	82	co_ess
GO:0010564	regulation of cell cycle process	69/931	734/16191	3.59951e-05	0.00367024	0.00346922	STAG2/PAGR1/SUZ12/INO80/PAXIP1/CTCF/CNOT4/FBXW7/CLTC/EED/KIF11/EP300/EZH2/CSNK1D/PSMB6/FGFR1OP/PSMD6/PCGF6/HMMR/HAUS1/MSH6/CSNK2A1/STIL/PHIP/CDK13/ANKRD17/APC/FAM83D/INS/EPC1/RAB11A/ANAPC11/HAUS6/CENPF/CDC25C/CUL9/HAUS8/PRKACA/CNOT10/CSNK1E/GIGYF2/WAPL/SLF1/CDK4/TUBB4B/DUX4/CCND3/DAB2IP/SENP2/FAM107A/CNOT8/CDKN1A/CALR/PHC3/BIRC6/CSNK2A2/PSMB10/TUBG1/CHMP1A/RPS27L/ZBTB17/HAUS4/BCL2L1/PIK3C3/SND1/H…	69	co_ess
GO:0015931	nucleobase-containing compound transport	30/931	236/16191	3.73534e-05	0.00374307	0.00353806	POM121C/CPSF4/UPF1/NUP153/SLC25A19/RBM27/RANBP2/HSF1/NUP37/SLC35D1/CASC3/G3BP2/NUP85/SRSF5/POM121/KHDRBS1/TSC1/THOC6/NUP188/NUP155/HNRNPA1/RFTN1/SENP2/FMR1/SMG7/YTHDC1/NDC1/NUP205/CPSF6/TPR	30	co_ess
GO:0006403	RNA localization	29/931	225/16191	3.8751e-05	0.0038173	0.00360823	POM121C/CPSF4/UPF1/NUP153/RBM27/RANBP2/HSF1/NUP37/CASC3/G3BP2/NUP85/SRSF5/POM121/KHDRBS1/TSC1/THOC6/NUP188/NUP155/HNRNPA1/RFTN1/SENP2/FMR1/SMG7/YTHDC1/MEX3D/NDC1/NUP205/CPSF6/TPR	29	co_ess
GO:0060964	regulation of gene silencing by miRNA	15/931	80/16191	4.3708e-05	0.00423384	0.00400196	NCOR1/POM121C/NUP153/RANBP2/ESR1/NUP37/NUP85/POM121/TRIM71/NUP188/NUP155/FMR1/NDC1/NUP205/TPR	15	co_ess
GO:0006406	mRNA export from nucleus	18/931	109/16191	4.66954e-05	0.00437731	0.00413758	POM121C/CPSF4/UPF1/NUP153/RANBP2/NUP37/CASC3/NUP85/SRSF5/POM121/THOC6/NUP188/NUP155/SMG7/YTHDC1/NDC1/NUP205/TPR	18	co_ess
GO:0071427	mRNA-containing ribonucleoprotein complex export from nucleus	18/931	109/16191	4.66954e-05	0.00437731	0.00413758	POM121C/CPSF4/UPF1/NUP153/RANBP2/NUP37/CASC3/NUP85/SRSF5/POM121/THOC6/NUP188/NUP155/SMG7/YTHDC1/NDC1/NUP205/TPR	18	co_ess
GO:0000380	alternative mRNA splicing, via spliceosome	14/931	72/16191	5.13422e-05	0.00470772	0.00444989	PTBP1/RBM4/PQBP1/DDX17/CDK13/RBM25/SRSF5/KHDRBS1/CELF6/DYRK1A/HNRNPA1/ESRP2/FMR1/NSRP1	14	co_ess
GO:1904885	beta-catenin destruction complex assembly	4/931	5/16191	5.184e-05	0.00470772	0.00444989	GSK3B/APC/CSNK1A1/AXIN1	4	co_ess
GO:0031498	chromatin disassembly	7/931	19/16191	5.55827e-05	0.00489464	0.00462657	SMARCE1/ARID1A/SMARCD2/SMARCB1/SMARCC1/SET/SMARCC2	7	co_ess
GO:0032986	protein-DNA complex disassembly	7/931	19/16191	5.55827e-05	0.00489464	0.00462657	SMARCE1/ARID1A/SMARCD2/SMARCB1/SMARCC1/SET/SMARCC2	7	co_ess
GO:0060147	regulation of posttranscriptional gene silencing	15/931	83/16191	6.81976e-05	0.00582889	0.00550965	NCOR1/POM121C/NUP153/RANBP2/ESR1/NUP37/NUP85/POM121/TRIM71/NUP188/NUP155/FMR1/NDC1/NUP205/TPR	15	co_ess
GO:0060966	regulation of gene silencing by RNA	15/931	83/16191	6.81976e-05	0.00582889	0.00550965	NCOR1/POM121C/NUP153/RANBP2/ESR1/NUP37/NUP85/POM121/TRIM71/NUP188/NUP155/FMR1/NDC1/NUP205/TPR	15	co_ess
GO:0006110	regulation of glycolytic process	14/931	74/16191	7.03895e-05	0.00591699	0.00559292	POM121C/NUP153/PRKAG1/RANBP2/NUP37/OGT/INS/NUP85/POM121/NUP188/NUP155/NDC1/NUP205/TPR	14	co_ess
GO:0006397	mRNA processing	49/931	481/16191	7.12645e-05	0.00591699	0.00559292	SNIP1/PTBP1/CPSF4/LSM1/AQR/RBM4/RBM27/PQBP1/SON/HSF1/SF3A2/CASC3/DDX17/CDK13/RBM25/SRSF5/PPIL1/RPRD1A/KHDRBS1/CELF6/PRPF3/YJU2/PABPC1L/CSTF2/PRKACA/CMTR2/DYRK1A/THOC6/PRPF4/ADARB1/CACTIN/HNRNPA1/SF3A3/SCAF11/SRRM2/ESRP2/FMR1/CWC25/YTHDC1/RNF20/PPP1R8/NSRP1/PPIE/RBM38/HNRNPC/CPSF6/SF3A1/SART1/PAN3	49	co_ess
GO:0060968	regulation of gene silencing	16/931	94/16191	8.36885e-05	0.00685067	0.00647547	NCOR1/POM121C/NUP153/RANBP2/ESR1/NUP37/NUP85/POM121/TRIM71/NUP188/NUP155/FMR1/NDC1/NUP205/SIN3A/TPR	16	co_ess
GO:0044265	cellular macromolecule catabolic process	94/931	1110/16191	8.64762e-05	0.00698055	0.00659824	FBXO11/PAM16/TOB1/BAG6/SHARPIN/PATL1/GSPT1/ANP32A/GCLC/UPF1/LSM1/CNOT4/FBXW7/CLTC/GSPT2/UBE2H/CLPX/USP7/CSNK1D/PSMB6/RNF126/OSBPL7/PSMD6/KCTD2/RPL7A/SAMD4B/USP32/HSF1/CSNK2A1/RPL27/CASC3/USP42/GSK3B/GET4/CEBPA/OGT/TOPORS/DNASE1/TCIRG1/ANAPC11/SMURF1/RPL17/PTPN23/SENP1/CUL9/HUWE1/TRIM71/PRKACA/TRIM2/TP53INP2/CNOT10/USP34/ECPAS/CSNK1E/SMARCC1/GIGYF2/PPP2CA/UBA6/ZFAND2B/AP2S1/PKP1/UBAP1/KCTD5/UBR3/R…	94	co_ess
GO:0033044	regulation of chromosome organization	36/931	320/16191	9.08139e-05	0.00723028	0.00683429	PAXIP1/UPF1/CTCF/SMARCB1/GNL3/EED/USP7/SKI/KDM3A/SETD5/ING2/OGT/APC/MYB/C6orf89/ANAPC11/CENPF/SPI1/CTCFL/GCG/GATA3/BCOR/HNRNPA1/WAPL/SLF1/ZBTB7B/FMR1/SMG7/SET/RNF20/TRIP12/HMBOX1/HNRNPC/KAT7/SIN3A/TPR	36	co_ess
GO:0071426	ribonucleoprotein complex export from nucleus	19/931	125/16191	9.3168e-05	0.00731747	0.0069167	POM121C/CPSF4/UPF1/NUP153/RANBP2/NUP37/CASC3/NUP85/SRSF5/POM121/TSC1/THOC6/NUP188/NUP155/SMG7/YTHDC1/NDC1/NUP205/TPR	19	co_ess
GO:0071166	ribonucleoprotein complex localization	19/931	126/16191	0.000103917	0.00805287	0.00761182	POM121C/CPSF4/UPF1/NUP153/RANBP2/NUP37/CASC3/NUP85/SRSF5/POM121/TSC1/THOC6/NUP188/NUP155/SMG7/YTHDC1/NDC1/NUP205/TPR	19	co_ess
GO:0006165	nucleoside diphosphate phosphorylation	19/931	127/16191	0.000115745	0.00885147	0.00836669	POM121C/PFKL/NUP153/PRKAG1/RANBP2/NUP37/OGT/OGDH/INS/NUP85/POM121/NME7/NUP188/NUP155/NME3/NDC1/NUP205/LDHA/TPR	19	co_ess
GO:0051225	spindle assembly	17/931	107/16191	0.000123278	0.00930508	0.00879546	STAG2/INO80/NCOR1/KIF11/CSNK1D/HAUS1/KIF4A/GOLGA2/KIFC1/RAB11A/HAUS6/GOLGA8N/HAUS8/CHMP1A/HAUS4/KIF23/TPR	17	co_ess
GO:0046939	nucleotide phosphorylation	19/931	129/16191	0.000143012	0.0106563	0.0100726	POM121C/PFKL/NUP153/PRKAG1/RANBP2/NUP37/OGT/OGDH/INS/NUP85/POM121/NME7/NUP188/NUP155/NME3/NDC1/NUP205/LDHA/TPR	19	co_ess
GO:0031060	regulation of histone methylation	12/931	61/16191	0.00015515	0.0111652	0.0105537	PAXIP1/CTCF/SMARCB1/EED/KDM3A/OGT/MYB/CTCFL/GCG/GATA3/BCOR/RNF20	12	co_ess
GO:0006096	glycolytic process	17/931	109/16191	0.000155605	0.0111652	0.0105537	POM121C/PFKL/NUP153/PRKAG1/RANBP2/NUP37/OGT/OGDH/INS/NUP85/POM121/NUP188/NUP155/NDC1/NUP205/LDHA/TPR	17	co_ess
GO:1900542	regulation of purine nucleotide metabolic process	17/931	109/16191	0.000155605	0.0111652	0.0105537	POM121C/PDK3/NUP153/PRKAG1/RANBP2/NUP37/OGT/DNAJC30/INS/NUP85/POM121/TAZ/NUP188/NUP155/NDC1/NUP205/TPR	17	co_ess
GO:0048193	Golgi vesicle transport	38/931	355/16191	0.000166668	0.011785	0.0111395	PRKCI/KRT18/COG7/TFG/COG1/TMED2/RAB10/KIF11/PPP6R3/CSNK1D/CAPZB/RER1/KIF4A/GOLGA2/DNM2/STX4/ARL3/RABIF/INS/CCDC91/COG5/COPG1/EHD3/MYO18A/GOSR1/SNX1/CAPZA3/GOSR2/ARF1/DCTN6/EXOC8/EPS15/CNIH4/VPS35L/KIF5A/DYNC1I1/KIF23/ARCN1	38	co_ess
GO:0043981	histone H4-K5 acetylation	6/931	16/16191	0.000172938	0.011785	0.0111395	OGT/WDR5/PHF20/KAT8/MEAF6/KAT7	6	co_ess
GO:0043982	histone H4-K8 acetylation	6/931	16/16191	0.000172938	0.011785	0.0111395	OGT/WDR5/PHF20/KAT8/MEAF6/KAT7	6	co_ess
GO:0070734	histone H3-K27 methylation	6/931	16/16191	0.000172938	0.011785	0.0111395	SUZ12/EED/EZH2/OGT/GATA3/BEND3	6	co_ess
GO:0006757	ATP generation from ADP	17/931	110/16191	0.000174382	0.011785	0.0111395	POM121C/PFKL/NUP153/PRKAG1/RANBP2/NUP37/OGT/OGDH/INS/NUP85/POM121/NUP188/NUP155/NDC1/NUP205/LDHA/TPR	17	co_ess
GO:0010608	posttranscriptional regulation of gene expression	53/931	553/16191	0.000178012	0.011892	0.0112407	TOB1/SNIP1/PPP1R15B/NCOR1/POM121C/ANP32A/UPF1/NUP153/ERBB2/RBM4/EIF1/PSMB6/PSMD6/EIF2B4/RANBP2/ESR1/SAMD4B/NUP37/CASC3/HELZ/RXRA/NUP85/POM121/KHDRBS1/TSC1/TRIM71/MIF4GD/DPH1/CNOT10/GIGYF2/NUP188/EEF2/NUP155/CDK4/CPEB4/FMR1/RPS6KA1/YTHDC1/SET/CNOT8/CALR/PAIP2B/PSMB10/PPP1R8/MEX3D/TNPO1/RBM46/NDC1/NUP205/RPS27L/RBM38/HNRNPC/TPR	53	co_ess
GO:0006140	regulation of nucleotide metabolic process	17/931	111/16191	0.000195106	0.0128859	0.0121801	POM121C/PDK3/NUP153/PRKAG1/RANBP2/NUP37/OGT/DNAJC30/INS/NUP85/POM121/TAZ/NUP188/NUP155/NDC1/NUP205/TPR	17	co_ess
GO:1903047	mitotic cell cycle process	72/931	819/16191	0.000200084	0.0130661	0.0123505	STAG2/INO80/CHAMP1/GSPT1/CNOT4/CLTC/KIF11/POGZ/EP300/EZH2/CSNK1D/PSMB6/FGFR1OP/PSMD6/HINFP/RAB35/HMMR/CCNY/HAUS1/SON/KIF4A/STIL/GOLGA2/PHIP/DNM2/CDK13/ANKRD17/ARL3/APC/INS/KIFC1/RAB11A/ANAPC11/HAUS6/CENPF/MCM7/KHDRBS1/CDC25C/CUL9/HAUS8/TRIM71/PRKACA/PDS5B/CNOT10/CSNK1E/GIGYF2/PPP2CA/ANKLE2/PPAT/SLF1/CDK4/ARF1/TUBB4B/CCND3/CCNI/SENP2/FAM107A/CNOT8/CDKN1A/PSMB10/GMNN/TUBG1/CHMP1A/RPS27L/HAUS4/LATS1…	72	co_ess
GO:1904837	beta-catenin-TCF complex assembly	8/931	30/16191	0.000218188	0.0139391	0.0131757	KMT2D/RBBP5/EP300/ASH2L/CREBBP/TCF7/BCL9/TLE3	8	co_ess
GO:0018393	internal peptidyl-lysine acetylation	21/931	155/16191	0.000218248	0.0139391	0.0131757	BAG6/PAXIP1/CTCF/SMARCB1/EP300/CREBBP/SETD5/OGT/DPF2/EPC1/WDR5/SPI1/GATA3/PHF20/KAT8/BEND3/MSL1/MEAF6/SET/KAT7/SIN3A	21	co_ess
GO:0008380	RNA splicing	42/931	413/16191	0.000238364	0.0150584	0.0142337	SNIP1/PTBP1/CPSF4/LSM1/AQR/PIK3R1/RBM4/PQBP1/SON/SF3A2/CASC3/DDX17/CDK13/RBM25/SRSF5/PPIL1/KHDRBS1/CELF6/PRPF3/YJU2/CSTF2/DYRK1A/THOC6/PRPF4/CACTIN/PPP2CA/HNRNPA1/SF3A3/SCAF11/SRRM2/ESRP2/FMR1/CWC25/YTHDC1/AHNAK/PPP1R8/NSRP1/PPIE/RBM38/HNRNPC/SF3A1/SART1	42	co_ess
GO:1903578	regulation of ATP metabolic process	17/931	113/16191	0.000243074	0.0151908	0.0143588	POM121C/NUP153/PRKAG1/RANBP2/NUP37/OGT/DNAJC30/INS/NUP85/POM121/TAZ/NUP188/NUP155/BEND3/NDC1/NUP205/TPR	17	co_ess
GO:0043470	regulation of carbohydrate catabolic process	14/931	83/16191	0.000252336	0.0155621	0.0147098	POM121C/NUP153/PRKAG1/RANBP2/NUP37/OGT/INS/NUP85/POM121/NUP188/NUP155/NDC1/NUP205/TPR	14	co_ess
GO:0043543	protein acylation	28/931	238/16191	0.000254371	0.0155621	0.0147098	BAG6/PAXIP1/ZDHHC19/CTCF/DLD/SMARCB1/EP300/RAPGEF3/CREBBP/GSK3B/SETD5/FAM161A/OGT/DPF2/OGDH/EPC1/WDR5/SPI1/GATA3/PHF20/KAT8/BEND3/MSL1/MEAF6/SET/ZDHHC18/KAT7/SIN3A	28	co_ess
GO:1903311	regulation of mRNA metabolic process	34/931	312/16191	0.000258442	0.0156465	0.0147896	TOB1/PTBP1/ANP32A/CPSF4/UPF1/RBM4/PSMB6/PSMD6/SON/SAMD4B/HSF1/DDX17/RBM25/SRSF5/KHDRBS1/CELF6/TRIM71/DYRK1A/GIGYF2/HNRNPA1/PKP1/FMR1/YTHDC1/SET/CNOT8/RNF20/PSMB10/MEX3D/NSRP1/TNPO1/RBM46/RBM38/HNRNPC/CPSF6	34	co_ess
GO:0000375	RNA splicing, via transesterification reactions	35/931	327/16191	0.000297566	0.0178294	0.0168529	SNIP1/PTBP1/CPSF4/LSM1/AQR/RBM4/PQBP1/SON/SF3A2/CASC3/DDX17/CDK13/RBM25/SRSF5/PPIL1/KHDRBS1/CELF6/PRPF3/CSTF2/DYRK1A/PRPF4/CACTIN/HNRNPA1/SF3A3/SCAF11/SRRM2/ESRP2/FMR1/CWC25/YTHDC1/NSRP1/PPIE/HNRNPC/SF3A1/SART1	35	co_ess
GO:0009132	nucleoside diphosphate metabolic process	20/931	148/16191	0.00031615	0.0187497	0.0177228	POM121C/PFKL/NUP153/NUDT7/PRKAG1/RANBP2/NUP37/OGT/OGDH/INS/NUP85/POM121/NME7/NUP188/NUP155/NME3/NDC1/NUP205/LDHA/TPR	20	co_ess
GO:0006473	protein acetylation	24/931	194/16191	0.000326638	0.0191759	0.0181257	BAG6/PAXIP1/CTCF/SMARCB1/EP300/RAPGEF3/CREBBP/GSK3B/SETD5/FAM161A/OGT/DPF2/EPC1/WDR5/SPI1/GATA3/PHF20/KAT8/BEND3/MSL1/MEAF6/SET/KAT7/SIN3A	24	co_ess
GO:0043967	histone H4 acetylation	12/931	66/16191	0.000336541	0.0193349	0.018276	SMARCB1/EP300/OGT/EPC1/WDR5/SPI1/PHF20/KAT8/BEND3/MSL1/MEAF6/KAT7	12	co_ess
GO:0070646	protein modification by small protein removal	31/931	279/16191	0.000339178	0.0193349	0.018276	COPS6/INO80E/INO80/TFPT/HGS/WDR48/ASXL1/EP300/USP7/PSMB6/PSMD6/ACTR8/ESR1/USP32/ACTB/COPS4/USP42/OGT/APC/TRAF2/COPS2/COPS7A/OTUD6B/WDR20/SENP1/GATA3/USP34/NFRKB/SENP2/PSMB10/ATXN3	31	co_ess
GO:0006475	internal protein amino acid acetylation	21/931	160/16191	0.000339326	0.0193349	0.018276	BAG6/PAXIP1/CTCF/SMARCB1/EP300/CREBBP/SETD5/OGT/DPF2/EPC1/WDR5/SPI1/GATA3/PHF20/KAT8/BEND3/MSL1/MEAF6/SET/KAT7/SIN3A	21	co_ess
GO:0032446	protein modification by small protein conjugation	73/931	851/16191	0.000373936	0.0211001	0.0199445	FBXO11/SUZ12/PEX14/SHARPIN/PAXIP1/RNF220/POM121C/GCLC/TRAF7/NFX1/BRAP/PCGF1/CNOT4/FBXW7/NUP153/WDR48/PEX5/AVPR2/GNL3/WSB1/UBE2H/USP7/PEX12/PSMB6/RNF126/PSMD6/PCGF6/RANBP2/NUP37/ASB8/CBLL1/GOLGA2/ASB3/OGT/TRAF2/TOPORS/NUP85/MUL1/MKRN3/POM121/ANAPC11/SMURF1/DCAF15/SENP1/CUL9/HUWE1/PEX13/TRIM71/BCL10/TRIM2/G2E3/NUP188/UBA6/BCOR/NUP155/UBR3/RAG2/SENP2/FAM107A/TRIM24/AXIN1/EGR1/RNF20/TRIP12/WAC/BIRC6/…	73	co_ess
GO:0043484	regulation of RNA splicing	18/931	128/16191	0.000379765	0.021223	0.0200607	PTBP1/PIK3R1/RBM4/PQBP1/SON/DDX17/RBM25/SRSF5/KHDRBS1/CELF6/DYRK1A/HNRNPA1/ESRP2/FMR1/YTHDC1/AHNAK/NSRP1/RBM38	18	co_ess
GO:0046031	ADP metabolic process	17/931	118/16191	0.000410142	0.0224867	0.0212551	POM121C/PFKL/NUP153/PRKAG1/RANBP2/NUP37/OGT/OGDH/INS/NUP85/POM121/NUP188/NUP155/NDC1/NUP205/LDHA/TPR	17	co_ess
GO:0016573	histone acetylation	20/931	151/16191	0.000412756	0.0224867	0.0212551	PAXIP1/CTCF/SMARCB1/EP300/CREBBP/SETD5/OGT/DPF2/EPC1/WDR5/SPI1/GATA3/PHF20/KAT8/BEND3/MSL1/MEAF6/SET/KAT7/SIN3A	20	co_ess
GO:0044403	symbiotic process	73/931	854/16191	0.000413985	0.0224867	0.0212551	COPS6/KRT18/PTBP1/POM121C/CPSF4/NFX1/UPF1/ATP6V1H/FBXW7/NUP153/WDR48/SMARCB1/ABI1/PIK3R1/EP300/USP7/PSMB6/RPL7A/RANBP2/MSH6/NUP37/CREBBP/RPL27/NPC1/HCK/CBLL1/TFRC/CDK13/CEBPA/ANKRD17/OGT/G3BP2/RXRA/NUP85/COPS7A/POM121/RPL17/CDC25C/HTATIP2/VPS29/DYRK1A/THOC6/ADARB1/ICAM1/NUP188/AP2S1/NUP155/HNRNPA1/CFLAR/UBAP1/WAPL/KCTD5/RPL19/TSC2/ARF1/IFI16/FMR1/SET/DHX58/EPS15/PSMB10/AZU1/FUCA2/CHMP1A/TNPO1/NDC…	73	co_ess
GO:0018394	peptidyl-lysine acetylation	21/931	163/16191	0.000437259	0.023531	0.0222422	BAG6/PAXIP1/CTCF/SMARCB1/EP300/CREBBP/SETD5/OGT/DPF2/EPC1/WDR5/SPI1/GATA3/PHF20/KAT8/BEND3/MSL1/MEAF6/SET/KAT7/SIN3A	21	co_ess
GO:0000278	mitotic cell cycle	80/931	959/16191	0.000467368	0.0249206	0.0235557	STAG2/FOXA1/INO80/CHAMP1/GSPT1/CNOT4/CLTC/KIF11/POGZ/EP300/EZH2/RECQL5/CSNK1D/PSMB6/FGFR1OP/PSMD6/HINFP/RAB35/HMMR/CCNY/HAUS1/SON/HSF1/KIF4A/STIL/GOLGA2/PHIP/DNM2/CDK13/ANKRD17/ARL3/APC/MYB/INS/KIFC1/RAB11A/ANAPC11/HAUS6/CENPF/MCM7/KHDRBS1/CDC25C/CUL9/HAUS8/TRIM71/PRKACA/PDS5B/CNOT10/NKX3-1/CSNK1E/GIGYF2/PPP2CA/ANKLE2/PPAT/PTPN11/WAPL/SLF1/CDK4/ARF1/TUBB4B/CCND3/CCNI/SENP2/FAM107A/CNOT8/CDKN1A/PS…	80	co_ess
GO:0000377	RNA splicing, via transesterification reactions with bulged adenosine as nucleophile	34/931	324/16191	0.000517243	0.027083	0.0255997	SNIP1/PTBP1/CPSF4/AQR/RBM4/PQBP1/SON/SF3A2/CASC3/DDX17/CDK13/RBM25/SRSF5/PPIL1/KHDRBS1/CELF6/PRPF3/CSTF2/DYRK1A/PRPF4/CACTIN/HNRNPA1/SF3A3/SCAF11/SRRM2/ESRP2/FMR1/CWC25/YTHDC1/NSRP1/PPIE/HNRNPC/SF3A1/SART1	34	co_ess
GO:0000398	mRNA splicing, via spliceosome	34/931	324/16191	0.000517243	0.027083	0.0255997	SNIP1/PTBP1/CPSF4/AQR/RBM4/PQBP1/SON/SF3A2/CASC3/DDX17/CDK13/RBM25/SRSF5/PPIL1/KHDRBS1/CELF6/PRPF3/CSTF2/DYRK1A/PRPF4/CACTIN/HNRNPA1/SF3A3/SCAF11/SRRM2/ESRP2/FMR1/CWC25/YTHDC1/NSRP1/PPIE/HNRNPC/SF3A1/SART1	34	co_ess
GO:0046831	regulation of RNA export from nucleus	5/931	13/16191	0.000542866	0.0281709	0.026628	NUP153/RBM27/KHDRBS1/CPSF6/TPR	5	co_ess
GO:0018107	peptidyl-threonine phosphorylation	17/931	121/16191	0.000551908	0.0283866	0.0268319	PARD3/CSNK1D/CSNK2A1/GSK3B/S1PR2/SPRED1/LMTK2/GCG/MYLK2/PRKACA/DYRK1A/CSNK1E/TTBK1/CSNK1A1/AXIN1/CSNK2A2/AZU1	17	co_ess
GO:0006605	protein targeting	41/931	417/16191	0.000561679	0.0284949	0.0269343	PARD3/PRKCI/PAM16/PEX14/ZDHHC19/HGS/PMM2/TCAF1/FBXW7/PEX5/ERBB2/TIMM44/PEX12/PEX6/NUDT7/RPL7A/RPL27/PEX3/ROMO1/PMPCB/SAMM50/CACNB3/SMURF1/RPL17/VPS13D/HUWE1/PEX13/TIMM23/ZFAND2B/GOSR2/RPL19/AP4B1/SSR2/TRAM2/CSNK2A2/PIPOX/PEX10/ZDHHC18/PEX1/KATNB1/PAN3	41	co_ess
GO:0097190	apoptotic signaling pathway	53/931	580/16191	0.000563818	0.0284949	0.0269343	PAM16/KRT18/BAG6/TFPT/GSKIP/GCLC/TRAF7/FBXW7/PIK3R1/EP300/MSH6/MAZ/RIPK3/CSNK2A1/COL2A1/PHIP/GSK3B/STX4/ING2/DPF2/TRAF2/INS/TOPORS/ERBB3/MUL1/NRP1/PLAGL2/CEBPB/SOD2/SENP1/TP53BP2/MNT/BCL10/NKX3-1/ICAM1/CFLAR/TM2D1/DAB2IP/IFI16/RHOT2/CDKN1A/BIRC6/CSNK2A2/STK24/SGMS1/BCLAF1/RPS27L/GZMH/BCL2L1/CTTN/SKIL/CAAP1/ZSWIM2	53	co_ess
GO:1905269	positive regulation of chromatin organization	15/931	100/16191	0.000570988	0.0286085	0.0270416	PAXIP1/SMARCB1/EED/ING2/OGT/MYB/C6orf89/GCG/GATA3/ZBTB7B/FMR1/RNF20/KAT7/SIN3A/TPR	15	co_ess
GO:1901983	regulation of protein acetylation	12/931	70/16191	0.000588847	0.0292511	0.0276491	PAXIP1/CTCF/SMARCB1/RAPGEF3/GSK3B/SETD5/FAM161A/SPI1/GATA3/SET/KAT7/SIN3A	12	co_ess
GO:0016032	viral process	69/931	809/16191	0.00063022	0.0309673	0.0292713	COPS6/KRT18/PTBP1/POM121C/CPSF4/NFX1/UPF1/ATP6V1H/FBXW7/NUP153/WDR48/SMARCB1/ABI1/PIK3R1/EP300/USP7/PSMB6/RPL7A/RANBP2/MSH6/NUP37/CREBBP/RPL27/NPC1/HCK/TFRC/CDK13/CEBPA/ANKRD17/OGT/G3BP2/RXRA/NUP85/COPS7A/POM121/RPL17/CDC25C/HTATIP2/VPS29/DYRK1A/ADARB1/ICAM1/NUP188/AP2S1/NUP155/HNRNPA1/CFLAR/UBAP1/WAPL/KCTD5/RPL19/TSC2/ARF1/IFI16/FMR1/SET/DHX58/EPS15/PSMB10/CHMP1A/TNPO1/NDC1/PPIE/NUP205/USP6NL/BC…	69	co_ess
GO:0000381	regulation of alternative mRNA splicing, via spliceosome	11/931	61/16191	0.000634052	0.0309673	0.0292713	PTBP1/RBM4/DDX17/RBM25/SRSF5/KHDRBS1/CELF6/DYRK1A/HNRNPA1/FMR1/NSRP1	11	co_ess
GO:0000819	sister chromatid segregation	22/931	180/16191	0.000671556	0.0325257	0.0307443	STAG2/INO80/CHAMP1/CTCF/FBXW7/POGZ/SMC1B/KIF4A/APC/KIFC1/RAB11A/ANAPC11/CENPF/PDS5B/WAPL/SLF1/TUBG1/CHMP1A/LATS1/KATNB1/KIF23/TPR	22	co_ess
GO:0008356	asymmetric cell division	6/931	20/16191	0.00068644	0.0329718	0.031166	PARD3/RAB10/GOLGA2/ING2/TEAD3/ACTR2	6	co_ess
GO:0006486	protein glycosylation	27/931	241/16191	0.000702446	0.033192	0.0313741	DPM2/COG7/ALG9/PMM2/C1GALT1/B3GNT5/XXYLT1/NPC1/MPI/GOLGA2/B3GNT2/OGT/TET2/C1GALT1C1/GALNT15/DPM3/ALG10/B3GALNT2/POFUT1/GALNT18/EDEM3/FUT1/MGAT4C/RFNG/MAN2A1/ALG10B/KRTCAP2	27	co_ess
GO:0043413	macromolecule glycosylation	27/931	241/16191	0.000702446	0.033192	0.0313741	DPM2/COG7/ALG9/PMM2/C1GALT1/B3GNT5/XXYLT1/NPC1/MPI/GOLGA2/B3GNT2/OGT/TET2/C1GALT1C1/GALNT15/DPM3/ALG10/B3GALNT2/POFUT1/GALNT18/EDEM3/FUT1/MGAT4C/RFNG/MAN2A1/ALG10B/KRTCAP2	27	co_ess
GO:0006090	pyruvate metabolic process	19/931	146/16191	0.000709619	0.0332605	0.0314389	POM121C/PFKL/PDK3/NUP153/DLD/PRKAG1/RANBP2/NUP37/OGT/OGDH/INS/NUP85/POM121/NUP188/NUP155/NDC1/NUP205/LDHA/TPR	19	co_ess
GO:0009266	response to temperature stimulus	26/931	229/16191	0.000716452	0.0333122	0.0314877	POM121C/GCLC/NUP153/EP300/EIF2B4/RANBP2/HSF1/NUP37/CREBBP/GSK3B/NUP85/POM121/PRKACA/HSBP1L1/NUP188/NUP155/TP53INP1/SLC27A1/CDKN1A/HSFX1/NDC1/NUP205/HSPA2/ATXN3/TPR/DNAJB6	26	co_ess
GO:0006338	chromatin remodeling	22/931	181/16191	0.000724047	0.0333981	0.0315689	KDM6A/SMARCE1/FOXA1/CHD8/INO80E/INO80/ARID1A/SMARCD2/SMARCB1/ACTR8/ESR1/ACTB/MYB/PABPC1L/ZBTB1/GATA3/SMARCC1/BEND3/KDM5B/SMARCC2/HNRNPC/TPR	22	co_ess
GO:0033572	transferrin transport	8/931	36/16191	0.000830036	0.0379856	0.0359052	STEAP3/ATP6V1H/CLTC/DNM2/TFRC/LMTK2/ATP6V1G1/TCIRG1	8	co_ess
GO:0031329	regulation of cellular catabolic process	67/931	790/16191	0.000873074	0.039643	0.0374718	PAM16/TOB1/BAG6/ANP32A/GCLC/UPF1/NPRL2/ATP6V1H/FBXW7/SPTLC2/EP300/AMBRA1/USP7/CSNK1D/PSMB6/OSBPL7/PSMD6/PRKAG1/SAMD4B/HSF1/CSNK2A1/NPC1/GOLGA2/GSK3B/NAMPT/CEBPA/OGT/ATP6V1G1/INS/MUL1/VPS26A/SMURF1/TSC1/SENP1/VPS13D/TRIM71/PRKACA/TP53INP2/CSNK1E/SMARCC1/GIGYF2/PKP1/TP53INP1/KAT8/TSC2/DAB2IP/CSNK1A1/IFI16/FMR1/EXOC8/AXIN1/SET/CNOT8/RALB/WAC/CSNK2A2/PSMB10/MEX3D/TNPO1/RBM46/LATS1/RBM38/HNRNPC/CTTN/A…	67	co_ess
GO:0044770	cell cycle phase transition	52/931	579/16191	0.000937891	0.042256	0.0399417	PAGR1/INO80/PAXIP1/GSPT1/UPF1/CNOT4/FBXW7/EP300/EZH2/CSNK1D/PSMB6/FGFR1OP/PSMD6/HINFP/HMMR/CCNY/HAUS1/DNM2/ANKRD17/APC/FAM83D/RAB11A/ANAPC11/HAUS6/CENPF/MCM7/KHDRBS1/CDC25C/HAUS8/TRIM71/PRKACA/CNOT10/CSNK1E/GIGYF2/PPAT/CDK4/TUBB4B/CCND3/CCNI/SENP2/FAM107A/CNOT8/CDKN1A/PSMB10/GMNN/TUBG1/RPS27L/HAUS4/LATS1/HSPA2/SIN3A/TPR	52	co_ess
GO:0044257	cellular protein catabolic process	63/931	738/16191	0.00105038	0.0469601	0.0443881	FBXO11/BAG6/SHARPIN/GCLC/CNOT4/FBXW7/CLTC/UBE2H/CLPX/USP7/CSNK1D/PSMB6/RNF126/OSBPL7/PSMD6/KCTD2/USP32/CSNK2A1/USP42/GSK3B/GET4/CEBPA/OGT/TOPORS/TCIRG1/ANAPC11/SMURF1/PTPN23/SENP1/CUL9/HUWE1/TRIM71/PRKACA/TRIM2/TP53INP2/USP34/ECPAS/CSNK1E/SMARCC1/UBA6/ZFAND2B/AP2S1/UBAP1/KCTD5/UBR3/EDEM3/DAB2IP/CSNK1A1/FMR1/AXIN1/RNF20/TRIP12/WAC/BIRC6/CSNK2A2/PSMB10/UBXN4/SOCS6/LATS1/ARMC8/ATXN3/ATP13A2/TBL1XR1	63	co_ess
GO:0032239	regulation of nucleobase-containing compound transport	5/931	15/16191	0.00115019	0.0495559	0.0468418	NUP153/RBM27/KHDRBS1/CPSF6/TPR	5	co_ess
GO:0000122	negative regulation of transcription by RNA polymerase II	68/931	813/16191	0.00115106	0.0495559	0.0468418	FOXA1/TFAP2C/SUZ12/SAP130/HNF1B/CHD8/TRPS1/ARID1A/NCOR1/MXI1/ZNF281/NFX1/PCGF1/CTCF/HDAC7/EED/EP300/EZH2/SKI/RECQL5/RREB1/PCGF6/HINFP/BRMS1/ZNF668/ESR1/HSF1/GLIS2/CREBBP/HELT/CEBPA/DPF2/RXRA/MYB/COPS2/EPC1/CEBPB/HOXB4/SPI1/TCF7/TFAP2A/ZBTB1/MNT/VDR/GATA3/ID1/BCOR/TXNIP/ZNF263/ZBTB7B/SPDEF/BEND3/CCND3/DAB2IP/ELK4/IFI16/EGR1/GLIS3/CALR/MXD1/ZNF219/HMBOX1/PURB/HIVEP1/SKIL/SIN3A/TBL1XR1/TPR	68	co_ess
GO:0009135	purine nucleoside diphosphate metabolic process	17/931	129/16191	0.00115107	0.0495559	0.0468418	POM121C/PFKL/NUP153/PRKAG1/RANBP2/NUP37/OGT/OGDH/INS/NUP85/POM121/NUP188/NUP155/NDC1/NUP205/LDHA/TPR	17	co_ess
GO:0009179	purine ribonucleoside diphosphate metabolic process	17/931	129/16191	0.00115107	0.0495559	0.0468418	POM121C/PFKL/NUP153/PRKAG1/RANBP2/NUP37/OGT/OGDH/INS/NUP85/POM121/NUP188/NUP155/NDC1/NUP205/LDHA/TPR	17	co_ess
GO:0018210	peptidyl-threonine modification	17/931	129/16191	0.00115107	0.0495559	0.0468418	PARD3/CSNK1D/CSNK2A1/GSK3B/S1PR2/SPRED1/LMTK2/GCG/MYLK2/PRKACA/DYRK1A/CSNK1E/TTBK1/CSNK1A1/AXIN1/CSNK2A2/AZU1	17	co_ess

## Sheet: C-Clustered co-ess GO terms
cluster_id	ID	Description	Genes
1	GO:0051168	nuclear export	POM121C/CPSF4/UPF1/NUP153/RAPGEF3/RBM27/RANBP2/NUP37/CASC3/GSK3B/RANBP3L/NUP85/SRSF5/POM121/LSG1/SMURF1/KHDRBS1/TSC1/PRKACA/THOC6/NUP188/NUP155/HNRNPA1/PTPN11/SMG7/YTHDC1/CALR/NDC1/NUP205/STRADA/CPSF6/TPR
1	GO:0006611	protein export from nucleus	POM121C/CPSF4/UPF1/NUP153/RAPGEF3/RANBP2/NUP37/CASC3/GSK3B/RANBP3L/NUP85/SRSF5/POM121/SMURF1/TSC1/PRKACA/THOC6/NUP188/NUP155/PTPN11/SMG7/YTHDC1/CALR/NDC1/NUP205/STRADA/TPR
1	GO:0051028	mRNA transport	POM121C/CPSF4/UPF1/NUP153/RANBP2/HSF1/NUP37/CASC3/G3BP2/NUP85/SRSF5/POM121/THOC6/NUP188/NUP155/HNRNPA1/SENP2/FMR1/SMG7/YTHDC1/NDC1/NUP205/TPR
1	GO:0006405	RNA export from nucleus	POM121C/CPSF4/UPF1/NUP153/RBM27/RANBP2/NUP37/CASC3/NUP85/SRSF5/POM121/KHDRBS1/TSC1/THOC6/NUP188/NUP155/HNRNPA1/SMG7/YTHDC1/NDC1/NUP205/CPSF6/TPR
1	GO:0015931	nucleobase-containing compound transport	POM121C/CPSF4/UPF1/NUP153/SLC25A19/RBM27/RANBP2/HSF1/NUP37/SLC35D1/CASC3/G3BP2/NUP85/SRSF5/POM121/KHDRBS1/TSC1/THOC6/NUP188/NUP155/HNRNPA1/RFTN1/SENP2/FMR1/SMG7/YTHDC1/NDC1/NUP205/CPSF6/TPR
1	GO:0006403	RNA localization	POM121C/CPSF4/UPF1/NUP153/RBM27/RANBP2/HSF1/NUP37/CASC3/G3BP2/NUP85/SRSF5/POM121/KHDRBS1/TSC1/THOC6/NUP188/NUP155/HNRNPA1/RFTN1/SENP2/FMR1/SMG7/YTHDC1/MEX3D/NDC1/NUP205/CPSF6/TPR
2	GO:0006409	tRNA export from nucleus	POM121C/NUP153/RANBP2/NUP37/NUP85/POM121/NUP188/NUP155/NDC1/NUP205/TPR
2	GO:0071431	tRNA-containing ribonucleoprotein complex export from nucleus	POM121C/NUP153/RANBP2/NUP37/NUP85/POM121/NUP188/NUP155/NDC1/NUP205/TPR
2	GO:0051031	tRNA transport	POM121C/NUP153/RANBP2/NUP37/NUP85/POM121/NUP188/NUP155/NDC1/NUP205/TPR
2	GO:0046794	transport of virus	POM121C/NUP153/RANBP2/NUP37/NUP85/POM121/NUP188/NUP155/UBAP1/FMR1/EPS15/NDC1/NUP205/TPR
2	GO:0044766	multi-organism transport	POM121C/NUP153/RANBP2/NUP37/NUP85/POM121/NUP188/NUP155/UBAP1/FMR1/EPS15/NDC1/NUP205/TPR
2	GO:1902579	multi-organism localization	POM121C/NUP153/RANBP2/NUP37/NUP85/POM121/NUP188/NUP155/UBAP1/FMR1/EPS15/NDC1/NUP205/TPR
2	GO:0060964	regulation of gene silencing by miRNA	NCOR1/POM121C/NUP153/RANBP2/ESR1/NUP37/NUP85/POM121/TRIM71/NUP188/NUP155/FMR1/NDC1/NUP205/TPR
2	GO:0060147	regulation of posttranscriptional gene silencing	NCOR1/POM121C/NUP153/RANBP2/ESR1/NUP37/NUP85/POM121/TRIM71/NUP188/NUP155/FMR1/NDC1/NUP205/TPR
2	GO:0060966	regulation of gene silencing by RNA	NCOR1/POM121C/NUP153/RANBP2/ESR1/NUP37/NUP85/POM121/TRIM71/NUP188/NUP155/FMR1/NDC1/NUP205/TPR
2	GO:0006165	nucleoside diphosphate phosphorylation	POM121C/PFKL/NUP153/PRKAG1/RANBP2/NUP37/OGT/OGDH/INS/NUP85/POM121/NME7/NUP188/NUP155/NME3/NDC1/NUP205/LDHA/TPR
2	GO:0046939	nucleotide phosphorylation	POM121C/PFKL/NUP153/PRKAG1/RANBP2/NUP37/OGT/OGDH/INS/NUP85/POM121/NME7/NUP188/NUP155/NME3/NDC1/NUP205/LDHA/TPR
2	GO:0006110	regulation of glycolytic process	POM121C/NUP153/PRKAG1/RANBP2/NUP37/OGT/INS/NUP85/POM121/NUP188/NUP155/NDC1/NUP205/TPR
2	GO:0043470	regulation of carbohydrate catabolic process	POM121C/NUP153/PRKAG1/RANBP2/NUP37/OGT/INS/NUP85/POM121/NUP188/NUP155/NDC1/NUP205/TPR
2	GO:1900542	regulation of purine nucleotide metabolic process	POM121C/PDK3/NUP153/PRKAG1/RANBP2/NUP37/OGT/DNAJC30/INS/NUP85/POM121/TAZ/NUP188/NUP155/NDC1/NUP205/TPR
2	GO:0006140	regulation of nucleotide metabolic process	POM121C/PDK3/NUP153/PRKAG1/RANBP2/NUP37/OGT/DNAJC30/INS/NUP85/POM121/TAZ/NUP188/NUP155/NDC1/NUP205/TPR
2	GO:0006406	mRNA export from nucleus	POM121C/CPSF4/UPF1/NUP153/RANBP2/NUP37/CASC3/NUP85/SRSF5/POM121/THOC6/NUP188/NUP155/SMG7/YTHDC1/NDC1/NUP205/TPR
2	GO:0071427	mRNA-containing ribonucleoprotein complex export from nucleus	POM121C/CPSF4/UPF1/NUP153/RANBP2/NUP37/CASC3/NUP85/SRSF5/POM121/THOC6/NUP188/NUP155/SMG7/YTHDC1/NDC1/NUP205/TPR
2	GO:0071426	ribonucleoprotein complex export from nucleus	POM121C/CPSF4/UPF1/NUP153/RANBP2/NUP37/CASC3/NUP85/SRSF5/POM121/TSC1/THOC6/NUP188/NUP155/SMG7/YTHDC1/NDC1/NUP205/TPR
2	GO:0071166	ribonucleoprotein complex localization	POM121C/CPSF4/UPF1/NUP153/RANBP2/NUP37/CASC3/NUP85/SRSF5/POM121/TSC1/THOC6/NUP188/NUP155/SMG7/YTHDC1/NDC1/NUP205/TPR
2	GO:0006913	nucleocytoplasmic transport	POM121C/ANP32A/CPSF4/UPF1/NUP153/PIK3R1/RBM4/RAPGEF3/RBM27/PRKAG1/RANBP2/NUP37/CASC3/GSK3B/RANBP3L/NUP85/SRSF5/POM121/LSG1/SMURF1/KHDRBS1/TSC1/HTATIP2/PRKACA/THOC6/NUP188/NUP155/HNRNPA1/TXNIP/PTPN11/TSC2/RGPD4/SMG7/YTHDC1/CDKN1A/CALR/TNPO1/NDC1/NUP205/STRADA/CPSF6/TPR
2	GO:0051169	nuclear transport	POM121C/ANP32A/CPSF4/UPF1/NUP153/PIK3R1/RBM4/RAPGEF3/RBM27/PRKAG1/RANBP2/NUP37/CASC3/GSK3B/RANBP3L/NUP85/SRSF5/POM121/LSG1/SMURF1/KHDRBS1/TSC1/HTATIP2/PRKACA/THOC6/NUP188/NUP155/HNRNPA1/TXNIP/PTPN11/TSC2/RGPD4/SMG7/YTHDC1/CDKN1A/CALR/TNPO1/NDC1/NUP205/STRADA/CPSF6/TPR
2	GO:0050657	nucleic acid transport	POM121C/CPSF4/UPF1/NUP153/RBM27/RANBP2/HSF1/NUP37/CASC3/G3BP2/NUP85/SRSF5/POM121/KHDRBS1/TSC1/THOC6/NUP188/NUP155/HNRNPA1/RFTN1/SENP2/FMR1/SMG7/YTHDC1/NDC1/NUP205/CPSF6/TPR
2	GO:0050658	RNA transport	POM121C/CPSF4/UPF1/NUP153/RBM27/RANBP2/HSF1/NUP37/CASC3/G3BP2/NUP85/SRSF5/POM121/KHDRBS1/TSC1/THOC6/NUP188/NUP155/HNRNPA1/RFTN1/SENP2/FMR1/SMG7/YTHDC1/NDC1/NUP205/CPSF6/TPR
2	GO:0051236	establishment of RNA localization	POM121C/CPSF4/UPF1/NUP153/RBM27/RANBP2/HSF1/NUP37/CASC3/G3BP2/NUP85/SRSF5/POM121/KHDRBS1/TSC1/THOC6/NUP188/NUP155/HNRNPA1/RFTN1/SENP2/FMR1/SMG7/YTHDC1/NDC1/NUP205/CPSF6/TPR
2	GO:0040029	regulation of gene expression, epigenetic	KMT2D/TFAP2C/SUZ12/SNIP1/ARID1A/NCOR1/POM121C/UPF1/PCGF1/CTCF/NUP153/EED/EP300/EZH2/RBM4/EIF1/PCGF6/RANBP2/ESR1/NUP37/ACTB/HELZ/NUP85/EPC1/POM121/SPI1/CTCFL/PABPC1L/TRIM71/GIGYF2/NUP188/NUP155/ZFP57/IFI16/FMR1/YTHDC1/CNOT8/PPP1R8/NDC1/NUP205/SIN3A/TPR
2	GO:0010608	posttranscriptional regulation of gene expression	TOB1/SNIP1/PPP1R15B/NCOR1/POM121C/ANP32A/UPF1/NUP153/ERBB2/RBM4/EIF1/PSMB6/PSMD6/EIF2B4/RANBP2/ESR1/SAMD4B/NUP37/CASC3/HELZ/RXRA/NUP85/POM121/KHDRBS1/TSC1/TRIM71/MIF4GD/DPH1/CNOT10/GIGYF2/NUP188/EEF2/NUP155/CDK4/CPEB4/FMR1/RPS6KA1/YTHDC1/SET/CNOT8/CALR/PAIP2B/PSMB10/PPP1R8/MEX3D/TNPO1/RBM46/NDC1/NUP205/RPS27L/RBM38/HNRNPC/TPR
3	GO:1900034	regulation of cellular response to heat	POM121C/NUP153/EP300/RANBP2/HSF1/NUP37/CREBBP/GSK3B/NUP85/POM121/NUP188/NUP155/NDC1/NUP205/TPR/DNAJB6
3	GO:0034605	cellular response to heat	POM121C/NUP153/EP300/RANBP2/HSF1/NUP37/CREBBP/GSK3B/NUP85/POM121/PRKACA/HSBP1L1/NUP188/NUP155/CDKN1A/HSFX1/NDC1/NUP205/HSPA2/ATXN3/TPR/DNAJB6
3	GO:0009408	response to heat	POM121C/GCLC/NUP153/EP300/EIF2B4/RANBP2/HSF1/NUP37/CREBBP/GSK3B/NUP85/POM121/PRKACA/HSBP1L1/NUP188/NUP155/TP53INP1/CDKN1A/HSFX1/NDC1/NUP205/HSPA2/ATXN3/TPR/DNAJB6
3	GO:0009266	response to temperature stimulus	POM121C/GCLC/NUP153/EP300/EIF2B4/RANBP2/HSF1/NUP37/CREBBP/GSK3B/NUP85/POM121/PRKACA/HSBP1L1/NUP188/NUP155/TP53INP1/SLC27A1/CDKN1A/HSFX1/NDC1/NUP205/HSPA2/ATXN3/TPR/DNAJB6
4	GO:0016458	gene silencing	KMT2D/SNIP1/NCOR1/POM121C/PCGF1/NUP153/EED/EZH2/RBM4/RANBP2/ESR1/NUP37/DDX17/HELZ/NUP85/POM121/TRIM71/CNOT10/NUP188/NUP155/FMR1/CNOT8/PPP1R8/CHMP1A/NDC1/NUP205/SND1/SIN3A/TPR
4	GO:0031047	gene silencing by RNA	SNIP1/NCOR1/POM121C/NUP153/RBM4/RANBP2/ESR1/NUP37/DDX17/HELZ/NUP85/POM121/TRIM71/CNOT10/NUP188/NUP155/FMR1/CNOT8/PPP1R8/NDC1/NUP205/SND1/TPR
4	GO:0035195	gene silencing by miRNA	SNIP1/NCOR1/POM121C/NUP153/RBM4/RANBP2/ESR1/NUP37/NUP85/POM121/TRIM71/NUP188/NUP155/FMR1/CNOT8/PPP1R8/NDC1/NUP205/TPR
4	GO:0016441	posttranscriptional gene silencing	SNIP1/NCOR1/POM121C/NUP153/RBM4/RANBP2/ESR1/NUP37/HELZ/NUP85/POM121/TRIM71/GIGYF2/NUP188/NUP155/FMR1/CNOT8/PPP1R8/NDC1/NUP205/TPR
4	GO:0035194	post-transcriptional gene silencing by RNA	SNIP1/NCOR1/POM121C/NUP153/RBM4/RANBP2/ESR1/NUP37/HELZ/NUP85/POM121/TRIM71/NUP188/NUP155/FMR1/CNOT8/PPP1R8/NDC1/NUP205/TPR
4	GO:0060968	regulation of gene silencing	NCOR1/POM121C/NUP153/RANBP2/ESR1/NUP37/NUP85/POM121/TRIM71/NUP188/NUP155/FMR1/NDC1/NUP205/SIN3A/TPR
4	GO:0097064	ncRNA export from nucleus	POM121C/NUP153/RANBP2/NUP37/NUP85/POM121/TSC1/NUP188/NUP155/NDC1/NUP205/TPR
4	GO:0075733	intracellular transport of virus	POM121C/NUP153/RANBP2/NUP37/NUP85/POM121/NUP188/NUP155/UBAP1/FMR1/NDC1/NUP205/TPR
4	GO:0016925	protein sumoylation	POM121C/NUP153/GNL3/RANBP2/NUP37/TOPORS/NUP85/MUL1/POM121/SENP1/NUP188/NUP155/SENP2/EGR1/NDC1/NUP205/TPR
4	GO:1903578	regulation of ATP metabolic process	POM121C/NUP153/PRKAG1/RANBP2/NUP37/OGT/DNAJC30/INS/NUP85/POM121/TAZ/NUP188/NUP155/BEND3/NDC1/NUP205/TPR
4	GO:0009132	nucleoside diphosphate metabolic process	POM121C/PFKL/NUP153/NUDT7/PRKAG1/RANBP2/NUP37/OGT/OGDH/INS/NUP85/POM121/NME7/NUP188/NUP155/NME3/NDC1/NUP205/LDHA/TPR
4	GO:0006090	pyruvate metabolic process	POM121C/PFKL/PDK3/NUP153/DLD/PRKAG1/RANBP2/NUP37/OGT/OGDH/INS/NUP85/POM121/NUP188/NUP155/NDC1/NUP205/LDHA/TPR
5	GO:0043414	macromolecule methylation	KMT2D/KDM6A/GRHL2/FBXO11/PAGR1/SUZ12/RLF/PAXIP1/GSPT1/RBBP5/CTCF/SMARCB1/EED/GTPBP3/EZH2/TRMT1/ASH2L/PCMT1/KDM3A/CBLL1/SETD5/OGT/TET2/MYB/WDR5/SPI1/CTCFL/GCG/CMTR2/GATA3/RAB3D/BCOR/BEND3/HEMK1/ZFP57/RNF20/EEF1AKMT3
5	GO:0032259	methylation	KMT2D/KDM6A/GRHL2/FBXO11/PAGR1/SUZ12/RLF/PAXIP1/GSPT1/RBBP5/CTCF/SMARCB1/EED/GTPBP3/EZH2/TRMT1/ASH2L/PCMT1/KDM3A/CBLL1/PRDM10/SETD5/OGT/TET2/MYB/CYP1A2/WDR5/SPI1/CTCFL/GCG/CMTR2/GATA3/RAB3D/BCOR/BEND3/HEMK1/ZFP57/RNF20/EEF1AKMT3/CARNMT1
5	GO:0051568	histone H3-K4 methylation	KMT2D/KDM6A/PAGR1/RLF/PAXIP1/RBBP5/ASH2L/OGT/TET2/MYB/WDR5/CTCFL/GCG/GATA3/BCOR/BEND3
5	GO:0016571	histone methylation	KMT2D/KDM6A/PAGR1/SUZ12/RLF/PAXIP1/RBBP5/CTCF/SMARCB1/EED/EZH2/ASH2L/KDM3A/SETD5/OGT/TET2/MYB/WDR5/CTCFL/GCG/GATA3/BCOR/BEND3/RNF20
5	GO:0034968	histone lysine methylation	KMT2D/KDM6A/PAGR1/SUZ12/RLF/PAXIP1/RBBP5/SMARCB1/EED/EZH2/ASH2L/KDM3A/SETD5/OGT/TET2/MYB/WDR5/CTCFL/GCG/GATA3/BCOR/BEND3
5	GO:0018022	peptidyl-lysine methylation	KMT2D/KDM6A/PAGR1/SUZ12/RLF/PAXIP1/RBBP5/SMARCB1/EED/EZH2/ASH2L/KDM3A/SETD5/OGT/TET2/MYB/WDR5/CTCFL/GCG/GATA3/BCOR/BEND3/EEF1AKMT3
6	GO:0043967	histone H4 acetylation	SMARCB1/EP300/OGT/EPC1/WDR5/SPI1/PHF20/KAT8/BEND3/MSL1/MEAF6/KAT7
6	GO:0043981	histone H4-K5 acetylation	OGT/WDR5/PHF20/KAT8/MEAF6/KAT7
6	GO:0043982	histone H4-K8 acetylation	OGT/WDR5/PHF20/KAT8/MEAF6/KAT7
6	GO:0018393	internal peptidyl-lysine acetylation	BAG6/PAXIP1/CTCF/SMARCB1/EP300/CREBBP/SETD5/OGT/DPF2/EPC1/WDR5/SPI1/GATA3/PHF20/KAT8/BEND3/MSL1/MEAF6/SET/KAT7/SIN3A
6	GO:0006475	internal protein amino acid acetylation	BAG6/PAXIP1/CTCF/SMARCB1/EP300/CREBBP/SETD5/OGT/DPF2/EPC1/WDR5/SPI1/GATA3/PHF20/KAT8/BEND3/MSL1/MEAF6/SET/KAT7/SIN3A
6	GO:0018394	peptidyl-lysine acetylation	BAG6/PAXIP1/CTCF/SMARCB1/EP300/CREBBP/SETD5/OGT/DPF2/EPC1/WDR5/SPI1/GATA3/PHF20/KAT8/BEND3/MSL1/MEAF6/SET/KAT7/SIN3A
6	GO:1901983	regulation of protein acetylation	PAXIP1/CTCF/SMARCB1/RAPGEF3/GSK3B/SETD5/FAM161A/SPI1/GATA3/SET/KAT7/SIN3A
6	GO:0016573	histone acetylation	PAXIP1/CTCF/SMARCB1/EP300/CREBBP/SETD5/OGT/DPF2/EPC1/WDR5/SPI1/GATA3/PHF20/KAT8/BEND3/MSL1/MEAF6/SET/KAT7/SIN3A
6	GO:0043543	protein acylation	BAG6/PAXIP1/ZDHHC19/CTCF/DLD/SMARCB1/EP300/RAPGEF3/CREBBP/GSK3B/SETD5/FAM161A/OGT/DPF2/OGDH/EPC1/WDR5/SPI1/GATA3/PHF20/KAT8/BEND3/MSL1/MEAF6/SET/ZDHHC18/KAT7/SIN3A
6	GO:0006473	protein acetylation	BAG6/PAXIP1/CTCF/SMARCB1/EP300/RAPGEF3/CREBBP/GSK3B/SETD5/FAM161A/OGT/DPF2/EPC1/WDR5/SPI1/GATA3/PHF20/KAT8/BEND3/MSL1/MEAF6/SET/KAT7/SIN3A
7	GO:0031060	regulation of histone methylation	PAXIP1/CTCF/SMARCB1/EED/KDM3A/OGT/MYB/CTCFL/GCG/GATA3/BCOR/RNF20
7	GO:1905269	positive regulation of chromatin organization	PAXIP1/SMARCB1/EED/ING2/OGT/MYB/C6orf89/GCG/GATA3/ZBTB7B/FMR1/RNF20/KAT7/SIN3A/TPR
7	GO:0033044	regulation of chromosome organization	PAXIP1/UPF1/CTCF/SMARCB1/GNL3/EED/USP7/SKI/KDM3A/SETD5/ING2/OGT/APC/MYB/C6orf89/ANAPC11/CENPF/SPI1/CTCFL/GCG/GATA3/BCOR/HNRNPA1/WAPL/SLF1/ZBTB7B/FMR1/SMG7/SET/RNF20/TRIP12/HMBOX1/HNRNPC/KAT7/SIN3A/TPR
7	GO:0031056	regulation of histone modification	PAXIP1/CTCF/SMARCB1/EED/SKI/KDM3A/SETD5/ING2/OGT/MYB/C6orf89/SPI1/CTCFL/GCG/GATA3/BCOR/ZBTB7B/FMR1/SET/RNF20/TRIP12/KAT7/SIN3A
7	GO:1902275	regulation of chromatin organization	PAXIP1/CTCF/SMARCB1/EED/SKI/KDM3A/SETD5/ING2/OGT/MYB/C6orf89/SPI1/CTCFL/GCG/GATA3/BCOR/ZBTB7B/FMR1/SET/RNF20/TRIP12/KAT7/SIN3A/TPR
8	GO:0018205	peptidyl-lysine modification	KMT2D/KDM6A/PAGR1/SUZ12/BAG6/RLF/PAXIP1/POM121C/RBBP5/CTCF/NUP153/SMARCB1/GNL3/EED/EP300/EZH2/RANBP2/ASH2L/KDM3A/NUP37/CREBBP/LIPT1/SETD5/OGT/DPF2/TET2/MYB/TOPORS/NUP85/MUL1/EPC1/POM121/WDR5/SPI1/CTCFL/GCG/SENP1/GATA3/PHF20/NUP188/BCOR/NUP155/KAT8/BEND3/MSL1/MEAF6/SENP2/EGR1/SET/NDC1/NUP205/EEF1AKMT3/KAT7/SIN3A/TPR
8	GO:0051276	chromosome organization	KMT2D/KDM6A/STAG2/COPS6/SMARCE1/PAGR1/FOXA1/SUZ12/BAG6/CHD8/INO80E/INO80/RLF/ARID1A/KDM3B/NCOR1/PAXIP1/CHAMP1/UPF1/RBBP5/PCGF1/CTCF/FBXW7/SMARCD2/HDAC7/ASXL1/SMARCB1/GNL3/EED/POGZ/EP300/USP7/EZH2/SKI/RECQL5/SMC1B/PCGF6/BRMS1/ACTR8/ASH2L/MSH6/ESR1/KDM3A/KIF4A/L3MBTL3/CREBBP/ACTB/COPS4/SETD5/ING2/OGT/DPF2/APC/TET2/MYB/COPS2/KIFC1/EPC1/C6orf89/COPS7A/RAB11A/ANAPC11/CENPF/MCM7/WDR5/SPI1/CTCFL/GCG/PAB…
8	GO:0006325	chromatin organization	KMT2D/KDM6A/SMARCE1/PAGR1/FOXA1/SUZ12/BAG6/CHD8/INO80E/INO80/RLF/ARID1A/KDM3B/NCOR1/PAXIP1/RBBP5/PCGF1/CTCF/SMARCD2/HDAC7/ASXL1/SMARCB1/EED/EP300/USP7/EZH2/SKI/PCGF6/BRMS1/ACTR8/ASH2L/ESR1/KDM3A/L3MBTL3/CREBBP/ACTB/SETD5/ING2/OGT/DPF2/TET2/MYB/EPC1/C6orf89/WDR5/SPI1/CTCFL/GCG/PABPC1L/HUWE1/ZBTB1/GATA3/PHF20/MBTD1/SMARCC1/HP1BP3/BCOR/RAG2/ZBTB7B/KAT8/BEND3/MSL1/KDM5B/MEAF6/ELK4/FMR1/SET/RNF20/TSSK…
9	GO:0043484	regulation of RNA splicing	PTBP1/PIK3R1/RBM4/PQBP1/SON/DDX17/RBM25/SRSF5/KHDRBS1/CELF6/DYRK1A/HNRNPA1/ESRP2/FMR1/YTHDC1/AHNAK/NSRP1/RBM38
9	GO:0000380	alternative mRNA splicing, via spliceosome	PTBP1/RBM4/PQBP1/DDX17/CDK13/RBM25/SRSF5/KHDRBS1/CELF6/DYRK1A/HNRNPA1/ESRP2/FMR1/NSRP1
9	GO:0000381	regulation of alternative mRNA splicing, via spliceosome	PTBP1/RBM4/DDX17/RBM25/SRSF5/KHDRBS1/CELF6/DYRK1A/HNRNPA1/FMR1/NSRP1
9	GO:0000377	RNA splicing, via transesterification reactions with bulged adenosine as nucleophile	SNIP1/PTBP1/CPSF4/AQR/RBM4/PQBP1/SON/SF3A2/CASC3/DDX17/CDK13/RBM25/SRSF5/PPIL1/KHDRBS1/CELF6/PRPF3/CSTF2/DYRK1A/PRPF4/CACTIN/HNRNPA1/SF3A3/SCAF11/SRRM2/ESRP2/FMR1/CWC25/YTHDC1/NSRP1/PPIE/HNRNPC/SF3A1/SART1
9	GO:0000398	mRNA splicing, via spliceosome	SNIP1/PTBP1/CPSF4/AQR/RBM4/PQBP1/SON/SF3A2/CASC3/DDX17/CDK13/RBM25/SRSF5/PPIL1/KHDRBS1/CELF6/PRPF3/CSTF2/DYRK1A/PRPF4/CACTIN/HNRNPA1/SF3A3/SCAF11/SRRM2/ESRP2/FMR1/CWC25/YTHDC1/NSRP1/PPIE/HNRNPC/SF3A1/SART1
9	GO:0006397	mRNA processing	SNIP1/PTBP1/CPSF4/LSM1/AQR/RBM4/RBM27/PQBP1/SON/HSF1/SF3A2/CASC3/DDX17/CDK13/RBM25/SRSF5/PPIL1/RPRD1A/KHDRBS1/CELF6/PRPF3/YJU2/PABPC1L/CSTF2/PRKACA/CMTR2/DYRK1A/THOC6/PRPF4/ADARB1/CACTIN/HNRNPA1/SF3A3/SCAF11/SRRM2/ESRP2/FMR1/CWC25/YTHDC1/RNF20/PPP1R8/NSRP1/PPIE/RBM38/HNRNPC/CPSF6/SF3A1/SART1/PAN3
9	GO:0008380	RNA splicing	SNIP1/PTBP1/CPSF4/LSM1/AQR/PIK3R1/RBM4/PQBP1/SON/SF3A2/CASC3/DDX17/CDK13/RBM25/SRSF5/PPIL1/KHDRBS1/CELF6/PRPF3/YJU2/CSTF2/DYRK1A/THOC6/PRPF4/CACTIN/PPP2CA/HNRNPA1/SF3A3/SCAF11/SRRM2/ESRP2/FMR1/CWC25/YTHDC1/AHNAK/PPP1R8/NSRP1/PPIE/RBM38/HNRNPC/SF3A1/SART1
9	GO:0000375	RNA splicing, via transesterification reactions	SNIP1/PTBP1/CPSF4/LSM1/AQR/RBM4/PQBP1/SON/SF3A2/CASC3/DDX17/CDK13/RBM25/SRSF5/PPIL1/KHDRBS1/CELF6/PRPF3/CSTF2/DYRK1A/PRPF4/CACTIN/HNRNPA1/SF3A3/SCAF11/SRRM2/ESRP2/FMR1/CWC25/YTHDC1/NSRP1/PPIE/HNRNPC/SF3A1/SART1
9	GO:0016071	mRNA metabolic process	TOB1/SNIP1/PTBP1/PATL1/GSPT1/ANP32A/CPSF4/UPF1/LSM1/CNOT4/AQR/GSPT2/RBM4/PSMB6/PSMD6/RBM27/RPL7A/PQBP1/SON/SAMD4B/HSF1/SF3A2/RPL27/CASC3/CBLL1/DDX17/CDK13/RBM25/SRSF5/PPIL1/RPRD1A/KHDRBS1/RPL17/CELF6/PRPF3/YJU2/PABPC1L/TRIM71/CSTF2/PRKACA/CMTR2/ZBTB1/DYRK1A/THOC6/PRPF4/CNOT10/ADARB1/GIGYF2/CACTIN/PPP2CA/HNRNPA1/PKP1/RPL19/SF3A3/SCAF11/SRRM2/ESRP2/FMR1/SMG7/CWC25/YTHDC1/SET/CNOT8/RNF20/PSMB10/PPP1…
9	GO:1903311	regulation of mRNA metabolic process	TOB1/PTBP1/ANP32A/CPSF4/UPF1/RBM4/PSMB6/PSMD6/SON/SAMD4B/HSF1/DDX17/RBM25/SRSF5/KHDRBS1/CELF6/TRIM71/DYRK1A/GIGYF2/HNRNPA1/PKP1/FMR1/YTHDC1/SET/CNOT8/RNF20/PSMB10/MEX3D/NSRP1/TNPO1/RBM46/RBM38/HNRNPC/CPSF6
10	GO:0044743	protein transmembrane import into intracellular organelle	PAM16/PEX14/PEX5/TIMM44/PEX12/PEX6/ROMO1/PEX13/TIMM23/PEX10/PEX1
10	GO:0016558	protein import into peroxisome matrix	PEX14/PEX5/PEX12/PEX6/PEX13/PEX10/PEX1
10	GO:0015919	peroxisomal membrane transport	PEX14/PEX5/PEX12/PEX6/PEX3/PEX13/PEX10/PEX1
10	GO:0065002	intracellular protein transmembrane transport	PAM16/PEX14/PEX5/TIMM44/PEX12/PEX6/ROMO1/PEX13/TIMM23/ZFAND2B/TRAM2/PEX10/PEX1
10	GO:0071806	protein transmembrane transport	PAM16/PEX14/PEX5/TIMM44/PEX12/PEX6/ROMO1/PEX13/TIMM23/ZFAND2B/TRAM2/PEX10/PEX1
10	GO:0006605	protein targeting	PARD3/PRKCI/PAM16/PEX14/ZDHHC19/HGS/PMM2/TCAF1/FBXW7/PEX5/ERBB2/TIMM44/PEX12/PEX6/NUDT7/RPL7A/RPL27/PEX3/ROMO1/PMPCB/SAMM50/CACNB3/SMURF1/RPL17/VPS13D/HUWE1/PEX13/TIMM23/ZFAND2B/GOSR2/RPL19/AP4B1/SSR2/TRAM2/CSNK2A2/PIPOX/PEX10/ZDHHC18/PEX1/KATNB1/PAN3
11	GO:0016570	histone modification	KMT2D/KDM6A/PAGR1/SUZ12/RLF/KDM3B/PAXIP1/RBBP5/PCGF1/CTCF/HDAC7/ASXL1/SMARCB1/EED/EP300/USP7/EZH2/SKI/PCGF6/BRMS1/ASH2L/KDM3A/CREBBP/SETD5/ING2/OGT/DPF2/TET2/MYB/EPC1/C6orf89/WDR5/SPI1/CTCFL/GCG/HUWE1/GATA3/PHF20/BCOR/ZBTB7B/KAT8/BEND3/MSL1/KDM5B/MEAF6/ELK4/FMR1/SET/RNF20/TRIP12/WAC/KAT7/SIN3A/TBL1XR1
11	GO:0016569	covalent chromatin modification	KMT2D/KDM6A/PAGR1/SUZ12/RLF/KDM3B/PAXIP1/RBBP5/PCGF1/CTCF/HDAC7/ASXL1/SMARCB1/EED/EP300/USP7/EZH2/SKI/PCGF6/BRMS1/ASH2L/KDM3A/CREBBP/SETD5/ING2/OGT/DPF2/TET2/MYB/EPC1/C6orf89/WDR5/SPI1/CTCFL/GCG/HUWE1/GATA3/PHF20/BCOR/ZBTB7B/KAT8/BEND3/MSL1/KDM5B/MEAF6/ELK4/FMR1/SET/RNF20/TRIP12/WAC/KAT7/SIN3A/TBL1XR1
11	GO:0006479	protein methylation	KMT2D/KDM6A/FBXO11/PAGR1/SUZ12/RLF/PAXIP1/GSPT1/RBBP5/CTCF/SMARCB1/EED/EZH2/ASH2L/PCMT1/KDM3A/SETD5/OGT/TET2/MYB/WDR5/CTCFL/GCG/GATA3/RAB3D/BCOR/BEND3/HEMK1/RNF20/EEF1AKMT3
11	GO:0008213	protein alkylation	KMT2D/KDM6A/FBXO11/PAGR1/SUZ12/RLF/PAXIP1/GSPT1/RBBP5/CTCF/SMARCB1/EED/EZH2/ASH2L/PCMT1/KDM3A/SETD5/OGT/TET2/MYB/WDR5/CTCFL/GCG/GATA3/RAB3D/BCOR/BEND3/HEMK1/RNF20/EEF1AKMT3
11	GO:0070734	histone H3-K27 methylation	SUZ12/EED/EZH2/OGT/GATA3/BEND3
11	GO:0006338	chromatin remodeling	KDM6A/SMARCE1/FOXA1/CHD8/INO80E/INO80/ARID1A/SMARCD2/SMARCB1/ACTR8/ESR1/ACTB/MYB/PABPC1L/ZBTB1/GATA3/SMARCC1/BEND3/KDM5B/SMARCC2/HNRNPC/TPR
11	GO:0000122	negative regulation of transcription by RNA polymerase II	FOXA1/TFAP2C/SUZ12/SAP130/HNF1B/CHD8/TRPS1/ARID1A/NCOR1/MXI1/ZNF281/NFX1/PCGF1/CTCF/HDAC7/EED/EP300/EZH2/SKI/RECQL5/RREB1/PCGF6/HINFP/BRMS1/ZNF668/ESR1/HSF1/GLIS2/CREBBP/HELT/CEBPA/DPF2/RXRA/MYB/COPS2/EPC1/CEBPB/HOXB4/SPI1/TCF7/TFAP2A/ZBTB1/MNT/VDR/GATA3/ID1/BCOR/TXNIP/ZNF263/ZBTB7B/SPDEF/BEND3/CCND3/DAB2IP/ELK4/IFI16/EGR1/GLIS3/CALR/MXD1/ZNF219/HMBOX1/PURB/HIVEP1/SKIL/SIN3A/TBL1XR1/TPR
11	GO:1904885	beta-catenin destruction complex assembly	GSK3B/APC/CSNK1A1/AXIN1
11	GO:0033572	transferrin transport	STEAP3/ATP6V1H/CLTC/DNM2/TFRC/LMTK2/ATP6V1G1/TCIRG1
11	GO:0048193	Golgi vesicle transport	PRKCI/KRT18/COG7/TFG/COG1/TMED2/RAB10/KIF11/PPP6R3/CSNK1D/CAPZB/RER1/KIF4A/GOLGA2/DNM2/STX4/ARL3/RABIF/INS/CCDC91/COG5/COPG1/EHD3/MYO18A/GOSR1/SNX1/CAPZA3/GOSR2/ARF1/DCTN6/EXOC8/EPS15/CNIH4/VPS35L/KIF5A/DYNC1I1/KIF23/ARCN1
11	GO:0008356	asymmetric cell division	PARD3/RAB10/GOLGA2/ING2/TEAD3/ACTR2
11	GO:1904837	beta-catenin-TCF complex assembly	KMT2D/RBBP5/EP300/ASH2L/CREBBP/TCF7/BCL9/TLE3
11	GO:0070646	protein modification by small protein removal	COPS6/INO80E/INO80/TFPT/HGS/WDR48/ASXL1/EP300/USP7/PSMB6/PSMD6/ACTR8/ESR1/USP32/ACTB/COPS4/USP42/OGT/APC/TRAF2/COPS2/COPS7A/OTUD6B/WDR20/SENP1/GATA3/USP34/NFRKB/SENP2/PSMB10/ATXN3
11	GO:0097190	apoptotic signaling pathway	PAM16/KRT18/BAG6/TFPT/GSKIP/GCLC/TRAF7/FBXW7/PIK3R1/EP300/MSH6/MAZ/RIPK3/CSNK2A1/COL2A1/PHIP/GSK3B/STX4/ING2/DPF2/TRAF2/INS/TOPORS/ERBB3/MUL1/NRP1/PLAGL2/CEBPB/SOD2/SENP1/TP53BP2/MNT/BCL10/NKX3-1/ICAM1/CFLAR/TM2D1/DAB2IP/IFI16/RHOT2/CDKN1A/BIRC6/CSNK2A2/STK24/SGMS1/BCLAF1/RPS27L/GZMH/BCL2L1/CTTN/SKIL/CAAP1/ZSWIM2
11	GO:0018107	peptidyl-threonine phosphorylation	PARD3/CSNK1D/CSNK2A1/GSK3B/S1PR2/SPRED1/LMTK2/GCG/MYLK2/PRKACA/DYRK1A/CSNK1E/TTBK1/CSNK1A1/AXIN1/CSNK2A2/AZU1
11	GO:0018210	peptidyl-threonine modification	PARD3/CSNK1D/CSNK2A1/GSK3B/S1PR2/SPRED1/LMTK2/GCG/MYLK2/PRKACA/DYRK1A/CSNK1E/TTBK1/CSNK1A1/AXIN1/CSNK2A2/AZU1
11	GO:0006337	nucleosome disassembly	SMARCE1/ARID1A/SMARCD2/SMARCB1/SMARCC1/SET/SMARCC2
11	GO:0031498	chromatin disassembly	SMARCE1/ARID1A/SMARCD2/SMARCB1/SMARCC1/SET/SMARCC2
11	GO:0032986	protein-DNA complex disassembly	SMARCE1/ARID1A/SMARCD2/SMARCB1/SMARCC1/SET/SMARCC2
11	GO:0006486	protein glycosylation	DPM2/COG7/ALG9/PMM2/C1GALT1/B3GNT5/XXYLT1/NPC1/MPI/GOLGA2/B3GNT2/OGT/TET2/C1GALT1C1/GALNT15/DPM3/ALG10/B3GALNT2/POFUT1/GALNT18/EDEM3/FUT1/MGAT4C/RFNG/MAN2A1/ALG10B/KRTCAP2
11	GO:0043413	macromolecule glycosylation	DPM2/COG7/ALG9/PMM2/C1GALT1/B3GNT5/XXYLT1/NPC1/MPI/GOLGA2/B3GNT2/OGT/TET2/C1GALT1C1/GALNT15/DPM3/ALG10/B3GALNT2/POFUT1/GALNT18/EDEM3/FUT1/MGAT4C/RFNG/MAN2A1/ALG10B/KRTCAP2
11	GO:0006096	glycolytic process	POM121C/PFKL/NUP153/PRKAG1/RANBP2/NUP37/OGT/OGDH/INS/NUP85/POM121/NUP188/NUP155/NDC1/NUP205/LDHA/TPR
11	GO:0006757	ATP generation from ADP	POM121C/PFKL/NUP153/PRKAG1/RANBP2/NUP37/OGT/OGDH/INS/NUP85/POM121/NUP188/NUP155/NDC1/NUP205/LDHA/TPR
11	GO:0046031	ADP metabolic process	POM121C/PFKL/NUP153/PRKAG1/RANBP2/NUP37/OGT/OGDH/INS/NUP85/POM121/NUP188/NUP155/NDC1/NUP205/LDHA/TPR
11	GO:0009135	purine nucleoside diphosphate metabolic process	POM121C/PFKL/NUP153/PRKAG1/RANBP2/NUP37/OGT/OGDH/INS/NUP85/POM121/NUP188/NUP155/NDC1/NUP205/LDHA/TPR
11	GO:0009179	purine ribonucleoside diphosphate metabolic process	POM121C/PFKL/NUP153/PRKAG1/RANBP2/NUP37/OGT/OGDH/INS/NUP85/POM121/NUP188/NUP155/NDC1/NUP205/LDHA/TPR
11	GO:0046831	regulation of RNA export from nucleus	NUP153/RBM27/KHDRBS1/CPSF6/TPR
11	GO:0032239	regulation of nucleobase-containing compound transport	NUP153/RBM27/KHDRBS1/CPSF6/TPR
12	GO:0017038	protein import	PAM16/PEX14/POM121C/NUP153/PEX5/TIMM44/PIK3R1/PEX12/PEX6/RANBP2/PEX3/ROMO1/SAMM50/NUP85/POM121/PEX13/TIMM23/NUP188/NUP155/TXNIP/TSC2/RGPD4/CDKN1A/PEX10/PEX1/TNPO1/TPR
12	GO:0006886	intracellular protein transport	PARD3/PRKCI/PAM16/PEX14/ZDHHC19/POM121C/CPSF4/COG7/UPF1/HGS/PMM2/TCAF1/FBXW7/NUP153/TMED2/PEX5/RAB10/ERBB2/CLTC/TIMM44/PIK3R1/PEX12/RAPGEF3/PEX6/NUDT7/RAB35/RPL7A/RANBP2/NUP37/RPL27/CASC3/PEX3/EVI5L/GSK3B/ROMO1/TBC1D8B/PMPCB/STX4/SAMM50/RAB32/ARL3/RANBP3L/NUP85/CACNB3/SRSF5/VPS26A/RAB11A/POM121/SMURF1/RPL17/TSC1/COPG1/TP53BP2/VPS13D/HUWE1/PEX13/VPS29/PRKACA/THOC6/RAB3D/TIMM23/NUP188/SNX1/ZFAND2B/…
12	GO:0033365	protein localization to organelle	PAM16/BAG6/PEX14/CHAMP1/POM121C/COG7/HGS/PMM2/CTCF/FBXW7/NUP153/PEX5/RAB10/GNL3/TIMM44/PIK3R1/EZH2/PEX12/PEX6/NUDT7/CSNK1D/RAB35/RPL7A/RER1/RANBP2/ESR1/GLIS2/RPL27/PEX3/STIL/DNM2/GSK3B/ROMO1/PMPCB/GET4/SAMM50/NUDCD3/ARL3/APC/FAM83D/INS/TOPORS/NUP85/NRP1/RAB11A/POM121/SMURF1/RPL17/TP53BP2/VPS13D/HUWE1/PEX13/TIMM23/NUP188/ZFAND2B/NUP155/TXNIP/WAPL/SLF1/GOSR2/RPL19/TSC2/RGPD4/TRAM2/GBP1/CDKN1A/FAM83…
13	GO:0044403	symbiotic process	COPS6/KRT18/PTBP1/POM121C/CPSF4/NFX1/UPF1/ATP6V1H/FBXW7/NUP153/WDR48/SMARCB1/ABI1/PIK3R1/EP300/USP7/PSMB6/RPL7A/RANBP2/MSH6/NUP37/CREBBP/RPL27/NPC1/HCK/CBLL1/TFRC/CDK13/CEBPA/ANKRD17/OGT/G3BP2/RXRA/NUP85/COPS7A/POM121/RPL17/CDC25C/HTATIP2/VPS29/DYRK1A/THOC6/ADARB1/ICAM1/NUP188/AP2S1/NUP155/HNRNPA1/CFLAR/UBAP1/WAPL/KCTD5/RPL19/TSC2/ARF1/IFI16/FMR1/SET/DHX58/EPS15/PSMB10/AZU1/FUCA2/CHMP1A/TNPO1/NDC…
13	GO:0016032	viral process	COPS6/KRT18/PTBP1/POM121C/CPSF4/NFX1/UPF1/ATP6V1H/FBXW7/NUP153/WDR48/SMARCB1/ABI1/PIK3R1/EP300/USP7/PSMB6/RPL7A/RANBP2/MSH6/NUP37/CREBBP/RPL27/NPC1/HCK/TFRC/CDK13/CEBPA/ANKRD17/OGT/G3BP2/RXRA/NUP85/COPS7A/POM121/RPL17/CDC25C/HTATIP2/VPS29/DYRK1A/ADARB1/ICAM1/NUP188/AP2S1/NUP155/HNRNPA1/CFLAR/UBAP1/WAPL/KCTD5/RPL19/TSC2/ARF1/IFI16/FMR1/SET/DHX58/EPS15/PSMB10/CHMP1A/TNPO1/NDC1/PPIE/NUP205/USP6NL/BC…
13	GO:0070647	protein modification by small protein conjugation or removal	FBXO11/COPS6/SUZ12/INO80E/INO80/PEX14/SHARPIN/TFPT/PAXIP1/RNF220/POM121C/GCLC/TRAF7/NFX1/BRAP/HGS/PCGF1/CNOT4/FBXW7/NUP153/WDR48/PEX5/ASXL1/AVPR2/GNL3/WSB1/EP300/UBE2H/USP7/PEX12/PSMB6/RNF126/PSMD6/PCGF6/ACTR8/RANBP2/ESR1/USP32/NUP37/ACTB/COPS4/USP42/ASB8/CBLL1/GOLGA2/ASB3/OGT/APC/TRAF2/COPS2/TOPORS/NUP85/MUL1/COPS7A/OTUD6B/MKRN3/POM121/WDR20/ANAPC11/SMURF1/DCAF15/SENP1/CUL9/HUWE1/PEX13/TRIM71/GA…
13	GO:0032446	protein modification by small protein conjugation	FBXO11/SUZ12/PEX14/SHARPIN/PAXIP1/RNF220/POM121C/GCLC/TRAF7/NFX1/BRAP/PCGF1/CNOT4/FBXW7/NUP153/WDR48/PEX5/AVPR2/GNL3/WSB1/UBE2H/USP7/PEX12/PSMB6/RNF126/PSMD6/PCGF6/RANBP2/NUP37/ASB8/CBLL1/GOLGA2/ASB3/OGT/TRAF2/TOPORS/NUP85/MUL1/MKRN3/POM121/ANAPC11/SMURF1/DCAF15/SENP1/CUL9/HUWE1/PEX13/TRIM71/BCL10/TRIM2/G2E3/NUP188/UBA6/BCOR/NUP155/UBR3/RAG2/SENP2/FAM107A/TRIM24/AXIN1/EGR1/RNF20/TRIP12/WAC/BIRC6/…
14	GO:0044265	cellular macromolecule catabolic process	FBXO11/PAM16/TOB1/BAG6/SHARPIN/PATL1/GSPT1/ANP32A/GCLC/UPF1/LSM1/CNOT4/FBXW7/CLTC/GSPT2/UBE2H/CLPX/USP7/CSNK1D/PSMB6/RNF126/OSBPL7/PSMD6/KCTD2/RPL7A/SAMD4B/USP32/HSF1/CSNK2A1/RPL27/CASC3/USP42/GSK3B/GET4/CEBPA/OGT/TOPORS/DNASE1/TCIRG1/ANAPC11/SMURF1/RPL17/PTPN23/SENP1/CUL9/HUWE1/TRIM71/PRKACA/TRIM2/TP53INP2/CNOT10/USP34/ECPAS/CSNK1E/SMARCC1/GIGYF2/PPP2CA/UBA6/ZFAND2B/AP2S1/PKP1/UBAP1/KCTD5/UBR3/R…
14	GO:0044257	cellular protein catabolic process	FBXO11/BAG6/SHARPIN/GCLC/CNOT4/FBXW7/CLTC/UBE2H/CLPX/USP7/CSNK1D/PSMB6/RNF126/OSBPL7/PSMD6/KCTD2/USP32/CSNK2A1/USP42/GSK3B/GET4/CEBPA/OGT/TOPORS/TCIRG1/ANAPC11/SMURF1/PTPN23/SENP1/CUL9/HUWE1/TRIM71/PRKACA/TRIM2/TP53INP2/USP34/ECPAS/CSNK1E/SMARCC1/UBA6/ZFAND2B/AP2S1/UBAP1/KCTD5/UBR3/EDEM3/DAB2IP/CSNK1A1/FMR1/AXIN1/RNF20/TRIP12/WAC/BIRC6/CSNK2A2/PSMB10/UBXN4/SOCS6/LATS1/ARMC8/ATXN3/ATP13A2/TBL1XR1
14	GO:0009894	regulation of catabolic process	PAM16/TOB1/BAG6/POM121C/ANP32A/GCLC/UPF1/HGS/NPRL2/ATP6V1H/FBXW7/NUP153/SPTLC2/EP300/AMBRA1/USP7/CSNK1D/PSMB6/OSBPL7/PSMD6/PRKAG1/RANBP2/SAMD4B/HSF1/NUP37/CSNK2A1/NPC1/GOLGA2/GSK3B/NAMPT/CEBPA/OGT/APC/FAM83D/ATP6V1G1/INS/NUP85/MUL1/VPS26A/POM121/SMURF1/TSC1/SENP1/VPS13D/TRIM71/PRKACA/AZIN1/TP53INP2/CSNK1E/SMARCC1/GIGYF2/NUP188/SNX1/NUP155/PKP1/TP53INP1/CDK4/KAT8/TSC2/DAB2IP/CSNK1A1/IFI16/FMR1/EXO…
14	GO:0031329	regulation of cellular catabolic process	PAM16/TOB1/BAG6/ANP32A/GCLC/UPF1/NPRL2/ATP6V1H/FBXW7/SPTLC2/EP300/AMBRA1/USP7/CSNK1D/PSMB6/OSBPL7/PSMD6/PRKAG1/SAMD4B/HSF1/CSNK2A1/NPC1/GOLGA2/GSK3B/NAMPT/CEBPA/OGT/ATP6V1G1/INS/MUL1/VPS26A/SMURF1/TSC1/SENP1/VPS13D/TRIM71/PRKACA/TP53INP2/CSNK1E/SMARCC1/GIGYF2/PKP1/TP53INP1/KAT8/TSC2/DAB2IP/CSNK1A1/IFI16/FMR1/EXOC8/AXIN1/SET/CNOT8/RALB/WAC/CSNK2A2/PSMB10/MEX3D/TNPO1/RBM46/LATS1/RBM38/HNRNPC/CTTN/A…
15	GO:0051726	regulation of cell cycle	STAG2/PAGR1/FOXA1/SUZ12/INO80/PAXIP1/CTCF/CNOT4/FBXW7/CLTC/EED/KIF11/EP300/EZH2/CSNK1D/PSMB6/FGFR1OP/CDK17/PSMD6/PCGF6/LIN9/HINFP/HMMR/CCNY/HAUS1/PRKAG1/MSH6/SON/HSF1/CSNK2A1/ACTB/STIL/BOP1/PHIP/CDK13/CEBPA/ANKRD17/APC/FAM83D/INS/EPC1/C6orf89/SRSF5/CDKL1/RAB11A/ANAPC11/HAUS6/CENPF/LIN54/TSC1/CDC25C/CUL9/TP53BP2/HAUS8/PRKACA/MNT/GATA3/CNOT10/NKX3-1/ADARB1/CSNK1E/ID1/SIPA1/GIGYF2/PTPN11/WAPL/SLF1/T…
15	GO:0010564	regulation of cell cycle process	STAG2/PAGR1/SUZ12/INO80/PAXIP1/CTCF/CNOT4/FBXW7/CLTC/EED/KIF11/EP300/EZH2/CSNK1D/PSMB6/FGFR1OP/PSMD6/PCGF6/HMMR/HAUS1/MSH6/CSNK2A1/STIL/PHIP/CDK13/ANKRD17/APC/FAM83D/INS/EPC1/RAB11A/ANAPC11/HAUS6/CENPF/CDC25C/CUL9/HAUS8/PRKACA/CNOT10/CSNK1E/GIGYF2/WAPL/SLF1/CDK4/TUBB4B/DUX4/CCND3/DAB2IP/SENP2/FAM107A/CNOT8/CDKN1A/CALR/PHC3/BIRC6/CSNK2A2/PSMB10/TUBG1/CHMP1A/RPS27L/ZBTB17/HAUS4/BCL2L1/PIK3C3/SND1/H…
15	GO:0044770	cell cycle phase transition	PAGR1/INO80/PAXIP1/GSPT1/UPF1/CNOT4/FBXW7/EP300/EZH2/CSNK1D/PSMB6/FGFR1OP/PSMD6/HINFP/HMMR/CCNY/HAUS1/DNM2/ANKRD17/APC/FAM83D/RAB11A/ANAPC11/HAUS6/CENPF/MCM7/KHDRBS1/CDC25C/HAUS8/TRIM71/PRKACA/CNOT10/CSNK1E/GIGYF2/PPAT/CDK4/TUBB4B/CCND3/CCNI/SENP2/FAM107A/CNOT8/CDKN1A/PSMB10/GMNN/TUBG1/RPS27L/HAUS4/LATS1/HSPA2/SIN3A/TPR
15	GO:1903047	mitotic cell cycle process	STAG2/INO80/CHAMP1/GSPT1/CNOT4/CLTC/KIF11/POGZ/EP300/EZH2/CSNK1D/PSMB6/FGFR1OP/PSMD6/HINFP/RAB35/HMMR/CCNY/HAUS1/SON/KIF4A/STIL/GOLGA2/PHIP/DNM2/CDK13/ANKRD17/ARL3/APC/INS/KIFC1/RAB11A/ANAPC11/HAUS6/CENPF/MCM7/KHDRBS1/CDC25C/CUL9/HAUS8/TRIM71/PRKACA/PDS5B/CNOT10/CSNK1E/GIGYF2/PPP2CA/ANKLE2/PPAT/SLF1/CDK4/ARF1/TUBB4B/CCND3/CCNI/SENP2/FAM107A/CNOT8/CDKN1A/PSMB10/GMNN/TUBG1/CHMP1A/RPS27L/HAUS4/LATS1…
15	GO:0000278	mitotic cell cycle	STAG2/FOXA1/INO80/CHAMP1/GSPT1/CNOT4/CLTC/KIF11/POGZ/EP300/EZH2/RECQL5/CSNK1D/PSMB6/FGFR1OP/PSMD6/HINFP/RAB35/HMMR/CCNY/HAUS1/SON/HSF1/KIF4A/STIL/GOLGA2/PHIP/DNM2/CDK13/ANKRD17/ARL3/APC/MYB/INS/KIFC1/RAB11A/ANAPC11/HAUS6/CENPF/MCM7/KHDRBS1/CDC25C/CUL9/HAUS8/TRIM71/PRKACA/PDS5B/CNOT10/NKX3-1/CSNK1E/GIGYF2/PPP2CA/ANKLE2/PPAT/PTPN11/WAPL/SLF1/CDK4/ARF1/TUBB4B/CCND3/CCNI/SENP2/FAM107A/CNOT8/CDKN1A/PS…
15	GO:0051301	cell division	PARD3/PARD6B/STAG2/INO80/NUDC/RAB10/CLTC/GNL3/KIF11/POGZ/RECQL5/RAB35/CCNY/HAUS1/ACTR8/SON/NUP37/KIF4A/WASL/GOLGA2/ING2/KATNA1/ARL3/APC/FAM83D/KIFC1/RAB11A/PDGFC/ANAPC11/HAUS6/CENPF/HOXB4/CDC25C/HAUS8/PDS5B/NKX3-1/TEAD3/ANKLE2/TXNIP/WAPL/CDK4/ARF1/CCND3/CSNK1A1/RALB/CCDC124/BIRC6/PROK1/CDCA2/CHMP1A/ACTR2/CINP/HAUS4/LATS1/BCL2L1/PIK3C3/CABLES1/KATNB1/KIF23/TPR
15	GO:0051225	spindle assembly	STAG2/INO80/NCOR1/KIF11/CSNK1D/HAUS1/KIF4A/GOLGA2/KIFC1/RAB11A/HAUS6/GOLGA8N/HAUS8/CHMP1A/HAUS4/KIF23/TPR
15	GO:0000819	sister chromatid segregation	STAG2/INO80/CHAMP1/CTCF/FBXW7/POGZ/SMC1B/KIF4A/APC/KIFC1/RAB11A/ANAPC11/CENPF/PDS5B/WAPL/SLF1/TUBG1/CHMP1A/LATS1/KATNB1/KIF23/TPR
