# Supplementary material for: Mapping in silico genetic networks of the KMT2D tumour suppressor gene to uncover novel functional associations and cancer cell vulnerabilities
Source: Genome Med. 2024 Nov 22;16:136. doi: 10.1186/s13073-024-01401-9 (PMC11583415; doi:10.1186/s13073-024-01401-9)
Supplement: Supplementary file 6 — Additional file 6: Table S5. Results GI predictions using GRETTA. A. List of DepMap cancer cell lines by KMT2DWT/KMT2DLOF genotypes and cancer type. DepMap_ID: DepMap cancer cell lines IDs. stripped_cell_line_name: cell line names provided by DepMap without special characters or spaces. disease: cancer type assigned by DepMap. disease_subtype: cancer subtype assigned by Depmap. TCGA_type: matched TCGA cancer type abbreviation (see Methods for details). Total_mutations: total number of mutations detected (LOF and non-LOF). LOF_mutations: number of LOF SNVs and insertion deletions detected (see Methods). CN_status: copy number status. Group: KMT2D group assigned (Control refers to the KMT2DWT group). B. All KMT2D GI prediction results by cancer context. Cancer type context: cancer context KMT2D GI screens were performed in. GeneNameID: hugo gene name with Entrez gene ID. GeneNames: gene name without Entrez gene ID. Control_median: median lethality probability of KMT2DWT cell line group. Mutant_median: median of KMT2DLOF group lethality probabilities. Control_sd: standard deviation of KMT2DWT lethality probabilities. Mutant_sd: standard deviation of KMT2DLOF lethality probabilities. Pval: uncorrected Mann Whitney U-test p-values comparing KMT2DWT and KMT2DWT lethality probabilities. log2FC_by_median: log2-transformed fold change of KMT2DLOF over KMT2DWT lethality probabilities. Interaction_score: GI interaction score for visualisation (see Methods). Adj_pval: Mann Whitney U-test p-values adjusted for multiple testing using permutation test with 10,000 random samplings. GI_direction: whether a GI is alleviating (AL) or synthetic lethal (SL). C. Prioritisation classification assigned to significant GIs (GI prediction tiers I, II, and III). First 17 column names are the same as A. Drug group: drug tractability group assigned to GI. Priority_class: priority class assigned to GI. [file 13073_2024_1401_MOESM6_ESM.xlsx]

## Sheet: A-DepMap cell line groups
DepMap_ID	stripped_cell_line_name	disease	disease_subtype	TCGA_type	Total_mutations	LOF_mutations	CN_status	Group
ACH-000011	253J	Bladder Cancer	Carcinoma	BLCA	0	0	Neutral	Control
ACH-000018	T24	Bladder Cancer	Carcinoma	BLCA	0	0	Neutral	Control
ACH-000547	HT1197	Bladder Cancer	Carcinoma	BLCA	0	0	Neutral	Control
ACH-000724	HT1376	Bladder Cancer	Carcinoma	BLCA	0	0	Neutral	Control
ACH-000753	JMSU1	Bladder Cancer	Carcinoma	BLCA	0	0	Neutral	Control
ACH-000862	KMBC2	Bladder Cancer	Carcinoma	BLCA	0	0	Neutral	Control
ACH-000896	647V	Bladder Cancer	Carcinoma	BLCA	0	0	Neutral	Control
ACH-001183	RT11284	Bladder Cancer	Carcinoma	BLCA	0	0	Neutral	Control
ACH-000839	SCABER	Bladder Cancer	Squamous Cell Carcinoma	BLCA	0	0	Neutral	Control
ACH-001411	UMUC5	Bladder Cancer	Squamous Cell Carcinoma	BLCA	0	0	Neutral	Control
ACH-000142	CAL29	Bladder Cancer	Transitional Cell Carcinoma	BLCA	0	0	Neutral	Control
ACH-000473	RT112	Bladder Cancer	Transitional Cell Carcinoma	BLCA	0	0	Neutral	Control
ACH-000593	BC3C	Bladder Cancer	Transitional Cell Carcinoma	BLCA	0	0	Neutral	Control
ACH-000720	TCCSUP	Bladder Cancer	Transitional Cell Carcinoma	BLCA	0	0	Neutral	Control
ACH-000802	BFTC905	Bladder Cancer	Transitional Cell Carcinoma	BLCA	0	0	Neutral	Control
ACH-000834	UMUC1	Bladder Cancer	Transitional Cell Carcinoma	BLCA	0	0	Neutral	Control
ACH-001412	UMUC10	Bladder Cancer	Transitional Cell Carcinoma	BLCA	0	0	Neutral	Control
ACH-001416	UMUC9	Bladder Cancer	Transitional Cell Carcinoma	BLCA	0	0	Neutral	Control
ACH-000905	5637	Bladder Cancer	NA	BLCA	1	1	Neutral	KMT2D_LOF
ACH-000486	KU1919	Bladder Cancer	Transitional Cell Carcinoma	BLCA	1	1	Neutral	KMT2D_LOF
ACH-000545	VMCUB1	Bladder Cancer	Transitional Cell Carcinoma	BLCA	1	1	Neutral	KMT2D_LOF
ACH-000973	639V	Bladder Cancer	Transitional Cell Carcinoma	BLCA	4	1	Neutral	KMT2D_LOF
ACH-001407	UMUC13	Bladder Cancer	Transitional Cell Carcinoma	BLCA	1	1	Neutral	KMT2D_LOF
ACH-001408	UMUC14	Bladder Cancer	Transitional Cell Carcinoma	BLCA	1	1	Neutral	KMT2D_LOF
ACH-001414	UMUC6	Bladder Cancer	Transitional Cell Carcinoma	BLCA	1	1	Neutral	KMT2D_LOF
ACH-001415	UMUC7	Bladder Cancer	Transitional Cell Carcinoma	BLCA	1	1	Neutral	KMT2D_LOF
ACH-000202	COLO320	Colon/Colorectal Cancer	Adenocarcinoma	COAD/READ	0	0	Neutral	Control
ACH-000253	COLO201	Colon/Colorectal Cancer	Adenocarcinoma	COAD/READ	0	0	Neutral	Control
ACH-000286	SNU1033	Colon/Colorectal Cancer	Adenocarcinoma	COAD/READ	0	0	Neutral	Control
ACH-000296	OUMS23	Colon/Colorectal Cancer	Adenocarcinoma	COAD/READ	0	0	Neutral	Control
ACH-000381	T84	Colon/Colorectal Cancer	Adenocarcinoma	COAD/READ	0	0	Neutral	Control
ACH-000403	NCIH747	Colon/Colorectal Cancer	Adenocarcinoma	COAD/READ	0	0	Neutral	Control
ACH-000421	SW837	Colon/Colorectal Cancer	Adenocarcinoma	COAD/READ	0	0	Neutral	Control
ACH-000467	HCC56	Colon/Colorectal Cancer	Adenocarcinoma	COAD/READ	0	0	Neutral	Control
ACH-000470	SW1463	Colon/Colorectal Cancer	Adenocarcinoma	COAD/READ	0	0	Neutral	Control
ACH-000491	NCIH716	Colon/Colorectal Cancer	Adenocarcinoma	COAD/READ	0	0	Neutral	Control
ACH-000651	SW620	Colon/Colorectal Cancer	Adenocarcinoma	COAD/READ	0	0	Neutral	Control
ACH-000683	SNU503	Colon/Colorectal Cancer	Adenocarcinoma	COAD/READ	0	0	Neutral	Control
ACH-001061	DLD1	Colon/Colorectal Cancer	Colon Adenocarcinoma	COAD/READ	0	0	Neutral	Control
ACH-001454	C10	Colon/Colorectal Cancer	Colon Adenocarcinoma	COAD/READ	0	0	Neutral	Control
ACH-001458	C75	Colon/Colorectal Cancer	Colon Adenocarcinoma	COAD/READ	0	0	Neutral	Control
ACH-001460	C84	Colon/Colorectal Cancer	Colon Adenocarcinoma	COAD/READ	0	0	Neutral	Control
ACH-001461	C99	Colon/Colorectal Cancer	Colon Adenocarcinoma	COAD/READ	0	0	Neutral	Control
ACH-000926	HT55	Colon/Colorectal Cancer	Colon Carcinoma	COAD/READ	0	0	Neutral	Control
ACH-000935	MDST8	Colon/Colorectal Cancer	Colon Carcinoma	COAD/READ	0	0	Neutral	Control
ACH-000950	LOVO	Colon/Colorectal Cancer	Colon Adenocarcinoma	COAD/READ	3	2	Neutral	KMT2D_LOF
ACH-000957	LS180	Colon/Colorectal Cancer	Colon Adenocarcinoma	COAD/READ	2	2	Neutral	KMT2D_LOF
ACH-000958	SW48	Colon/Colorectal Cancer	Colon Adenocarcinoma	COAD/READ	4	2	Neutral	KMT2D_LOF
ACH-000959	SNUC4	Colon/Colorectal Cancer	Colon Adenocarcinoma	COAD/READ	2	1	Neutral	KMT2D_LOF
ACH-000963	CCK81	Colon/Colorectal Cancer	Colon Adenocarcinoma	COAD/READ	5	2	Neutral	KMT2D_LOF
ACH-001345	GP5D	Colon/Colorectal Cancer	Colon Adenocarcinoma	COAD/READ	4	1	Neutral	KMT2D_LOF
ACH-000943	RKO	Colon/Colorectal Cancer	Colon Carcinoma	COAD/READ	5	2	Neutral	KMT2D_LOF
ACH-000383	OE33	Esophageal Cancer	Adenocarcinoma	ESCA	0	0	Neutral	Control
ACH-001500	FLO1	Esophageal Cancer	Adenocarcinoma	ESCA	0	0	Neutral	Control
ACH-001654	SKGT4	Esophageal Cancer	Adenocarcinoma	ESCA	0	0	Neutral	Control
ACH-000408	TE5	Esophageal Cancer	Squamous Cell Carcinoma	ESCA	0	0	Neutral	Control
ACH-000452	TE8	Esophageal Cancer	Squamous Cell Carcinoma	ESCA	0	0	Neutral	Control
ACH-000488	TE11	Esophageal Cancer	Squamous Cell Carcinoma	ESCA	0	0	Neutral	Control
ACH-000544	OE21	Esophageal Cancer	Squamous Cell Carcinoma	ESCA	0	0	Neutral	Control
ACH-000693	KYSE180	Esophageal Cancer	Squamous Cell Carcinoma	ESCA	0	0	Neutral	Control
ACH-000777	KYSE30	Esophageal Cancer	Squamous Cell Carcinoma	ESCA	0	0	Neutral	Control
ACH-000855	KYSE150	Esophageal Cancer	Squamous Cell Carcinoma	ESCA	0	0	Neutral	Control
ACH-000917	TE4	Esophageal Cancer	Squamous Cell Carcinoma	ESCA	0	0	Neutral	Control
ACH-001368	OACM51	Esophageal Cancer	Adenocarcinoma	ESCA	0	0	Loss	KMT2D_LOF
ACH-001496	ESO26	Esophageal Cancer	Adenocarcinoma	ESCA	0	0	Loss	KMT2D_LOF
ACH-000694	TE9	Esophageal Cancer	Squamous Cell Carcinoma	ESCA	1	1	Neutral	KMT2D_LOF
ACH-000188	SCC25	Head and Neck Cancer	Squamous Cell Carcinoma	HNSC	0	0	Neutral	Control
ACH-000472	HSC2	Head and Neck Cancer	Squamous Cell Carcinoma	HNSC	0	0	Neutral	Control
ACH-000682	SNU1066	Head and Neck Cancer	Squamous Cell Carcinoma	HNSC	0	0	Neutral	Control
ACH-000762	YD38	Head and Neck Cancer	Squamous Cell Carcinoma	HNSC	0	0	Neutral	Control
ACH-000832	CAL27	Head and Neck Cancer	Squamous Cell Carcinoma	HNSC	0	0	Neutral	Control
ACH-000846	FADU	Head and Neck Cancer	Squamous Cell Carcinoma	HNSC	0	0	Neutral	Control
ACH-000606	PECAPJ34CLONEC12	Head and Neck Cancer	Squamous Cell Carcinoma, basaloid	HNSC	0	0	Neutral	Control
ACH-001346	H103	Head and Neck Cancer	Squamous Cell Carcinoma, buccal mucosa	HNSC	0	0	Neutral	Control
ACH-001511	H413	Head and Neck Cancer	Squamous Cell Carcinoma, buccal mucosa	HNSC	0	0	Neutral	Control
ACH-000618	SNU1041	Head and Neck Cancer	Squamous Cell Carcinoma, hypopharyngeal	HNSC	0	0	Neutral	Control
ACH-000549	SNU1076	Head and Neck Cancer	Squamous Cell Carcinoma, laryngeal	HNSC	0	0	Neutral	Control
ACH-000228	BICR31	Head and Neck Cancer	Squamous Cell Carcinoma, oral	HNSC	0	0	Neutral	Control
ACH-000503	BICR16	Head and Neck Cancer	Squamous Cell Carcinoma, oral	HNSC	0	0	Neutral	Control
ACH-000518	CAL33	Head and Neck Cancer	Squamous Cell Carcinoma, oral	HNSC	0	0	Neutral	Control
ACH-000548	BHY	Head and Neck Cancer	Squamous Cell Carcinoma, oral	HNSC	0	0	Neutral	Control
ACH-000619	PECAPJ15	Head and Neck Cancer	Squamous Cell Carcinoma, oral	HNSC	0	0	Neutral	Control
ACH-000732	PECAPJ41CLONED2	Head and Neck Cancer	Squamous Cell Carcinoma, oral	HNSC	0	0	Neutral	Control
ACH-000794	BICR22	Head and Neck Cancer	Squamous Cell Carcinoma, oral	HNSC	0	0	Neutral	Control
ACH-001228	UPCISCC152	Head and Neck Cancer	Squamous Cell Carcinoma, oral	HNSC	0	0	Neutral	Control
ACH-001332	BICR78	Head and Neck Cancer	Squamous Cell Carcinoma, oral	HNSC	0	0	Neutral	Control
ACH-001510	H376	Head and Neck Cancer	Squamous Cell Carcinoma, oral	HNSC	0	0	Neutral	Control
ACH-000207	DETROIT562	Head and Neck Cancer	Squamous Cell Carcinoma, pharynx	HNSC	0	0	Neutral	Control
ACH-000630	YD8	Head and Neck Cancer	Squamous Cell Carcinoma, tongue	HNSC	0	0	Neutral	Control
ACH-000836	YD15	Head and Neck Cancer	Squamous Cell Carcinoma, tongue	HNSC	0	0	Neutral	Control
ACH-001509	H357	Head and Neck Cancer	Squamous Cell Carcinoma, tongue	HNSC	0	0	Neutral	Control
ACH-000500	SNU46	Head and Neck Cancer	Squamous Cell Carcinoma, laryngeal	HNSC	2	1	Neutral	KMT2D_LOF
ACH-000735	PECAPJ49	Head and Neck Cancer	Squamous Cell Carcinoma, oral	HNSC	1	1	Neutral	KMT2D_LOF
ACH-000740	A253	Head and Neck Cancer	Squamous Cell Carcinoma, salivary gland	HNSC	1	1	Neutral	KMT2D_LOF
ACH-000261	RERFLCAI	Lung Cancer	Non-Small Cell Lung Cancer (NSCLC), Squamous Cell Carcinoma	LUSC	0	0	Neutral	Control
ACH-000454	HCC95	Lung Cancer	Non-Small Cell Lung Cancer (NSCLC), Squamous Cell Carcinoma	LUSC	0	0	Neutral	Control
ACH-000481	NCIH2170	Lung Cancer	Non-Small Cell Lung Cancer (NSCLC), Squamous Cell Carcinoma	LUSC	0	0	Neutral	Control
ACH-000511	CALU1	Lung Cancer	Non-Small Cell Lung Cancer (NSCLC), Squamous Cell Carcinoma	LUSC	0	0	Neutral	Control
ACH-000563	EBC1	Lung Cancer	Non-Small Cell Lung Cancer (NSCLC), Squamous Cell Carcinoma	LUSC	0	0	Neutral	Control
ACH-000665	SKMES1	Lung Cancer	Non-Small Cell Lung Cancer (NSCLC), Squamous Cell Carcinoma	LUSC	0	0	Neutral	Control
ACH-000700	NCIH2882	Lung Cancer	Non-Small Cell Lung Cancer (NSCLC), Squamous Cell Carcinoma	LUSC	0	0	Neutral	Control
ACH-000747	NCIH1703	Lung Cancer	Non-Small Cell Lung Cancer (NSCLC), Squamous Cell Carcinoma	LUSC	0	0	Neutral	Control
ACH-000843	HARA	Lung Cancer	Non-Small Cell Lung Cancer (NSCLC), Squamous Cell Carcinoma	LUSC	0	0	Neutral	Control
ACH-000858	KNS62	Lung Cancer	Non-Small Cell Lung Cancer (NSCLC), Squamous Cell Carcinoma	LUSC	0	0	Neutral	Control
ACH-000975	HCC2450	Lung Cancer	Non-Small Cell Lung Cancer (NSCLC), Squamous Cell Carcinoma	LUSC	0	0	Neutral	Control
ACH-000390	LUDLU1	Lung Cancer	Non-Small Cell Lung Cancer (NSCLC), Squamous Cell Carcinoma	LUSC	1	1	Neutral	KMT2D_LOF
ACH-000585	EPLC272H	Lung Cancer	Non-Small Cell Lung Cancer (NSCLC), Squamous Cell Carcinoma	LUSC	1	1	Neutral	KMT2D_LOF
ACH-000769	LK2	Lung Cancer	Non-Small Cell Lung Cancer (NSCLC), Squamous Cell Carcinoma	LUSC	1	1	Neutral	KMT2D_LOF
ACH-000583	MC116	Lymphoma	B-cell, Non-Hodgkins	NHL_B	0	0	Neutral	Control
ACH-000654	RAJI	Lymphoma	B-cell, Non-Hodgkins, Burkitts	NHL_B	0	0	Neutral	Control
ACH-001450	BLUE1	Lymphoma	B-cell, Non-Hodgkins, Burkitts	NHL_B	0	0	Neutral	Control
ACH-000697	A3KAW	Lymphoma	Diffuse Large B-cell Lymphoma (DLBCL)	NHL_B	0	0	Neutral	Control
ACH-000402	BL70	Lymphoma	B-cell, Non-Hodgkins, Burkitts	NHL_B	1	1	Neutral	KMT2D_LOF
ACH-001677	U2904	Lymphoma	B-cell, unspecified	NHL_B	2	2	Neutral	KMT2D_LOF
ACH-000315	KARPAS422	Lymphoma	Diffuse Large B-cell Lymphoma (DLBCL)	NHL_B	1	1	Neutral	KMT2D_LOF
ACH-000334	DB	Lymphoma	Diffuse Large B-cell Lymphoma (DLBCL)	NHL_B	2	2	Neutral	KMT2D_LOF
ACH-000182	SNU869	Bile_Duct_Cancer	Cholangiocarcinoma, extrahepatic	Pan_cancer	0	0	Neutral	Control
ACH-000377	SNU478	Bile_Duct_Cancer	Cholangiocarcinoma, extrahepatic	Pan_cancer	0	0	Neutral	Control
ACH-000461	SNU1196	Bile_Duct_Cancer	Cholangiocarcinoma, extrahepatic	Pan_cancer	0	0	Neutral	Control
ACH-001494	EGI1	Bile_Duct_Cancer	Cholangiocarcinoma, extrahepatic	Pan_cancer	0	0	Neutral	Control
ACH-001536	KKU100	Bile_Duct_Cancer	Cholangiocarcinoma, extrahepatic	Pan_cancer	0	0	Neutral	Control
ACH-001673	TFK1	Bile_Duct_Cancer	Cholangiocarcinoma, extrahepatic	Pan_cancer	0	0	Neutral	Control
ACH-001997	ECC2	Bile_Duct_Cancer	Cholangiocarcinoma, extrahepatic	Pan_cancer	0	0	Neutral	Control
ACH-001538	KKU213	Bile_Duct_Cancer	Cholangiocarcinoma, intrahepatic	Pan_cancer	0	0	Neutral	Control
ACH-001835	ICC106	Bile_Duct_Cancer	Cholangiocarcinoma, intrahepatic	Pan_cancer	0	0	Neutral	Control
ACH-001836	ICC108	Bile_Duct_Cancer	Cholangiocarcinoma, intrahepatic	Pan_cancer	0	0	Neutral	Control
ACH-001838	ICC12	Bile_Duct_Cancer	Cholangiocarcinoma, intrahepatic	Pan_cancer	0	0	Neutral	Control
ACH-001842	ICC2	Bile_Duct_Cancer	Cholangiocarcinoma, intrahepatic	Pan_cancer	0	0	Neutral	Control
ACH-001848	ICC8	Bile_Duct_Cancer	Cholangiocarcinoma, intrahepatic	Pan_cancer	0	0	Neutral	Control
ACH-001849	ICC9	Bile_Duct_Cancer	Cholangiocarcinoma, intrahepatic	Pan_cancer	0	0	Neutral	Control
ACH-001853	KMCH1	Bile_Duct_Cancer	Cholangiocarcinoma, intrahepatic	Pan_cancer	0	0	Neutral	Control
ACH-001856	RBE	Bile_Duct_Cancer	Cholangiocarcinoma, intrahepatic	Pan_cancer	0	0	Neutral	Control
ACH-001857	SG231	Bile_Duct_Cancer	Cholangiocarcinoma, intrahepatic	Pan_cancer	0	0	Neutral	Control
ACH-001858	SSP25	Bile_Duct_Cancer	Cholangiocarcinoma, intrahepatic	Pan_cancer	0	0	Neutral	Control
ACH-001959	CCLP1	Bile_Duct_Cancer	Cholangiocarcinoma, intrahepatic	Pan_cancer	0	0	Neutral	Control
ACH-001960	CCSW1	Bile_Duct_Cancer	Cholangiocarcinoma, intrahepatic	Pan_cancer	0	0	Neutral	Control
ACH-000011	253J	Bladder_Cancer	Carcinoma	Pan_cancer	0	0	Neutral	Control
ACH-000018	T24	Bladder_Cancer	Carcinoma	Pan_cancer	0	0	Neutral	Control
ACH-000547	HT1197	Bladder_Cancer	Carcinoma	Pan_cancer	0	0	Neutral	Control
ACH-000724	HT1376	Bladder_Cancer	Carcinoma	Pan_cancer	0	0	Neutral	Control
ACH-000753	JMSU1	Bladder_Cancer	Carcinoma	Pan_cancer	0	0	Neutral	Control
ACH-000862	KMBC2	Bladder_Cancer	Carcinoma	Pan_cancer	0	0	Neutral	Control
ACH-000896	647V	Bladder_Cancer	Carcinoma	Pan_cancer	0	0	Neutral	Control
ACH-001183	RT11284	Bladder_Cancer	Carcinoma	Pan_cancer	0	0	Neutral	Control
ACH-000839	SCABER	Bladder_Cancer	Squamous Cell Carcinoma	Pan_cancer	0	0	Neutral	Control
ACH-001411	UMUC5	Bladder_Cancer	Squamous Cell Carcinoma	Pan_cancer	0	0	Neutral	Control
ACH-000142	CAL29	Bladder_Cancer	Transitional Cell Carcinoma	Pan_cancer	0	0	Neutral	Control
ACH-000473	RT112	Bladder_Cancer	Transitional Cell Carcinoma	Pan_cancer	0	0	Neutral	Control
ACH-000593	BC3C	Bladder_Cancer	Transitional Cell Carcinoma	Pan_cancer	0	0	Neutral	Control
ACH-000720	TCCSUP	Bladder_Cancer	Transitional Cell Carcinoma	Pan_cancer	0	0	Neutral	Control
ACH-000802	BFTC905	Bladder_Cancer	Transitional Cell Carcinoma	Pan_cancer	0	0	Neutral	Control
ACH-000834	UMUC1	Bladder_Cancer	Transitional Cell Carcinoma	Pan_cancer	0	0	Neutral	Control
ACH-001412	UMUC10	Bladder_Cancer	Transitional Cell Carcinoma	Pan_cancer	0	0	Neutral	Control
ACH-001416	UMUC9	Bladder_Cancer	Transitional Cell Carcinoma	Pan_cancer	0	0	Neutral	Control
ACH-000516	CAL78	Bone_Cancer	Chondrosarcoma	Pan_cancer	0	0	Neutral	Control
ACH-001956	MUGCHOR1	Bone_Cancer	Chordoma	Pan_cancer	0	0	Neutral	Control
ACH-001957	UMCHOR1	Bone_Cancer	Chordoma	Pan_cancer	0	0	Neutral	Control
ACH-002204	UCH2	Bone_Cancer	Chordoma, sacral	Pan_cancer	0	0	Neutral	Control
ACH-000039	SKNMC	Bone_Cancer	Ewings Sarcoma	Pan_cancer	0	0	Neutral	Control
ACH-000041	RDES	Bone_Cancer	Ewings Sarcoma	Pan_cancer	0	0	Neutral	Control
ACH-000052	A673	Bone_Cancer	Ewings Sarcoma	Pan_cancer	0	0	Neutral	Control
ACH-000279	EWS502	Bone_Cancer	Ewings Sarcoma	Pan_cancer	0	0	Neutral	Control
ACH-001033	CHLA57	Bone_Cancer	Ewings Sarcoma	Pan_cancer	0	0	Neutral	Control
ACH-001038	COGE352	Bone_Cancer	Ewings Sarcoma	Pan_cancer	0	0	Neutral	Control
ACH-001192	SKNEP1	Bone_Cancer	Ewings Sarcoma	Pan_cancer	0	0	Neutral	Control
ACH-001193	SKPNDW	Bone_Cancer	Ewings Sarcoma	Pan_cancer	0	0	Neutral	Control
ACH-001283	TC106	Bone_Cancer	Ewings Sarcoma	Pan_cancer	0	0	Neutral	Control
ACH-001430	TC138	Bone_Cancer	Ewings Sarcoma	Pan_cancer	0	0	Neutral	Control
ACH-001431	TC205	Bone_Cancer	Ewings Sarcoma	Pan_cancer	0	0	Neutral	Control
ACH-000082	G292CLONEA141B1	Bone_Cancer	Osteosarcoma	Pan_cancer	0	0	Neutral	Control
ACH-000364	U2OS	Bone_Cancer	Osteosarcoma	Pan_cancer	0	0	Neutral	Control
ACH-001001	143B	Bone_Cancer	Osteosarcoma	Pan_cancer	0	0	Neutral	Control
ACH-001526	HUO9	Bone_Cancer	Osteosarcoma	Pan_cancer	0	0	Neutral	Control
ACH-001715	CAL72	Bone_Cancer	Osteosarcoma	Pan_cancer	0	0	Neutral	Control
ACH-001814	OS252	Bone_Cancer	Osteosarcoma	Pan_cancer	0	0	Neutral	Control
ACH-000040	U118MG	Brain_Cancer	Astrocytoma	Pan_cancer	0	0	Neutral	Control
ACH-000075	U87MG	Brain_Cancer	Astrocytoma	Pan_cancer	0	0	Neutral	Control
ACH-000128	LN319	Brain_Cancer	Astrocytoma	Pan_cancer	0	0	Neutral	Control
ACH-000137	8MGBA	Brain_Cancer	Astrocytoma	Pan_cancer	0	0	Neutral	Control
ACH-000232	U251MG	Brain_Cancer	Astrocytoma	Pan_cancer	0	0	Neutral	Control
ACH-000323	42MGBA	Brain_Cancer	Astrocytoma	Pan_cancer	0	0	Neutral	Control
ACH-000329	CCFSTTG1	Brain_Cancer	Astrocytoma	Pan_cancer	0	0	Neutral	Control
ACH-000437	SW1088	Brain_Cancer	Astrocytoma	Pan_cancer	0	0	Neutral	Control
ACH-000036	U343	Brain_Cancer	Glioblastoma	Pan_cancer	0	0	Neutral	Control
ACH-000098	GAMG	Brain_Cancer	Glioblastoma	Pan_cancer	0	0	Neutral	Control
ACH-000152	M059K	Brain_Cancer	Glioblastoma	Pan_cancer	0	0	Neutral	Control
ACH-000215	LN382	Brain_Cancer	Glioblastoma	Pan_cancer	0	0	Neutral	Control
ACH-000244	DKMG	Brain_Cancer	Glioblastoma	Pan_cancer	0	0	Neutral	Control
ACH-000368	SNU1105	Brain_Cancer	Glioblastoma	Pan_cancer	0	0	Neutral	Control
ACH-000376	SF295	Brain_Cancer	Glioblastoma	Pan_cancer	0	0	Neutral	Control
ACH-000464	CAS1	Brain_Cancer	Glioblastoma	Pan_cancer	0	0	Neutral	Control
ACH-000469	YH13	Brain_Cancer	Glioblastoma	Pan_cancer	0	0	Neutral	Control
ACH-000570	YKG1	Brain_Cancer	Glioblastoma	Pan_cancer	0	0	Neutral	Control
ACH-000571	T98G	Brain_Cancer	Glioblastoma	Pan_cancer	0	0	Neutral	Control
ACH-000622	KNS42	Brain_Cancer	Glioblastoma	Pan_cancer	0	0	Neutral	Control
ACH-000623	SNU201	Brain_Cancer	Glioblastoma	Pan_cancer	0	0	Neutral	Control
ACH-000673	LN443	Brain_Cancer	Glioblastoma	Pan_cancer	0	0	Neutral	Control
ACH-000738	GB1	Brain_Cancer	Glioblastoma	Pan_cancer	0	0	Neutral	Control
ACH-000760	LNZ308	Brain_Cancer	Glioblastoma	Pan_cancer	0	0	Neutral	Control
ACH-000819	LN18	Brain_Cancer	Glioblastoma	Pan_cancer	0	0	Neutral	Control
ACH-000887	SF172	Brain_Cancer	Glioblastoma	Pan_cancer	0	0	Neutral	Control
ACH-001329	ANGMCSS	Brain_Cancer	Glioblastoma	Pan_cancer	0	0	Neutral	Control
ACH-001608	NP2	Brain_Cancer	Glioblastoma	Pan_cancer	0	0	Neutral	Control
ACH-001611	NP8	Brain_Cancer	Glioblastoma	Pan_cancer	0	0	Neutral	Control
ACH-001622	ONDA7	Brain_Cancer	Glioblastoma	Pan_cancer	0	0	Neutral	Control
ACH-001624	ONDA9	Brain_Cancer	Glioblastoma	Pan_cancer	0	0	Neutral	Control
ACH-000273	SF539	Brain_Cancer	Glioma	Pan_cancer	0	0	Neutral	Control
ACH-000389	H4	Brain_Cancer	Glioma	Pan_cancer	0	0	Neutral	Control
ACH-000504	SNB75	Brain_Cancer	Glioma	Pan_cancer	0	0	Neutral	Control
ACH-000592	TM31	Brain_Cancer	Glioma	Pan_cancer	0	0	Neutral	Control
ACH-000055	D283MED	Brain_Cancer	Medulloblastoma	Pan_cancer	0	0	Neutral	Control
ACH-000095	D341	Brain_Cancer	Medulloblastoma	Pan_cancer	0	0	Neutral	Control
ACH-000211	DAOY	Brain_Cancer	Medulloblastoma	Pan_cancer	0	0	Neutral	Control
ACH-000776	ONS76	Brain_Cancer	Medulloblastoma	Pan_cancer	0	0	Neutral	Control
ACH-001053	D425	Brain_Cancer	Medulloblastoma	Pan_cancer	0	0	Neutral	Control
ACH-001054	D458	Brain_Cancer	Medulloblastoma	Pan_cancer	0	0	Neutral	Control
ACH-001173	R262	Brain_Cancer	Medulloblastoma	Pan_cancer	0	0	Neutral	Control
ACH-001232	UW228	Brain_Cancer	Medulloblastoma	Pan_cancer	0	0	Neutral	Control
ACH-000025	CH157MN	Brain_Cancer	Meningioma	Pan_cancer	0	0	Neutral	Control
ACH-000067	HS683	Brain_Cancer	Oligodendroglioma	Pan_cancer	0	0	Neutral	Control
ACH-000807	SNU738	Brain_Cancer	Oligodendroglioma	Pan_cancer	0	0	Neutral	Control
ACH-000097	ZR751	Breast_Cancer	Breast Ductal Carcinoma	Pan_cancer	0	0	Neutral	Control
ACH-000111	HCC1187	Breast_Cancer	Breast Ductal Carcinoma	Pan_cancer	0	0	Neutral	Control
ACH-000276	HCC38	Breast_Cancer	Breast Ductal Carcinoma	Pan_cancer	0	0	Neutral	Control
ACH-000277	HCC1419	Breast_Cancer	Breast Ductal Carcinoma	Pan_cancer	0	0	Neutral	Control
ACH-000288	BT549	Breast_Cancer	Breast Ductal Carcinoma	Pan_cancer	0	0	Neutral	Control
ACH-000374	HCC1143	Breast_Cancer	Breast Ductal Carcinoma	Pan_cancer	0	0	Neutral	Control
ACH-000621	MDAMB157	Breast_Cancer	Breast Ductal Carcinoma	Pan_cancer	0	0	Neutral	Control
ACH-000624	HCC1806	Breast_Cancer	Breast Ductal Carcinoma	Pan_cancer	0	0	Neutral	Control
ACH-000699	HCC1395	Breast_Cancer	Breast Ductal Carcinoma	Pan_cancer	0	0	Neutral	Control
ACH-000711	JIMT1	Breast_Cancer	Breast Ductal Carcinoma	Pan_cancer	0	0	Neutral	Control
ACH-000725	HCC202	Breast_Cancer	Breast Ductal Carcinoma	Pan_cancer	0	0	Neutral	Control
ACH-000859	HCC1954	Breast_Cancer	Breast Ductal Carcinoma	Pan_cancer	0	0	Neutral	Control
ACH-001390	SUM149PT	Breast_Cancer	Breast Ductal Carcinoma	Pan_cancer	0	0	Neutral	Control
ACH-000019	MCF7	Breast_Cancer	Carcinoma	Pan_cancer	0	0	Neutral	Control
ACH-000028	KPL1	Breast_Cancer	Carcinoma	Pan_cancer	0	0	Neutral	Control
ACH-000148	HS578T	Breast_Cancer	Carcinoma	Pan_cancer	0	0	Neutral	Control
ACH-000258	DU4475	Breast_Cancer	Carcinoma	Pan_cancer	0	0	Neutral	Control
ACH-000352	HCC1428	Breast_Cancer	Carcinoma	Pan_cancer	0	0	Neutral	Control
ACH-000768	MDAMB231	Breast_Cancer	Carcinoma	Pan_cancer	0	0	Neutral	Control
ACH-000783	CAMA1	Breast_Cancer	Carcinoma	Pan_cancer	0	0	Neutral	Control
ACH-000849	MDAMB468	Breast_Cancer	Carcinoma	Pan_cancer	0	0	Neutral	Control
ACH-000910	MDAMB453	Breast_Cancer	Carcinoma	Pan_cancer	0	0	Neutral	Control
ACH-001391	SUM159PT	Breast_Cancer	Carcinoma	Pan_cancer	0	0	Neutral	Control
ACH-001394	SUM229PE	Breast_Cancer	Carcinoma	Pan_cancer	0	0	Neutral	Control
ACH-001396	SUM52PE	Breast_Cancer	Carcinoma	Pan_cancer	0	0	Neutral	Control
ACH-000556	SIHA	Cervical_Cancer	Carcinoma	Pan_cancer	0	0	Neutral	Control
ACH-001335	C4II	Cervical_Cancer	Carcinoma	Pan_cancer	0	0	Neutral	Control
ACH-001402	SW756	Cervical_Cancer	Squamous Cell Carcinoma	Pan_cancer	0	0	Neutral	Control
ACH-001515	HCS2	Cervical_Cancer	Squamous Cell Carcinoma	Pan_cancer	0	0	Neutral	Control
ACH-000202	COLO320	Colon_Colorectal_Cancer	Adenocarcinoma	Pan_cancer	0	0	Neutral	Control
ACH-000253	COLO201	Colon_Colorectal_Cancer	Adenocarcinoma	Pan_cancer	0	0	Neutral	Control
ACH-000286	SNU1033	Colon_Colorectal_Cancer	Adenocarcinoma	Pan_cancer	0	0	Neutral	Control
ACH-000296	OUMS23	Colon_Colorectal_Cancer	Adenocarcinoma	Pan_cancer	0	0	Neutral	Control
ACH-000381	T84	Colon_Colorectal_Cancer	Adenocarcinoma	Pan_cancer	0	0	Neutral	Control
ACH-000403	NCIH747	Colon_Colorectal_Cancer	Adenocarcinoma	Pan_cancer	0	0	Neutral	Control
ACH-000421	SW837	Colon_Colorectal_Cancer	Adenocarcinoma	Pan_cancer	0	0	Neutral	Control
ACH-000467	HCC56	Colon_Colorectal_Cancer	Adenocarcinoma	Pan_cancer	0	0	Neutral	Control
ACH-000470	SW1463	Colon_Colorectal_Cancer	Adenocarcinoma	Pan_cancer	0	0	Neutral	Control
ACH-000491	NCIH716	Colon_Colorectal_Cancer	Adenocarcinoma	Pan_cancer	0	0	Neutral	Control
ACH-000651	SW620	Colon_Colorectal_Cancer	Adenocarcinoma	Pan_cancer	0	0	Neutral	Control
ACH-000683	SNU503	Colon_Colorectal_Cancer	Adenocarcinoma	Pan_cancer	0	0	Neutral	Control
ACH-001061	DLD1	Colon_Colorectal_Cancer	Colon Adenocarcinoma	Pan_cancer	0	0	Neutral	Control
ACH-001454	C10	Colon_Colorectal_Cancer	Colon Adenocarcinoma	Pan_cancer	0	0	Neutral	Control
ACH-001458	C75	Colon_Colorectal_Cancer	Colon Adenocarcinoma	Pan_cancer	0	0	Neutral	Control
ACH-001460	C84	Colon_Colorectal_Cancer	Colon Adenocarcinoma	Pan_cancer	0	0	Neutral	Control
ACH-001461	C99	Colon_Colorectal_Cancer	Colon Adenocarcinoma	Pan_cancer	0	0	Neutral	Control
ACH-000926	HT55	Colon_Colorectal_Cancer	Colon Carcinoma	Pan_cancer	0	0	Neutral	Control
ACH-000935	MDST8	Colon_Colorectal_Cancer	Colon Carcinoma	Pan_cancer	0	0	Neutral	Control
ACH-001529	JAR	Endometrial_Uterine_Cancer	Choriocarcinoma	Pan_cancer	0	0	Neutral	Control
ACH-001530	JEG3	Endometrial_Uterine_Cancer	Choriocarcinoma	Pan_cancer	0	0	Neutral	Control
ACH-000397	TEN	Endometrial_Uterine_Cancer	Clear Cell Carcinoma	Pan_cancer	0	0	Neutral	Control
ACH-000293	KLE	Endometrial_Uterine_Cancer	Endometrial Adenocarcinoma	Pan_cancer	0	0	Neutral	Control
ACH-000993	JHUEM7	Endometrial_Uterine_Cancer	Endometrial Adenocarcinoma	Pan_cancer	0	0	Neutral	Control
ACH-000407	SNU685	Endometrial_Uterine_Cancer	Malignant Mixed Mullerian Tumor (MMMT)	Pan_cancer	0	0	Neutral	Control
ACH-000302	SNU1077	Endometrial_Uterine_Cancer	Mullerian Carcinoma	Pan_cancer	0	0	Neutral	Control
ACH-001651	SKGI	Endometrial_Uterine_Cancer	Squamous Cell Carcinoma	Pan_cancer	0	0	Neutral	Control
ACH-001495	EMTOKA	Endometrial_Uterine_Cancer	Uterine Carcinosarcoma	Pan_cancer	0	0	Neutral	Control
ACH-000831	HEC50B	Endometrial_Uterine_Cancer	Uterine/Endometrial Adenocarcinoma	Pan_cancer	0	0	Neutral	Control
ACH-000383	OE33	Esophageal_Cancer	Adenocarcinoma	Pan_cancer	0	0	Neutral	Control
ACH-001500	FLO1	Esophageal_Cancer	Adenocarcinoma	Pan_cancer	0	0	Neutral	Control
ACH-001654	SKGT4	Esophageal_Cancer	Adenocarcinoma	Pan_cancer	0	0	Neutral	Control
ACH-000408	TE5	Esophageal_Cancer	Squamous Cell Carcinoma	Pan_cancer	0	0	Neutral	Control
ACH-000452	TE8	Esophageal_Cancer	Squamous Cell Carcinoma	Pan_cancer	0	0	Neutral	Control
ACH-000488	TE11	Esophageal_Cancer	Squamous Cell Carcinoma	Pan_cancer	0	0	Neutral	Control
ACH-000544	OE21	Esophageal_Cancer	Squamous Cell Carcinoma	Pan_cancer	0	0	Neutral	Control
ACH-000693	KYSE180	Esophageal_Cancer	Squamous Cell Carcinoma	Pan_cancer	0	0	Neutral	Control
ACH-000777	KYSE30	Esophageal_Cancer	Squamous Cell Carcinoma	Pan_cancer	0	0	Neutral	Control
ACH-000855	KYSE150	Esophageal_Cancer	Squamous Cell Carcinoma	Pan_cancer	0	0	Neutral	Control
ACH-000917	TE4	Esophageal_Cancer	Squamous Cell Carcinoma	Pan_cancer	0	0	Neutral	Control
ACH-001295	Y79	Eye_Cancer	Retinoblastoma	Pan_cancer	0	0	Neutral	Control
ACH-001554	MEL202	Eye_Cancer	Uveal Melanoma	Pan_cancer	0	0	Neutral	Control
ACH-002015	MEL285	Eye_Cancer	Uveal Melanoma	Pan_cancer	0	0	Neutral	Control
ACH-000133	HS729	Fibroblast	Soft tissue	Pan_cancer	0	0	Neutral	Control
ACH-000141	SNU308	Gallbladder_Cancer	Adenocarcinoma	Pan_cancer	0	0	Neutral	Control
ACH-001607	NOZ	Gallbladder_Cancer	Adenocarcinoma	Pan_cancer	0	0	Neutral	Control
ACH-000247	OCUM1	Gastric_Cancer	Adenocarcinoma	Pan_cancer	0	0	Neutral	Control
ACH-000255	LMSU	Gastric_Cancer	Adenocarcinoma	Pan_cancer	0	0	Neutral	Control
ACH-000344	SNU668	Gastric_Cancer	Adenocarcinoma	Pan_cancer	0	0	Neutral	Control
ACH-000356	MKN45	Gastric_Cancer	Adenocarcinoma	Pan_cancer	0	0	Neutral	Control
ACH-000485	GSU	Gastric_Cancer	Adenocarcinoma	Pan_cancer	0	0	Neutral	Control
ACH-000616	HS746T	Gastric_Cancer	Adenocarcinoma	Pan_cancer	0	0	Neutral	Control
ACH-000758	MKN74	Gastric_Cancer	Adenocarcinoma	Pan_cancer	0	0	Neutral	Control
ACH-000880	AGS	Gastric_Cancer	Adenocarcinoma	Pan_cancer	0	0	Neutral	Control
ACH-001653	SKGT2	Gastric_Cancer	Adenocarcinoma	Pan_cancer	0	0	Neutral	Control
ACH-000764	SH10TC	Gastric_Cancer	Adenocarcinoma, mucinous	Pan_cancer	0	0	Neutral	Control
ACH-000188	SCC25	Head_and_Neck_Cancer	Squamous Cell Carcinoma	Pan_cancer	0	0	Neutral	Control
ACH-000472	HSC2	Head_and_Neck_Cancer	Squamous Cell Carcinoma	Pan_cancer	0	0	Neutral	Control
ACH-000682	SNU1066	Head_and_Neck_Cancer	Squamous Cell Carcinoma	Pan_cancer	0	0	Neutral	Control
ACH-000762	YD38	Head_and_Neck_Cancer	Squamous Cell Carcinoma	Pan_cancer	0	0	Neutral	Control
ACH-000832	CAL27	Head_and_Neck_Cancer	Squamous Cell Carcinoma	Pan_cancer	0	0	Neutral	Control
ACH-000846	FADU	Head_and_Neck_Cancer	Squamous Cell Carcinoma	Pan_cancer	0	0	Neutral	Control
ACH-000606	PECAPJ34CLONEC12	Head_and_Neck_Cancer	Squamous Cell Carcinoma, basaloid	Pan_cancer	0	0	Neutral	Control
ACH-001346	H103	Head_and_Neck_Cancer	Squamous Cell Carcinoma, buccal mucosa	Pan_cancer	0	0	Neutral	Control
ACH-001511	H413	Head_and_Neck_Cancer	Squamous Cell Carcinoma, buccal mucosa	Pan_cancer	0	0	Neutral	Control
ACH-000618	SNU1041	Head_and_Neck_Cancer	Squamous Cell Carcinoma, hypopharyngeal	Pan_cancer	0	0	Neutral	Control
ACH-000549	SNU1076	Head_and_Neck_Cancer	Squamous Cell Carcinoma, laryngeal	Pan_cancer	0	0	Neutral	Control
ACH-000228	BICR31	Head_and_Neck_Cancer	Squamous Cell Carcinoma, oral	Pan_cancer	0	0	Neutral	Control
ACH-000503	BICR16	Head_and_Neck_Cancer	Squamous Cell Carcinoma, oral	Pan_cancer	0	0	Neutral	Control
ACH-000518	CAL33	Head_and_Neck_Cancer	Squamous Cell Carcinoma, oral	Pan_cancer	0	0	Neutral	Control
ACH-000548	BHY	Head_and_Neck_Cancer	Squamous Cell Carcinoma, oral	Pan_cancer	0	0	Neutral	Control
ACH-000619	PECAPJ15	Head_and_Neck_Cancer	Squamous Cell Carcinoma, oral	Pan_cancer	0	0	Neutral	Control
ACH-000732	PECAPJ41CLONED2	Head_and_Neck_Cancer	Squamous Cell Carcinoma, oral	Pan_cancer	0	0	Neutral	Control
ACH-000794	BICR22	Head_and_Neck_Cancer	Squamous Cell Carcinoma, oral	Pan_cancer	0	0	Neutral	Control
ACH-001228	UPCISCC152	Head_and_Neck_Cancer	Squamous Cell Carcinoma, oral	Pan_cancer	0	0	Neutral	Control
ACH-001332	BICR78	Head_and_Neck_Cancer	Squamous Cell Carcinoma, oral	Pan_cancer	0	0	Neutral	Control
ACH-001510	H376	Head_and_Neck_Cancer	Squamous Cell Carcinoma, oral	Pan_cancer	0	0	Neutral	Control
ACH-000207	DETROIT562	Head_and_Neck_Cancer	Squamous Cell Carcinoma, pharynx	Pan_cancer	0	0	Neutral	Control
ACH-000630	YD8	Head_and_Neck_Cancer	Squamous Cell Carcinoma, tongue	Pan_cancer	0	0	Neutral	Control
ACH-000836	YD15	Head_and_Neck_Cancer	Squamous Cell Carcinoma, tongue	Pan_cancer	0	0	Neutral	Control
ACH-001509	H357	Head_and_Neck_Cancer	Squamous Cell Carcinoma, tongue	Pan_cancer	0	0	Neutral	Control
ACH-000234	CAKI2	Kidney_Cancer	Renal Carcinoma, clear cell	Pan_cancer	0	0	Neutral	Control
ACH-000433	CAKI1	Kidney_Cancer	Renal Carcinoma, clear cell	Pan_cancer	0	0	Neutral	Control
ACH-000684	KMRC1	Kidney_Cancer	Renal Carcinoma, clear cell	Pan_cancer	0	0	Neutral	Control
ACH-000792	BFTC909	Kidney_Cancer	Renal Carcinoma, transitional cell	Pan_cancer	0	0	Neutral	Control
ACH-000127	SLR20	Kidney_Cancer	Renal Cell Carcinoma	Pan_cancer	0	0	Neutral	Control
ACH-000159	OSRC2	Kidney_Cancer	Renal Cell Carcinoma	Pan_cancer	0	0	Neutral	Control
ACH-000189	RCC10RGB	Kidney_Cancer	Renal Cell Carcinoma	Pan_cancer	0	0	Neutral	Control
ACH-000250	KMRC20	Kidney_Cancer	Renal Cell Carcinoma	Pan_cancer	0	0	Neutral	Control
ACH-000272	SLR24	Kidney_Cancer	Renal Cell Carcinoma	Pan_cancer	0	0	Neutral	Control
ACH-000317	TUHR14TKB	Kidney_Cancer	Renal Cell Carcinoma	Pan_cancer	0	0	Neutral	Control
ACH-000484	VMRCRCW	Kidney_Cancer	Renal Cell Carcinoma	Pan_cancer	0	0	Neutral	Control
ACH-000495	TUHR4TKB	Kidney_Cancer	Renal Cell Carcinoma	Pan_cancer	0	0	Neutral	Control
ACH-000600	SLR26	Kidney_Cancer	Renal Cell Carcinoma	Pan_cancer	0	0	Neutral	Control
ACH-000375	G402	Kidney_Cancer	Renal Leiomyoblastoma	Pan_cancer	0	0	Neutral	Control
ACH-001163	CCLFPEDS0001T	Kidney_Cancer	Renal Medullary Carcinoma	Pan_cancer	0	0	Neutral	Control
ACH-000782	SEM	Leukemia	Acute Lymphoblastic Leukemia (ALL), B-cell	Pan_cancer	0	0	Neutral	Control
ACH-000938	NALM6	Leukemia	Acute Lymphoblastic Leukemia (ALL), B-cell	Pan_cancer	0	0	Neutral	Control
ACH-001735	SEMK2	Leukemia	Acute Lymphoblastic Leukemia (ALL), B-cell	Pan_cancer	0	0	Neutral	Control
ACH-001736	HB1119	Leukemia	Acute Lymphoblastic Leukemia (ALL), B-cell	Pan_cancer	0	0	Neutral	Control
ACH-001737	HSB2	Leukemia	Acute Lymphoblastic Leukemia (ALL), T-cell	Pan_cancer	0	0	Neutral	Control
ACH-000045	MV411	Leukemia	Acute Myelogenous Leukemia (AML)	Pan_cancer	0	0	Neutral	Control
ACH-000362	MOLM13	Leukemia	Acute Myelogenous Leukemia (AML)	Pan_cancer	0	0	Neutral	Control
ACH-001129	MONOMAC1	Leukemia	Acute Myelogenous Leukemia (AML)	Pan_cancer	0	0	Neutral	Control
ACH-001618	OCIM2	Leukemia	Acute Myelogenous Leukemia (AML)	Pan_cancer	0	0	Neutral	Control
ACH-001647	SHI1	Leukemia	Acute Myelogenous Leukemia (AML)	Pan_cancer	0	0	Neutral	Control
ACH-000263	KASUMI1	Leukemia	Acute Myelogenous Leukemia (AML), M2 (Myeloblastic)	Pan_cancer	0	0	Neutral	Control
ACH-000294	NB4	Leukemia	Acute Myelogenous Leukemia (AML), M3 (Promyelocytic)	Pan_cancer	0	0	Neutral	Control
ACH-000113	OCIAML2	Leukemia	Acute Myelogenous Leukemia (AML), M4 (Myelomonocytic)	Pan_cancer	0	0	Neutral	Control
ACH-000168	NOMO1	Leukemia	Acute Myelogenous Leukemia (AML), M5 (Eosinophilic/Monocytic)	Pan_cancer	0	0	Neutral	Control
ACH-000198	EOL1	Leukemia	Acute Myelogenous Leukemia (AML), M5 (Eosinophilic/Monocytic)	Pan_cancer	0	0	Neutral	Control
ACH-000557	AML193	Leukemia	Acute Myelogenous Leukemia (AML), M5 (Eosinophilic/Monocytic)	Pan_cancer	0	0	Neutral	Control
ACH-000770	P31FUJ	Leukemia	Acute Myelogenous Leukemia (AML), M5 (Eosinophilic/Monocytic)	Pan_cancer	0	0	Neutral	Control
ACH-000004	HEL	Leukemia	Acute Myelogenous Leukemia (AML), M6 (Erythroleukemia)	Pan_cancer	0	0	Neutral	Control
ACH-000005	HEL9217	Leukemia	Acute Myelogenous Leukemia (AML), M6 (Erythroleukemia)	Pan_cancer	0	0	Neutral	Control
ACH-000487	F36P	Leukemia	Acute Myelogenous Leukemia (AML), M6 (Erythroleukemia)	Pan_cancer	0	0	Neutral	Control
ACH-000076	NCO2	Leukemia	Chronic Myelogenous Leukemia (CML)	Pan_cancer	0	0	Neutral	Control
ACH-000074	KU812	Leukemia	Chronic Myelogenous Leukemia (CML), blast crisis	Pan_cancer	0	0	Neutral	Control
ACH-000295	EM2	Leukemia	Chronic Myelogenous Leukemia (CML), blast crisis	Pan_cancer	0	0	Neutral	Control
ACH-000551	K562	Leukemia	Chronic Myelogenous Leukemia (CML), blast crisis	Pan_cancer	0	0	Neutral	Control
ACH-000604	KYO1	Leukemia	Chronic Myelogenous Leukemia (CML), blast crisis	Pan_cancer	0	0	Neutral	Control
ACH-001802	LPS853	Liposarcoma	DDLPS	Pan_cancer	0	0	Neutral	Control
ACH-001791	LPS6	Liposarcoma	Unknown	Pan_cancer	0	0	Neutral	Control
ACH-000671	HUH6	Liver_Cancer	Hepatoblastoma	Pan_cancer	0	0	Neutral	Control
ACH-000217	JHH6	Liver_Cancer	Hepatocellular Carcinoma	Pan_cancer	0	0	Neutral	Control
ACH-000221	SNU398	Liver_Cancer	Hepatocellular Carcinoma	Pan_cancer	0	0	Neutral	Control
ACH-000316	SNU886	Liver_Cancer	Hepatocellular Carcinoma	Pan_cancer	0	0	Neutral	Control
ACH-000361	SKHEP1	Liver_Cancer	Hepatocellular Carcinoma	Pan_cancer	0	0	Neutral	Control
ACH-000420	SNU449	Liver_Cancer	Hepatocellular Carcinoma	Pan_cancer	0	0	Neutral	Control
ACH-000422	SNU475	Liver_Cancer	Hepatocellular Carcinoma	Pan_cancer	0	0	Neutral	Control
ACH-000476	JHH4	Liver_Cancer	Hepatocellular Carcinoma	Pan_cancer	0	0	Neutral	Control
ACH-000478	SNU387	Liver_Cancer	Hepatocellular Carcinoma	Pan_cancer	0	0	Neutral	Control
ACH-000493	SNU423	Liver_Cancer	Hepatocellular Carcinoma	Pan_cancer	0	0	Neutral	Control
ACH-000537	SNU761	Liver_Cancer	Hepatocellular Carcinoma	Pan_cancer	0	0	Neutral	Control
ACH-000577	JHH2	Liver_Cancer	Hepatocellular Carcinoma	Pan_cancer	0	0	Neutral	Control
ACH-000620	JHH1	Liver_Cancer	Hepatocellular Carcinoma	Pan_cancer	0	0	Neutral	Control
ACH-000734	JHH5	Liver_Cancer	Hepatocellular Carcinoma	Pan_cancer	0	0	Neutral	Control
ACH-000739	HEPG2	Liver_Cancer	Hepatocellular Carcinoma	Pan_cancer	0	0	Neutral	Control
ACH-000775	NCIH727	Lung_Cancer	Carcinoid	Pan_cancer	0	0	Neutral	Control
ACH-000086	ACCMESO1	Lung_Cancer	Mesothelioma	Pan_cancer	0	0	Neutral	Control
ACH-000092	NCIH2452	Lung_Cancer	Mesothelioma	Pan_cancer	0	0	Neutral	Control
ACH-000153	NCIH2052	Lung_Cancer	Mesothelioma	Pan_cancer	0	0	Neutral	Control
ACH-000319	MPP89	Lung_Cancer	Mesothelioma	Pan_cancer	0	0	Neutral	Control
ACH-000331	ISTMES2	Lung_Cancer	Mesothelioma	Pan_cancer	0	0	Neutral	Control
ACH-000648	NCIH28	Lung_Cancer	Mesothelioma	Pan_cancer	0	0	Neutral	Control
ACH-001555	MERO14	Lung_Cancer	Mesothelioma	Pan_cancer	0	0	Neutral	Control
ACH-001559	MERO82	Lung_Cancer	Mesothelioma	Pan_cancer	0	0	Neutral	Control
ACH-000012	HCC827	Lung_Cancer	Non-Small Cell Lung Cancer (NSCLC), Adenocarcinoma	Pan_cancer	0	0	Neutral	Control
ACH-000029	HCC827GR5	Lung_Cancer	Non-Small Cell Lung Cancer (NSCLC), Adenocarcinoma	Pan_cancer	0	0	Neutral	Control
ACH-000150	HCC2935	Lung_Cancer	Non-Small Cell Lung Cancer (NSCLC), Adenocarcinoma	Pan_cancer	0	0	Neutral	Control
ACH-000311	NCIH2122	Lung_Cancer	Non-Small Cell Lung Cancer (NSCLC), Adenocarcinoma	Pan_cancer	0	0	Neutral	Control
ACH-000337	NCIH3122	Lung_Cancer	Non-Small Cell Lung Cancer (NSCLC), Adenocarcinoma	Pan_cancer	0	0	Neutral	Control
ACH-000339	HCC461	Lung_Cancer	Non-Small Cell Lung Cancer (NSCLC), Adenocarcinoma	Pan_cancer	0	0	Neutral	Control
ACH-000416	NCIH838	Lung_Cancer	Non-Small Cell Lung Cancer (NSCLC), Adenocarcinoma	Pan_cancer	0	0	Neutral	Control
ACH-000448	NCIH1666	Lung_Cancer	Non-Small Cell Lung Cancer (NSCLC), Adenocarcinoma	Pan_cancer	0	0	Neutral	Control
ACH-000496	NCIH1792	Lung_Cancer	Non-Small Cell Lung Cancer (NSCLC), Adenocarcinoma	Pan_cancer	0	0	Neutral	Control
ACH-000521	NCIH2030	Lung_Cancer	Non-Small Cell Lung Cancer (NSCLC), Adenocarcinoma	Pan_cancer	0	0	Neutral	Control
ACH-000528	ABC1	Lung_Cancer	Non-Small Cell Lung Cancer (NSCLC), Adenocarcinoma	Pan_cancer	0	0	Neutral	Control
ACH-000667	HCC44	Lung_Cancer	Non-Small Cell Lung Cancer (NSCLC), Adenocarcinoma	Pan_cancer	0	0	Neutral	Control
ACH-000677	SW1573	Lung_Cancer	Non-Small Cell Lung Cancer (NSCLC), Adenocarcinoma	Pan_cancer	0	0	Neutral	Control
ACH-000681	A549	Lung_Cancer	Non-Small Cell Lung Cancer (NSCLC), Adenocarcinoma	Pan_cancer	0	0	Neutral	Control
ACH-000706	EKVX	Lung_Cancer	Non-Small Cell Lung Cancer (NSCLC), Adenocarcinoma	Pan_cancer	0	0	Neutral	Control
ACH-000718	NCIH2291	Lung_Cancer	Non-Small Cell Lung Cancer (NSCLC), Adenocarcinoma	Pan_cancer	0	0	Neutral	Control
ACH-000766	NCIH1648	Lung_Cancer	Non-Small Cell Lung Cancer (NSCLC), Adenocarcinoma	Pan_cancer	0	0	Neutral	Control
ACH-000781	NCIH2023	Lung_Cancer	Non-Small Cell Lung Cancer (NSCLC), Adenocarcinoma	Pan_cancer	0	0	Neutral	Control
ACH-000787	LXF289	Lung_Cancer	Non-Small Cell Lung Cancer (NSCLC), Adenocarcinoma	Pan_cancer	0	0	Neutral	Control
ACH-000791	RERFLCAD1	Lung_Cancer	Non-Small Cell Lung Cancer (NSCLC), Adenocarcinoma	Pan_cancer	0	0	Neutral	Control
ACH-000841	NCIH2087	Lung_Cancer	Non-Small Cell Lung Cancer (NSCLC), Adenocarcinoma	Pan_cancer	0	0	Neutral	Control
ACH-000861	HOP62	Lung_Cancer	Non-Small Cell Lung Cancer (NSCLC), Adenocarcinoma	Pan_cancer	0	0	Neutral	Control
ACH-000888	NCIH1793	Lung_Cancer	Non-Small Cell Lung Cancer (NSCLC), Adenocarcinoma	Pan_cancer	0	0	Neutral	Control
ACH-000378	NCIH647	Lung_Cancer	Non-Small Cell Lung Cancer (NSCLC), Adenosquamous Carcinoma	Pan_cancer	0	0	Neutral	Control
ACH-000837	NCIH322	Lung_Cancer	Non-Small Cell Lung Cancer (NSCLC), Bronchoalveolar Carcinoma	Pan_cancer	0	0	Neutral	Control
ACH-000867	CHAGOK1	Lung_Cancer	Non-Small Cell Lung Cancer (NSCLC), Bronchoalveolar Carcinoma	Pan_cancer	0	0	Neutral	Control
ACH-000015	NCIH1581	Lung_Cancer	Non-Small Cell Lung Cancer (NSCLC), Large Cell Carcinoma	Pan_cancer	0	0	Neutral	Control
ACH-000434	NCIH1915	Lung_Cancer	Non-Small Cell Lung Cancer (NSCLC), Large Cell Carcinoma	Pan_cancer	0	0	Neutral	Control
ACH-000444	LU99	Lung_Cancer	Non-Small Cell Lung Cancer (NSCLC), Large Cell Carcinoma	Pan_cancer	0	0	Neutral	Control
ACH-000463	NCIH460	Lung_Cancer	Non-Small Cell Lung Cancer (NSCLC), Large Cell Carcinoma	Pan_cancer	0	0	Neutral	Control
ACH-000596	LCLC97TM1	Lung_Cancer	Non-Small Cell Lung Cancer (NSCLC), Large Cell Carcinoma	Pan_cancer	0	0	Neutral	Control
ACH-000627	LCLC103H	Lung_Cancer	Non-Small Cell Lung Cancer (NSCLC), Large Cell Carcinoma	Pan_cancer	0	0	Neutral	Control
ACH-000853	NCIH661	Lung_Cancer	Non-Small Cell Lung Cancer (NSCLC), Large Cell Carcinoma	Pan_cancer	0	0	Neutral	Control
ACH-001075	NCIH292	Lung_Cancer	Non-Small Cell Lung Cancer (NSCLC), Mucoepidermoid Carcinoma	Pan_cancer	0	0	Neutral	Control
ACH-000261	RERFLCAI	Lung_Cancer	Non-Small Cell Lung Cancer (NSCLC), Squamous Cell Carcinoma	Pan_cancer	0	0	Neutral	Control
ACH-000454	HCC95	Lung_Cancer	Non-Small Cell Lung Cancer (NSCLC), Squamous Cell Carcinoma	Pan_cancer	0	0	Neutral	Control
ACH-000481	NCIH2170	Lung_Cancer	Non-Small Cell Lung Cancer (NSCLC), Squamous Cell Carcinoma	Pan_cancer	0	0	Neutral	Control
ACH-000511	CALU1	Lung_Cancer	Non-Small Cell Lung Cancer (NSCLC), Squamous Cell Carcinoma	Pan_cancer	0	0	Neutral	Control
ACH-000563	EBC1	Lung_Cancer	Non-Small Cell Lung Cancer (NSCLC), Squamous Cell Carcinoma	Pan_cancer	0	0	Neutral	Control
ACH-000665	SKMES1	Lung_Cancer	Non-Small Cell Lung Cancer (NSCLC), Squamous Cell Carcinoma	Pan_cancer	0	0	Neutral	Control
ACH-000700	NCIH2882	Lung_Cancer	Non-Small Cell Lung Cancer (NSCLC), Squamous Cell Carcinoma	Pan_cancer	0	0	Neutral	Control
ACH-000747	NCIH1703	Lung_Cancer	Non-Small Cell Lung Cancer (NSCLC), Squamous Cell Carcinoma	Pan_cancer	0	0	Neutral	Control
ACH-000843	HARA	Lung_Cancer	Non-Small Cell Lung Cancer (NSCLC), Squamous Cell Carcinoma	Pan_cancer	0	0	Neutral	Control
ACH-000858	KNS62	Lung_Cancer	Non-Small Cell Lung Cancer (NSCLC), Squamous Cell Carcinoma	Pan_cancer	0	0	Neutral	Control
ACH-000975	HCC2450	Lung_Cancer	Non-Small Cell Lung Cancer (NSCLC), Squamous Cell Carcinoma	Pan_cancer	0	0	Neutral	Control
ACH-000143	HCC2429	Lung_Cancer	Non-Small Cell Lung Cancer (NSCLC), unspecified	Pan_cancer	0	0	Neutral	Control
ACH-000251	NCIH2887	Lung_Cancer	Non-Small Cell Lung Cancer (NSCLC), unspecified	Pan_cancer	0	0	Neutral	Control
ACH-000826	CAL12T	Lung_Cancer	Non-Small Cell Lung Cancer (NSCLC), unspecified	Pan_cancer	0	0	Neutral	Control
ACH-000924	NCIH2172	Lung_Cancer	Non-Small Cell Lung Cancer (NSCLC), unspecified	Pan_cancer	0	0	Neutral	Control
ACH-000257	CORL279	Lung_Cancer	Small Cell Lung Cancer (SCLC)	Pan_cancer	0	0	Neutral	Control
ACH-000292	NCIH841	Lung_Cancer	Small Cell Lung Cancer (SCLC)	Pan_cancer	0	0	Neutral	Control
ACH-000355	NCIH82	Lung_Cancer	Small Cell Lung Cancer (SCLC)	Pan_cancer	0	0	Neutral	Control
ACH-000431	NCIH1694	Lung_Cancer	Small Cell Lung Cancer (SCLC)	Pan_cancer	0	0	Neutral	Control
ACH-000514	NCIH1092	Lung_Cancer	Small Cell Lung Cancer (SCLC)	Pan_cancer	0	0	Neutral	Control
ACH-000767	NCIH526	Lung_Cancer	Small Cell Lung Cancer (SCLC)	Pan_cancer	0	0	Neutral	Control
ACH-000890	SW1271	Lung_Cancer	Small Cell Lung Cancer (SCLC)	Pan_cancer	0	0	Neutral	Control
ACH-000912	NCIH2286	Lung_Cancer	Small Cell Lung Cancer (SCLC)	Pan_cancer	0	0	Neutral	Control
ACH-000583	MC116	Lymphoma	B-cell, Non-Hodgkins	Pan_cancer	0	0	Neutral	Control
ACH-000654	RAJI	Lymphoma	B-cell, Non-Hodgkins, Burkitts	Pan_cancer	0	0	Neutral	Control
ACH-001450	BLUE1	Lymphoma	B-cell, Non-Hodgkins, Burkitts	Pan_cancer	0	0	Neutral	Control
ACH-000697	A3KAW	Lymphoma	Diffuse Large B-cell Lymphoma (DLBCL)	Pan_cancer	0	0	Neutral	Control
ACH-001197	SMZ1	Lymphoma	NA	Pan_cancer	0	0	Neutral	Control
ACH-001134	MYLA	Lymphoma	T-cell	Pan_cancer	0	0	Neutral	Control
ACH-000053	KARPAS299	Lymphoma	T-cell, Non-Hodgkins, Anaplastic Large Cell (ALCL)	Pan_cancer	0	0	Neutral	Control
ACH-000233	DEL	Lymphoma	T-cell, Non-Hodgkins, Anaplastic Large Cell (ALCL)	Pan_cancer	0	0	Neutral	Control
ACH-000773	KIJK	Lymphoma	T-cell, Non-Hodgkins, Anaplastic Large Cell (ALCL)	Pan_cancer	0	0	Neutral	Control
ACH-000183	L363	Myeloma	Multiple Myeloma	Pan_cancer	0	0	Neutral	Control
ACH-000363	SKMM2	Myeloma	Multiple Myeloma	Pan_cancer	0	0	Neutral	Control
ACH-000426	KMS20	Myeloma	Multiple Myeloma	Pan_cancer	0	0	Neutral	Control
ACH-000512	INA6	Myeloma	Multiple Myeloma	Pan_cancer	0	0	Neutral	Control
ACH-000576	KMS27	Myeloma	Multiple Myeloma	Pan_cancer	0	0	Neutral	Control
ACH-000588	KMS26	Myeloma	Multiple Myeloma	Pan_cancer	0	0	Neutral	Control
ACH-000653	JJN3	Myeloma	Multiple Myeloma	Pan_cancer	0	0	Neutral	Control
ACH-000658	KMS18	Myeloma	Multiple Myeloma	Pan_cancer	0	0	Neutral	Control
ACH-000714	KMS11	Myeloma	Multiple Myeloma	Pan_cancer	0	0	Neutral	Control
ACH-000763	MM1S	Myeloma	Multiple Myeloma	Pan_cancer	0	0	Neutral	Control
ACH-000821	EJM	Myeloma	Multiple Myeloma	Pan_cancer	0	0	Neutral	Control
ACH-000838	AMO1	Myeloma	Multiple Myeloma, plasmacytoma	Pan_cancer	0	0	Neutral	Control
ACH-000078	MHHNB11	Neuroblastoma	NA	Pan_cancer	0	0	Neutral	Control
ACH-000099	SIMA	Neuroblastoma	NA	Pan_cancer	0	0	Neutral	Control
ACH-000120	CHP212	Neuroblastoma	NA	Pan_cancer	0	0	Neutral	Control
ACH-000259	KELLY	Neuroblastoma	NA	Pan_cancer	0	0	Neutral	Control
ACH-000260	SKNAS	Neuroblastoma	NA	Pan_cancer	0	0	Neutral	Control
ACH-000310	IMR32	Neuroblastoma	NA	Pan_cancer	0	0	Neutral	Control
ACH-000312	SKNBE2	Neuroblastoma	NA	Pan_cancer	0	0	Neutral	Control
ACH-000341	SKNFI	Neuroblastoma	NA	Pan_cancer	0	0	Neutral	Control
ACH-001302	COGN305	Neuroblastoma	NA	Pan_cancer	0	0	Neutral	Control
ACH-001303	NB1643	Neuroblastoma	NA	Pan_cancer	0	0	Neutral	Control
ACH-001344	GIMEN	Neuroblastoma	NA	Pan_cancer	0	0	Neutral	Control
ACH-001354	LAN2	Neuroblastoma	NA	Pan_cancer	0	0	Neutral	Control
ACH-001366	NGP	Neuroblastoma	NA	Pan_cancer	0	0	Neutral	Control
ACH-001548	LS	Neuroblastoma	NA	Pan_cancer	0	0	Neutral	Control
ACH-001300	CHLA15	Neuroblastoma	Unknown	Pan_cancer	0	0	Neutral	Control
ACH-000324	JHOC5	Ovarian_Cancer	Adenocarcinoma, clear cell	Pan_cancer	0	0	Neutral	Control
ACH-000527	OVISE	Ovarian_Cancer	Adenocarcinoma, clear cell	Pan_cancer	0	0	Neutral	Control
ACH-000663	OVTOKO	Ovarian_Cancer	Adenocarcinoma, clear cell	Pan_cancer	0	0	Neutral	Control
ACH-000048	TOV112D	Ovarian_Cancer	Adenocarcinoma, endometrioid	Pan_cancer	0	0	Neutral	Control
ACH-000123	COV434	Ovarian_Cancer	Adenocarcinoma, endometrioid	Pan_cancer	0	0	Neutral	Control
ACH-000116	OAW28	Ovarian_Cancer	Adenocarcinoma, high grade serous	Pan_cancer	0	0	Neutral	Control
ACH-000256	COV318	Ovarian_Cancer	Adenocarcinoma, high grade serous	Pan_cancer	0	0	Neutral	Control
ACH-000278	COV362	Ovarian_Cancer	Adenocarcinoma, high grade serous	Pan_cancer	0	0	Neutral	Control
ACH-000291	OV90	Ovarian_Cancer	Adenocarcinoma, high grade serous	Pan_cancer	0	0	Neutral	Control
ACH-000520	59M	Ovarian_Cancer	Adenocarcinoma, high grade serous	Pan_cancer	0	0	Neutral	Control
ACH-000524	KURAMOCHI	Ovarian_Cancer	Adenocarcinoma, high grade serous	Pan_cancer	0	0	Neutral	Control
ACH-000584	JHOS4	Ovarian_Cancer	Adenocarcinoma, high grade serous	Pan_cancer	0	0	Neutral	Control
ACH-000696	OVCAR8	Ovarian_Cancer	Adenocarcinoma, high grade serous	Pan_cancer	0	0	Neutral	Control
ACH-000713	CAOV3	Ovarian_Cancer	Adenocarcinoma, high grade serous	Pan_cancer	0	0	Neutral	Control
ACH-001048	COV504	Ovarian_Cancer	Adenocarcinoma, high grade serous	Pan_cancer	0	0	Neutral	Control
ACH-001151	OVCAR5	Ovarian_Cancer	Adenocarcinoma, high grade serous	Pan_cancer	0	0	Neutral	Control
ACH-000542	HEYA8	Ovarian_Cancer	Adenocarcinoma, low grade serous	Pan_cancer	0	0	Neutral	Control
ACH-000688	OV7	Ovarian_Cancer	Adenocarcinoma, mixed	Pan_cancer	0	0	Neutral	Control
ACH-001340	COV413A	Ovarian_Cancer	Carcinoma	Pan_cancer	0	0	Neutral	Control
ACH-000280	SNU840	Ovarian_Cancer	Carcinoma, brenner	Pan_cancer	0	0	Neutral	Control
ACH-000811	SKOV3	Ovarian_Cancer	Cystadenocarcinoma	Pan_cancer	0	0	Neutral	Control
ACH-001403	TO14	Ovarian_Cancer	Cystadenocarcinoma	Pan_cancer	0	0	Neutral	Control
ACH-001628	PEA1	Ovarian_Cancer	Cystadenocarcinoma	Pan_cancer	0	0	Neutral	Control
ACH-000701	RMUGS	Ovarian_Cancer	Cystadenocarcinoma, mucinous	Pan_cancer	0	0	Neutral	Control
ACH-000796	MCAS	Ovarian_Cancer	Cystadenocarcinoma, mucinous	Pan_cancer	0	0	Neutral	Control
ACH-000042	PANC0203	Pancreatic_Cancer	Ductal Adenocarcinoma, exocrine	Pan_cancer	0	0	Neutral	Control
ACH-000060	PANC1005	Pancreatic_Cancer	Ductal Adenocarcinoma, exocrine	Pan_cancer	0	0	Neutral	Control
ACH-000085	T3M4	Pancreatic_Cancer	Ductal Adenocarcinoma, exocrine	Pan_cancer	0	0	Neutral	Control
ACH-000138	CFPAC1	Pancreatic_Cancer	Ductal Adenocarcinoma, exocrine	Pan_cancer	0	0	Neutral	Control
ACH-000164	PANC1	Pancreatic_Cancer	Ductal Adenocarcinoma, exocrine	Pan_cancer	0	0	Neutral	Control
ACH-000178	HS766T	Pancreatic_Cancer	Ductal Adenocarcinoma, exocrine	Pan_cancer	0	0	Neutral	Control
ACH-000222	ASPC1	Pancreatic_Cancer	Ductal Adenocarcinoma, exocrine	Pan_cancer	0	0	Neutral	Control
ACH-000235	PANC0403	Pancreatic_Cancer	Ductal Adenocarcinoma, exocrine	Pan_cancer	0	0	Neutral	Control
ACH-000243	DANG	Pancreatic_Cancer	Ductal Adenocarcinoma, exocrine	Pan_cancer	0	0	Neutral	Control
ACH-000265	KP4	Pancreatic_Cancer	Ductal Adenocarcinoma, exocrine	Pan_cancer	0	0	Neutral	Control
ACH-000307	PK1	Pancreatic_Cancer	Ductal Adenocarcinoma, exocrine	Pan_cancer	0	0	Neutral	Control
ACH-000320	PSN1	Pancreatic_Cancer	Ductal Adenocarcinoma, exocrine	Pan_cancer	0	0	Neutral	Control
ACH-000332	YAPC	Pancreatic_Cancer	Ductal Adenocarcinoma, exocrine	Pan_cancer	0	0	Neutral	Control
ACH-000468	PK45H	Pancreatic_Cancer	Ductal Adenocarcinoma, exocrine	Pan_cancer	0	0	Neutral	Control
ACH-000502	TCCPAN2	Pancreatic_Cancer	Ductal Adenocarcinoma, exocrine	Pan_cancer	0	0	Neutral	Control
ACH-000517	SNU410	Pancreatic_Cancer	Ductal Adenocarcinoma, exocrine	Pan_cancer	0	0	Neutral	Control
ACH-000601	MIAPACA2	Pancreatic_Cancer	Ductal Adenocarcinoma, exocrine	Pan_cancer	0	0	Neutral	Control
ACH-000652	SUIT2	Pancreatic_Cancer	Ductal Adenocarcinoma, exocrine	Pan_cancer	0	0	Neutral	Control
ACH-001353	JOPACA1	Pancreatic_Cancer	Ductal Adenocarcinoma, exocrine	Pan_cancer	0	0	Neutral	Control
ACH-001375	PACADD119	Pancreatic_Cancer	Ductal Adenocarcinoma, exocrine	Pan_cancer	0	0	Neutral	Control
ACH-001379	PACADD161	Pancreatic_Cancer	Ductal Adenocarcinoma, exocrine	Pan_cancer	0	0	Neutral	Control
ACH-001380	PACADD165	Pancreatic_Cancer	Ductal Adenocarcinoma, exocrine	Pan_cancer	0	0	Neutral	Control
ACH-001382	PACADD188	Pancreatic_Cancer	Ductal Adenocarcinoma, exocrine	Pan_cancer	0	0	Neutral	Control
ACH-001999	9505BIK	Pancreatic_Cancer	Ductal Adenocarcinoma, exocrine	Pan_cancer	0	0	Neutral	Control
ACH-000685	L33	Pancreatic_Cancer	Ductal Adenosquamous Carcinoma	Pan_cancer	0	0	Neutral	Control
ACH-000108	KP3	Pancreatic_Cancer	Ductal Adenosquamous Carcinoma, exocrine	Pan_cancer	0	0	Neutral	Control
ACH-000115	VCAP	Prostate_Cancer	Adenocarcinoma	Pan_cancer	0	0	Neutral	Control
ACH-000160	BT12	Rhabdoid	Atypical Teratoid Rhabdoid Tumor (ATRT)	Pan_cancer	0	0	Neutral	Control
ACH-001020	BT16	Rhabdoid	Atypical Teratoid Rhabdoid Tumor (ATRT)	Pan_cancer	0	0	Neutral	Control
ACH-001028	CHLA06ATRT	Rhabdoid	Atypical Teratoid Rhabdoid Tumor (ATRT)	Pan_cancer	0	0	Neutral	Control
ACH-001289	COGAR359	Rhabdoid	Atypical Teratoid Rhabdoid Tumor (ATRT)	Pan_cancer	0	0	Neutral	Control
ACH-000096	G401	Rhabdoid	Malignant Rhabdoid Tumor	Pan_cancer	0	0	Neutral	Control
ACH-001211	TTC549	Rhabdoid	Malignant Rhabdoid Tumor	Pan_cancer	0	0	Neutral	Control
ACH-001212	TTC642	Rhabdoid	Malignant Rhabdoid Tumor	Pan_cancer	0	0	Neutral	Control
ACH-001532	JMURTK2	Rhabdoid	Malignant Rhabdoid Tumor	Pan_cancer	0	0	Neutral	Control
ACH-001278	BIN67	Rhabdoid	Small Cell Carcinoma of the Ovary Hypercalcemic Type (SCCOHT)	Pan_cancer	0	0	Neutral	Control
ACH-000054	HT1080	Sarcoma	Fibrosarcoma	Pan_cancer	0	0	Neutral	Control
ACH-000505	RKN	Sarcoma	Leiomyosarcoma	Pan_cancer	0	0	Neutral	Control
ACH-000835	GCT	Sarcoma	Malignant Fibrous Histiocytoma	Pan_cancer	0	0	Neutral	Control
ACH-001096	JR	Sarcoma	Rhabdomyosarcoma	Pan_cancer	0	0	Neutral	Control
ACH-001184	SCMCRM2	Sarcoma	Rhabdomyosarcoma	Pan_cancer	0	0	Neutral	Control
ACH-001050	CW9019	Sarcoma	Rhabdomyosarcoma, alveolar	Pan_cancer	0	0	Neutral	Control
ACH-001740	RH28	Sarcoma	Rhabdomyosarcoma, alveolar	Pan_cancer	0	0	Neutral	Control
ACH-001745	RHJT	Sarcoma	Rhabdomyosarcoma, alveolar	Pan_cancer	0	0	Neutral	Control
ACH-001765	RH4	Sarcoma	Rhabdomyosarcoma, alveolar	Pan_cancer	0	0	Neutral	Control
ACH-000169	RD	Sarcoma	Rhabdomyosarcoma, embryonal	Pan_cancer	0	0	Neutral	Control
ACH-001196	SMSCTR	Sarcoma	Rhabdomyosarcoma, embryonal	Pan_cancer	0	0	Neutral	Control
ACH-001750	TTC442	Sarcoma	Rhabdomyosarcoma, embryonal	Pan_cancer	0	0	Neutral	Control
ACH-001790	RH18DM	Sarcoma	Rhabdomyosarcoma, embryonal	Pan_cancer	0	0	Neutral	Control
ACH-001275	SYO1	Sarcoma	Synovial	Pan_cancer	0	0	Neutral	Control
ACH-001277	YAMATO	Sarcoma	Synovial	Pan_cancer	0	0	Neutral	Control
ACH-001322	CME1	Sarcoma	Synovial	Pan_cancer	0	0	Neutral	Control
ACH-001164	CCLFPEDS0003T	Sarcoma	Undifferentiated	Pan_cancer	0	0	Neutral	Control
ACH-000219	A375	Skin_Cancer	Melanoma	Pan_cancer	0	0	Neutral	Control
ACH-000274	HS852T	Skin_Cancer	Melanoma	Pan_cancer	0	0	Neutral	Control
ACH-000322	HT144	Skin_Cancer	Melanoma	Pan_cancer	0	0	Neutral	Control
ACH-000348	RPMI7951	Skin_Cancer	Melanoma	Pan_cancer	0	0	Neutral	Control
ACH-000401	COLO800	Skin_Cancer	Melanoma	Pan_cancer	0	0	Neutral	Control
ACH-000404	K029AX	Skin_Cancer	Melanoma	Pan_cancer	0	0	Neutral	Control
ACH-000425	UACC62	Skin_Cancer	Melanoma	Pan_cancer	0	0	Neutral	Control
ACH-000450	MELHO	Skin_Cancer	Melanoma	Pan_cancer	0	0	Neutral	Control
ACH-000458	CJM	Skin_Cancer	Melanoma	Pan_cancer	0	0	Neutral	Control
ACH-000477	MALME3M	Skin_Cancer	Melanoma	Pan_cancer	0	0	Neutral	Control
ACH-000550	IGR39	Skin_Cancer	Melanoma	Pan_cancer	0	0	Neutral	Control
ACH-000614	RVH421	Skin_Cancer	Melanoma	Pan_cancer	0	0	Neutral	Control
ACH-000632	HS944T	Skin_Cancer	Melanoma	Pan_cancer	0	0	Neutral	Control
ACH-000661	WM1799	Skin_Cancer	Melanoma	Pan_cancer	0	0	Neutral	Control
ACH-000801	HS936T	Skin_Cancer	Melanoma	Pan_cancer	0	0	Neutral	Control
ACH-000805	COLO679	Skin_Cancer	Melanoma	Pan_cancer	0	0	Neutral	Control
ACH-000810	SKMEL30	Skin_Cancer	Melanoma	Pan_cancer	0	0	Neutral	Control
ACH-000814	HS939T	Skin_Cancer	Melanoma	Pan_cancer	0	0	Neutral	Control
ACH-000882	IGR1	Skin_Cancer	Melanoma	Pan_cancer	0	0	Neutral	Control
ACH-000968	COLO792	Skin_Cancer	Melanoma	Pan_cancer	0	0	Neutral	Control
ACH-001190	SKMEL2	Skin_Cancer	Melanoma	Pan_cancer	0	0	Neutral	Control
ACH-001239	WM2664	Skin_Cancer	Melanoma	Pan_cancer	0	0	Neutral	Control
ACH-001566	MM370	Skin_Cancer	Melanoma	Pan_cancer	0	0	Neutral	Control
ACH-001567	MM383	Skin_Cancer	Melanoma	Pan_cancer	0	0	Neutral	Control
ACH-001570	MM426	Skin_Cancer	Melanoma	Pan_cancer	0	0	Neutral	Control
ACH-001645	SEKI	Skin_Cancer	Melanoma	Pan_cancer	0	0	Neutral	Control
ACH-002001	A375SKINCJ1	Skin_Cancer	Melanoma	Pan_cancer	0	0	Neutral	Control
ACH-002002	A375SKINCJ2	Skin_Cancer	Melanoma	Pan_cancer	0	0	Neutral	Control
ACH-002003	A375SKINCJ3	Skin_Cancer	Melanoma	Pan_cancer	0	0	Neutral	Control
ACH-002004	UACC62SKINCJ1	Skin_Cancer	Melanoma	Pan_cancer	0	0	Neutral	Control
ACH-002005	SKMEL19	Skin_Cancer	Melanoma	Pan_cancer	0	0	Neutral	Control
ACH-000580	C32	Skin_Cancer	Melanoma, amelanotic	Pan_cancer	0	0	Neutral	Control
ACH-000799	HS695T	Skin_Cancer	Melanoma, amelanotic	Pan_cancer	0	0	Neutral	Control
ACH-001563	MM127	Skin_Cancer	Melanoma, amelanotic	Pan_cancer	0	0	Neutral	Control
ACH-001551	MCC142	Skin_Cancer	Merkel Cell Carcinoma	Pan_cancer	0	0	Neutral	Control
ACH-001523	HSC1	Skin_Cancer	Squamous Cell Carcinoma	Pan_cancer	0	0	Neutral	Control
ACH-001306	8305C	Thyroid_Cancer	Carcinoma	Pan_cancer	0	0	Neutral	Control
ACH-000174	CAL62	Thyroid_Cancer	Carcinoma, anaplastic	Pan_cancer	0	0	Neutral	Control
ACH-000903	FTC133	Thyroid_Cancer	Carcinoma, anaplastic	Pan_cancer	0	0	Neutral	Control
ACH-001356	MB1	Thyroid_Cancer	Carcinoma, anaplastic	Pan_cancer	0	0	Neutral	Control
ACH-000163	SW579	Thyroid_Cancer	Squamous Cell Carcinoma	Pan_cancer	0	0	Neutral	Control
ACH-000676	LN464	Brain_Cancer	Glioblastoma	Pan_cancer	1	1	Loss	KMT2D_LOF
ACH-001333	C33A	Cervical_Cancer	Carcinoma	Pan_cancer	4	2	Neutral	KMT2D_LOF
ACH-001336	CASKI	Cervical_Cancer	Squamous Cell Carcinoma	Pan_cancer	1	1	Loss	KMT2D_LOF
ACH-000950	LOVO	Colon_Colorectal_Cancer	Colon Adenocarcinoma	Pan_cancer	3	2	Neutral	KMT2D_LOF
ACH-000957	LS180	Colon_Colorectal_Cancer	Colon Adenocarcinoma	Pan_cancer	2	2	Neutral	KMT2D_LOF
ACH-000958	SW48	Colon_Colorectal_Cancer	Colon Adenocarcinoma	Pan_cancer	4	2	Neutral	KMT2D_LOF
ACH-000963	CCK81	Colon_Colorectal_Cancer	Colon Adenocarcinoma	Pan_cancer	5	2	Neutral	KMT2D_LOF
ACH-000943	RKO	Colon_Colorectal_Cancer	Colon Carcinoma	Pan_cancer	5	2	Neutral	KMT2D_LOF
ACH-000984	HEC6	Endometrial_Uterine_Cancer	Endometrial Adenocarcinoma	Pan_cancer	8	2	Neutral	KMT2D_LOF
ACH-000988	MFE319	Endometrial_Uterine_Cancer	Unknown	Pan_cancer	5	2	Neutral	KMT2D_LOF
ACH-000994	HEC59	Endometrial_Uterine_Cancer	Uterine/Endometrial Adenocarcinoma	Pan_cancer	15	5	Neutral	KMT2D_LOF
ACH-001664	SNU638	Gastric_Cancer	Adenocarcinoma	Pan_cancer	2	2	Neutral	KMT2D_LOF
ACH-000639	NCIH211	Lung_Cancer	Small Cell Lung Cancer (SCLC)	Pan_cancer	2	2	Neutral	KMT2D_LOF
ACH-000866	NCIH1048	Lung_Cancer	Small Cell Lung Cancer (SCLC)	Pan_cancer	3	2	Neutral	KMT2D_LOF
ACH-001677	U2904	Lymphoma	B-cell, unspecified	Pan_cancer	2	2	Neutral	KMT2D_LOF
ACH-000334	DB	Lymphoma	Diffuse Large B-cell Lymphoma (DLBCL)	Pan_cancer	2	2	Neutral	KMT2D_LOF
ACH-000257	CORL279	Lung Cancer	Small Cell Lung Cancer (SCLC)	SCLC	0	0	Neutral	Control
ACH-000292	NCIH841	Lung Cancer	Small Cell Lung Cancer (SCLC)	SCLC	0	0	Neutral	Control
ACH-000355	NCIH82	Lung Cancer	Small Cell Lung Cancer (SCLC)	SCLC	0	0	Neutral	Control
ACH-000431	NCIH1694	Lung Cancer	Small Cell Lung Cancer (SCLC)	SCLC	0	0	Neutral	Control
ACH-000514	NCIH1092	Lung Cancer	Small Cell Lung Cancer (SCLC)	SCLC	0	0	Neutral	Control
ACH-000767	NCIH526	Lung Cancer	Small Cell Lung Cancer (SCLC)	SCLC	0	0	Neutral	Control
ACH-000890	SW1271	Lung Cancer	Small Cell Lung Cancer (SCLC)	SCLC	0	0	Neutral	Control
ACH-000912	NCIH2286	Lung Cancer	Small Cell Lung Cancer (SCLC)	SCLC	0	0	Neutral	Control
ACH-000290	NCIH209	Lung Cancer	Small Cell Lung Cancer (SCLC)	SCLC	2	1	Neutral	KMT2D_LOF
ACH-000639	NCIH211	Lung Cancer	Small Cell Lung Cancer (SCLC)	SCLC	2	2	Neutral	KMT2D_LOF
ACH-000800	NCIH446	Lung Cancer	Small Cell Lung Cancer (SCLC)	SCLC	1	1	Neutral	KMT2D_LOF
ACH-000866	NCIH1048	Lung Cancer	Small Cell Lung Cancer (SCLC)	SCLC	3	2	Neutral	KMT2D_LOF
ACH-000247	OCUM1	Gastric Cancer	Adenocarcinoma	STAD	0	0	Neutral	Control
ACH-000255	LMSU	Gastric Cancer	Adenocarcinoma	STAD	0	0	Neutral	Control
ACH-000344	SNU668	Gastric Cancer	Adenocarcinoma	STAD	0	0	Neutral	Control
ACH-000356	MKN45	Gastric Cancer	Adenocarcinoma	STAD	0	0	Neutral	Control
ACH-000485	GSU	Gastric Cancer	Adenocarcinoma	STAD	0	0	Neutral	Control
ACH-000616	HS746T	Gastric Cancer	Adenocarcinoma	STAD	0	0	Neutral	Control
ACH-000758	MKN74	Gastric Cancer	Adenocarcinoma	STAD	0	0	Neutral	Control
ACH-000880	AGS	Gastric Cancer	Adenocarcinoma	STAD	0	0	Neutral	Control
ACH-001653	SKGT2	Gastric Cancer	Adenocarcinoma	STAD	0	0	Neutral	Control
ACH-000764	SH10TC	Gastric Cancer	Adenocarcinoma, mucinous	STAD	0	0	Neutral	Control
ACH-000047	GCIY	Gastric Cancer	Adenocarcinoma	STAD	1	1	Neutral	KMT2D_LOF
ACH-000507	KE39	Gastric Cancer	Adenocarcinoma	STAD	1	1	Neutral	KMT2D_LOF
ACH-000911	NUGC3	Gastric Cancer	Adenocarcinoma	STAD	1	1	Neutral	KMT2D_LOF
ACH-001664	SNU638	Gastric Cancer	Adenocarcinoma	STAD	2	2	Neutral	KMT2D_LOF
ACH-000793	KATOIII	Gastric Cancer	Adenocarcinoma, signet ring cell	STAD	2	1	Neutral	KMT2D_LOF
ACH-000293	KLE	Endometrial/Uterine Cancer	Endometrial Adenocarcinoma	UCEC	0	0	Neutral	Control
ACH-000993	JHUEM7	Endometrial/Uterine Cancer	Endometrial Adenocarcinoma	UCEC	0	0	Neutral	Control
ACH-000831	HEC50B	Endometrial/Uterine Cancer	Uterine/Endometrial Adenocarcinoma	UCEC	0	0	Neutral	Control
ACH-000928	JHUEM1	Endometrial/Uterine Cancer	Endometrial Adenocarcinoma	UCEC	1	1	Neutral	KMT2D_LOF
ACH-000946	HEC265	Endometrial/Uterine Cancer	Endometrial Adenocarcinoma	UCEC	1	1	Neutral	KMT2D_LOF
ACH-000984	HEC6	Endometrial/Uterine Cancer	Endometrial Adenocarcinoma	UCEC	8	2	Neutral	KMT2D_LOF
ACH-000978	EN	Endometrial/Uterine Cancer	Endometrial Carcinoma	UCEC	3	1	Neutral	KMT2D_LOF
ACH-000994	HEC59	Endometrial/Uterine Cancer	Uterine/Endometrial Adenocarcinoma	UCEC	15	5	Neutral	KMT2D_LOF

## Sheet: B-All GI prediction scores
Cancer type context	GeneNameID	GeneNames	Control_median	Mutant_median	Control_sd	Mutant_sd	Pval	log2FC_by_median	CliffDelta	dip_pval	Interaction_score	Adj_pval	GI_direction	GI_tiers
BLCA	MYL6_4637	MYL6	0.01	0.3	0.0800247	0.358718	0.00213023	4.90689	0.736	0.503346	0.762266	0.00159984	SL	Tier_3
BLCA	OGA_10724	OGA	0.08	0.48	0.167844	0.247734	0.0187329	2.58496	0.583	0.278694	0.669916	0.0176982	SL	Tier_3
BLCA	SUPT20H_55578	SUPT20H	0.02	0.3	0.186104	0.278483	0.00415804	3.90689	0.694	0.977133	0.668922	0.00379962	SL	Tier_3
BLCA	RB1CC1_9821	RB1CC1	0.03	0.28	0.194047	0.283844	0.0076299	3.22239	0.653	0.902236	0.52721	0.00759924	SL	Tier_3
BLCA	EIF2AK4_440275	EIF2AK4	0.01	0.36	0.184713	0.450495	0.0469879	5.16993	0.5	0.0186221	0.457701	0.0479952	SL	Tier_3
BLCA	HEATR3_55027	HEATR3	0.07	0.37	0.245868	0.259354	0.0302508	2.4021	0.542	0.846806	0.447997	0.0294971	SL	Tier_3
BLCA	ATG9A_79065	ATG9A	0.04	0.31	0.240839	0.330713	0.0259045	2.9542	0.556	0.699957	0.422418	0.0234976	SL	Tier_3
BLCA	TAF5L_27097	TAF5L	0.04	0.28	0.263516	0.329716	0.0187329	2.80735	0.583	0.348702	0.411335	0.0176982	SL	Tier_3
BLCA	NEK1_4750	NEK1	0.03	0.25	0.0655941	0.289342	0.0132883	3.05889	0.611	0.163281	0.408071	0.0128987	SL	Tier_3
BLCA	KRT18_3875	KRT18	0.07	0.32	0.0965286	0.19438	0.0302508	2.19265	0.542	0.0956196	0.374995	0.0294971	SL	Tier_3
BLCA	MCTS1_28985	MCTS1	0.05	0.26	0.171516	0.253007	0.0158639	2.37851	0.603	0.385775	0.37313	0.0148985	SL	Tier_3
BLCA	ARFGAP2_84364	ARFGAP2	0.02	0.15	0.070063	0.18965	0.00268327	2.90689	0.722	0.621925	0.353042	0.00179982	SL	Tier_3
BLCA	MPHOSPH8_54737	MPHOSPH8	0.03	0.3	0.163759	0.175538	0.0469879	3.32193	0.5	0.725693	0.352865	0.0479952	SL	Tier_3
BLCA	TADA2B_93624	TADA2B	0.01	0.21	0.226567	0.298156	0.0187329	4.39232	0.583	0.489977	0.334047	0.0176982	SL	Tier_3
BLCA	PPIP5K2_23262	PPIP5K2	0.04	0.19	0.143643	0.147258	0.0076299	2.24793	0.653	0.619961	0.330521	0.00759924	SL	Tier_3
BLCA	POTEJ_653781	POTEJ	0.04	0.2	0.0738559	0.102505	0.0076299	2.32193	0.653	0.873787	0.320139	0.00759924	SL	Tier_3
BLCA	TBC1D8_11138	TBC1D8	0.04	0.17	0.0672145	0.0685054	0.00512074	2.08746	0.681	0.733537	0.298528	0.00459954	SL	Tier_3
BLCA	CTAGE1_64693	CTAGE1	0.06	0.25	0.0707783	0.15079	0.0259045	2.05889	0.556	0.272463	0.29003	0.0234976	SL	Tier_3
BLCA	MAPK6_5597	MAPK6	0.04	0.22	0.0896996	0.110927	0.0302508	2.45943	0.542	0.432859	0.281233	0.0294971	SL	Tier_3
BLCA	FKBPL_63943	FKBPL	0.03	0.19	0.115202	0.195897	0.0187329	2.66297	0.583	0.641224	0.27268	0.0176982	SL	Tier_3
BLCA	KIF2A_3796	KIF2A	0.01	0.12	0.0192308	0.292627	0.00415804	3.58496	0.694	0.605076	0.262058	0.00379962	SL	Tier_3
BLCA	AP3S1_1176	AP3S1	0.02	0.14	0.106811	0.118642	0.0062729	2.80735	0.667	0.730778	0.255922	0.00589941	SL	Tier_3
BLCA	GOT2_2806	GOT2	0.01	0.12	0.0868197	0.182636	0.00512074	3.58496	0.681	0.524001	0.233985	0.00459954	SL	Tier_3
BLCA	G6PD_2539	G6PD	0.01	0.13	0.156698	0.190468	0.0132141	3.70044	0.618	0.112592	0.224639	0.0106989	SL	Tier_3
BLCA	TMBIM4_51643	TMBIM4	0.02	0.1	0.116028	0.0924139	0.00268327	2.32193	0.722	0.794652	0.213361	0.00179982	SL	Tier_3
BLCA	PPP3CA_5530	PPP3CA	0.01	0.08	0.0356073	0.067347	0.00101775	3	0.778	0.811109	0.190793	0.001	SL	Tier_3
BLCA	ITGA6_3655	ITGA6	0.02	0.12	0.0508816	0.0681723	0.0187329	2.58496	0.583	0.656153	0.171167	0.0176982	SL	Tier_3
BLCA	SEC24A_10802	SEC24A	0.03	0.14	0.0776397	0.0814575	0.0259045	2.22239	0.556	0.091936	0.163157	0.0234976	SL	Tier_3
BLCA	ABCC10_89845	ABCC10	0.02	0.11	0.0570428	0.0798312	0.0187329	2.45943	0.583	0.246651	0.147182	0.0176982	SL	Tier_3
BLCA	PHIP_55023	PHIP	0.02	0.12	0.0474464	0.148545	0.0302508	2.58496	0.542	0.535358	0.144541	0.0294971	SL	Tier_3
BLCA	PLPPR4_9890	PLPPR4	0.02	0.12	0.0517437	0.148808	0.0351833	2.58496	0.528	0.764217	0.141692	0.0351965	SL	Tier_3
BLCA	GNAT3_346562	GNAT3	0.01	0.06	0.0135598	0.0247625	0.00101775	2.58496	0.778	0.646235	0.136061	0.001	SL	Tier_3
BLCA	SCGB1D2_10647	SCGB1D2	0.02	0.1	0.0746066	0.098452	0.0158128	2.32193	0.597	0.217582	0.132491	0.0148985	SL	Tier_3
BLCA	PEX2_5828	PEX2	0.01	0.07	0.0335355	0.0385465	0.011103	2.80735	0.625	0.603329	0.118024	0.0106989	SL	Tier_3
BLCA	NMRK2_27231	NMRK2	0.01	0.06	0.018695	0.0663587	0.00415804	2.58496	0.694	0.696826	0.115362	0.00379962	SL	Tier_3
BLCA	OAZ1_4946	OAZ1	0.02	0.09	0.0625949	0.140536	0.0259045	2.16993	0.556	0.209256	0.105978	0.0234976	SL	Tier_3
BLCA	TIMP3_7078	TIMP3	0.01	0.06	0.0355806	0.0357813	0.0132883	2.58496	0.611	0.524067	0.0949957	0.0128987	SL	Tier_3
BLCA	AHSP_51327	AHSP	0	0.04	0.0124196	0.0434497	0.00415804	Inf	0.694	0.245161	0.0870483	0.00379962	SL	Tier_3
BLCA	TAS2R38_5726	TAS2R38	0.01	0.07	0.0671679	0.0719293	0.0351833	2.80735	0.528	0.643374	0.0836814	0.0351965	SL	Tier_3
BLCA	RNF17_56163	RNF17	0.02	0.09	0.0528029	0.0802298	0.0469879	2.16993	0.5	0.725833	0.0830146	0.0479952	SL	Tier_3
BLCA	SPG11_80208	SPG11	0.01	0.06	0.0430901	0.126157	0.0158128	2.58496	0.597	0.22399	0.0809319	0.0148985	SL	Tier_3
BLCA	DGKH_160851	DGKH	0.01	0.05	0.0518892	0.0481899	0.011103	2.32193	0.625	0.280498	0.0778598	0.0106989	SL	Tier_3
BLCA	MTMR12_54545	MTMR12	0.01	0.06	0.0160741	0.037639	0.0351833	2.58496	0.528	0.222874	0.0755317	0.0351965	SL	Tier_3
BLCA	FLNB_2317	FLNB	0.01	0.05	0.0481928	0.031513	0.00923269	2.32193	0.639	0.972633	0.0741322	0.00909909	SL	Tier_3
BLCA	RAB19_401409	RAB19	0	0.03	0.00399258	0.0397986	0.00512074	Inf	0.681	0.261119	0.0726111	0.00459954	SL	Tier_3
BLCA	ANO1_55107	ANO1	0.01	0.07	0.0514249	0.0632873	0.0469879	2.80735	0.5	0.850916	0.0699466	0.0479952	SL	Tier_3
BLCA	NSMAF_8439	NSMAF	0.01	0.06	0.0464195	0.056144	0.0302508	2.58496	0.542	0.184079	0.0696914	0.0294971	SL	Tier_3
BLCA	PREX1_57580	PREX1	0.01	0.05	0.0181454	0.057238	0.0220755	2.32193	0.569	0.64113	0.066946	0.020398	SL	Tier_3
BLCA	MYH7B_57644	MYH7B	0.01	0.05	0.0176167	0.0434674	0.011103	2.32193	0.625	0.361927	0.0602196	0.0106989	SL	Tier_3
BLCA	C14orf28_122525	C14orf28	0.01	0.05	0.0730876	0.0715692	0.0259045	2.32193	0.556	0.516636	0.0600957	0.0234976	SL	Tier_3
BLCA	OR6C76_390326	OR6C76	0	0.03	0.00604131	0.0474181	0.00131219	Inf	0.764	0.84835	0.0596001	0.00109989	SL	Tier_3
BLCA	NOS3_4846	NOS3	0	0.03	0.0204565	0.0380646	0.00512074	Inf	0.681	0.833894	0.0579627	0.00459954	SL	Tier_3
BLCA	ATL3_25923	ATL3	0.01	0.05	0.0590013	0.0494476	0.0407367	2.32193	0.514	0.942843	0.0565113	0.0407959	SL	Tier_3
BLCA	SCFD2_152579	SCFD2	0.01	0.05	0.0823732	0.0563362	0.0407367	2.32193	0.514	0.640798	0.0560515	0.0407959	SL	Tier_3
BLCA	ZNF821_55565	ZNF821	0.01	0.05	0.025456	0.0228373	0.0259045	2.32193	0.556	0.39454	0.0539311	0.0234976	SL	Tier_3
BLCA	ZDHHC17_23390	ZDHHC17	0.01	0.05	0.0194203	0.0361593	0.0259045	2.32193	0.556	0.71457	0.0511649	0.0234976	SL	Tier_3
BLCA	MAPRE2_10982	MAPRE2	0	0.04	0.0126946	0.036298	0.0351833	Inf	0.528	0.853337	0.0473182	0.0351965	SL	Tier_3
BLCA	OR52E4_390081	OR52E4	0	0.02	0.0155219	0.0358191	0.00335024	Inf	0.708	0.945437	0.0462732	0.00259974	SL	Tier_3
BLCA	ELOVL5_60481	ELOVL5	0	0.02	0.0104822	0.043926	0.00213023	Inf	0.736	0.752723	0.0451313	0.00159984	SL	Tier_3
BLCA	OARD1_221443	OARD1	0	0.02	0.00547716	0.0106969	0.00101775	Inf	0.778	0.822734	0.0432137	0.001	SL	Tier_3
BLCA	LY96_23643	LY96	0	0.02	0.00731662	0.0219736	0.00213023	Inf	0.736	0.628864	0.0425427	0.00159984	SL	Tier_3
BLCA	SHF_90525	SHF	0	0.02	0.00482455	0.084759	0.0076299	Inf	0.653	0.939378	0.0406836	0.00759924	SL	Tier_3
BLCA	IFNA8_3445	IFNA8	0	0.03	0.01588	0.0178447	0.0259045	Inf	0.556	0.0105192	0.0405584	0.0234976	SL	Tier_3
BLCA	MSH6_2956	MSH6	0	0.03	0.010331	0.0283091	0.0132883	Inf	0.611	0.955026	0.0394627	0.0128987	SL	Tier_3
BLCA	PLEKHF2_79666	PLEKHF2	0	0.02	0.00589793	0.0219672	0.0076299	Inf	0.653	0.110288	0.0378411	0.00759924	SL	Tier_3
BLCA	INPP4B_8821	INPP4B	0	0.02	0.0104425	0.0192576	0.0132883	Inf	0.611	0.916146	0.0376883	0.0128987	SL	Tier_3
BLCA	ZNF45_7596	ZNF45	0	0.03	0.0146837	0.0583029	0.0407367	Inf	0.514	0.687959	0.0372637	0.0407959	SL	Tier_3
BLCA	CD160_11126	CD160	0	0.02	0.0227752	0.00659012	0.00213023	Inf	0.736	0.937664	0.0367345	0.00159984	SL	Tier_3
BLCA	LPAR3_23566	LPAR3	0	0.02	0.00478095	0.0132677	0.00213023	Inf	0.736	0.406466	0.0350682	0.00159984	SL	Tier_3
BLCA	ZUP1_221302	ZUP1	0	0.02	0.00704677	0.0194393	0.00512074	Inf	0.681	0.987227	0.0314215	0.00459954	SL	Tier_3
BLCA	KRT84_3890	KRT84	0	0.02	0.0220772	0.0124159	0.011103	Inf	0.625	0.808546	0.0312206	0.0106989	SL	Tier_3
BLCA	TNFAIP3_7128	TNFAIP3	0	0.02	0.0605331	0.133235	0.00923269	Inf	0.639	0.805153	0.0302341	0.00909909	SL	Tier_3
BLCA	USP40_55230	USP40	0	0.02	0.0111076	0.0177987	0.00335024	Inf	0.708	0.8764	0.0289501	0.00259974	SL	Tier_3
BLCA	SEZ6L2_26470	SEZ6L2	0	0.02	0.0159296	0.0206275	0.0259045	Inf	0.556	0.796405	0.0285608	0.0234976	SL	Tier_3
BLCA	MBOAT4_619373	MBOAT4	0	0.02	0.118869	0.049388	0.0407367	Inf	0.514	0.843213	0.0266646	0.0407959	SL	Tier_3
BLCA	SLC40A1_30061	SLC40A1	0	0.01	0.00352503	0.0109267	0.0062729	Inf	0.667	0.290403	0.0261888	0.00589941	SL	Tier_3
BLCA	ABLIM1_3983	ABLIM1	0	0.02	0.00550171	0.0283717	0.0302508	Inf	0.542	0.663781	0.0238098	0.0294971	SL	Tier_3
BLCA	FAM19A2_338811	FAM19A2	0	0.01	0.00991124	0.0253154	0.00415804	Inf	0.694	0.501646	0.023564	0.00379962	SL	Tier_3
BLCA	C1orf189_388701	C1orf189	0	0.02	0.0157168	0.0208301	0.0132883	Inf	0.611	0.935135	0.0232503	0.0128987	SL	Tier_3
BLCA	N4BP2L2_10443	N4BP2L2	0	0.02	0.00825412	0.0245035	0.0158128	Inf	0.597	0.995	0.0228918	0.0148985	SL	Tier_3
BLCA	POLR1D_51082	POLR1D	0	0.02	0.0266019	0.0312913	0.0469879	Inf	0.5	0.498281	0.0224958	0.0479952	SL	Tier_3
BLCA	SMAD3_4088	SMAD3	0	0.02	0.0106629	0.0735557	0.0407367	Inf	0.514	0.575362	0.0222865	0.0407959	SL	Tier_3
BLCA	RAB3IP_117177	RAB3IP	0	0.02	0.00635202	0.0101864	0.0158128	Inf	0.597	0.535591	0.0215796	0.0148985	SL	Tier_3
BLCA	ARMC2_84071	ARMC2	0	0.01	0.00532423	0.0230004	0.0076299	Inf	0.653	0.742334	0.020931	0.00759924	SL	Tier_3
BLCA	CASP6_839	CASP6	0	0.01	0.0110427	0.0245797	0.0076299	Inf	0.653	0.26598	0.0209223	0.00759924	SL	Tier_3
BLCA	UGGT1_56886	UGGT1	0	0.01	0.0137268	0.0813755	0.0187329	Inf	0.583	0.31982	0.0206233	0.0176982	SL	Tier_3
BLCA	C2orf76_130355	C2orf76	0	0.01	0.038721	0.0127784	0.00415804	Inf	0.694	0.829149	0.0203757	0.00379962	SL	Tier_3
BLCA	BCAP29_55973	BCAP29	0	0.01	0.0105052	0.016863	0.0220755	Inf	0.569	0.85752	0.018691	0.020398	SL	Tier_3
BLCA	CAPZA1_829	CAPZA1	0	0.02	0.0157291	0.0185207	0.0351833	Inf	0.528	0.963791	0.0177755	0.0351965	SL	Tier_3
BLCA	AKAP11_11215	AKAP11	0	0.01	0.0147911	0.0148362	0.0302508	Inf	0.542	0.959851	0.0176069	0.0294971	SL	Tier_3
BLCA	TMEM200A_114801	TMEM200A	0	0.02	0.0100645	0.0213595	0.0469879	Inf	0.5	0.157352	0.0174603	0.0479952	SL	Tier_3
BLCA	SCAPER_49855	SCAPER	0	0.02	0.0317325	0.107469	0.0469879	Inf	0.5	0.705596	0.0167669	0.0479952	SL	Tier_3
BLCA	NDST3_9348	NDST3	0	0.01	0.00953379	0.0230398	0.0187329	Inf	0.583	0.860148	0.0166745	0.0176982	SL	Tier_3
BLCA	CTHRC1_115908	CTHRC1	0	0.01	0.0424247	0.00966305	0.0220755	Inf	0.569	0.814001	0.016362	0.020398	SL	Tier_3
BLCA	RIPK2_8767	RIPK2	0	0.01	0.00742855	0.0157148	0.00512074	Inf	0.681	0.995	0.0142368	0.00459954	SL	Tier_3
BLCA	LYN_4067	LYN	0	0.01	0.00290273	0.00890374	0.00335024	Inf	0.708	0.919809	0.0132862	0.00259974	SL	Tier_3
BLCA	GABARAPL2_11345	GABARAPL2	0	0.01	0.00556384	0.00648507	0.0259045	Inf	0.556	0.319911	0.0132078	0.0234976	SL	Tier_3
BLCA	SLC4A8_9498	SLC4A8	0	0.01	0.0110791	0.00918738	0.0407367	Inf	0.514	0.995	0.0129494	0.0407959	SL	Tier_3
BLCA	CCDC40_55036	CCDC40	0	0.01	0.0365938	0.00995516	0.0351833	Inf	0.528	0.403768	0.0123708	0.0351965	SL	Tier_3
BLCA	GRAMD2B_65983	GRAMD2B	0	0.01	0.00463773	0.0226151	0.0158128	Inf	0.597	0.995	0.0119252	0.0148985	SL	Tier_3
BLCA	MTMR10_54893	MTMR10	0	0.01	0.00714602	0.0126167	0.0351833	Inf	0.528	0.624552	0.0113859	0.0351965	SL	Tier_3
BLCA	C1orf141_400757	C1orf141	0	0.01	0.0059815	0.00989613	0.0132883	Inf	0.611	0.911163	0.0112471	0.0128987	SL	Tier_3
BLCA	CBLB_868	CBLB	0	0.01	0.0486924	0.0342558	0.0302508	Inf	0.542	0.710215	0.010763	0.0294971	SL	Tier_3
BLCA	ARMH2_101928603	ARMH2	0	0.01	0.00726244	0.0126995	0.0187329	Inf	0.583	0.945727	0.0103714	0.0176982	SL	Tier_3
BLCA	MAB21L1_4081	MAB21L1	0	0.01	0.00938993	0.0244251	0.0407367	Inf	0.514	0.944157	0.0101388	0.0407959	SL	Tier_3
BLCA	KHDRBS2_202559	KHDRBS2	0	0.01	0.00887749	0.00701353	0.0351833	Inf	0.528	0.587467	0.0100474	0.0351965	SL	Tier_3
BLCA	SGMS1_259230	SGMS1	0	0.01	0.0110576	0.016786	0.0407367	Inf	0.514	0.210915	0.00989064	0.0407959	SL	Tier_3
BLCA	CLIP2_7461	CLIP2	0	0.01	0.00865423	0.00939388	0.0302508	Inf	0.542	0.90467	0.00971408	0.0294971	SL	Tier_3
BLCA	WFDC13_164237	WFDC13	0	0.01	0.0131742	0.00525868	0.0220755	Inf	0.569	0.62042	0.00970836	0.020398	SL	Tier_3
BLCA	PPP3R1_5534	PPP3R1	0	0.01	0.0117055	0.0407386	0.0132883	Inf	0.611	0.830907	0.00962417	0.0128987	SL	Tier_3
BLCA	CEP57L1_285753	CEP57L1	0	0.01	0.00429521	0.00701577	0.0259045	Inf	0.556	0.824928	0.00932439	0.0234976	SL	Tier_3
BLCA	SLC25A40_55972	SLC25A40	0	0.01	0.00653428	0.015621	0.0469879	Inf	0.5	0.449201	0.00881926	0.0479952	SL	Tier_3
BLCA	RUFY3_22902	RUFY3	0	0.01	0.00507504	0.0141122	0.0351833	Inf	0.528	0.661094	0.00873488	0.0351965	SL	Tier_3
BLCA	KIAA1841_84542	KIAA1841	0	0.01	0.0346231	0.00951417	0.0158128	Inf	0.597	0.326842	0.00862716	0.0148985	SL	Tier_3
BLCA	FAM199X_139231	FAM199X	0	0.01	0.0133755	0.0178462	0.0109378	Inf	0.632	0.576557	0.00859609	0.00909909	SL	Tier_3
BLCA	CPXCR1_53336	CPXCR1	0	0.01	0.00285969	0.00575954	0.0494741	Inf	0.5	0.500847	0.00843732	0.0479952	SL	Tier_3
BLCA	C6orf58_352999	C6orf58	0	0.01	0.00719208	0.0388806	0.0469879	Inf	0.5	0.515	0.00826335	0.0479952	SL	Tier_3
BLCA	TAS2R50_259296	TAS2R50	0	0.01	0.00601316	0.00493076	0.0187329	Inf	0.583	0.688058	0.00825495	0.0176982	SL	Tier_3
BLCA	DCAF17_80067	DCAF17	0	0.01	0.00383179	0.00507944	0.0302508	Inf	0.542	0.213282	0.00812797	0.0294971	SL	Tier_3
BLCA	STARD4_134429	STARD4	0	0.01	0.00530225	0.0330345	0.0302508	Inf	0.542	0.576073	0.0079932	0.0294971	SL	Tier_3
BLCA	CDH20_28316	CDH20	0	0.01	0.00494025	0.0277187	0.0351833	Inf	0.528	0.49535	0.00794799	0.0351965	SL	Tier_3
BLCA	FAM135A_57579	FAM135A	0	0.01	0.00657264	0.00764513	0.0469879	Inf	0.5	0.839398	0.00773169	0.0479952	SL	Tier_3
BLCA	IVNS1ABP_10625	IVNS1ABP	0	0.01	0.0438605	0.00717093	0.0407367	Inf	0.514	0.197428	0.00761084	0.0407959	SL	Tier_3
BLCA	TRPC4_7223	TRPC4	0	0.01	0.0204223	0.0116353	0.0469879	Inf	0.5	0.120098	0.00749087	0.0479952	SL	Tier_3
BLCA	IL23R_149233	IL23R	0	0.01	0.00185585	0.00963054	0.011103	Inf	0.625	0.442571	0.00728773	0.0106989	SL	Tier_3
BLCA	NPFFR2_10886	NPFFR2	0	0.01	0.00146201	0.0388875	0.0351833	Inf	0.528	0.455963	0.00710824	0.0351965	SL	Tier_3
BLCA	TMEM243_79161	TMEM243	0	0.01	0.00204463	0.0127414	0.0351833	Inf	0.528	0.370202	0.00705554	0.0351965	SL	Tier_3
BLCA	ACTN4_81	ACTN4	0	0.01	0.00518499	0.0479245	0.0351833	Inf	0.528	0.995	0.00687176	0.0351965	SL	Tier_3
BLCA	RAD54B_25788	RAD54B	0	0.01	0.00404158	0.0103359	0.0302508	Inf	0.542	0.970319	0.00676515	0.0294971	SL	Tier_3
BLCA	KIAA1551_55196	KIAA1551	0	0.01	0.00205865	0.0359475	0.0132883	Inf	0.611	0.995	0.0066065	0.0128987	SL	Tier_3
BLCA	SEPT1_1731	45170	0	0.01	0.0376482	0.00798822	0.0469879	Inf	0.5	0.863653	0.00574315	0.0479952	SL	Tier_3
BLCA	TAS2R46_259292	TAS2R46	0	0.01	0.00446389	0.0179533	0.0469879	Inf	0.5	0.31327	0.00561292	0.0479952	SL	Tier_3
BLCA	ZNF804B_219578	ZNF804B	0	0.01	0.00468869	0.014611	0.0469879	Inf	0.5	0.27184	0.00555709	0.0479952	SL	Tier_3
BLCA	BBS2_583	BBS2	0	0.01	0.00877387	0.00834015	0.0351833	Inf	0.528	0.957555	0.00544427	0.0351965	SL	Tier_3
BLCA	RTCA_8634	RTCA	0	0.01	0.017281	0.0115276	0.0351833	Inf	0.528	0.989198	0.00540261	0.0351965	SL	Tier_3
BLCA	WDYHV1_55093	WDYHV1	0	0.01	0.00478207	0.00528179	0.0407367	Inf	0.514	0.840906	0.00466958	0.0407959	SL	Tier_3
BLCA	THAP2_83591	THAP2	0	0.01	0.00315365	0.00458913	0.0469879	Inf	0.5	0.859302	0.00395134	0.0479952	SL	Tier_3
BLCA	BEX4_56271	BEX4	0	0.01	0.0134615	0.00471838	1	Inf	0	0.086395	0	0.0001	SL	Tier_3
BLCA	IL27_246778	IL27	0	0.01	0.0156634	0.00631432	1	Inf	0	0.265488	0	0.0001	SL	Tier_3
BLCA	PDE6C_5146	PDE6C	0	0.01	0.0341548	0.00652098	1	Inf	0	0.839821	0	0.0001	SL	Tier_3
BLCA	SLC17A2_10246	SLC17A2	0	0.01	0.00825763	0.106153	1	Inf	0	0.530508	0	0.0001	SL	Tier_3
BLCA	SP100_6672	SP100	0	0.01	0.013723	0.00494486	1	Inf	0	0.712368	0	0.0001	SL	Tier_3
BLCA	TBC1D25_4943	TBC1D25	0	0.01	0.0336932	0.0123529	1	Inf	0	0.739875	0	0.0001	SL	Tier_3
BLCA	C6orf10_10665	C6orf10	0.01	0	0.0175788	0.0235012	1	0	0	0.837436	0	0.0001	AL	Tier_3
BLCA	CEP162_22832	CEP162	0.01	0	0.00838755	0.00541542	1	0	0	0.789117	0	0.0001	AL	Tier_3
BLCA	GARNL3_84253	GARNL3	0.01	0	0.0148094	0.0195149	1	0	0	0.800929	0	0.0001	AL	Tier_3
BLCA	ICOS_29851	ICOS	0.01	0	0.00686948	0.00926575	1	0	0	0.659111	0	0.0001	AL	Tier_3
BLCA	MEF2C_4208	MEF2C	0.01	0	0.0122532	0.0110719	1	0	0	0.876892	0	0.0001	AL	Tier_3
BLCA	MRAP_56246	MRAP	0.01	0	0.0310915	0.00970545	1	0	0	0.389427	0	0.0001	AL	Tier_3
BLCA	RNF10_9921	RNF10	0.01	0	0.0286473	0.0152193	1	0	0	0.230832	0	0.0001	AL	Tier_3
BLCA	ZBTB41_360023	ZBTB41	0.01	0	0.0110897	0.0159904	1	0	0	0.94302	0	0.0001	AL	Tier_3
BLCA	MXRA5_25878	MXRA5	0.01	0	0.00563936	0.00271749	0.0494741	0	-0.5	0.308547	-0.00525172	0.0479952	AL	Tier_3
BLCA	ALDH1L2_160428	ALDH1L2	0.01	0	0.0105312	0.0029491	0.0351833	0	-0.528	0.493043	-0.00527562	0.0351965	AL	Tier_3
BLCA	EVL_51466	EVL	0.01	0	0.0118163	0.00651136	0.0351833	0	-0.528	0.888261	-0.00543905	0.0351965	AL	Tier_3
BLCA	BST2_684	BST2	0.01	0	0.0131436	0.00233818	0.0407367	0	-0.514	0.445538	-0.00545767	0.0407959	AL	Tier_3
BLCA	TTLL12_23170	TTLL12	0.01	0	0.010131	0.00177007	0.0407367	0	-0.514	0.945222	-0.00577387	0.0407959	AL	Tier_3
BLCA	RASSF1_11186	RASSF1	0.01	0	0.0178125	0.00334448	0.0407367	0	-0.514	0.676151	-0.00631429	0.0407959	AL	Tier_3
BLCA	CAV3_859	CAV3	0.01	0	0.0194115	0.00429204	0.0407367	0	-0.514	0.707794	-0.00636919	0.0407959	AL	Tier_3
BLCA	KCNK17_89822	KCNK17	0.01	0	0.0404413	0.00316046	0.0351833	0	-0.528	0.499	-0.00660978	0.0351965	AL	Tier_3
BLCA	TRIM44_54765	TRIM44	0.01	0	0.0156449	0.00244157	0.0158128	0	-0.597	0.686784	-0.00664425	0.0148985	AL	Tier_3
BLCA	DTX3L_151636	DTX3L	0.01	0	0.0164819	0.00190792	0.0407367	0	-0.514	0.925825	-0.00688785	0.0407959	AL	Tier_3
BLCA	VSTM2A_222008	VSTM2A	0.01	0	0.110443	0.00977192	0.0469879	0	-0.5	0.763471	-0.00690438	0.0479952	AL	Tier_3
BLCA	HLA-DPA1_3113	HLA-DPA1	0.01	0	0.00720794	0.002993	0.0469879	0	-0.5	0.873266	-0.00696235	0.0479952	AL	Tier_3
BLCA	PLA2G2A_5320	PLA2G2A	0.01	0	0.014578	0.000906	0.0469879	0	-0.5	0.676058	-0.00710353	0.0479952	AL	Tier_3
BLCA	PLK3_1263	PLK3	0.01	0	0.0845293	0.0132301	0.0469879	0	-0.5	0.995	-0.00717531	0.0479952	AL	Tier_3
BLCA	FUOM_282969	FUOM	0.01	0	0.010203	0.00224442	0.0351833	0	-0.528	0.870012	-0.00745076	0.0351965	AL	Tier_3
BLCA	ARFGEF2_10564	ARFGEF2	0.01	0	0.0777382	0.00300026	0.0469879	0	-0.5	0.531102	-0.00753498	0.0479952	AL	Tier_3
BLCA	LYVE1_10894	LYVE1	0.01	0	0.00721598	0.00454329	0.0469879	0	-0.5	0.413908	-0.00773239	0.0479952	AL	Tier_3
BLCA	PTCHD3_374308	PTCHD3	0.01	0	0.0109299	0.00263895	0.0259045	0	-0.556	0.455838	-0.0077602	0.0234976	AL	Tier_3
BLCA	ROBO3_64221	ROBO3	0.01	0	0.0662332	0.0109219	0.0351833	0	-0.528	0.96338	-0.0078902	0.0351965	AL	Tier_3
BLCA	TUBB1_81027	TUBB1	0.01	0	0.0400883	0.00408916	0.0351833	0	-0.528	0.788772	-0.00801011	0.0351965	AL	Tier_3
BLCA	TPSG1_25823	TPSG1	0.01	0	0.0133833	0.00175988	0.0132883	0	-0.611	0.93602	-0.00840186	0.0128987	AL	Tier_3
BLCA	ERVV-1_147664	ERVV-1	0.01	0	0.0198509	0.00350267	0.0351833	0	-0.528	0.109567	-0.0085082	0.0351965	AL	Tier_3
BLCA	EDARADD_128178	EDARADD	0.01	0	0.0794221	0.010418	0.0302508	0	-0.542	0.938087	-0.00859662	0.0294971	AL	Tier_3
BLCA	HRNR_388697	HRNR	0.01	0	0.0125112	0.00205731	0.0469879	0	-0.5	0.192106	-0.0086558	0.0479952	AL	Tier_3
BLCA	KNSTRN_90417	KNSTRN	0.01	0	0.0367722	0.0142494	0.0469879	0	-0.5	0.689089	-0.0087124	0.0479952	AL	Tier_3
BLCA	ABTB2_25841	ABTB2	0.01	0	0.0205452	0.014094	0.0469879	0	-0.5	0.849438	-0.00894287	0.0479952	AL	Tier_3
BLCA	KCNQ2_3785	KCNQ2	0.01	0	0.0270224	0.00352826	0.0187329	0	-0.583	0.241795	-0.00918323	0.0176982	AL	Tier_3
BLCA	DPYSL4_10570	DPYSL4	0.01	0	0.0160308	0.00218894	0.0259045	0	-0.556	0.677491	-0.00948715	0.0234976	AL	Tier_3
BLCA	JMJD8_339123	JMJD8	0.01	0	0.0261598	0.00336575	0.0407367	0	-0.514	0.480952	-0.00952593	0.0407959	AL	Tier_3
BLCA	FBXO38_81545	FBXO38	0.01	0	0.0165827	0.00304201	0.0187329	0	-0.583	0.490196	-0.00963382	0.0176982	AL	Tier_3
BLCA	C1orf210_149466	C1orf210	0.01	0	0.0216821	0.00531007	0.0187329	0	-0.583	0.995	-0.00987589	0.0176982	AL	Tier_3
BLCA	COL11A2_1302	COL11A2	0.01	0	0.0181026	0.00259995	0.0259045	0	-0.556	0.195182	-0.010113	0.0234976	AL	Tier_3
BLCA	LCN2_3934	LCN2	0.01	0	0.0413426	0.011877	0.0407367	0	-0.514	0.711499	-0.0101839	0.0407959	AL	Tier_3
BLCA	AADACL3_126767	AADACL3	0.01	0	0.022767	0.00389698	0.0407367	0	-0.514	0.605365	-0.0102533	0.0407959	AL	Tier_3
BLCA	ZBED8_63920	ZBED8	0.01	0	0.0171324	0.0109168	0.0469879	0	-0.5	0.256388	-0.0103302	0.0479952	AL	Tier_3
BLCA	CCDC155_147872	CCDC155	0.01	0	0.013551	0.00697106	0.0259045	0	-0.556	0.64896	-0.0103496	0.0234976	AL	Tier_3
BLCA	LSS_4047	LSS	0.01	0	0.0412584	0.00445897	0.0351833	0	-0.528	0.881677	-0.0105347	0.0351965	AL	Tier_3
BLCA	SLC25A4_291	SLC25A4	0.01	0	0.00374204	0.00181006	0.00131219	0	-0.764	0.851154	-0.0108366	0.00109989	AL	Tier_3
BLCA	KLF4_9314	KLF4	0.01	0	0.185098	0.00653493	0.0469879	0	-0.5	0.542434	-0.0111159	0.0479952	AL	Tier_3
BLCA	SRD5A1_6715	SRD5A1	0.01	0	0.0172532	0.00122936	0.00213023	0	-0.736	0.77216	-0.0112606	0.00159984	AL	Tier_3
BLCA	EXD3_54932	EXD3	0.01	0	0.0497685	0.00082	0.0351833	0	-0.528	0.159273	-0.0123055	0.0351965	AL	Tier_3
BLCA	SPIN1_10927	SPIN1	0.01	0	0.0255753	0.00538391	0.0259045	0	-0.556	0.617071	-0.0127252	0.0234976	AL	Tier_3
BLCA	IGSF6_10261	IGSF6	0.01	0	0.0402075	0.00276612	0.0351833	0	-0.528	0.608013	-0.0127557	0.0351965	AL	Tier_3
BLCA	PRLH_51052	PRLH	0.01	0	0.0246763	0.00357225	0.0469879	0	-0.5	0.669222	-0.0129551	0.0479952	AL	Tier_3
BLCA	KCNK1_3775	KCNK1	0.01	0	0.0265272	0.0137366	0.0407367	0	-0.514	0.856273	-0.013049	0.0407959	AL	Tier_3
BLCA	ADCY1_107	ADCY1	0.01	0	0.0174566	0.00496424	0.0407367	0	-0.514	0.959959	-0.0132196	0.0407959	AL	Tier_3
BLCA	GPM6B_2824	GPM6B	0.01	0	0.0299567	0.0114177	0.0494741	0	-0.5	0.387651	-0.0133875	0.0479952	AL	Tier_3
BLCA	VSTM2B_342865	VSTM2B	0.01	0	0.103169	0.00585863	0.0187329	0	-0.583	0.527214	-0.0136164	0.0176982	AL	Tier_3
BLCA	NEDD9_4739	NEDD9	0.01	0	0.18519	0.00260071	0.0469879	0	-0.5	0.759946	-0.0137637	0.0479952	AL	Tier_3
BLCA	SPANXB1_728695	SPANXB1	0.01	0	0.0501865	0.00622143	0.0426526	0	-0.515	0.476941	-0.0139734	0.0407959	AL	Tier_3
BLCA	AICDA_57379	AICDA	0.01	0	0.0160474	0.00939057	0.0407367	0	-0.514	0.481046	-0.0140205	0.0407959	AL	Tier_3
BLCA	GK2_2712	GK2	0.01	0	0.0175606	0.00345448	0.0158128	0	-0.597	0.518386	-0.0140936	0.0148985	AL	Tier_3
BLCA	HTR1A_3350	HTR1A	0.01	0	0.0499401	0.00705306	0.0469879	0	-0.5	0.812764	-0.0141139	0.0479952	AL	Tier_3
BLCA	KSR1_8844	KSR1	0.01	0	0.0113363	0.0072849	0.0259045	0	-0.556	0.675024	-0.0144937	0.0234976	AL	Tier_3
BLCA	FAHD1_81889	FAHD1	0.01	0	0.0962725	0.00160295	0.0132883	0	-0.611	0.182705	-0.0146132	0.0128987	AL	Tier_3
BLCA	MAP2_4133	MAP2	0.01	0	0.0151463	0.00599958	0.0132883	0	-0.611	0.0280345	-0.0147253	0.0128987	AL	Tier_3
BLCA	KCNA7_3743	KCNA7	0.01	0	0.0299991	0.0137293	0.0220755	0	-0.569	0.264165	-0.0150205	0.020398	AL	Tier_3
BLCA	CD300C_10871	CD300C	0.01	0	0.0384561	0.0056789	0.0220755	0	-0.569	0.838331	-0.0152113	0.020398	AL	Tier_3
BLCA	PIGC_5279	PIGC	0.01	0	0.0197071	0.0376838	0.0469879	0	-0.5	0.446475	-0.0152946	0.0479952	AL	Tier_3
BLCA	NKTR_4820	NKTR	0.01	0	0.0669657	0.026835	0.0351833	0	-0.528	0.347491	-0.0154137	0.0351965	AL	Tier_3
BLCA	PRDM16_63976	PRDM16	0.01	0	0.0514997	0.00650392	0.0259045	0	-0.556	0.963233	-0.0154409	0.0234976	AL	Tier_3
BLCA	PHYHD1_254295	PHYHD1	0.02	0	0.0293455	0.00886455	0.0302508	0	-0.542	0.995	-0.0173776	0.0294971	AL	Tier_3
BLCA	AFP_174	AFP	0.02	0	0.0237736	0.0131269	0.0469879	0	-0.5	0.276545	-0.0176726	0.0479952	AL	Tier_3
BLCA	RAP1GAP_5909	RAP1GAP	0.01	0	0.0166689	0.0054104	0.00923269	0	-0.639	0.848765	-0.0194186	0.00909909	AL	Tier_3
BLCA	TLX3_30012	TLX3	0.01	0	0.0584981	0.00846739	0.0076299	0	-0.653	0.807412	-0.0196002	0.00759924	AL	Tier_3
BLCA	ALAD_210	ALAD	0.02	0	0.0291511	0.00946865	0.0259045	0	-0.556	0.541683	-0.0204892	0.0234976	AL	Tier_3
BLCA	PSMD5_5711	PSMD5	0.02	0	0.021746	0.0167083	0.0302508	0	-0.542	0.706055	-0.0209159	0.0294971	AL	Tier_3
BLCA	MYMK_389827	MYMK	0.02	0	0.0278478	0.00544953	0.0302508	0	-0.542	0.923997	-0.0211872	0.0294971	AL	Tier_3
BLCA	ONECUT3_390874	ONECUT3	0.01	0	0.0885775	0.00374831	0.0062729	0	-0.667	0.710765	-0.0216263	0.00589941	AL	Tier_3
BLCA	TMEM92_162461	TMEM92	0.02	0	0.0333458	0.00357987	0.0220755	0	-0.569	0.324243	-0.0223713	0.020398	AL	Tier_3
BLCA	COL16A1_1307	COL16A1	0.01	0	0.0172774	0.00280198	0.000123	0	-0.875	0.196287	-0.0241558	0.0001	AL	Tier_3
BLCA	SLC10A1_6554	SLC10A1	0.01	0	0.0116632	0.00182525	0.000593	0	-0.806	0.170909	-0.0247822	0.0007	AL	Tier_3
BLCA	GYG2_8908	GYG2	0.01	0	0.0276649	0.00227752	0.0048263	0	-0.691	0.937257	-0.0270176	0.00379962	AL	Tier_3
BLCA	OR5H15_403274	OR5H15	0.03	0	0.054497	0.00953013	0.0407367	0	-0.514	0.266088	-0.0295556	0.0407959	AL	Tier_3
BLCA	UTF1_8433	UTF1	0.02	0	0.0352247	0.00881729	0.00923269	0	-0.639	0.743962	-0.0304997	0.00909909	AL	Tier_3
BLCA	G3BP1_10146	G3BP1	0.02	0	0.084981	0.0214219	0.0351833	0	-0.528	0.840096	-0.0312331	0.0351965	AL	Tier_3
BLCA	ALPL_249	ALPL	0.01	0	0.0573908	0.00181935	0.000593	0	-0.806	0.423025	-0.0313947	0.0007	AL	Tier_3
BLCA	LRRC14B_389257	LRRC14B	0.02	0	0.0857149	0.0172236	0.0076299	0	-0.653	0.368544	-0.0331595	0.00759924	AL	Tier_3
BLCA	TMEM94_9772	TMEM94	0.03	0	0.10353	0.00741482	0.0407367	0	-0.514	0.819993	-0.0336639	0.0407959	AL	Tier_3
BLCA	ALDH4A1_8659	ALDH4A1	0.03	0	0.111059	0.00527646	0.0469879	0	-0.5	0.682659	-0.0340507	0.0479952	AL	Tier_3
BLCA	ALPG_251	ALPG	0.02	0	0.0316861	0.00478946	0.00101775	0	-0.778	0.480571	-0.0351787	0.001	AL	Tier_3
BLCA	GPR160_26996	GPR160	0.02	0	0.0300624	0.0107675	0.0158128	0	-0.597	0.533374	-0.0352383	0.0148985	AL	Tier_3
BLCA	SRARP_149563	SRARP	0.03	0	0.0343467	0.0063744	0.0220755	0	-0.569	0.934532	-0.0383141	0.020398	AL	Tier_3
BLCA	TMEM179_388021	TMEM179	0.02	0	0.0277096	0.00319363	0.00268327	0	-0.722	0.626399	-0.0387508	0.00179982	AL	Tier_3
BLCA	LIFR_3977	LIFR	0.03	0	0.0254248	0.00810101	0.011103	0	-0.625	0.824101	-0.0433686	0.0106989	AL	Tier_3
BLCA	VSIG8_391123	VSIG8	0.05	0.01	0.0886635	0.0270457	0.0259045	-2.32193	-0.556	0.968509	-0.048681	0.0234976	AL	Tier_3
BLCA	ABHD12B_145447	ABHD12B	0.05	0.01	0.0958981	0.029799	0.0351833	-2.32193	-0.528	0.903563	-0.0517169	0.0351965	AL	Tier_3
BLCA	SELENON_57190	SELENON	0.05	0	0.0484376	0.0815019	0.0351833	0	-0.528	0.919844	-0.0606654	0.0351965	AL	Tier_3
BLCA	RHOT2_89941	RHOT2	0.05	0.01	0.0498345	0.0191355	0.0158128	-2.32193	-0.597	0.916609	-0.0624237	0.0148985	AL	Tier_3
BLCA	ITPR3_3710	ITPR3	0.06	0.01	0.161052	0.0856619	0.0407367	-2.58496	-0.514	0.724698	-0.0644541	0.0407959	AL	Tier_3
BLCA	SIRT7_51547	SIRT7	0.06	0.01	0.0894158	0.0820938	0.0302508	-2.58496	-0.542	0.499657	-0.0743229	0.0294971	AL	Tier_3
BLCA	HTT_3064	HTT	0.06	0.01	0.162562	0.0209861	0.0220755	-2.58496	-0.569	0.0471934	-0.0760104	0.020398	AL	Tier_3
BLCA	IGFBP1_3484	IGFBP1	0.05	0.01	0.0725418	0.0127823	0.0062729	-2.32193	-0.667	0.214482	-0.0822585	0.00589941	AL	Tier_3
BLCA	FCMR_9214	FCMR	0.05	0.01	0.0904826	0.0393551	0.0076299	-2.32193	-0.653	0.914571	-0.0830966	0.00759924	AL	Tier_3
BLCA	ETNK2_55224	ETNK2	0.08	0.01	0.0930864	0.0168331	0.0407367	-3	-0.514	0.695205	-0.0853364	0.0407959	AL	Tier_3
BLCA	XKR8_55113	XKR8	0.05	0.01	0.0528717	0.0224584	0.00268327	-2.32193	-0.722	0.75486	-0.112369	0.00179982	AL	Tier_3
BLCA	CPZ_8532	CPZ	0.07	0.01	0.0648415	0.0151959	0.00335024	-2.80735	-0.708	0.503405	-0.136451	0.00259974	AL	Tier_3
BLCA	MAPK1_5594	MAPK1	0.06	0	0.138898	0.0253947	0.00512074	0	-0.681	0.779482	-0.140833	0.00459954	AL	Tier_3
BLCA	TMEM247_388946	TMEM247	0.06	0.01	0.0581086	0.0107745	0.000444	-2.58496	-0.819	0.827964	-0.145461	0.0006	AL	Tier_3
BLCA	ZDHHC11_79844	ZDHHC11	0.13	0.03	0.0973624	0.0509797	0.0220755	-2.11548	-0.569	0.547483	-0.151454	0.020398	AL	Tier_3
BLCA	PGAP2_27315	PGAP2	0.12	0.02	0.146988	0.0806003	0.0259045	-2.58496	-0.556	0.940502	-0.160367	0.0234976	AL	Tier_3
BLCA	FOXD4L1_200350	FOXD4L1	0.15	0.03	0.131264	0.115298	0.0469879	-2.32193	-0.5	0.879265	-0.160464	0.0479952	AL	Tier_3
BLCA	SATB1_6304	SATB1	0.07	0.01	0.0771008	0.0148591	0.000444	-2.80735	-0.819	0.588822	-0.209158	0.0006	AL	Tier_3
BLCA	HSBP1_3281	HSBP1	0.18	0.03	0.129283	0.0991382	0.0187329	-2.58496	-0.583	0.33197	-0.264652	0.0176982	AL	Tier_3
BLCA	EIPR1_7260	EIPR1	0.24	0.03	0.236831	0.176672	0.0351833	-3	-0.528	0.424545	-0.312106	0.0351965	AL	Tier_3
BLCA	STAG2_10735	STAG2	0.68	0.15	0.362722	0.26843	0.0266038	-2.18057	-0.559	0.404008	-0.805813	0.0234976	AL	Tier_2
BLCA	NPIPB15_440348	NPIPB15	0	0	0	0	0	NA	0	0	NA	0.0001	Other	NA
BLCA	TAF1_6872	TAF1	0.34	0.72	0.184915	0.0729411	0.000348	1.08246	0.838	0.365687	1.29839	0.0004	SL	NA
BLCA	SMAGP_57228	SMAGP	0.24	0.54	0.169318	0.142333	0.00033	1.16993	0.833	0.516867	1.03686	0.0004	SL	NA
BLCA	SOCS3_9021	SOCS3	0.13	0.47	0.17799	0.242513	0.00213023	1.85415	0.736	0.726942	0.881718	0.00159984	SL	NA
BLCA	CYB5R4_51167	CYB5R4	0.24	0.77	0.309748	0.246909	0.0220755	1.68182	0.569	0.47451	0.832989	0.020398	SL	NA
BLCA	OGFOD1_55239	OGFOD1	0.35	0.69	0.198152	0.079227	0.00335024	0.979241	0.708	0.622133	0.828288	0.00259974	SL	NA
BLCA	BRD2_6046	BRD2	0.39	0.86	0.332854	0.262418	0.0187329	1.14086	0.583	0.926527	0.777663	0.0176982	SL	NA
BLCA	TYMS_7298	TYMS	0.1	0.82	0.379709	0.414902	0.0703999	3.03562	0.458	0.493089	0.760182	0.0711929	SL	NA
BLCA	CUL7_9820	CUL7	0.27	0.52	0.142287	0.130448	0.00078	0.945552	0.792	0.542526	0.758026	0.001	SL	NA
BLCA	TCEAL9_51186	TCEAL9	0.36	0.74	0.203688	0.253692	0.00900539	1.03953	0.647	0.926346	0.755618	0.00759924	SL	NA
BLCA	TAF13_6884	TAF13	0.24	0.51	0.154643	0.132067	0.00268327	1.08746	0.722	0.19006	0.683298	0.00179982	SL	NA
BLCA	C12orf10_60314	C12orf10	0.15	0.41	0.102378	0.149384	0.00213023	1.45066	0.736	0.0472269	0.665991	0.00159984	SL	NA
BLCA	CEP152_22995	CEP152	0.35	0.66	0.202698	0.176899	0.0062729	0.915111	0.667	0.995	0.663699	0.00589941	SL	NA
BLCA	STRN3_29966	STRN3	0.12	0.32	0.113067	0.165331	0.000593	1.41504	0.806	0.831757	0.661854	0.0007	SL	NA
BLCA	QRICH1_54870	QRICH1	0.29	0.58	0.233315	0.157594	0.00512074	1	0.681	0.484519	0.635714	0.00459954	SL	NA
BLCA	TUFM_7284	TUFM	0.13	0.36	0.144275	0.128422	0.00268327	1.46949	0.722	0.7145	0.607967	0.00179982	SL	NA
BLCA	DPH5_51611	DPH5	0.36	0.81	0.289689	0.24436	0.0407367	1.16993	0.514	0.0993648	0.604223	0.0407959	SL	NA
BLCA	BTAF1_9044	BTAF1	0.32	0.67	0.258367	0.234565	0.0220755	1.06609	0.569	0.395247	0.57603	0.020398	SL	NA
BLCA	TADA1_117143	TADA1	0.18	0.58	0.32918	0.218096	0.0351833	1.68806	0.528	0.85703	0.566372	0.0351965	SL	NA
BLCA	CAND1_55832	CAND1	0.23	0.64	0.271741	0.299737	0.0407367	1.47644	0.514	0.196773	0.554974	0.0407959	SL	NA
BLCA	ZBTB7A_51341	ZBTB7A	0.22	0.57	0.274323	0.282025	0.0302508	1.37346	0.542	0.107666	0.527782	0.0294971	SL	NA
BLCA	DIS3L_115752	DIS3L	0.11	0.34	0.186771	0.203611	0.00512074	1.62803	0.681	0.35334	0.519961	0.00459954	SL	NA
BLCA	KPNA6_23633	KPNA6	0.32	0.65	0.215128	0.205446	0.0259045	1.02237	0.556	0.295449	0.517485	0.0234976	SL	NA
BLCA	CADM4_199731	CADM4	0.49	0.7	0.193372	0.111861	0.00335024	0.514573	0.708	0.836796	0.511745	0.00259974	SL	NA
BLCA	KDM4A_9682	KDM4A	0.17	0.46	0.208082	0.146803	0.0158128	1.4361	0.597	0.95308	0.508602	0.0148985	SL	NA
BLCA	PEX6_5190	PEX6	0.12	0.34	0.238482	0.189622	0.0076299	1.5025	0.653	0.919936	0.46796	0.00759924	SL	NA
BLCA	PNN_5411	PNN	0.74	0.91	0.163746	0.0571127	0.00168088	0.298341	0.75	0.863167	0.465967	0.00139986	SL	NA
BLCA	NIPAL2_79815	NIPAL2	0.14	0.31	0.101099	0.175852	0.00213023	1.14684	0.736	0.278784	0.45326	0.00159984	SL	NA
BLCA	TFDP2_7029	TFDP2	0.07	0.28	0.0698181	0.208643	0.0062729	2	0.667	0.317118	0.452658	0.00589941	SL	NA
BLCA	TIPRL_261726	TIPRL	0.51	0.89	0.299482	0.362415	0.0617612	0.803308	0.472	0.592084	0.452013	0.0634937	SL	NA
BLCA	SMARCA5_8467	SMARCA5	0.25	0.55	0.310355	0.233366	0.0351833	1.1375	0.528	0.764007	0.435008	0.0351965	SL	NA
BLCA	LLPH_84298	LLPH	0.21	0.49	0.231886	0.16755	0.0302508	1.22239	0.542	0.120911	0.430521	0.0294971	SL	NA
BLCA	AASDHPPT_60496	AASDHPPT	0.62	0.85	0.214049	0.0833203	0.0132883	0.455195	0.611	0.133697	0.425397	0.0128987	SL	NA
BLCA	ERICH5_203111	ERICH5	0.1	0.28	0.089738	0.121636	0.00415804	1.48543	0.694	0.298451	0.41255	0.00379962	SL	NA
BLCA	GLMN_11146	GLMN	0.53	0.83	0.251072	0.235695	0.0407367	0.647119	0.514	0.649172	0.412328	0.0407959	SL	NA
BLCA	TXNRD1_7296	TXNRD1	0.53	0.95	0.375396	0.231995	0.102072	0.841935	0.417	0.975186	0.403337	0.10229	SL	NA
BLCA	EXOC5_10640	EXOC5	0.35	0.62	0.214671	0.142449	0.0302508	0.824913	0.542	0.747757	0.401261	0.0294971	SL	NA
BLCA	DTD2_112487	DTD2	0.12	0.33	0.136443	0.169572	0.011103	1.45943	0.625	0.441361	0.400514	0.0106989	SL	NA
BLCA	YIPF6_286451	YIPF6	0.08	0.31	0.238142	0.199181	0.0225061	1.9542	0.574	0.0395018	0.386832	0.020398	SL	NA
BLCA	METAP2_10988	METAP2	0.66	0.9	0.251573	0.127915	0.0259045	0.447459	0.556	0.994267	0.377881	0.0234976	SL	NA
BLCA	CTAGE9_643854	CTAGE9	0.35	0.55	0.141197	0.138263	0.011103	0.652077	0.625	0.346802	0.375184	0.0106989	SL	NA
BLCA	MSH2_4436	MSH2	0.07	0.21	0.103541	0.0537889	0.00213023	1.58496	0.736	0.934354	0.37354	0.00159984	SL	NA
BLCA	GSTM4_2948	GSTM4	0.19	0.39	0.201492	0.172323	0.0132883	1.03747	0.611	0.12128	0.373279	0.0128987	SL	NA
BLCA	CNOT2_4848	CNOT2	0.4	0.74	0.250267	0.21771	0.079968	0.887525	0.444	0.559759	0.371746	0.0807919	SL	NA
BLCA	RNASEH2C_84153	RNASEH2C	0.59	0.86	0.258807	0.326234	0.0407367	0.543622	0.514	0.608534	0.370998	0.0407959	SL	NA
BLCA	SERBP1_26135	SERBP1	0.61	0.86	0.237653	0.147667	0.0351833	0.495527	0.528	0.730807	0.369664	0.0351965	SL	NA
BLCA	HNRNPUL2_221092	HNRNPUL2	0.26	0.46	0.204362	0.122207	0.0158128	0.823122	0.597	0.451312	0.36612	0.0148985	SL	NA
BLCA	WHAMM_123720	WHAMM	0.48	0.69	0.203711	0.206583	0.0187329	0.523562	0.583	0.0431069	0.365424	0.0176982	SL	NA
BLCA	COG6_57511	COG6	0.43	0.7	0.267326	0.178115	0.0469879	0.703018	0.5	0.633242	0.364409	0.0479952	SL	NA
BLCA	RILPL2_196383	RILPL2	0.09	0.25	0.0721441	0.10589	0.00512074	1.47393	0.681	0.0475745	0.35989	0.00459954	SL	NA
BLCA	ARHGAP11B_89839	ARHGAP11B	0.28	0.49	0.173901	0.196528	0.0220755	0.807355	0.569	0.703688	0.35122	0.020398	SL	NA
BLCA	LIG3_3980	LIG3	0.27	0.52	0.200123	0.182045	0.0351833	0.945552	0.528	0.888601	0.350971	0.0351965	SL	NA
BLCA	EIF4EBP2_1979	EIF4EBP2	0.08	0.26	0.0717938	0.145874	0.00923269	1.70044	0.639	0.48085	0.350244	0.00909909	SL	NA
BLCA	XRN1_54464	XRN1	0.42	0.83	0.340157	0.232218	0.128523	0.982722	0.389	0.375636	0.34982	0.128387	SL	NA
BLCA	ACSL3_2181	ACSL3	0.16	0.61	0.321414	0.294853	0.15974	1.93074	0.361	0.752007	0.34856	0.160284	SL	NA
BLCA	LRWD1_222229	LRWD1	0.2	0.38	0.106032	0.2517	0.0132883	0.925999	0.611	0.950927	0.345966	0.0128987	SL	NA
BLCA	CASTOR3_352954	CASTOR3	0.11	0.34	0.0908249	0.242443	0.0302508	1.62803	0.542	0.185091	0.343609	0.0294971	SL	NA
BLCA	RDH10_157506	RDH10	0.08	0.29	0.181364	0.238	0.0220755	1.85798	0.569	0.704635	0.342183	0.020398	SL	NA
BLCA	HIST2H2BE_8349	HIST2H2BE	0.3	0.57	0.226031	0.233222	0.0539687	0.925999	0.486	0.866739	0.341451	0.0556944	SL	NA
BLCA	UNC45A_55898	UNC45A	0.55	0.82	0.208156	0.193998	0.0539687	0.576192	0.486	0.156948	0.337574	0.0556944	SL	NA
BLCA	SLC35B2_347734	SLC35B2	0.13	0.63	0.361201	0.312919	0.196088	2.27684	0.333	0.463006	0.336755	0.19658	SL	NA
BLCA	NELFCD_51497	NELFCD	0.58	0.79	0.224519	0.130989	0.0220755	0.4458	0.569	0.757625	0.335953	0.020398	SL	NA
BLCA	TFB1M_51106	TFB1M	0.17	0.4	0.242341	0.246677	0.0351833	1.23447	0.528	0.766591	0.332742	0.0351965	SL	NA
BLCA	PHF12_57649	PHF12	0.64	0.87	0.273354	0.237972	0.0351833	0.442943	0.528	0.757949	0.33247	0.0351965	SL	NA
BLCA	BCDIN3D_144233	BCDIN3D	0.15	0.33	0.134519	0.177802	0.0158128	1.1375	0.597	0.978153	0.332085	0.0148985	SL	NA
BLCA	NRBF2_29982	NRBF2	0.3	0.51	0.170033	0.149247	0.0220755	0.765535	0.569	0.300268	0.331738	0.020398	SL	NA
BLCA	KCTD10_83892	KCTD10	0.31	0.57	0.316925	0.276579	0.0539687	0.878694	0.486	0.505232	0.328647	0.0556944	SL	NA
BLCA	SFR1_119392	SFR1	0.09	0.3	0.163036	0.309786	0.0259045	1.73697	0.556	0.628918	0.327757	0.0234976	SL	NA
BLCA	NFATC2IP_84901	NFATC2IP	0.34	0.63	0.170708	0.244885	0.0703999	0.889817	0.458	0.378586	0.326087	0.0711929	SL	NA
BLCA	SNRPB2_6629	SNRPB2	0.73	0.96	0.298529	0.240003	0.0351833	0.395138	0.528	0.739338	0.324068	0.0351965	SL	NA
BLCA	AMER2_219287	AMER2	0.16	0.33	0.135009	0.12689	0.0132883	1.04439	0.611	0.491453	0.323748	0.0128987	SL	NA
BLCA	GCN1_10985	GCN1	0.74	0.92	0.207004	0.300834	0.0187329	0.314109	0.583	0.995	0.321072	0.0176982	SL	NA
BLCA	CIR1_9541	CIR1	0.27	0.51	0.163528	0.180759	0.0407367	0.917538	0.514	0.819083	0.321033	0.0407959	SL	NA
BLCA	ACD_65057	ACD	0.38	0.63	0.202048	0.169936	0.0469879	0.729352	0.5	0.652905	0.319303	0.0479952	SL	NA
BLCA	KDM8_79831	KDM8	0.72	0.91	0.259439	0.0748249	0.0220755	0.33787	0.569	0.812395	0.319249	0.020398	SL	NA
BLCA	TXNDC17_84817	TXNDC17	0.12	0.39	0.163596	0.244559	0.0617612	1.70044	0.472	0.24266	0.317856	0.0634937	SL	NA
BLCA	ARMH3_79591	ARMH3	0.07	0.28	0.219093	0.221595	0.0302508	2	0.542	0.286028	0.317785	0.0294971	SL	NA
BLCA	HIST1H2BC_8347	HIST1H2BC	0.8	0.91	0.15221	0.0190663	0.00131219	0.185867	0.764	0.86762	0.316506	0.00109989	SL	NA
BLCA	HIST1H2AJ_8331	HIST1H2AJ	0.23	0.48	0.217704	0.192773	0.0539687	1.0614	0.486	0.9195	0.312409	0.0556944	SL	NA
BLCA	RHOQ_23433	RHOQ	0.59	0.81	0.196494	0.21905	0.0351833	0.457207	0.528	0.952234	0.311051	0.0351965	SL	NA
BLCA	FAM104B_90736	FAM104B	0.33	0.63	0.30334	0.239048	0.0858119	0.932886	0.441	0.0501723	0.310374	0.0807919	SL	NA
BLCA	PSMB10_5699	PSMB10	0.06	0.18	0.0449599	0.0813703	0.00335024	1.58496	0.708	0.958157	0.310259	0.00259974	SL	NA
BLCA	RIF1_55183	RIF1	0.29	0.53	0.195917	0.181957	0.0539687	0.869939	0.486	0.62184	0.304941	0.0556944	SL	NA
BLCA	MIPEP_4285	MIPEP	0.48	0.79	0.290844	0.153363	0.102072	0.718818	0.417	0.850252	0.304605	0.10229	SL	NA
BLCA	RAB11A_8766	RAB11A	0.16	0.37	0.138675	0.210159	0.0351833	1.20945	0.528	0.95651	0.303918	0.0351965	SL	NA
BLCA	GTF2I_2969	GTF2I	0.16	0.38	0.178537	0.155302	0.0407367	1.24793	0.514	0.823436	0.301603	0.0407959	SL	NA
BLCA	SET_6418	SET	0.28	0.52	0.197285	0.265663	0.0539687	0.893085	0.486	0.169263	0.30041	0.0556944	SL	NA
BLCA	TMEM56_148534	TMEM56	0.07	0.19	0.0821396	0.062564	0.00415804	1.44057	0.694	0.407488	0.299452	0.00379962	SL	NA
BLCA	WAPL_23063	WAPL	0.1	0.36	0.190098	0.20771	0.0703999	1.848	0.458	0.835726	0.297725	0.0711929	SL	NA
BLCA	PRMT7_54496	PRMT7	0.14	0.37	0.188549	0.199931	0.0539687	1.4021	0.486	0.126776	0.295875	0.0556944	SL	NA
BLCA	IRF2BP2_359948	IRF2BP2	0.13	0.43	0.26868	0.259045	0.102072	1.72583	0.417	0.670461	0.292215	0.10229	SL	NA
BLCA	BCAP31_10134	BCAP31	0.1	0.36	0.183367	0.289105	0.0752255	1.848	0.456	0.863953	0.291206	0.0711929	SL	NA
BLCA	HIST1H2AD_3013	HIST1H2AD	0.28	0.46	0.222829	0.14924	0.0259045	0.716207	0.556	0.614255	0.289468	0.0234976	SL	NA
BLCA	ZSWIM7_125150	ZSWIM7	0.2	0.45	0.180686	0.209067	0.0703999	1.16993	0.458	0.619733	0.288862	0.0711929	SL	NA
BLCA	TAF1A_9015	TAF1A	0.38	0.58	0.182402	0.214351	0.0351833	0.610053	0.528	0.187775	0.287972	0.0351965	SL	NA
BLCA	HMGB3_3149	HMGB3	0.06	0.23	0.101863	0.194193	0.0189501	1.9386	0.588	0.258738	0.285216	0.0176982	SL	NA
BLCA	IST1_9798	IST1	0.07	0.26	0.101603	0.325518	0.0302508	1.89308	0.542	0.93411	0.282277	0.0294971	SL	NA
BLCA	ATP5MC1_516	ATP5MC1	0.28	0.51	0.174734	0.186347	0.0617612	0.86507	0.472	0.782857	0.281806	0.0634937	SL	NA
BLCA	TMEM69_51249	TMEM69	0.11	0.24	0.0741416	0.0854667	0.0062729	1.12553	0.667	0.82974	0.28034	0.00589941	SL	NA
BLCA	OVOL2_58495	OVOL2	0.27	0.45	0.16903	0.155722	0.0259045	0.736966	0.556	0.792862	0.279981	0.0234976	SL	NA
BLCA	SNRNP48_154007	SNRNP48	0.57	0.83	0.202637	0.23472	0.079968	0.542149	0.444	0.910206	0.279793	0.0807919	SL	NA
BLCA	ARHGAP11A_9824	ARHGAP11A	0.09	0.21	0.104734	0.178263	0.0062729	1.22239	0.667	0.959588	0.277292	0.00589941	SL	NA
BLCA	MYH9_4627	MYH9	0.74	0.91	0.357185	0.270746	0.0259045	0.298341	0.556	0.959967	0.276296	0.0234976	SL	NA
BLCA	MPZL1_9019	MPZL1	0.1	0.3	0.11239	0.166178	0.0407367	1.58496	0.514	0.60797	0.274759	0.0407959	SL	NA
BLCA	RNASEH2A_10535	RNASEH2A	0.49	0.75	0.296715	0.294925	0.0904962	0.614109	0.431	0.138366	0.270619	0.089991	SL	NA
BLCA	NUDT17_200035	NUDT17	0.09	0.27	0.147094	0.22968	0.0351833	1.58496	0.528	0.805665	0.267038	0.0351965	SL	NA
BLCA	JUN_3725	JUN	0.13	0.33	0.259059	0.268737	0.0469879	1.34395	0.5	0.740906	0.266597	0.0479952	SL	NA
BLCA	WDR33_55339	WDR33	0.72	0.84	0.149231	0.103477	0.0076299	0.222392	0.653	0.995	0.265673	0.00759924	SL	NA
BLCA	ZNF793_390927	ZNF793	0.09	0.25	0.073229	0.116463	0.0220755	1.47393	0.569	0.474309	0.262713	0.020398	SL	NA
BLCA	DDN_23109	DDN	0.48	0.7	0.211987	0.151886	0.0617612	0.544321	0.472	0.546666	0.262587	0.0634937	SL	NA
BLCA	AGAP5_729092	AGAP5	0.64	0.85	0.171736	0.128707	0.0539687	0.409391	0.486	0.792271	0.260601	0.0556944	SL	NA
BLCA	SCYL1_57410	SCYL1	0.16	0.44	0.244524	0.299368	0.114719	1.45943	0.403	0.54472	0.259646	0.114089	SL	NA
BLCA	RBX1_9978	RBX1	0.33	0.52	0.178664	0.247482	0.0407367	0.656046	0.514	0.274812	0.259347	0.0407959	SL	NA
BLCA	NUDT4B_440672	NUDT4B	0.75	0.9	0.168832	0.11165	0.0187329	0.263034	0.583	0.586516	0.258958	0.0176982	SL	NA
BLCA	ZNF138_7697	ZNF138	0.05	0.18	0.0791582	0.101986	0.00923269	1.848	0.639	0.293973	0.255533	0.00909909	SL	NA
BLCA	TFAP2D_83741	TFAP2D	0.05	0.2	0.0971332	0.105865	0.0187329	2	0.583	0.451692	0.255243	0.0176982	SL	NA
BLCA	USP39_10713	USP39	0.55	0.77	0.237689	0.129901	0.0703999	0.485427	0.458	0.77149	0.251646	0.0711929	SL	NA
BLCA	DTHD1_401124	DTHD1	0.15	0.37	0.182664	0.188029	0.0703999	1.30256	0.458	0.812553	0.251013	0.0711929	SL	NA
BLCA	LRCH4_4034	LRCH4	0.13	0.32	0.129169	0.202379	0.0469879	1.29956	0.5	0.0605254	0.249987	0.0479952	SL	NA
BLCA	SREK1_140890	SREK1	0.37	0.54	0.223534	0.203228	0.0302508	0.545434	0.542	0.44915	0.249847	0.0294971	SL	NA
BLCA	OR7G2_390882	OR7G2	0.23	0.46	0.220026	0.188499	0.079968	1	0.444	0.715995	0.249196	0.0807919	SL	NA
BLCA	OR7A17_26333	OR7A17	0.49	0.73	0.223183	0.13406	0.0904962	0.575115	0.431	0.861758	0.248849	0.089991	SL	NA
BLCA	HSPA14_51182	HSPA14	0.63	0.84	0.303143	0.104685	0.0617612	0.415037	0.472	0.279069	0.244158	0.0634937	SL	NA
BLCA	PMVK_10654	PMVK	0.57	0.88	0.361951	0.274768	0.15974	0.626542	0.361	0.605037	0.24363	0.160284	SL	NA
BLCA	HOXC10_3226	HOXC10	0.43	0.63	0.207289	0.129591	0.0539687	0.551015	0.486	0.912845	0.241514	0.0556944	SL	NA
BLCA	SLMAP_7871	SLMAP	0.25	0.49	0.23248	0.174922	0.102072	0.970854	0.417	0.933166	0.240597	0.10229	SL	NA
BLCA	TAF6L_10629	TAF6L	0.45	0.68	0.30135	0.203471	0.0904962	0.59561	0.431	0.616061	0.239734	0.089991	SL	NA
BLCA	ANAPC15_25906	ANAPC15	0.65	0.93	0.305405	0.324809	0.128523	0.516791	0.389	0.53919	0.239311	0.128387	SL	NA
BLCA	TM7SF2_7108	TM7SF2	0.38	0.56	0.199825	0.0855887	0.0469879	0.559427	0.5	0.897793	0.2376	0.0479952	SL	NA
BLCA	CYB5B_80777	CYB5B	0.11	0.31	0.243248	0.423195	0.0703999	1.49476	0.458	0.0126435	0.237262	0.0711929	SL	NA
BLCA	POLG_5428	POLG	0.5	0.74	0.276291	0.246878	0.102072	0.565597	0.417	0.687654	0.236279	0.10229	SL	NA
BLCA	FIS1_51024	FIS1	0.42	0.71	0.328199	0.29613	0.143504	0.75743	0.375	0.861505	0.236252	0.145485	SL	NA
BLCA	MEPE_56955	MEPE	0.1	0.25	0.147976	0.144071	0.0259045	1.32193	0.556	0.685161	0.235316	0.0234976	SL	NA
BLCA	LPAR2_9170	LPAR2	0.12	0.34	0.177211	0.178706	0.079968	1.5025	0.444	0.65558	0.23448	0.0807919	SL	NA
BLCA	HIST2H2AA3_8337	HIST2H2AA3	0.45	0.68	0.274178	0.224077	0.102072	0.59561	0.417	0.422872	0.232037	0.10229	SL	NA
BLCA	IGF2BP2_10644	IGF2BP2	0.13	0.27	0.120389	0.16925	0.0220755	1.05445	0.569	0.548901	0.231569	0.020398	SL	NA
BLCA	CCL26_10344	CCL26	0.04	0.16	0.0505112	0.174142	0.011103	2	0.625	0.801124	0.23106	0.0106989	SL	NA
BLCA	MYO18A_399687	MYO18A	0.34	0.56	0.184857	0.21077	0.0904962	0.719892	0.431	0.906963	0.22514	0.089991	SL	NA
BLCA	ARHGEF5_7984	ARHGEF5	0.11	0.33	0.217654	0.180816	0.0904962	1.58496	0.431	0.786928	0.224786	0.089991	SL	NA
BLCA	CBX1_10951	CBX1	0.4	0.58	0.241089	0.170228	0.0539687	0.536053	0.486	0.736529	0.224273	0.0556944	SL	NA
BLCA	NASP_4678	NASP	0.5	0.69	0.207847	0.224812	0.0617612	0.464668	0.472	0.786842	0.223676	0.0634937	SL	NA
BLCA	RAD54L_8438	RAD54L	0.16	0.39	0.154912	0.246467	0.102072	1.2854	0.417	0.746798	0.223535	0.10229	SL	NA
BLCA	PRKAR2A_5576	PRKAR2A	0.23	0.37	0.115698	0.21073	0.0259045	0.685891	0.556	0.415327	0.221975	0.0234976	SL	NA
BLCA	MED19_219541	MED19	0.56	0.81	0.342151	0.196969	0.128523	0.532495	0.389	0.757532	0.220147	0.128387	SL	NA
BLCA	PSD4_23550	PSD4	0.08	0.22	0.0968491	0.0997688	0.0302508	1.45943	0.542	0.879967	0.217654	0.0294971	SL	NA
BLCA	OR8A1_390275	OR8A1	0.15	0.33	0.203991	0.169338	0.0617612	1.1375	0.472	0.204664	0.217272	0.0634937	SL	NA
BLCA	HIST1H2AE_3012	HIST1H2AE	0.51	0.71	0.227207	0.106369	0.079968	0.477322	0.444	0.7859	0.217253	0.0807919	SL	NA
BLCA	LCE1E_353135	LCE1E	0.35	0.52	0.185281	0.09979	0.0539687	0.571157	0.486	0.789508	0.217112	0.0556944	SL	NA
BLCA	SLC2A1_6513	SLC2A1	0.23	0.71	0.333794	0.32346	0.338342	1.62619	0.25	0.236231	0.215602	0.341566	SL	NA
BLCA	ANKRD11_29123	ANKRD11	0.51	0.69	0.238858	0.158801	0.0617612	0.436099	0.472	0.383889	0.214443	0.0634937	SL	NA
BLCA	BCL9L_283149	BCL9L	0.04	0.26	0.132817	0.281888	0.102072	2.70044	0.417	0.4901	0.214317	0.10229	SL	NA
BLCA	POT1_25913	POT1	0.63	0.81	0.257818	0.101011	0.0703999	0.36257	0.458	0.675935	0.213569	0.0711929	SL	NA
BLCA	HIST1H2AI_8329	HIST1H2AI	0.57	0.79	0.2099	0.100264	0.102072	0.470891	0.417	0.314804	0.212966	0.10229	SL	NA
BLCA	C21orf2_755	C21orf2	0.03	0.27	0.132395	0.393255	0.128523	3.16993	0.389	0.186647	0.212874	0.128387	SL	NA
BLCA	ZNF577_84765	ZNF577	0.05	0.2	0.0728203	0.143668	0.0351833	2	0.528	0.115754	0.21246	0.0351965	SL	NA
BLCA	PI4KB_5298	PI4KB	0.2	0.57	0.312004	0.271112	0.260831	1.51096	0.292	0.0942893	0.212097	0.261674	SL	NA
BLCA	IQCH_64799	IQCH	0.11	0.23	0.0743044	0.190036	0.0158128	1.06413	0.597	0.447481	0.211716	0.0148985	SL	NA
BLCA	CAST_831	CAST	0.11	0.2	0.104688	0.0890018	0.0062729	0.862496	0.667	0.55928	0.210766	0.00589941	SL	NA
BLCA	GOLGA6A_342096	GOLGA6A	0.7	0.85	0.208388	0.121225	0.0407367	0.280108	0.514	0.890667	0.210698	0.0407959	SL	NA
BLCA	WDR76_79968	WDR76	0.09	0.19	0.0944407	0.144397	0.0076299	1.078	0.653	0.918728	0.210295	0.00759924	SL	NA
BLCA	ATP2B1_490	ATP2B1	0.05	0.23	0.117432	0.292781	0.0703999	2.20163	0.458	0.780476	0.206309	0.0711929	SL	NA
BLCA	TRMT61A_115708	TRMT61A	0.51	0.72	0.24589	0.175953	0.102072	0.4975	0.417	0.956914	0.206081	0.10229	SL	NA
BLCA	HSD3B7_80270	HSD3B7	0.07	0.24	0.094949	0.163997	0.0617612	1.77761	0.472	0.306417	0.203619	0.0634937	SL	NA
BLCA	MYH2_4620	MYH2	0.04	0.16	0.0623327	0.09312	0.0220755	2	0.569	0.0347597	0.203421	0.020398	SL	NA
BLCA	NBEAL1_65065	NBEAL1	0.38	0.54	0.238267	0.11108	0.0617612	0.50696	0.472	0.239576	0.199774	0.0634937	SL	NA
BLCA	SREBF1_6720	SREBF1	0.38	0.6	0.330809	0.194579	0.114719	0.658963	0.403	0.809138	0.19924	0.114089	SL	NA
BLCA	CHTF8_54921	CHTF8	0.72	0.89	0.216205	0.140052	0.0617612	0.305808	0.472	0.703192	0.199238	0.0634937	SL	NA
BLCA	RAD50_10111	RAD50	0.11	0.25	0.133464	0.227819	0.0407367	1.18442	0.514	0.777245	0.198692	0.0407959	SL	NA
BLCA	EEF1AKMT3_25895	EEF1AKMT3	0.06	0.18	0.0673428	0.0835131	0.0220755	1.58496	0.569	0.245575	0.198416	0.020398	SL	NA
BLCA	AARSD1_80755	AARSD1	0.1	0.21	0.0959881	0.166184	0.0158128	1.07039	0.597	0.433097	0.197872	0.0148985	SL	NA
BLCA	ANP32A_8125	ANP32A	0.06	0.25	0.107194	0.166889	0.0904962	2.05889	0.431	0.0864735	0.196149	0.089991	SL	NA
BLCA	FGG_2266	FGG	0.09	0.18	0.0967286	0.112534	0.0076299	1	0.653	0.0638082	0.195601	0.00759924	SL	NA
BLCA	YTHDF2_51441	YTHDF2	0.21	0.45	0.28358	0.243483	0.15974	1.09954	0.361	0.401742	0.194779	0.160284	SL	NA
BLCA	DHX36_170506	DHX36	0.67	0.85	0.200624	0.0899819	0.079968	0.343302	0.444	0.904258	0.194743	0.0807919	SL	NA
BLCA	METTL7A_25840	METTL7A	0.31	0.41	0.150906	0.114334	0.0132883	0.403356	0.611	0.440145	0.193472	0.0128987	SL	NA
BLCA	NARS2_79731	NARS2	0.19	0.36	0.189801	0.169142	0.0703999	0.921997	0.458	0.81721	0.192371	0.0711929	SL	NA
BLCA	VTA1_51534	VTA1	0.05	0.15	0.189417	0.290481	0.0132883	1.58496	0.611	0.797648	0.192327	0.0128987	SL	NA
BLCA	LMAN2_10960	LMAN2	0.14	0.33	0.114169	0.166981	0.0904962	1.23704	0.431	0.565445	0.192244	0.089991	SL	NA
BLCA	EEFSEC_60678	EEFSEC	0.51	0.84	0.267692	0.336515	0.260831	0.719892	0.292	0.881909	0.191553	0.261674	SL	NA
BLCA	HSF1_3297	HSF1	0.53	0.79	0.248757	0.304638	0.177243	0.57586	0.347	0.948745	0.191117	0.177782	SL	NA
BLCA	TKT_7086	TKT	0.64	0.93	0.390085	0.188785	0.216271	0.539159	0.319	0.544524	0.190295	0.215478	SL	NA
BLCA	RNASEH2B_79621	RNASEH2B	0.05	0.24	0.213471	0.228833	0.102072	2.26303	0.417	0.321529	0.189356	0.10229	SL	NA
BLCA	HNRNPR_10236	HNRNPR	0.53	0.68	0.192046	0.233333	0.0539687	0.359542	0.486	0.395869	0.189023	0.0556944	SL	NA
BLCA	NFKB2_4791	NFKB2	0.09	0.32	0.141108	0.293547	0.143504	1.83007	0.375	0.117291	0.186564	0.145485	SL	NA
BLCA	IQGAP3_128239	IQGAP3	0.09	0.24	0.0776308	0.322491	0.0617612	1.41504	0.472	0.952014	0.185106	0.0634937	SL	NA
BLCA	MUS81_80198	MUS81	0.13	0.34	0.228227	0.276864	0.128523	1.38702	0.389	0.314967	0.184746	0.128387	SL	NA
BLCA	FAM69A_388650	FAM69A	0.21	0.39	0.160082	0.152925	0.0904962	0.893085	0.431	0.716108	0.184743	0.089991	SL	NA
BLCA	ACOT12_134526	ACOT12	0.43	0.58	0.20277	0.139519	0.0617612	0.431716	0.472	0.773339	0.184629	0.0634937	SL	NA
BLCA	COL7A1_1294	COL7A1	0.07	0.2	0.154274	0.235667	0.0302508	1.51457	0.542	0.787075	0.184579	0.0294971	SL	NA
BLCA	KLHL7_55975	KLHL7	0.09	0.24	0.130718	0.158921	0.0617612	1.41504	0.472	0.537838	0.183964	0.0634937	SL	NA
BLCA	MSL1_339287	MSL1	0.32	0.5	0.221525	0.271227	0.102072	0.643856	0.417	0.907145	0.183443	0.10229	SL	NA
BLCA	ZC3HC1_51530	ZC3HC1	0.2	0.41	0.213043	0.234221	0.143504	1.03562	0.375	0.312419	0.183306	0.145485	SL	NA
BLCA	DNTTIP2_30836	DNTTIP2	0.53	0.75	0.228196	0.0998864	0.143504	0.500898	0.375	0.5866	0.182761	0.145485	SL	NA
BLCA	SLC38A2_54407	SLC38A2	0.1	0.26	0.169534	0.258757	0.0703999	1.37851	0.458	0.114882	0.18085	0.0711929	SL	NA
BLCA	EIF3J_8669	EIF3J	0.34	0.54	0.243407	0.202034	0.128523	0.667425	0.389	0.28856	0.180792	0.128387	SL	NA
BLCA	TUBA3D_113457	TUBA3D	0.24	0.43	0.173443	0.153117	0.114719	0.841302	0.403	0.974393	0.18074	0.114089	SL	NA
BLCA	EIF4B_1975	EIF4B	0.77	0.88	0.125957	0.0382749	0.0220755	0.192645	0.569	0.81227	0.180661	0.020398	SL	NA
BLCA	ABCC3_8714	ABCC3	0.07	0.19	0.106626	0.0862845	0.0351833	1.44057	0.528	0.701279	0.179191	0.0351965	SL	NA
BLCA	HIST1H2BI_8346	HIST1H2BI	0.43	0.67	0.246704	0.19357	0.177243	0.639824	0.347	0.908936	0.179124	0.177782	SL	NA
BLCA	HIST1H3A_8350	HIST1H3A	0.2	0.39	0.183091	0.120556	0.114719	0.963474	0.403	0.995	0.179108	0.114089	SL	NA
BLCA	SEPSECS_51091	SEPSECS	0.67	0.93	0.304996	0.317445	0.196088	0.47307	0.333	0.995	0.1786	0.19658	SL	NA
BLCA	DRAM2_128338	DRAM2	0.07	0.2	0.125462	0.152958	0.0407367	1.51457	0.514	0.186104	0.178419	0.0407959	SL	NA
BLCA	USP53_54532	USP53	0.08	0.17	0.0562568	0.0806845	0.0076299	1.08746	0.653	0.558332	0.177256	0.00759924	SL	NA
BLCA	TM9SF2_9375	TM9SF2	0.17	0.44	0.245794	0.28352	0.216271	1.37197	0.319	0.675609	0.176781	0.215478	SL	NA
BLCA	TIPARP_25976	TIPARP	0.11	0.31	0.308373	0.356431	0.128523	1.49476	0.389	0.319797	0.176472	0.128387	SL	NA
BLCA	OR51I2_390064	OR51I2	0.11	0.29	0.162208	0.176442	0.102072	1.39855	0.417	0.908799	0.176404	0.10229	SL	NA
BLCA	C17orf53_78995	C17orf53	0.18	0.33	0.23517	0.124641	0.0703999	0.874469	0.458	0.700928	0.175141	0.0711929	SL	NA
BLCA	MARK2_2011	MARK2	0.3	0.53	0.285781	0.316556	0.177243	0.82103	0.347	0.450702	0.174981	0.177782	SL	NA
BLCA	DIP2B_57609	DIP2B	0.07	0.16	0.0847795	0.0977701	0.011103	1.19265	0.625	0.981298	0.173759	0.0106989	SL	NA
BLCA	RPL36A_6173	RPL36A	0.48	0.72	0.277099	0.21348	0.194318	0.584963	0.338	0.178757	0.173421	0.177782	SL	NA
BLCA	MMACHC_25974	MMACHC	0.19	0.34	0.165306	0.254151	0.0703999	0.839535	0.458	0.0468413	0.172271	0.0711929	SL	NA
BLCA	TBC1D22B_55633	TBC1D22B	0.1	0.25	0.131857	0.184771	0.0703999	1.32193	0.458	0.815667	0.172069	0.0711929	SL	NA
BLCA	CKS1B_1163	CKS1B	0.16	0.39	0.226316	0.353934	0.177243	1.2854	0.347	0.415085	0.171387	0.177782	SL	NA
BLCA	SPATA31A6_389730	SPATA31A6	0.74	0.85	0.142031	0.0740393	0.0302508	0.199938	0.542	0.67834	0.17119	0.0294971	SL	NA
BLCA	HIST1H2BM_8342	HIST1H2BM	0.77	0.91	0.158874	0.0733032	0.0703999	0.241008	0.458	0.804104	0.170486	0.0711929	SL	NA
BLCA	TRNP1_388610	TRNP1	0.34	0.53	0.21596	0.157628	0.114719	0.640458	0.403	0.673061	0.170148	0.114089	SL	NA
BLCA	BCCIP_56647	BCCIP	0.23	0.45	0.179108	0.145846	0.15974	0.968291	0.361	0.263427	0.16984	0.160284	SL	NA
BLCA	RPAP2_79871	RPAP2	0.92	0.97	0.058631	0.0155295	0.000593	0.0763509	0.806	0.688603	0.168003	0.0007	SL	NA
BLCA	MRPS25_64432	MRPS25	0.56	0.74	0.272901	0.130338	0.114719	0.402098	0.403	0.190425	0.166961	0.114089	SL	NA
BLCA	BAG2_9532	BAG2	0.14	0.24	0.0922621	0.133378	0.0259045	0.777608	0.556	0.975563	0.166236	0.0234976	SL	NA
BLCA	TCF7L1_83439	TCF7L1	0.03	0.09	0.0301568	0.0518916	0.00213023	1.58496	0.736	0.660493	0.163682	0.00159984	SL	NA
BLCA	RBBP7_5931	RBBP7	0.1	0.46	0.188055	0.302136	0.343998	2.20163	0.25	0.0471695	0.163219	0.341566	SL	NA
BLCA	RND1_27289	RND1	0.13	0.28	0.156598	0.180512	0.0703999	1.10692	0.458	0.470958	0.163168	0.0711929	SL	NA
BLCA	DACT3_147906	DACT3	0.08	0.22	0.125905	0.166563	0.0703999	1.45943	0.458	0.302865	0.16256	0.0711929	SL	NA
BLCA	TAF7L_54457	TAF7L	0.1	0.22	0.12106	0.117989	0.0426526	1.1375	0.515	0.496644	0.16155	0.0407959	SL	NA
BLCA	LRRC1_55227	LRRC1	0.21	0.32	0.153195	0.0736274	0.0407367	0.607683	0.514	0.810007	0.161244	0.0407959	SL	NA
BLCA	MORC2_22880	MORC2	0.09	0.25	0.119683	0.196042	0.0904962	1.47393	0.431	0.501747	0.161212	0.089991	SL	NA
BLCA	PRKCSH_5589	PRKCSH	0.12	0.24	0.12542	0.256716	0.0469879	1	0.5	0.791107	0.161117	0.0479952	SL	NA
BLCA	CDKL2_8999	CDKL2	0.13	0.28	0.122572	0.114914	0.0904962	1.10692	0.431	0.0651204	0.160931	0.089991	SL	NA
BLCA	DHFR2_200895	DHFR2	0.16	0.37	0.196165	0.315734	0.15974	1.20945	0.361	0.599622	0.160862	0.160284	SL	NA
BLCA	DUOXA2_405753	DUOXA2	0.05	0.18	0.161625	0.099635	0.0617612	1.848	0.472	0.15782	0.160066	0.0634937	SL	NA
BLCA	MSRB1_51734	MSRB1	0.33	0.5	0.182688	0.193524	0.114719	0.599462	0.403	0.338186	0.159812	0.114089	SL	NA
BLCA	SPAG4_6676	SPAG4	0.08	0.19	0.128812	0.0916358	0.0351833	1.24793	0.528	0.360267	0.159659	0.0351965	SL	NA
BLCA	CLPB_81570	CLPB	0.08	0.22	0.234007	0.261813	0.0703999	1.45943	0.458	0.471855	0.159141	0.0711929	SL	NA
BLCA	VMA21_203547	VMA21	0.51	0.7	0.302468	0.21981	0.139846	0.456858	0.382	0.874552	0.159092	0.128387	SL	NA
BLCA	ZNHIT1_10467	ZNHIT1	0.21	0.47	0.266544	0.190293	0.237857	1.16227	0.306	0.513596	0.158958	0.240076	SL	NA
BLCA	SPG21_51324	SPG21	0.14	0.34	0.195851	0.161519	0.15974	1.28011	0.361	0.910358	0.157509	0.160284	SL	NA
BLCA	STUB1_10273	STUB1	0.22	0.37	0.143732	0.204538	0.0904962	0.750022	0.431	0.968161	0.156619	0.089991	SL	NA
BLCA	NUDT12_83594	NUDT12	0.04	0.18	0.0449585	0.107702	0.0703999	2.16993	0.458	0.0179562	0.156075	0.0711929	SL	NA
BLCA	COG7_91949	COG7	0.34	0.74	0.33187	0.33148	0.397104	1.12199	0.222	0.216553	0.154289	0.39686	SL	NA
BLCA	STK11_6794	STK11	0.02	0.14	0.22183	0.2375	0.0539687	2.80735	0.486	0.995	0.154226	0.0556944	SL	NA
BLCA	CNIH2_254263	CNIH2	0.05	0.14	0.189742	0.145402	0.0187329	1.48543	0.583	0.886906	0.153917	0.0176982	SL	NA
BLCA	RRP36_88745	RRP36	0.05	0.18	0.1144	0.120583	0.0617612	1.848	0.472	0.672247	0.153517	0.0634937	SL	NA
BLCA	MYL6B_140465	MYL6B	0.18	0.3	0.107999	0.164171	0.0469879	0.736966	0.5	0.537536	0.153393	0.0479952	SL	NA
BLCA	UBE2Q1_55585	UBE2Q1	0.17	0.35	0.190592	0.321977	0.143504	1.04182	0.375	0.891058	0.153284	0.145485	SL	NA
BLCA	POMP_51371	POMP	0.07	0.22	0.0934854	0.118226	0.102072	1.65208	0.417	0.533127	0.152688	0.10229	SL	NA
BLCA	SLX1A_548593	SLX1A	0.2	0.46	0.226526	0.326684	0.260831	1.20163	0.292	0.123001	0.152504	0.261674	SL	NA
BLCA	CMIP_80790	CMIP	0.3	0.6	0.336867	0.315102	0.311069	1	0.264	0.635245	0.152459	0.313869	SL	NA
BLCA	GPR179_440435	GPR179	0.3	0.46	0.174225	0.258063	0.114719	0.616671	0.403	0.869842	0.152185	0.114089	SL	NA
BLCA	OR8I2_120586	OR8I2	0.16	0.27	0.116376	0.161834	0.0302508	0.754888	0.542	0.817149	0.152135	0.0294971	SL	NA
BLCA	SUN5_140732	SUN5	0.1	0.19	0.11833	0.174995	0.0220755	0.925999	0.569	0.436021	0.15122	0.020398	SL	NA
BLCA	GOLGA8R_101059918	GOLGA8R	0.49	0.64	0.197896	0.236268	0.102072	0.38529	0.417	0.593591	0.150814	0.10229	SL	NA
BLCA	PYM1_84305	PYM1	0.74	0.88	0.126726	0.153754	0.0904962	0.249978	0.431	0.952079	0.150682	0.089991	SL	NA
BLCA	RNF103_7844	RNF103	0.25	0.38	0.15432	0.152151	0.0617612	0.604071	0.472	0.807315	0.149734	0.0634937	SL	NA
BLCA	TRIM49B_283116	TRIM49B	0.1	0.19	0.103226	0.173517	0.0220755	0.925999	0.569	0.694377	0.149642	0.020398	SL	NA
BLCA	CCDC58_131076	CCDC58	0.12	0.28	0.145402	0.174793	0.114719	1.22239	0.403	0.136461	0.149589	0.114089	SL	NA
BLCA	SMC6_79677	SMC6	0.67	0.83	0.206265	0.145868	0.102072	0.30895	0.417	0.852071	0.14947	0.10229	SL	NA
BLCA	DRAP1_10589	DRAP1	0.62	0.84	0.314159	0.188022	0.216271	0.438121	0.319	0.971027	0.149348	0.215478	SL	NA
BLCA	HIST1H4K_8362	HIST1H4K	0.37	0.56	0.21283	0.147538	0.15974	0.597902	0.361	0.965576	0.149125	0.160284	SL	NA
BLCA	UTP6_55813	UTP6	0.47	0.68	0.291538	0.240543	0.196088	0.532874	0.333	0.283366	0.149008	0.19658	SL	NA
BLCA	ITGB1_3688	ITGB1	0.15	0.39	0.29361	0.352626	0.237857	1.37851	0.306	0.238996	0.148622	0.240076	SL	NA
BLCA	PPP1R15A_23645	PPP1R15A	0.08	0.21	0.131143	0.239586	0.0703999	1.39232	0.458	0.995	0.148599	0.0711929	SL	NA
BLCA	CRX_1406	CRX	0.14	0.28	0.128132	0.114703	0.079968	1	0.444	0.543857	0.148439	0.0807919	SL	NA
BLCA	KNG1_3827	KNG1	0.1	0.18	0.0990122	0.216306	0.0158128	0.847997	0.597	0.863534	0.148352	0.0148985	SL	NA
BLCA	MOB4_25843	MOB4	0.83	0.93	0.153224	0.07528	0.0407367	0.164119	0.514	0.645269	0.148193	0.0407959	SL	NA
BLCA	TOP1_7150	TOP1	0.76	0.88	0.178303	0.178469	0.0703999	0.211504	0.458	0.0813522	0.147386	0.0711929	SL	NA
BLCA	C1QTNF5_114902	C1QTNF5	0.07	0.19	0.0744093	0.184212	0.0617612	1.44057	0.472	0.15422	0.147349	0.0634937	SL	NA
BLCA	IFI44L_10964	IFI44L	0.03	0.07	0.0208251	0.0476587	0.000593	1.22239	0.806	0.776422	0.146958	0.0007	SL	NA
BLCA	SAMD4B_55095	SAMD4B	0.42	0.59	0.268894	0.319682	0.143504	0.490326	0.375	0.199038	0.146381	0.145485	SL	NA
BLCA	CCP110_9738	CCP110	0.42	0.6	0.221915	0.171006	0.15974	0.514573	0.361	0.575553	0.14625	0.160284	SL	NA
BLCA	DCAF4_26094	DCAF4	0.21	0.36	0.212388	0.173854	0.114719	0.777608	0.403	0.497059	0.146199	0.114089	SL	NA
BLCA	NUFIP1_26747	NUFIP1	0.46	0.67	0.218863	0.283581	0.196088	0.542527	0.333	0.736751	0.146143	0.19658	SL	NA
BLCA	CFAP97D1_284067	CFAP97D1	0.1	0.23	0.0961326	0.121559	0.0703999	1.20163	0.458	0.0412505	0.145949	0.0711929	SL	NA
BLCA	HSDL1_83693	HSDL1	0.03	0.09	0.0352228	0.0543433	0.00415804	1.58496	0.694	0.387623	0.145876	0.00379962	SL	NA
BLCA	AP3B1_8546	AP3B1	0.09	0.17	0.0944991	0.183719	0.0187329	0.917538	0.583	0.995	0.145524	0.0176982	SL	NA
BLCA	ZFYVE19_84936	ZFYVE19	0.05	0.16	0.158079	0.132131	0.0469879	1.67807	0.5	0.885036	0.144871	0.0479952	SL	NA
BLCA	FAM136A_84908	FAM136A	0.68	0.8	0.19183	0.0587467	0.0539687	0.234465	0.486	0.0164214	0.144077	0.0556944	SL	NA
BLCA	SUDS3_64426	SUDS3	0.4	0.58	0.269318	0.141718	0.15974	0.536053	0.361	0.336676	0.142729	0.160284	SL	NA
BLCA	DHODH_1723	DHODH	0.44	0.66	0.306197	0.297156	0.216271	0.584963	0.319	0.45276	0.14266	0.215478	SL	NA
BLCA	EMC4_51234	EMC4	0.7	0.88	0.280792	0.126857	0.15974	0.330149	0.361	0.480121	0.142354	0.160284	SL	NA
BLCA	CFL1_1072	CFL1	0.65	0.83	0.231488	0.284836	0.15974	0.352672	0.361	0.520826	0.142279	0.160284	SL	NA
BLCA	UBE2G2_7327	UBE2G2	0.2	0.31	0.21317	0.262776	0.0407367	0.632268	0.514	0.995	0.142207	0.0407959	SL	NA
BLCA	ZCCHC9_84240	ZCCHC9	0.55	0.7	0.22739	0.119203	0.102072	0.347923	0.417	0.731307	0.141228	0.10229	SL	NA
BLCA	RNF6_6049	RNF6	0.09	0.19	0.101273	0.154035	0.0469879	1.078	0.5	0.685269	0.14101	0.0479952	SL	NA
BLCA	BAZ1B_9031	BAZ1B	0.25	0.38	0.16197	0.240836	0.079968	0.604071	0.444	0.76006	0.140848	0.0807919	SL	NA
BLCA	KLHL11_55175	KLHL11	0.49	0.64	0.203206	0.215478	0.114719	0.38529	0.403	0.442934	0.140774	0.114089	SL	NA
BLCA	TADA2A_6871	TADA2A	0.66	0.8	0.201941	0.106749	0.0904962	0.277534	0.431	0.260205	0.139778	0.089991	SL	NA
BLCA	HIST1H2BH_8345	HIST1H2BH	0.05	0.17	0.146924	0.075182	0.0617612	1.76553	0.472	0.776475	0.139708	0.0634937	SL	NA
BLCA	SUMO2_6613	SUMO2	0.58	0.82	0.240435	0.18236	0.260831	0.499571	0.292	0.465973	0.137503	0.261674	SL	NA
BLCA	TPM2_7169	TPM2	0.14	0.32	0.130121	0.244997	0.15974	1.19265	0.361	0.159299	0.137474	0.160284	SL	NA
BLCA	SPDYE1_285955	SPDYE1	0.65	0.77	0.157156	0.100445	0.0703999	0.244419	0.458	0.0761667	0.137173	0.0711929	SL	NA
BLCA	ERAL1_26284	ERAL1	0.38	0.56	0.269378	0.238798	0.177243	0.559427	0.347	0.22286	0.137048	0.177782	SL	NA
BLCA	C8orf88_100127983	C8orf88	0.1	0.21	0.137012	0.0683598	0.0539687	1.07039	0.486	0.729995	0.137022	0.0556944	SL	NA
BLCA	MAP3K12_7786	MAP3K12	0.02	0.07	0.0238192	0.043511	0.00168088	1.80735	0.75	0.367384	0.13641	0.00139986	SL	NA
BLCA	PCNP_57092	PCNP	0.17	0.3	0.0787184	0.132875	0.079968	0.819428	0.444	0.439845	0.136048	0.0807919	SL	NA
BLCA	TNS3_64759	TNS3	0.18	0.36	0.28139	0.292356	0.177243	1	0.347	0.940961	0.135687	0.177782	SL	NA
BLCA	MZT2A_653784	MZT2A	0.09	0.18	0.136116	0.0787497	0.0351833	1	0.528	0.671489	0.135427	0.0351965	SL	NA
BLCA	ANKRD40_91369	ANKRD40	0.04	0.11	0.0542862	0.138953	0.0187329	1.45943	0.583	0.565208	0.135181	0.0176982	SL	NA
BLCA	SGCE_8910	SGCE	0.21	0.5	0.281621	0.199384	0.338342	1.25154	0.25	0.946146	0.134721	0.341566	SL	NA
BLCA	MGA_23269	MGA	0.2	0.32	0.177594	0.170211	0.079968	0.678072	0.444	0.037677	0.134278	0.0807919	SL	NA
BLCA	FANCE_2178	FANCE	0.03	0.11	0.176051	0.174093	0.0158128	1.87447	0.597	0.551398	0.134219	0.0148985	SL	NA
BLCA	STRADA_92335	STRADA	0.03	0.14	0.0728091	0.137184	0.0617612	2.22239	0.472	0.068039	0.13419	0.0634937	SL	NA
BLCA	PPHLN1_51535	PPHLN1	0.22	0.41	0.153571	0.219078	0.196088	0.89812	0.333	0.735628	0.134082	0.19658	SL	NA
BLCA	MYBPHL_343263	MYBPHL	0.17	0.31	0.1702	0.174267	0.114719	0.866733	0.403	0.823344	0.133131	0.114089	SL	NA
BLCA	EID2B_126272	EID2B	0.07	0.2	0.144676	0.143964	0.102072	1.51457	0.417	0.153253	0.132978	0.10229	SL	NA
BLCA	ELOF1_84337	ELOF1	0.34	0.62	0.207958	0.285898	0.338342	0.866733	0.25	0.214282	0.132902	0.341566	SL	NA
BLCA	PRKRA_8575	PRKRA	0.54	0.71	0.303103	0.231201	0.15974	0.39486	0.361	0.80469	0.132833	0.160284	SL	NA
BLCA	CORO6_84940	CORO6	0.14	0.27	0.131379	0.160994	0.0904962	0.947533	0.431	0.247053	0.132792	0.089991	SL	NA
BLCA	CPT1A_1374	CPT1A	0.09	0.21	0.13078	0.123797	0.0904962	1.22239	0.431	0.995	0.132233	0.089991	SL	NA
BLCA	SP1_6667	SP1	0.14	0.39	0.282472	0.212233	0.285247	1.47805	0.278	0.699811	0.132118	0.288171	SL	NA
BLCA	USP19_10869	USP19	0.29	0.48	0.217298	0.251575	0.196088	0.726982	0.333	0.606502	0.131917	0.19658	SL	NA
BLCA	KEAP1_9817	KEAP1	0	0.14	0.0892216	0.359122	0.114719	Inf	0.403	0.701626	0.131679	0.114089	SL	NA
BLCA	EPSTI1_94240	EPSTI1	0.13	0.28	0.172945	0.148907	0.128523	1.10692	0.389	0.28612	0.131572	0.128387	SL	NA
BLCA	ALX3_257	ALX3	0.24	0.41	0.167412	0.200305	0.15974	0.77259	0.361	0.186233	0.131516	0.160284	SL	NA
BLCA	VCPIP1_80124	VCPIP1	0.18	0.42	0.21238	0.327117	0.285247	1.22239	0.278	0.00464633	0.131501	0.288171	SL	NA
BLCA	DDX19B_11269	DDX19B	0.46	0.61	0.194619	0.171673	0.128523	0.407175	0.389	0.851553	0.131349	0.128387	SL	NA
BLCA	FNBP4_23360	FNBP4	0.67	0.85	0.214566	0.273705	0.177243	0.343302	0.347	0.956057	0.131172	0.177782	SL	NA
BLCA	FANCC_2176	FANCC	0.15	0.31	0.150525	0.242641	0.143504	1.04731	0.375	0.666226	0.130931	0.145485	SL	NA
BLCA	SLC46A3_283537	SLC46A3	0.07	0.15	0.0848375	0.143786	0.0187329	1.09954	0.583	0.486344	0.130497	0.0176982	SL	NA
BLCA	NSMCE4A_54780	NSMCE4A	0.22	0.48	0.291619	0.287582	0.311069	1.12553	0.264	0.302385	0.130341	0.313869	SL	NA
BLCA	RFFL_117584	RFFL	0.4	0.53	0.217391	0.142165	0.0904962	0.405992	0.431	0.872562	0.1289	0.089991	SL	NA
BLCA	AGBL4_84871	AGBL4	0.19	0.33	0.159193	0.220537	0.128523	0.796467	0.389	0.098822	0.128864	0.128387	SL	NA
BLCA	NKX2-5_1482	NKX2-5	0.21	0.39	0.143503	0.235594	0.177243	0.893085	0.347	0.185911	0.128797	0.177782	SL	NA
BLCA	CNTNAP1_8506	CNTNAP1	0.22	0.33	0.122297	0.17519	0.0617612	0.584963	0.472	0.911732	0.128788	0.0634937	SL	NA
BLCA	CYP26C1_340665	CYP26C1	0.1	0.22	0.0634053	0.144809	0.079968	1.1375	0.444	0.843038	0.128262	0.0807919	SL	NA
BLCA	ELMOD3_84173	ELMOD3	0.14	0.29	0.13257	0.18983	0.128523	1.05063	0.389	0.695539	0.128243	0.128387	SL	NA
BLCA	TIMM13_26517	TIMM13	0.84	0.92	0.11259	0.0650726	0.0220755	0.131245	0.569	0.853863	0.127762	0.020398	SL	NA
BLCA	IGFBP6_3489	IGFBP6	0.06	0.13	0.0551211	0.0714472	0.0187329	1.11548	0.583	0.673326	0.127457	0.0176982	SL	NA
BLCA	CFAP221_200373	CFAP221	0.01	0.04	0.0103338	0.0217608	0.000241	2	0.847	0.637215	0.127351	0.0004	SL	NA
BLCA	USP1_7398	USP1	0.15	0.3	0.213637	0.327952	0.143504	1	0.375	0.406757	0.127216	0.145485	SL	NA
BLCA	NFE2L3_9603	NFE2L3	0.16	0.26	0.11876	0.111152	0.0617612	0.70044	0.472	0.382723	0.126867	0.0634937	SL	NA
BLCA	NPM3_10360	NPM3	0.43	0.53	0.189705	0.0845049	0.0469879	0.301656	0.5	0.683141	0.126866	0.0479952	SL	NA
BLCA	HAUS2_55142	HAUS2	0.12	0.25	0.137404	0.123643	0.114719	1.05889	0.403	0.615999	0.126825	0.114089	SL	NA
BLCA	BIN2_51411	BIN2	0.04	0.1	0.0450012	0.13123	0.0062729	1.32193	0.667	0.930612	0.126749	0.00589941	SL	NA
BLCA	RTN3_10313	RTN3	0.1	0.25	0.136418	0.224965	0.128523	1.32193	0.389	0.440853	0.126205	0.128387	SL	NA
BLCA	PPME1_51400	PPME1	0.46	0.65	0.312306	0.268572	0.216271	0.498806	0.319	0.682253	0.12614	0.215478	SL	NA
BLCA	CCDC125_202243	CCDC125	0.05	0.18	0.101925	0.113099	0.102072	1.848	0.417	0.18449	0.126107	0.10229	SL	NA
BLCA	CDYL_9425	CDYL	0.08	0.21	0.163059	0.184747	0.102072	1.39232	0.417	0.404612	0.126001	0.10229	SL	NA
BLCA	MED25_81857	MED25	0.32	0.59	0.246223	0.328828	0.338342	0.882643	0.25	0.466211	0.125608	0.341566	SL	NA
BLCA	ZCCHC10_54819	ZCCHC10	0.02	0.08	0.0278547	0.0303532	0.0062729	2	0.667	0.730495	0.124832	0.00589941	SL	NA
BLCA	ITGA3_3675	ITGA3	0.14	0.33	0.241276	0.32614	0.216271	1.23704	0.319	0.491016	0.12476	0.215478	SL	NA
BLCA	STAMBP_10617	STAMBP	0.29	0.46	0.297675	0.282135	0.177243	0.665581	0.347	0.819041	0.124712	0.177782	SL	NA
BLCA	ZNF383_163087	ZNF383	0.14	0.27	0.134847	0.195568	0.102072	0.947533	0.417	0.370479	0.123959	0.10229	SL	NA
BLCA	UGT2A2_574537	UGT2A2	0.07	0.13	0.0598019	0.0518596	0.011103	0.893085	0.625	0.821685	0.123495	0.0106989	SL	NA
BLCA	EMC2_9694	EMC2	0.09	0.23	0.309951	0.121364	0.143504	1.35364	0.375	0.642285	0.122767	0.145485	SL	NA
BLCA	NUDT22_84304	NUDT22	0.1	0.22	0.117911	0.113335	0.102072	1.1375	0.417	0.389045	0.121996	0.10229	SL	NA
BLCA	CHCHD3_54927	CHCHD3	0.07	0.21	0.125212	0.116931	0.128523	1.58496	0.389	0.18968	0.121893	0.128387	SL	NA
BLCA	FAF2_23197	FAF2	0.66	0.84	0.276023	0.270232	0.196088	0.347923	0.333	0.756977	0.12182	0.19658	SL	NA
BLCA	HOXC6_3223	HOXC6	0.07	0.15	0.0660722	0.135516	0.0302508	1.09954	0.542	0.329279	0.121711	0.0294971	SL	NA
BLCA	MOGS_7841	MOGS	0.25	0.38	0.201395	0.123011	0.114719	0.604071	0.403	0.577419	0.121439	0.114089	SL	NA
BLCA	LIG1_3978	LIG1	0.2	0.35	0.16664	0.291743	0.143504	0.807355	0.375	0.478323	0.120946	0.145485	SL	NA
BLCA	HNRNPA1L2_144983	HNRNPA1L2	0.26	0.39	0.184498	0.150973	0.128523	0.584963	0.389	0.622027	0.120664	0.128387	SL	NA
BLCA	LCMT1_51451	LCMT1	0.4	0.73	0.34879	0.30407	0.428549	0.867896	0.208	0.22231	0.120452	0.425157	SL	NA
BLCA	DUSP11_8446	DUSP11	0.11	0.19	0.189024	0.0878114	0.0351833	0.788496	0.528	0.0258875	0.120325	0.0351965	SL	NA
BLCA	ZNF728_388523	ZNF728	0.15	0.29	0.245399	0.187852	0.143504	0.95109	0.375	0.927447	0.119977	0.145485	SL	NA
BLCA	NAGLU_4669	NAGLU	0.54	0.66	0.2153	0.164654	0.0904962	0.289507	0.431	0.582963	0.119682	0.089991	SL	NA
BLCA	MEIS3_56917	MEIS3	0.04	0.11	0.131308	0.0669784	0.0220755	1.45943	0.569	0.334537	0.119592	0.020398	SL	NA
BLCA	UTP14A_10813	UTP14A	0.39	0.53	0.186425	0.130423	0.139846	0.442518	0.382	0.541237	0.119483	0.128387	SL	NA
BLCA	HIST2H2AC_8338	HIST2H2AC	0.82	0.91	0.148848	0.091864	0.0407367	0.150243	0.514	0.499798	0.119193	0.0407959	SL	NA
BLCA	ANXA9_8416	ANXA9	0.16	0.29	0.174712	0.181071	0.114719	0.857981	0.403	0.806541	0.118936	0.114089	SL	NA
BLCA	DHX29_54505	DHX29	0.45	0.66	0.248755	0.380241	0.285247	0.552541	0.278	0.336488	0.118536	0.288171	SL	NA
BLCA	H2AFX_3014	H2AFX	0.73	0.87	0.18652	0.243845	0.143504	0.253119	0.375	0.878431	0.118005	0.145485	SL	NA
BLCA	EXOC7_23265	EXOC7	0.57	0.72	0.208881	0.178205	0.177243	0.337035	0.347	0.833047	0.117917	0.177782	SL	NA
BLCA	PHF7_51533	PHF7	0.04	0.08	0.0356743	0.145522	0.00335024	1	0.708	0.603534	0.117876	0.00259974	SL	NA
BLCA	RGPD4_285190	RGPD4	0.12	0.23	0.100025	0.0886422	0.0904962	0.938599	0.431	0.550294	0.117422	0.089991	SL	NA
BLCA	GATAD1_57798	GATAD1	0.09	0.22	0.0976342	0.130843	0.128523	1.28951	0.389	0.751348	0.116962	0.128387	SL	NA
BLCA	UBL4B_164153	UBL4B	0.07	0.16	0.100586	0.0826258	0.0469879	1.19265	0.5	0.13921	0.116475	0.0479952	SL	NA
BLCA	ATG16L2_89849	ATG16L2	0.04	0.17	0.109384	0.104513	0.128523	2.08746	0.389	0.232472	0.115589	0.128387	SL	NA
BLCA	C11orf68_83638	C11orf68	0.18	0.3	0.247109	0.165304	0.114719	0.736966	0.403	0.761341	0.115453	0.114089	SL	NA
BLCA	DPH6_89978	DPH6	0.82	0.91	0.158609	0.112915	0.0539687	0.150243	0.486	0.825731	0.114275	0.0556944	SL	NA
BLCA	SIKE1_80143	SIKE1	0.03	0.1	0.0372005	0.0759768	0.0259045	1.73697	0.556	0.385718	0.114144	0.0234976	SL	NA
BLCA	DDB2_1643	DDB2	0.04	0.14	0.120257	0.138003	0.0703999	1.80735	0.458	0.507439	0.113833	0.0711929	SL	NA
BLCA	OR5B3_441608	OR5B3	0.02	0.08	0.0240688	0.0765884	0.0220755	2	0.569	0.755723	0.113794	0.020398	SL	NA
BLCA	RANBP2_5903	RANBP2	0.67	0.81	0.19223	0.178612	0.15974	0.273761	0.361	0.275888	0.113771	0.160284	SL	NA
BLCA	MIDN_90007	MIDN	0.05	0.18	0.182347	0.129632	0.128523	1.848	0.389	0.949271	0.113207	0.128387	SL	NA
BLCA	RHOF_54509	RHOF	0.19	0.28	0.144139	0.118052	0.0539687	0.559427	0.486	0.918678	0.113068	0.0556944	SL	NA
BLCA	C1orf131_128061	C1orf131	0.38	0.55	0.243185	0.143148	0.216271	0.533432	0.319	0.81646	0.112215	0.215478	SL	NA
BLCA	C6orf48_50854	C6orf48	0.02	0.07	0.0695324	0.0525765	0.00923269	1.80735	0.639	0.407438	0.111995	0.00909909	SL	NA
BLCA	KHDC1_80759	KHDC1	0.02	0.14	0.0813731	0.0918288	0.102072	2.80735	0.417	0.503949	0.111761	0.10229	SL	NA
BLCA	COL17A1_1308	COL17A1	0.17	0.28	0.121484	0.156557	0.102072	0.719892	0.417	0.481199	0.111501	0.10229	SL	NA
BLCA	CCDC144NL_339184	CCDC144NL	0.43	0.56	0.166979	0.192774	0.143504	0.38109	0.375	0.420455	0.111038	0.145485	SL	NA
BLCA	ERV3-1_2086	ERV3-1	0.03	0.1	0.0498564	0.0943185	0.0351833	1.73697	0.528	0.805574	0.110763	0.0351965	SL	NA
BLCA	SLC20A1_6574	SLC20A1	0.1	0.18	0.0652066	0.118069	0.0407367	0.847997	0.514	0.962684	0.110758	0.0407959	SL	NA
BLCA	NDUFA4L2_56901	NDUFA4L2	0.09	0.24	0.175326	0.0960378	0.177243	1.41504	0.347	0.934063	0.110374	0.177782	SL	NA
BLCA	C1D_10438	C1D	0.65	0.81	0.263429	0.224174	0.216271	0.317482	0.319	0.995	0.109945	0.215478	SL	NA
BLCA	ZNF658_26149	ZNF658	0.49	0.65	0.239811	0.188264	0.216271	0.407658	0.319	0.322654	0.109902	0.215478	SL	NA
BLCA	PIP_5304	PIP	0.03	0.1	0.0212271	0.0896133	0.0259045	1.73697	0.556	0.627417	0.109898	0.0234976	SL	NA
BLCA	SYT12_91683	SYT12	0.1	0.23	0.166002	0.213351	0.143504	1.20163	0.375	0.17519	0.109751	0.145485	SL	NA
BLCA	UBXN6_80700	UBXN6	0.05	0.11	0.0584694	0.0754673	0.0158128	1.1375	0.597	0.546905	0.109674	0.0148985	SL	NA
BLCA	HIST1H2BD_3017	HIST1H2BD	0.1	0.29	0.122004	0.284045	0.260831	1.53605	0.292	0.0915012	0.109524	0.261674	SL	NA
BLCA	NIPA2_81614	NIPA2	0.08	0.18	0.178236	0.0794034	0.079968	1.16993	0.444	0.721798	0.109343	0.0807919	SL	NA
BLCA	COX4I2_84701	COX4I2	0.06	0.14	0.0770861	0.114455	0.0539687	1.22239	0.486	0.952982	0.108924	0.0556944	SL	NA
BLCA	TXNL1_9352	TXNL1	0.06	0.13	0.0917377	0.137283	0.0220755	1.11548	0.569	0.474737	0.108887	0.020398	SL	NA
BLCA	CNIH1_10175	CNIH1	0.04	0.12	0.124558	0.145721	0.0407367	1.58496	0.514	0.935318	0.108584	0.0407959	SL	NA
BLCA	AGO2_27161	AGO2	0.1	0.23	0.182667	0.116203	0.15974	1.20163	0.361	0.986955	0.108502	0.160284	SL	NA
BLCA	PC_5091	PC	0.67	0.84	0.196785	0.146219	0.237857	0.326228	0.306	0.449202	0.108106	0.240076	SL	NA
BLCA	ZFC3H1_196441	ZFC3H1	0.65	0.78	0.195351	0.163253	0.143504	0.263034	0.375	0.68978	0.108078	0.145485	SL	NA
BLCA	GTF2H1_2965	GTF2H1	0.82	0.92	0.146598	0.102054	0.0703999	0.16601	0.458	0.637057	0.107394	0.0711929	SL	NA
BLCA	RABEP1_9135	RABEP1	0.08	0.19	0.101914	0.122389	0.0904962	1.24793	0.431	0.0326116	0.107063	0.089991	SL	NA
BLCA	HMGCR_3156	HMGCR	0.82	0.91	0.34332	0.10092	0.079968	0.150243	0.444	0.365325	0.10689	0.0807919	SL	NA
BLCA	LYZL4_131375	LYZL4	0.18	0.28	0.129936	0.137353	0.079968	0.63743	0.444	0.606074	0.106817	0.0807919	SL	NA
BLCA	PRDM14_63978	PRDM14	0.04	0.13	0.101814	0.117444	0.0703999	1.70044	0.458	0.77751	0.106032	0.0711929	SL	NA
BLCA	DMRTA2_63950	DMRTA2	0.34	0.47	0.146913	0.144817	0.143504	0.467126	0.375	0.441721	0.106	0.145485	SL	NA
BLCA	HOXC5_3222	HOXC5	0.04	0.14	0.110589	0.108305	0.079968	1.80735	0.444	0.222815	0.105986	0.0807919	SL	NA
BLCA	SEPHS1_22929	SEPHS1	0.38	0.55	0.258566	0.24351	0.237857	0.533432	0.306	0.636534	0.105757	0.240076	SL	NA
BLCA	APC_324	APC	0.51	0.67	0.182433	0.277104	0.216271	0.393664	0.319	0.283043	0.105532	0.215478	SL	NA
BLCA	NCOA3_8202	NCOA3	0.01	0.1	0.0443835	0.0862414	0.0539687	3.32193	0.486	0.908652	0.105435	0.0556944	SL	NA
BLCA	GABPB1_2553	GABPB1	0.32	0.61	0.279983	0.307599	0.428549	0.930737	0.208	0.494617	0.105246	0.425157	SL	NA
BLCA	PEX7_5191	PEX7	0.05	0.16	0.110542	0.181268	0.114719	1.67807	0.403	0.17471	0.104556	0.114089	SL	NA
BLCA	POLQ_10721	POLQ	0.3	0.44	0.167687	0.220881	0.177243	0.552541	0.347	0.473746	0.104256	0.177782	SL	NA
BLCA	NFE2_4778	NFE2	0.05	0.12	0.0794044	0.0831319	0.0351833	1.26303	0.528	0.436352	0.103877	0.0351965	SL	NA
BLCA	UPK2_7379	UPK2	0.04	0.12	0.108982	0.125687	0.0617612	1.58496	0.472	0.0851906	0.10378	0.0634937	SL	NA
BLCA	MEN1_4221	MEN1	0.25	0.63	0.398744	0.432479	0.530782	1.33342	0.167	0.00450563	0.103635	0.532447	SL	NA
BLCA	FTMT_94033	FTMT	0.05	0.14	0.0777393	0.116871	0.0617612	1.48543	0.472	0.0363137	0.1032	0.0634937	SL	NA
BLCA	TMEM64_169200	TMEM64	0.29	0.4	0.146869	0.179362	0.114719	0.463947	0.403	0.302035	0.1029	0.114089	SL	NA
BLCA	DHX35_60625	DHX35	0.1	0.27	0.217154	0.226939	0.237857	1.43296	0.306	0.732594	0.102831	0.240076	SL	NA
BLCA	B4GAT1_11041	B4GAT1	0.04	0.12	0.0698837	0.0625754	0.0407367	1.58496	0.514	0.0694302	0.102749	0.0407959	SL	NA
BLCA	SRD5A3_79644	SRD5A3	0.22	0.38	0.174579	0.17919	0.237857	0.788496	0.306	0.737581	0.102623	0.240076	SL	NA
BLCA	TSPYL5_85453	TSPYL5	0.87	0.94	0.157913	0.0680096	0.0407367	0.111645	0.514	0.966054	0.102286	0.0407959	SL	NA
BLCA	FAM171B_165215	FAM171B	0.07	0.12	0.0790547	0.0379371	0.00923269	0.777608	0.639	0.374233	0.10208	0.00909909	SL	NA
BLCA	ZNF622_90441	ZNF622	0.11	0.33	0.287424	0.210797	0.338342	1.58496	0.25	0.507718	0.101738	0.341566	SL	NA
BLCA	KANSL1_284058	KANSL1	0.57	0.77	0.26171	0.296334	0.311069	0.433897	0.264	0.231276	0.101592	0.313869	SL	NA
BLCA	EPHA5_2044	EPHA5	0.06	0.19	0.155742	0.0842909	0.15974	1.66297	0.361	0.295761	0.101306	0.160284	SL	NA
BLCA	METTL7B_196410	METTL7B	0.16	0.26	0.118086	0.163815	0.0904962	0.70044	0.431	0.359709	0.101297	0.089991	SL	NA
BLCA	MRPS27_23107	MRPS27	0.76	0.88	0.170872	0.0951961	0.143504	0.211504	0.375	0.750251	0.10116	0.145485	SL	NA
BLCA	TTC14_151613	TTC14	0.23	0.4	0.236428	0.210098	0.260831	0.798366	0.292	0.507116	0.100693	0.261674	SL	NA
BLCA	AP3M1_26985	AP3M1	0.04	0.08	0.0532125	0.0732506	0.00923269	1	0.639	0.970569	0.100688	0.00909909	SL	NA
BLCA	ABHD15_116236	ABHD15	0.04	0.1	0.0963023	0.242433	0.0351833	1.32193	0.528	0.875968	0.100331	0.0351965	SL	NA
BLCA	TBC1D10B_26000	TBC1D10B	0.02	0.1	0.0493204	0.0881455	0.0703999	2.32193	0.458	0.801756	0.100325	0.0711929	SL	NA
BLCA	CHKA_1119	CHKA	0.24	0.34	0.246597	0.188403	0.102072	0.5025	0.417	0.459664	0.100242	0.10229	SL	NA
BLCA	BCL2L1_598	BCL2L1	0.84	0.97	0.230029	0.361824	0.182348	0.207595	0.34	0.842562	0.100233	0.177782	SL	NA
BLCA	CABIN1_23523	CABIN1	0.03	0.14	0.0903779	0.121806	0.114719	2.22239	0.403	0.0443349	0.100002	0.114089	SL	NA
BLCA	SLC35D1_23169	SLC35D1	0.11	0.24	0.111311	0.177399	0.177243	1.12553	0.347	0.160564	0.0999549	0.177782	SL	NA
BLCA	FRAT1_10023	FRAT1	0.06	0.14	0.0875437	0.10939	0.0539687	1.22239	0.486	0.76563	0.0998785	0.0556944	SL	NA
BLCA	POLL_27343	POLL	0.04	0.09	0.0636465	0.0421391	0.0132883	1.16993	0.611	0.261641	0.099597	0.0128987	SL	NA
BLCA	RABL2A_11159	RABL2A	0.23	0.36	0.149595	0.119835	0.177243	0.646363	0.347	0.95065	0.0991122	0.177782	SL	NA
BLCA	GPR137C_283554	GPR137C	0.15	0.22	0.169892	0.128678	0.0539687	0.552541	0.486	0.876159	0.0990568	0.0556944	SL	NA
BLCA	CEBPE_1053	CEBPE	0.17	0.24	0.0890155	0.153527	0.0469879	0.4975	0.5	0.311314	0.098868	0.0479952	SL	NA
BLCA	FOXL2_668	FOXL2	0.62	0.73	0.231972	0.153316	0.128523	0.235628	0.389	0.224613	0.0986982	0.128387	SL	NA
BLCA	CNOT1_23019	CNOT1	0.89	0.97	0.252869	0.0348503	0.0469879	0.124179	0.5	0.873295	0.0984496	0.0479952	SL	NA
BLCA	C15orf41_84529	C15orf41	0.08	0.23	0.162926	0.176712	0.216271	1.52356	0.319	0.318756	0.098368	0.215478	SL	NA
BLCA	GOLGA8N_643699	GOLGA8N	0.47	0.59	0.145941	0.15338	0.15974	0.328054	0.361	0.566414	0.0983323	0.160284	SL	NA
BLCA	CIP2A_57650	CIP2A	0.13	0.23	0.159632	0.296823	0.114719	0.823122	0.403	0.866115	0.0981581	0.114089	SL	NA
BLCA	SH3BGRL3_83442	SH3BGRL3	0.09	0.17	0.160296	0.118924	0.0617612	0.917538	0.472	0.958653	0.0981526	0.0634937	SL	NA
BLCA	ANG_283	ANG	0.03	0.14	0.0948066	0.0744904	0.128523	2.22239	0.389	0.569314	0.0979249	0.128387	SL	NA
BLCA	LGR5_8549	LGR5	0.02	0.08	0.064554	0.0395928	0.0351833	2	0.528	0.417671	0.0979174	0.0351965	SL	NA
BLCA	ZNF133_7692	ZNF133	0.45	0.58	0.174594	0.208066	0.15974	0.366128	0.361	0.497581	0.0977628	0.160284	SL	NA
BLCA	PSME1_5720	PSME1	0.77	0.86	0.181913	0.0874994	0.0904962	0.159478	0.431	0.461808	0.0975363	0.089991	SL	NA
BLCA	ING3_54556	ING3	0.61	0.77	0.271967	0.290878	0.237857	0.336049	0.306	0.52824	0.0973667	0.240076	SL	NA
BLCA	AP1G2_8906	AP1G2	0.21	0.39	0.199911	0.21276	0.285247	0.893085	0.278	0.356081	0.0972496	0.288171	SL	NA
BLCA	MRPL30_51263	MRPL30	0.34	0.44	0.190642	0.24839	0.102072	0.371969	0.417	0.480812	0.0969509	0.10229	SL	NA
BLCA	DEPDC1_55635	DEPDC1	0.14	0.27	0.113911	0.119232	0.196088	0.947533	0.333	0.360995	0.0967465	0.19658	SL	NA
BLCA	TAF3_83860	TAF3	0.22	0.37	0.205059	0.157656	0.237857	0.750022	0.306	0.713673	0.0967155	0.240076	SL	NA
BLCA	FAM98C_147965	FAM98C	0.1	0.21	0.127544	0.232159	0.128523	1.07039	0.389	0.564085	0.0965069	0.128387	SL	NA
BLCA	CUL3_8452	CUL3	0.26	0.52	0.291779	0.281129	0.428549	1	0.208	0.530147	0.0964706	0.425157	SL	NA
BLCA	ME2_4200	ME2	0.09	0.16	0.118011	0.119535	0.0539687	0.830075	0.486	0.220626	0.0963021	0.0556944	SL	NA
BLCA	GTF2E1_2960	GTF2E1	0.95	0.98	0.0432082	0.00655632	0.00101775	0.0448542	0.778	0.390985	0.0961281	0.001	SL	NA
BLCA	SCD_6319	SCD	0.74	0.87	0.270418	0.122929	0.177243	0.23349	0.347	0.873199	0.0957644	0.177782	SL	NA
BLCA	JAZF1_221895	JAZF1	0.87	0.93	0.0901436	0.0431261	0.0351833	0.0962153	0.528	0.94184	0.0955153	0.0351965	SL	NA
BLCA	DR1_1810	DR1	0.91	0.97	0.0843088	0.0754348	0.0220755	0.0921182	0.569	0.837647	0.0952097	0.020398	SL	NA
BLCA	ZKSCAN1_7586	ZKSCAN1	0.12	0.28	0.0964835	0.176145	0.260831	1.22239	0.292	0.105016	0.0949244	0.261674	SL	NA
BLCA	HSPA1B_3304	HSPA1B	0.11	0.21	0.0876593	0.0965677	0.102072	0.932886	0.417	0.605491	0.0945744	0.10229	SL	NA
BLCA	DPPA2_151871	DPPA2	0.36	0.5	0.20326	0.147302	0.216271	0.473931	0.319	0.166222	0.094482	0.215478	SL	NA
BLCA	HTR7_3363	HTR7	0.16	0.25	0.120007	0.210894	0.0703999	0.643856	0.458	0.218243	0.0944298	0.0711929	SL	NA
BLCA	LRRC37B_114659	LRRC37B	0.66	0.79	0.145727	0.10463	0.196088	0.259387	0.333	0.457658	0.0943257	0.19658	SL	NA
BLCA	SNAI2_6591	SNAI2	0.06	0.22	0.253331	0.357719	0.260831	1.87447	0.292	0.800565	0.0943022	0.261674	SL	NA
BLCA	NUP160_23279	NUP160	0.87	0.93	0.148881	0.0964468	0.0407367	0.0962153	0.514	0.920887	0.0937542	0.0407959	SL	NA
BLCA	GALP_85569	GALP	0.69	0.82	0.200268	0.203421	0.196088	0.249028	0.333	0.818163	0.0935552	0.19658	SL	NA
BLCA	UBE2Z_65264	UBE2Z	0.28	0.4	0.144749	0.20036	0.177243	0.514573	0.347	0.180502	0.0932376	0.177782	SL	NA
BLCA	HOXA6_3203	HOXA6	0.06	0.13	0.071426	0.103403	0.0539687	1.11548	0.486	0.843186	0.0930846	0.0556944	SL	NA
BLCA	PSMB7_5695	PSMB7	0.9	0.95	0.0754334	0.0749128	0.0187329	0.0780025	0.583	0.464125	0.0930262	0.0176982	SL	NA
BLCA	HYKK_123688	HYKK	0.03	0.1	0.0599997	0.105995	0.0539687	1.73697	0.486	0.616143	0.0923435	0.0556944	SL	NA
BLCA	DBF4_10926	DBF4	0.85	0.95	0.229264	0.130841	0.114719	0.160465	0.403	0.813769	0.0923114	0.114089	SL	NA
BLCA	PRAM1_84106	PRAM1	0.15	0.24	0.127415	0.131554	0.0904962	0.678072	0.431	0.362307	0.0922647	0.089991	SL	NA
BLCA	DPPA3_359787	DPPA3	0.12	0.24	0.156522	0.146725	0.177243	1	0.347	0.384616	0.0922271	0.177782	SL	NA
BLCA	LTB4R_1241	LTB4R	0.11	0.24	0.165892	0.127413	0.196088	1.12553	0.333	0.286645	0.0919605	0.19658	SL	NA
BLCA	C8orf59_401466	C8orf59	0.12	0.35	0.235317	0.3186	0.397104	1.54432	0.222	0.20181	0.091909	0.39686	SL	NA
BLCA	ZNF367_195828	ZNF367	0.08	0.16	0.0804835	0.246998	0.0617612	1	0.472	0.374491	0.091889	0.0634937	SL	NA
BLCA	RBM23_55147	RBM23	0.11	0.24	0.137664	0.202502	0.196088	1.12553	0.333	0.963829	0.0915385	0.19658	SL	NA
BLCA	RARRES2_5919	RARRES2	0.14	0.25	0.160433	0.126773	0.143504	0.836501	0.375	0.800062	0.0910592	0.145485	SL	NA
BLCA	CALR_811	CALR	0.06	0.16	0.135716	0.095773	0.114719	1.41504	0.403	0.28836	0.0910215	0.114089	SL	NA
BLCA	RNF41_10193	RNF41	0.12	0.22	0.214332	0.165387	0.114719	0.874469	0.403	0.822459	0.090975	0.114089	SL	NA
BLCA	N6AMT1_29104	N6AMT1	0.8	0.91	0.214929	0.0656343	0.15974	0.185867	0.361	0.925374	0.0908296	0.160284	SL	NA
BLCA	SREK1IP1_285672	SREK1IP1	0.04	0.12	0.0973873	0.0560836	0.0617612	1.58496	0.472	0.483368	0.0907302	0.0634937	SL	NA
BLCA	GNPNAT1_64841	GNPNAT1	0.3	0.48	0.264197	0.249864	0.311069	0.678072	0.264	0.794163	0.0906696	0.313869	SL	NA
BLCA	ATP23_91419	ATP23	0.32	0.44	0.206944	0.139094	0.177243	0.459432	0.347	0.242281	0.0906473	0.177782	SL	NA
BLCA	FAM84B_157638	FAM84B	0.02	0.08	0.0453527	0.108979	0.0351833	2	0.528	0.183644	0.0906264	0.0351965	SL	NA
BLCA	ZNF426_79088	ZNF426	0.05	0.12	0.0938278	0.0800496	0.0617612	1.26303	0.472	0.448782	0.0905572	0.0634937	SL	NA
BLCA	PCED1B_91523	PCED1B	0.21	0.33	0.199476	0.15299	0.196088	0.652077	0.333	0.107727	0.0904461	0.19658	SL	NA
BLCA	BSCL2_26580	BSCL2	0.12	0.2	0.12877	0.0872116	0.0904962	0.736966	0.431	0.602617	0.0899963	0.089991	SL	NA
BLCA	RAB22A_57403	RAB22A	0.07	0.16	0.112646	0.113788	0.102072	1.19265	0.417	0.668319	0.0899549	0.10229	SL	NA
BLCA	ATP6V1D_51382	ATP6V1D	0.82	0.89	0.172924	0.047179	0.0617612	0.118181	0.472	0.00944421	0.0897911	0.0634937	SL	NA
BLCA	ZNF283_284349	ZNF283	0.13	0.25	0.134598	0.132815	0.177243	0.943416	0.347	0.850885	0.0897902	0.177782	SL	NA
BLCA	BCL2A1_597	BCL2A1	0.02	0.08	0.0371566	0.098504	0.0302508	2	0.542	0.468386	0.0887022	0.0294971	SL	NA
BLCA	AHNAK_79026	AHNAK	0.06	0.13	0.0425297	0.102014	0.0539687	1.11548	0.486	0.110709	0.0886537	0.0556944	SL	NA
BLCA	SIN3A_25942	SIN3A	0.79	0.91	0.147399	0.0189281	0.177243	0.204014	0.347	0.631567	0.0885736	0.177782	SL	NA
BLCA	SNX7_51375	SNX7	0.05	0.14	0.0598201	0.0839125	0.102072	1.48543	0.417	0.148335	0.0883674	0.10229	SL	NA
BLCA	NCR3LG1_374383	NCR3LG1	0.05	0.13	0.0524418	0.0683569	0.079968	1.37851	0.444	0.240109	0.0879824	0.0807919	SL	NA
BLCA	PLAC9_219348	PLAC9	0.04	0.11	0.0705034	0.138649	0.0617612	1.45943	0.472	0.638598	0.0879494	0.0634937	SL	NA
BLCA	BCL2L2_599	BCL2L2	0.14	0.24	0.249612	0.198702	0.128523	0.777608	0.389	0.989819	0.0878246	0.128387	SL	NA
BLCA	DCDC2_51473	DCDC2	0.06	0.15	0.0852477	0.123946	0.102072	1.32193	0.417	0.214898	0.0876069	0.10229	SL	NA
BLCA	MED29_55588	MED29	0.58	0.67	0.176891	0.144626	0.102072	0.208108	0.417	0.613421	0.0873999	0.10229	SL	NA
BLCA	HIST1H4A_8359	HIST1H4A	0.03	0.1	0.078107	0.07377	0.079968	1.73697	0.444	0.186956	0.087295	0.0807919	SL	NA
BLCA	PGLS_25796	PGLS	0.15	0.29	0.17484	0.267289	0.237857	0.95109	0.306	0.111328	0.0872903	0.240076	SL	NA
BLCA	FABP5_2171	FABP5	0.22	0.34	0.155833	0.188797	0.196088	0.628031	0.333	0.19808	0.0869046	0.19658	SL	NA
BLCA	CHCHD5_84269	CHCHD5	0.12	0.21	0.141697	0.128477	0.114719	0.807355	0.403	0.866212	0.0867038	0.114089	SL	NA
BLCA	EBI3_10148	EBI3	0.06	0.14	0.119797	0.149918	0.079968	1.22239	0.444	0.319602	0.0865311	0.0807919	SL	NA
BLCA	IGFBP7_3490	IGFBP7	0.07	0.16	0.102357	0.142041	0.114719	1.19265	0.403	0.196986	0.086064	0.114089	SL	NA
BLCA	HIST1H3C_8352	HIST1H3C	0.09	0.22	0.207509	0.231058	0.216271	1.28951	0.319	0.664006	0.0858948	0.215478	SL	NA
BLCA	SENP1_29843	SENP1	0.05	0.11	0.0565954	0.14514	0.0351833	1.1375	0.528	0.559648	0.0855105	0.0351965	SL	NA
BLCA	NLRP13_126204	NLRP13	0.16	0.26	0.0876816	0.121818	0.143504	0.70044	0.375	0.462837	0.0854629	0.145485	SL	NA
BLCA	GABPA_2551	GABPA	0.52	0.65	0.277475	0.284714	0.216271	0.321928	0.319	0.502858	0.0850592	0.215478	SL	NA
BLCA	HDGFL2_84717	HDGFL2	0.04	0.11	0.0740823	0.0987872	0.0617612	1.45943	0.472	0.705964	0.0848058	0.0634937	SL	NA
BLCA	FAM20B_9917	FAM20B	0.04	0.12	0.103769	0.159689	0.079968	1.58496	0.444	0.298021	0.0845748	0.0807919	SL	NA
BLCA	CCR5_1234	CCR5	0.13	0.26	0.167392	0.136471	0.216271	1	0.319	0.878285	0.0844251	0.215478	SL	NA
BLCA	ST13_6767	ST13	0.17	0.35	0.177979	0.206814	0.338342	1.04182	0.25	0.100005	0.0842031	0.341566	SL	NA
BLCA	FOXO1_2308	FOXO1	0.05	0.1	0.0898897	0.10223	0.0302508	1	0.542	0.995	0.0840499	0.0294971	SL	NA
BLCA	CCDC184_387856	CCDC184	0.13	0.23	0.124826	0.106262	0.128523	0.823122	0.389	0.837599	0.0839868	0.128387	SL	NA
BLCA	C1orf43_25912	C1orf43	0.06	0.17	0.117197	0.179321	0.15974	1.5025	0.361	0.0844661	0.0839542	0.160284	SL	NA
BLCA	TMEM208_29100	TMEM208	0.08	0.18	0.113678	0.315807	0.15974	1.16993	0.361	0.955007	0.0839516	0.160284	SL	NA
BLCA	YWHAE_7531	YWHAE	0.1	0.18	0.0831277	0.0805491	0.0904962	0.847997	0.431	0.55062	0.0837931	0.089991	SL	NA
BLCA	MRPL51_51258	MRPL51	0.4	0.6	0.220715	0.234282	0.367011	0.584963	0.236	0.974995	0.0836646	0.368063	SL	NA
BLCA	DENND4A_10260	DENND4A	0.07	0.15	0.0874088	0.0869432	0.0904962	1.09954	0.431	0.995	0.083638	0.089991	SL	NA
BLCA	NT5C3B_115024	NT5C3B	0.12	0.22	0.154218	0.224439	0.15974	0.874469	0.361	0.924337	0.0835769	0.160284	SL	NA
BLCA	RAD51B_5890	RAD51B	0.06	0.19	0.252953	0.120995	0.216271	1.66297	0.319	0.572947	0.0834562	0.215478	SL	NA
BLCA	AGAP6_414189	AGAP6	0.86	0.93	0.109169	0.0591694	0.079968	0.112894	0.444	0.260559	0.0833808	0.0807919	SL	NA
BLCA	RNF8_9025	RNF8	0.78	0.89	0.220352	0.173382	0.177243	0.190331	0.347	0.600495	0.0831664	0.177782	SL	NA
BLCA	PCMT1_5110	PCMT1	0.08	0.21	0.0730363	0.111255	0.216271	1.39232	0.319	0.204747	0.0830135	0.215478	SL	NA
BLCA	ATP6V1H_51606	ATP6V1H	0.69	0.81	0.219102	0.109686	0.216271	0.231326	0.319	0.614385	0.0827541	0.215478	SL	NA
BLCA	C5orf30_90355	C5orf30	0.16	0.27	0.156439	0.139166	0.177243	0.754888	0.347	0.578336	0.0827149	0.177782	SL	NA
BLCA	CEPT1_10390	CEPT1	0.23	0.5	0.363681	0.378526	0.495435	1.12029	0.181	0.0239763	0.0824527	0.49525	SL	NA
BLCA	UGT1A3_54659	UGT1A3	0.06	0.12	0.030482	0.0564991	0.0351833	1	0.528	0.159067	0.0821205	0.0351965	SL	NA
BLCA	TAF12_6883	TAF12	0.36	0.5	0.231883	0.132966	0.260831	0.473931	0.292	0.782556	0.0820401	0.261674	SL	NA
BLCA	TMIGD3_57413	TMIGD3	0.04	0.1	0.0451231	0.0914341	0.0539687	1.32193	0.486	0.903686	0.0818789	0.0556944	SL	NA
BLCA	SERPIND1_3053	SERPIND1	0.04	0.12	0.0571921	0.0595317	0.114719	1.58496	0.403	0.424114	0.0816968	0.114089	SL	NA
BLCA	DCTN4_51164	DCTN4	0.67	0.79	0.15383	0.202388	0.196088	0.237692	0.333	0.360922	0.0815241	0.19658	SL	NA
BLCA	VKORC1L1_154807	VKORC1L1	0.05	0.15	0.120641	0.230393	0.15974	1.58496	0.361	0.294649	0.08145	0.160284	SL	NA
BLCA	MSL3_10943	MSL3	0.06	0.13	0.068381	0.0744995	0.0858119	1.11548	0.441	0.786041	0.08137	0.0807919	SL	NA
BLCA	DIAPH3_81624	DIAPH3	0.1	0.18	0.146223	0.343005	0.079968	0.847997	0.444	0.724345	0.0812444	0.0807919	SL	NA
BLCA	METTL24_728464	METTL24	0.04	0.08	0.0493759	0.0357071	0.0187329	1	0.583	0.407077	0.0811358	0.0176982	SL	NA
BLCA	ALDH18A1_5832	ALDH18A1	0.15	0.31	0.263863	0.338986	0.311069	1.04731	0.264	0.243545	0.0810673	0.313869	SL	NA
BLCA	PLPPR5_163404	PLPPR5	0.04	0.08	0.101014	0.0250543	0.0158128	1	0.597	0.524262	0.0809494	0.0148985	SL	NA
BLCA	C6orf106_64771	C6orf106	0.03	0.1	0.0282965	0.0963931	0.079968	1.73697	0.444	0.326293	0.0808527	0.0807919	SL	NA
BLCA	ZYG11B_79699	ZYG11B	0.05	0.12	0.0837185	0.085735	0.0703999	1.26303	0.458	0.840015	0.0802532	0.0711929	SL	NA
BLCA	RNF168_165918	RNF168	0.66	0.79	0.182149	0.232984	0.237857	0.259387	0.306	0.766855	0.0799725	0.240076	SL	NA
BLCA	NAA40_79829	NAA40	0.29	0.46	0.181564	0.15854	0.338342	0.665581	0.25	0.284034	0.0798829	0.341566	SL	NA
BLCA	CBLN3_643866	CBLN3	0.04	0.1	0.132546	0.132823	0.0469879	1.32193	0.5	0.728774	0.0798814	0.0479952	SL	NA
BLCA	TCEA1_6917	TCEA1	0.02	0.07	0.0766867	0.203456	0.0187329	1.80735	0.583	0.850592	0.0798556	0.0176982	SL	NA
BLCA	FAM185A_222234	FAM185A	0.04	0.09	0.0668551	0.106498	0.0187329	1.16993	0.583	0.909833	0.0797254	0.0176982	SL	NA
BLCA	PIK3R2_5296	PIK3R2	0.09	0.18	0.0761865	0.232293	0.128523	1	0.389	0.925724	0.0796662	0.128387	SL	NA
BLCA	NOS1AP_9722	NOS1AP	0.48	0.58	0.134138	0.206025	0.15974	0.273018	0.361	0.396004	0.0795953	0.160284	SL	NA
BLCA	WBP1L_54838	WBP1L	0.37	0.53	0.256247	0.222349	0.311069	0.518467	0.264	0.965555	0.07957	0.313869	SL	NA
BLCA	FGFR1OP2_26127	FGFR1OP2	0.24	0.35	0.199248	0.199464	0.196088	0.544321	0.333	0.381926	0.0795466	0.19658	SL	NA
BLCA	CYLD_1540	CYLD	0.03	0.09	0.0829952	0.271931	0.0539687	1.58496	0.486	0.995	0.0795456	0.0556944	SL	NA
BLCA	TGFB1_7040	TGFB1	0.05	0.13	0.0641578	0.16844	0.102072	1.37851	0.417	0.194018	0.0793381	0.10229	SL	NA
BLCA	DAZAP2_9802	DAZAP2	0.11	0.2	0.169495	0.198314	0.143504	0.862496	0.375	0.445313	0.0791606	0.145485	SL	NA
BLCA	SH3GL3_6457	SH3GL3	0.12	0.21	0.106748	0.102031	0.143504	0.807355	0.375	0.300435	0.0789166	0.145485	SL	NA
BLCA	FAIM_55179	FAIM	0.13	0.22	0.0961464	0.133518	0.114719	0.758992	0.403	0.898439	0.0789018	0.114089	SL	NA
BLCA	SQLE_6713	SQLE	0.07	0.15	0.223141	0.131456	0.128523	1.09954	0.389	0.93988	0.0788456	0.128387	SL	NA
BLCA	ADAT1_23536	ADAT1	0.1	0.18	0.108524	0.128589	0.102072	0.847997	0.417	0.337758	0.0785499	0.10229	SL	NA
BLCA	PSAT1_29968	PSAT1	0.57	0.66	0.193456	0.197046	0.128523	0.211504	0.389	0.62355	0.0785234	0.128387	SL	NA
BLCA	TEKT4_150483	TEKT4	0.11	0.19	0.115695	0.169467	0.114719	0.788496	0.403	0.519559	0.0783974	0.114089	SL	NA
BLCA	CYB561D1_284613	CYB561D1	0.06	0.14	0.0765363	0.117488	0.079968	1.22239	0.444	0.186987	0.0782946	0.0807919	SL	NA
BLCA	CD101_9398	CD101	0.21	0.28	0.117049	0.127462	0.0904962	0.415037	0.431	0.0957437	0.0780739	0.089991	SL	NA
BLCA	THUMPD1_55623	THUMPD1	0.3	0.43	0.142483	0.189435	0.260831	0.519374	0.292	0.261862	0.0778901	0.261674	SL	NA
BLCA	FETUB_26998	FETUB	0.18	0.26	0.11337	0.206176	0.114719	0.530515	0.403	0.464031	0.0778564	0.114089	SL	NA
BLCA	LRP5L_91355	LRP5L	0.03	0.13	0.154502	0.115689	0.143504	2.11548	0.375	0.467318	0.0777871	0.145485	SL	NA
BLCA	RHOD_29984	RHOD	0.06	0.15	0.138805	0.0976661	0.128523	1.32193	0.389	0.431106	0.0777233	0.128387	SL	NA
BLCA	TES_26136	TES	0.01	0.04	0.0345925	0.0334567	0.00335024	2	0.708	0.843678	0.0775206	0.00259974	SL	NA
BLCA	KMT5A_387893	KMT5A	0.25	0.36	0.151873	0.229436	0.196088	0.526069	0.333	0.713962	0.0775006	0.19658	SL	NA
BLCA	PEF1_553115	PEF1	0.51	0.63	0.114568	0.207893	0.216271	0.304855	0.319	0.256216	0.0774406	0.215478	SL	NA
BLCA	TNF_7124	TNF	0.04	0.1	0.12177	0.0870462	0.0703999	1.32193	0.458	0.909191	0.0772364	0.0711929	SL	NA
BLCA	API5_8539	API5	0.23	0.37	0.183192	0.242618	0.285247	0.685891	0.278	0.599924	0.0771429	0.288171	SL	NA
BLCA	SPRYD3_84926	SPRYD3	0.03	0.09	0.0355244	0.0818577	0.0539687	1.58496	0.486	0.383907	0.0768004	0.0556944	SL	NA
BLCA	RAVER1_125950	RAVER1	0.03	0.1	0.0591165	0.130371	0.0703999	1.73697	0.458	0.350095	0.0764514	0.0711929	SL	NA
BLCA	LRRC59_55379	LRRC59	0.03	0.08	0.056464	0.0879019	0.0302508	1.41504	0.542	0.955398	0.0763575	0.0294971	SL	NA
BLCA	MDP1_145553	MDP1	0.06	0.11	0.0492374	0.101171	0.0469879	0.874469	0.5	0.37606	0.0763311	0.0479952	SL	NA
BLCA	TPRKB_51002	TPRKB	0.57	0.78	0.247673	0.212852	0.428549	0.452512	0.208	0.861139	0.0762891	0.425157	SL	NA
BLCA	SLC25A29_123096	SLC25A29	0.02	0.06	0.092504	0.0601976	0.011103	1.58496	0.625	0.926564	0.0761867	0.0106989	SL	NA
BLCA	MEA1_4201	MEA1	0.04	0.1	0.105488	0.0842562	0.0703999	1.32193	0.458	0.452987	0.0760336	0.0711929	SL	NA
BLCA	LSM10_84967	LSM10	0.5	0.62	0.191688	0.222568	0.237857	0.31034	0.306	0.441184	0.0760191	0.240076	SL	NA
BLCA	PSTK_118672	PSTK	0.75	0.9	0.310874	0.303143	0.311069	0.263034	0.264	0.127229	0.0759633	0.313869	SL	NA
BLCA	MFSD14C_84278	MFSD14C	0.09	0.17	0.128221	0.122634	0.128523	0.917538	0.389	0.449647	0.075658	0.128387	SL	NA
BLCA	UBE3D_90025	UBE3D	0.14	0.26	0.217313	0.167623	0.237857	0.893085	0.306	0.138515	0.0755094	0.240076	SL	NA
BLCA	EAF2_55840	EAF2	0.07	0.17	0.0924014	0.163528	0.15974	1.28011	0.361	0.177991	0.0754517	0.160284	SL	NA
BLCA	MRPL46_26589	MRPL46	0.53	0.76	0.283565	0.265212	0.461357	0.520007	0.194	0.244117	0.0754514	0.461054	SL	NA
BLCA	SLC25A13_10165	SLC25A13	0.02	0.06	0.0334841	0.0325008	0.011103	1.58496	0.625	0.789298	0.0751822	0.0106989	SL	NA
BLCA	JAG1_182	JAG1	0	0.09	0.204725	0.325159	0.128523	Inf	0.389	0.392405	0.0751192	0.128387	SL	NA
BLCA	PHF23_79142	PHF23	0.16	0.27	0.112193	0.217015	0.196088	0.754888	0.333	0.0545325	0.075018	0.19658	SL	NA
BLCA	PSMB1_5689	PSMB1	0.88	0.94	0.189719	0.0429836	0.0617612	0.0951572	0.472	0.062978	0.0749268	0.0634937	SL	NA
BLCA	TMEM270_135886	TMEM270	0.07	0.16	0.114659	0.116897	0.128523	1.19265	0.389	0.805225	0.0748934	0.128387	SL	NA
BLCA	ASL_435	ASL	0.09	0.2	0.112992	0.243075	0.216271	1.152	0.319	0.167105	0.074774	0.215478	SL	NA
BLCA	LSM12_124801	LSM12	0.54	0.68	0.310903	0.19341	0.285247	0.332575	0.278	0.977502	0.074744	0.288171	SL	NA
BLCA	ZC3H4_23211	ZC3H4	0.11	0.22	0.104225	0.151937	0.196088	1	0.333	0.164652	0.0745994	0.19658	SL	NA
BLCA	AUTS2_26053	AUTS2	0.03	0.08	0.0440622	0.0751546	0.0302508	1.41504	0.542	0.490741	0.0745738	0.0294971	SL	NA
BLCA	VPS37C_55048	VPS37C	0.21	0.31	0.157407	0.189191	0.177243	0.561879	0.347	0.835073	0.0745287	0.177782	SL	NA
BLCA	RPS10_6204	RPS10	0.47	0.62	0.261922	0.30442	0.311069	0.399607	0.264	0.171437	0.0745284	0.313869	SL	NA
BLCA	PGRMC2_10424	PGRMC2	0.05	0.12	0.0655353	0.178424	0.0904962	1.26303	0.431	0.341079	0.0743963	0.089991	SL	NA
BLCA	ACTR3_10096	ACTR3	0.55	0.66	0.208598	0.130222	0.196088	0.263034	0.333	0.266787	0.0743846	0.19658	SL	NA
BLCA	BPNT1_10380	BPNT1	0.21	0.32	0.168088	0.25711	0.237857	0.607683	0.306	0.882107	0.0743366	0.240076	SL	NA
BLCA	FDX2_112812	FDX2	0.29	0.41	0.299286	0.325955	0.216271	0.499571	0.319	0.179953	0.074279	0.215478	SL	NA
BLCA	PTK2_5747	PTK2	0.76	0.9	0.2166	0.319915	0.311069	0.243926	0.264	0.995	0.0742588	0.313869	SL	NA
BLCA	DLX5_1749	DLX5	0.03	0.07	0.0488081	0.0436843	0.011103	1.22239	0.625	0.217174	0.0742243	0.0106989	SL	NA
BLCA	NEUROG3_50674	NEUROG3	0.17	0.27	0.184572	0.0646534	0.177243	0.667425	0.347	0.571684	0.0741508	0.177782	SL	NA
BLCA	ASPM_259266	ASPM	0.27	0.4	0.184407	0.284961	0.285247	0.567041	0.278	0.590774	0.0741268	0.288171	SL	NA
BLCA	MSI2_124540	MSI2	0.02	0.07	0.0923142	0.0579992	0.0302508	1.80735	0.542	0.173399	0.0741151	0.0294971	SL	NA
BLCA	TCN1_6947	TCN1	0.02	0.07	0.0361539	0.0934154	0.0302508	1.80735	0.542	0.565219	0.0740884	0.0294971	SL	NA
BLCA	DDX11_1663	DDX11	0.89	0.95	0.0738817	0.0851057	0.079968	0.0941222	0.444	0.512006	0.0740718	0.0807919	SL	NA
BLCA	IL11_3589	IL11	0.01	0.07	0.106489	0.0520164	0.0703999	2.80735	0.458	0.473581	0.0738848	0.0711929	SL	NA
BLCA	PIGW_284098	PIGW	0.13	0.24	0.123143	0.122654	0.216271	0.884523	0.319	0.278374	0.073504	0.215478	SL	NA
BLCA	KRTAP4-4_84616	KRTAP4-4	0.04	0.11	0.0582722	0.108338	0.079968	1.45943	0.444	0.944771	0.0734151	0.0807919	SL	NA
BLCA	SEC22A_26984	SEC22A	0.03	0.08	0.0563411	0.0302988	0.0351833	1.41504	0.528	0.695577	0.0728944	0.0351965	SL	NA
BLCA	CEBPD_1052	CEBPD	0.03	0.08	0.0731244	0.110766	0.0351833	1.41504	0.528	0.711245	0.0728774	0.0351965	SL	NA
BLCA	MDC1_9656	MDC1	0.26	0.44	0.245768	0.234219	0.397104	0.758992	0.222	0.25937	0.0728297	0.39686	SL	NA
BLCA	OLA1_29789	OLA1	0.02	0.06	0.0494263	0.203529	0.0132883	1.58496	0.611	0.984578	0.0728088	0.0128987	SL	NA
BLCA	USP16_10600	USP16	0.02	0.12	0.0751469	0.0764193	0.15974	2.58496	0.361	0.0350726	0.0727116	0.160284	SL	NA
BLCA	SERINC4_619189	SERINC4	0.28	0.39	0.210194	0.101314	0.237857	0.478047	0.306	0.662748	0.0724825	0.240076	SL	NA
BLCA	SLTM_79811	SLTM	0.03	0.09	0.0484737	0.222847	0.0469879	1.58496	0.5	0.501066	0.0724673	0.0479952	SL	NA
BLCA	RPS19BP1_91582	RPS19BP1	0.75	0.85	0.136636	0.0656817	0.196088	0.180572	0.333	0.995	0.0724634	0.19658	SL	NA
BLCA	TREML2_79865	TREML2	0.34	0.45	0.204697	0.177294	0.216271	0.40439	0.319	0.904654	0.0723828	0.215478	SL	NA
BLCA	OR51V1_283111	OR51V1	0.02	0.07	0.0329677	0.0890853	0.0302508	1.80735	0.542	0.234748	0.0722098	0.0294971	SL	NA
BLCA	OR4D9_390199	OR4D9	0.17	0.25	0.14546	0.137493	0.128523	0.556393	0.389	0.552287	0.0719368	0.128387	SL	NA
BLCA	PPIE_10450	PPIE	0.86	0.93	0.139005	0.13738	0.079968	0.112894	0.444	0.541842	0.0718175	0.0807919	SL	NA
BLCA	RPL36AL_6166	RPL36AL	0.74	0.81	0.178456	0.111425	0.114719	0.130397	0.403	0.594717	0.0717259	0.114089	SL	NA
BLCA	OVGP1_5016	OVGP1	0.27	0.35	0.189005	0.0860942	0.114719	0.374396	0.403	0.615063	0.0716623	0.114089	SL	NA
BLCA	CAD_790	CAD	0.06	0.26	0.364175	0.342325	0.428549	2.11548	0.208	0.350768	0.0715917	0.425157	SL	NA
BLCA	CATSPERD_257062	CATSPERD	0.09	0.17	0.101577	0.124954	0.128523	0.917538	0.389	0.41986	0.0712281	0.128387	SL	NA
BLCA	TRAF4_9618	TRAF4	0.04	0.12	0.133501	0.214993	0.143504	1.58496	0.375	0.958234	0.071133	0.145485	SL	NA
BLCA	PRDX5_25824	PRDX5	0.09	0.16	0.0864575	0.101192	0.102072	0.830075	0.417	0.808495	0.0710447	0.10229	SL	NA
BLCA	MRPL2_51069	MRPL2	0.76	0.85	0.233187	0.190674	0.15974	0.161463	0.361	0.995	0.0709685	0.160284	SL	NA
BLCA	PACS1_55690	PACS1	0.19	0.29	0.176054	0.17112	0.196088	0.610053	0.333	0.995	0.0709514	0.19658	SL	NA
BLCA	ZNF22_7570	ZNF22	0.02	0.08	0.0367255	0.0949172	0.0703999	2	0.458	0.931448	0.0706683	0.0711929	SL	NA
BLCA	NAP1L4_4676	NAP1L4	0.08	0.15	0.0969589	0.1183	0.102072	0.906891	0.417	0.637677	0.0706555	0.10229	SL	NA
BLCA	AP2M1_1173	AP2M1	0.87	0.95	0.240036	0.0989739	0.114719	0.126912	0.403	0.562237	0.0706037	0.114089	SL	NA
BLCA	UBA6_55236	UBA6	0.16	0.34	0.179358	0.140086	0.397104	1.08746	0.222	0.601598	0.0705153	0.39686	SL	NA
BLCA	PCDHA13_56136	PCDHA13	0.11	0.2	0.185176	0.112125	0.177243	0.862496	0.347	0.0937559	0.0704596	0.177782	SL	NA
BLCA	EAPP_55837	EAPP	0.33	0.48	0.201568	0.231579	0.338342	0.540568	0.25	0.836443	0.0703919	0.341566	SL	NA
BLCA	IWS1_55677	IWS1	0.06	0.19	0.20422	0.13535	0.285247	1.66297	0.278	0.520475	0.0703509	0.288171	SL	NA
BLCA	NTF4_4909	NTF4	0.07	0.13	0.0803789	0.175247	0.079968	0.893085	0.444	0.618626	0.0703504	0.0807919	SL	NA
BLCA	STARD9_57519	STARD9	0.04	0.11	0.0824495	0.0382678	0.079968	1.45943	0.444	0.484797	0.0702701	0.0807919	SL	NA
BLCA	KCNA10_3744	KCNA10	0.38	0.47	0.159324	0.156764	0.196088	0.306661	0.333	0.637145	0.0702603	0.19658	SL	NA
BLCA	DNAJC22_79962	DNAJC22	0.03	0.1	0.0552254	0.111786	0.114719	1.73697	0.403	0.699979	0.0701762	0.114089	SL	NA
BLCA	SERPINA5_5104	SERPINA5	0.03	0.09	0.0773428	0.0639759	0.0469879	1.58496	0.5	0.308606	0.0701599	0.0479952	SL	NA
BLCA	TBC1D31_93594	TBC1D31	0.07	0.13	0.116931	0.190066	0.079968	0.893085	0.444	0.311765	0.0701342	0.0807919	SL	NA
BLCA	CCNB1IP1_57820	CCNB1IP1	0.04	0.11	0.0809384	0.184193	0.114719	1.45943	0.403	0.392337	0.0701262	0.114089	SL	NA
BLCA	HSPA13_6782	HSPA13	0.13	0.39	0.24885	0.213538	0.530782	1.58496	0.167	0.230768	0.0699455	0.532447	SL	NA
BLCA	MOK_5891	MOK	0.43	0.53	0.160178	0.156905	0.196088	0.301656	0.333	0.422694	0.069602	0.19658	SL	NA
BLCA	SLAMF9_89886	SLAMF9	0.17	0.25	0.170353	0.142189	0.143504	0.556393	0.375	0.636206	0.0696014	0.145485	SL	NA
BLCA	SNX32_254122	SNX32	0.15	0.27	0.182705	0.0548327	0.237857	0.847997	0.306	0.827289	0.0694567	0.240076	SL	NA
BLCA	JMY_133746	JMY	0.06	0.11	0.0516159	0.2519	0.0407367	0.874469	0.514	0.328972	0.0693145	0.0407959	SL	NA
BLCA	YAF2_10138	YAF2	0.15	0.25	0.153133	0.199548	0.196088	0.736966	0.333	0.972213	0.0692543	0.19658	SL	NA
BLCA	KRTDAP_388533	KRTDAP	0.28	0.39	0.177274	0.236186	0.237857	0.478047	0.306	0.6151	0.0688619	0.240076	SL	NA
BLCA	SUGT1_10910	SUGT1	0.78	0.88	0.26045	0.12946	0.216271	0.174029	0.319	0.60458	0.0685057	0.215478	SL	NA
BLCA	CDK12_51755	CDK12	0.39	0.53	0.240389	0.302189	0.338342	0.442518	0.25	0.974699	0.0684023	0.341566	SL	NA
BLCA	PRRC2C_23215	PRRC2C	0.07	0.12	0.0996279	0.161397	0.0703999	0.777608	0.458	0.469304	0.0683111	0.0711929	SL	NA
BLCA	VEZT_55591	VEZT	0.63	0.76	0.198827	0.19482	0.285247	0.270648	0.278	0.25229	0.0682872	0.288171	SL	NA
BLCA	GRP_2922	GRP	0.02	0.08	0.0345825	0.0382943	0.0469879	2	0.5	0.801411	0.0680829	0.0479952	SL	NA
BLCA	TMEM256_254863	TMEM256	0.03	0.07	0.0302129	0.0795691	0.0220755	1.22239	0.569	0.866102	0.0678538	0.020398	SL	NA
BLCA	PA2G4_5036	PA2G4	0.34	0.43	0.183839	0.256315	0.177243	0.338802	0.347	0.881177	0.0677941	0.177782	SL	NA
BLCA	FNDC3B_64778	FNDC3B	0.01	0.07	0.0921809	0.122552	0.0904962	2.80735	0.431	0.574897	0.0676846	0.089991	SL	NA
BLCA	FAM200B_285550	FAM200B	0.08	0.17	0.115752	0.163696	0.196088	1.08746	0.333	0.171381	0.0676196	0.19658	SL	NA
BLCA	ZCWPW2_152098	ZCWPW2	0.12	0.21	0.097595	0.145812	0.177243	0.807355	0.347	0.756142	0.0675388	0.177782	SL	NA
BLCA	METTL2B_55798	METTL2B	0.08	0.18	0.131376	0.227641	0.196088	1.16993	0.333	0.195552	0.0673256	0.19658	SL	NA
BLCA	SCAND1_51282	SCAND1	0.11	0.19	0.188739	0.147187	0.15974	0.788496	0.361	0.464881	0.0672063	0.160284	SL	NA
BLCA	JUNB_3726	JUNB	0.2	0.33	0.225629	0.144526	0.311069	0.722466	0.264	0.647749	0.067073	0.313869	SL	NA
BLCA	ATG13_9776	ATG13	0.05	0.12	0.253743	0.208944	0.114719	1.26303	0.403	0.882144	0.0670617	0.114089	SL	NA
BLCA	MT1A_4489	MT1A	0.03	0.1	0.0564985	0.0430383	0.102072	1.73697	0.417	0.978302	0.0669921	0.10229	SL	NA
BLCA	GSDMA_284110	GSDMA	0.35	0.42	0.17445	0.226327	0.128523	0.263034	0.389	0.379552	0.0667719	0.128387	SL	NA
BLCA	TTC37_9652	TTC37	0.06	0.14	0.0670423	0.0898188	0.143504	1.22239	0.375	0.18888	0.0667682	0.145485	SL	NA
BLCA	ZFP69B_65243	ZFP69B	0.45	0.56	0.178988	0.218483	0.237857	0.315502	0.306	0.828653	0.0666687	0.240076	SL	NA
BLCA	RNFT2_84900	RNFT2	0.07	0.13	0.0903319	0.131393	0.079968	0.893085	0.444	0.427789	0.0664919	0.0807919	SL	NA
BLCA	KRTAP5-3_387266	KRTAP5-3	0.16	0.24	0.154348	0.190686	0.143504	0.584963	0.375	0.142759	0.0664043	0.145485	SL	NA
BLCA	ZNF689_115509	ZNF689	0.02	0.08	0.0290442	0.0856027	0.0703999	2	0.458	0.901833	0.0663281	0.0711929	SL	NA
BLCA	CLSPN_63967	CLSPN	0.7	0.85	0.269477	0.237727	0.367011	0.280108	0.236	0.995	0.0661634	0.368063	SL	NA
BLCA	RNH1_6050	RNH1	0.08	0.2	0.20526	0.250733	0.260831	1.32193	0.292	0.466245	0.0661249	0.261674	SL	NA
BLCA	VPS39_23339	VPS39	0.34	0.47	0.203629	0.249066	0.311069	0.467126	0.264	0.705873	0.0657178	0.313869	SL	NA
BLCA	HOMEZ_57594	HOMEZ	0.03	0.08	0.0280616	0.114726	0.0539687	1.41504	0.486	0.441813	0.0653828	0.0556944	SL	NA
BLCA	OGFR_11054	OGFR	0.19	0.31	0.172249	0.257056	0.285247	0.706269	0.278	0.121166	0.0652724	0.288171	SL	NA
BLCA	LSM14A_26065	LSM14A	0.2	0.33	0.142574	0.242487	0.311069	0.722466	0.264	0.677051	0.0649023	0.313869	SL	NA
BLCA	APOBEC1_339	APOBEC1	0.03	0.09	0.0495648	0.0503756	0.0703999	1.58496	0.458	0.1133	0.064859	0.0711929	SL	NA
BLCA	BTBD8_284697	BTBD8	0.01	0.03	0.0367781	0.0176119	0.00213023	1.58496	0.736	0.709589	0.0648438	0.00159984	SL	NA
BLCA	NBPF3_84224	NBPF3	0.76	0.87	0.234983	0.144125	0.237857	0.195016	0.306	0.895762	0.0647883	0.240076	SL	NA
BLCA	PTPN20_26095	PTPN20	0.02	0.1	0.0238197	0.0750092	0.143504	2.32193	0.375	0.0337991	0.0647585	0.145485	SL	NA
BLCA	KANSL2_54934	KANSL2	0.81	0.89	0.230702	0.146155	0.15974	0.135883	0.361	0.432854	0.0647133	0.160284	SL	NA
BLCA	NPIPA5_100288332	NPIPA5	0.54	0.66	0.258164	0.165954	0.311069	0.289507	0.264	0.905692	0.0646977	0.313869	SL	NA
BLCA	ANO4_121601	ANO4	0.02	0.06	0.0494925	0.0665684	0.0187329	1.58496	0.583	0.696209	0.0645397	0.0176982	SL	NA
BLCA	HTATSF1_27336	HTATSF1	0.93	0.97	0.0515304	0.0116713	0.0312803	0.060754	0.544	0.288979	0.0643235	0.0294971	SL	NA
BLCA	BRD1_23774	BRD1	0.1	0.29	0.178604	0.227082	0.461357	1.53605	0.194	0.325308	0.0642525	0.461054	SL	NA
BLCA	SLC39A10_57181	SLC39A10	0.46	0.67	0.257598	0.296474	0.495435	0.542527	0.181	0.359139	0.0642211	0.49525	SL	NA
BLCA	MRPS36_92259	MRPS36	0.19	0.3	0.152646	0.189666	0.260831	0.658963	0.292	0.491434	0.0640919	0.261674	SL	NA
BLCA	OR5B21_219968	OR5B21	0.01	0.03	0.00783267	0.0119243	0.000241	1.58496	0.847	0.969389	0.0640881	0.0004	SL	NA
BLCA	PRUNE1_58497	PRUNE1	0.22	0.39	0.279764	0.223851	0.428549	0.825971	0.208	0.244014	0.0639674	0.425157	SL	NA
BLCA	PON1_5444	PON1	0.18	0.26	0.0895578	0.171314	0.177243	0.530515	0.347	0.42769	0.06391	0.177782	SL	NA
BLCA	PAQR3_152559	PAQR3	0.14	0.21	0.143261	0.0947439	0.128523	0.584963	0.389	0.482969	0.0638851	0.128387	SL	NA
BLCA	IFT57_55081	IFT57	0.11	0.19	0.131283	0.144227	0.143504	0.788496	0.375	0.970551	0.0637144	0.145485	SL	NA
BLCA	FITM2_128486	FITM2	0.01	0.09	0.0597003	0.215324	0.15974	3.16993	0.361	0.833671	0.0636025	0.160284	SL	NA
BLCA	EMC9_51016	EMC9	0.01	0.07	0.0411538	0.131949	0.0904962	2.80735	0.431	0.0866461	0.0635069	0.089991	SL	NA
BLCA	TMEM185B_79134	TMEM185B	0.05	0.09	0.0865311	0.0409098	0.0259045	0.847997	0.556	0.764864	0.063475	0.0234976	SL	NA
BLCA	GGNBP2_79893	GGNBP2	0.21	0.4	0.278052	0.420357	0.461357	0.929611	0.194	0.00152687	0.0633662	0.461054	SL	NA
BLCA	SCNM1_79005	SCNM1	0.41	0.55	0.24099	0.226614	0.338342	0.423808	0.25	0.629771	0.0633202	0.341566	SL	NA
BLCA	NCOA4_8031	NCOA4	0.54	0.66	0.266663	0.16493	0.285247	0.289507	0.278	0.602447	0.0631079	0.288171	SL	NA
BLCA	GNG3_2785	GNG3	0.29	0.36	0.157685	0.0702217	0.128523	0.311944	0.389	0.586779	0.0630559	0.128387	SL	NA
BLCA	S100A2_6273	S100A2	0.06	0.15	0.143466	0.147888	0.196088	1.32193	0.333	0.412422	0.0628974	0.19658	SL	NA
BLCA	SLC7A13_157724	SLC7A13	0.03	0.09	0.0843842	0.0528295	0.114719	1.58496	0.403	0.995	0.0627817	0.114089	SL	NA
BLCA	RPL22L1_200916	RPL22L1	0.18	0.27	0.192223	0.0982102	0.196088	0.584963	0.333	0.895433	0.0627733	0.19658	SL	NA
BLCA	SPINT1_6692	SPINT1	0.09	0.17	0.0879522	0.0832901	0.15974	0.917538	0.361	0.332777	0.0626797	0.160284	SL	NA
BLCA	ADK_132	ADK	0.01	0.04	0.0326057	0.0788112	0.00923269	2	0.639	0.567775	0.0625454	0.00909909	SL	NA
BLCA	CHTF18_63922	CHTF18	0.42	0.54	0.211159	0.276171	0.311069	0.36257	0.264	0.0597912	0.0624577	0.313869	SL	NA
BLCA	GJA3_2700	GJA3	0.86	0.91	0.0893536	0.0278939	0.0617612	0.0815299	0.472	0.922858	0.0624493	0.0634937	SL	NA
BLCA	SMARCA4_6597	SMARCA4	0.29	0.54	0.26542	0.390576	0.567283	0.896907	0.153	0.0164462	0.0624336	0.565643	SL	NA
BLCA	BTF3L4_91408	BTF3L4	0.47	0.58	0.241487	0.25586	0.260831	0.303392	0.292	0.70806	0.0624269	0.261674	SL	NA
BLCA	NRP2_8828	NRP2	0.07	0.14	0.0867855	0.0987862	0.128523	1	0.389	0.482713	0.0623454	0.128387	SL	NA
BLCA	CNN2_1265	CNN2	0.54	0.68	0.237026	0.209329	0.338342	0.332575	0.25	0.104431	0.0622571	0.341566	SL	NA
BLCA	BOLA2_552900	BOLA2	0.54	0.7	0.269655	0.256128	0.397104	0.374396	0.222	0.235237	0.0622305	0.39686	SL	NA
BLCA	HSD17B4_3295	HSD17B4	0.14	0.21	0.13904	0.251735	0.128523	0.584963	0.389	0.978617	0.0619153	0.128387	SL	NA
BLCA	ZBTB3_79842	ZBTB3	0.05	0.11	0.0999907	0.0753098	0.0904962	1.1375	0.431	0.813165	0.0619065	0.089991	SL	NA
BLCA	PPP1R14D_54866	PPP1R14D	0.02	0.07	0.0556926	0.0511461	0.0539687	1.80735	0.486	0.17973	0.0618261	0.0556944	SL	NA
BLCA	POLRMT_5442	POLRMT	0.73	0.82	0.250403	0.186641	0.196088	0.167727	0.333	0.681262	0.0617782	0.19658	SL	NA
BLCA	CDH26_60437	CDH26	0.06	0.13	0.0867284	0.10293	0.102072	1.11548	0.417	0.778219	0.0617083	0.10229	SL	NA
BLCA	HERPUD2_64224	HERPUD2	0.03	0.07	0.0613085	0.0545989	0.0351833	1.22239	0.528	0.737219	0.0616623	0.0351965	SL	NA
BLCA	HDAC7_51564	HDAC7	0.07	0.15	0.214069	0.129991	0.177243	1.09954	0.347	0.886823	0.0616232	0.177782	SL	NA
BLCA	ARID3A_1820	ARID3A	0.32	0.45	0.249649	0.206735	0.338342	0.491853	0.25	0.403458	0.0613766	0.341566	SL	NA
BLCA	SLC22A17_51310	SLC22A17	0.21	0.34	0.146502	0.244905	0.338342	0.695145	0.25	0.383444	0.0612255	0.341566	SL	NA
BLCA	SPATA31A7_26165	SPATA31A7	0.17	0.33	0.248329	0.218897	0.397104	0.956931	0.222	0.229941	0.0611549	0.39686	SL	NA
BLCA	HNRNPH3_3189	HNRNPH3	0.1	0.25	0.184591	0.185554	0.367011	1.32193	0.236	0.462685	0.0611373	0.368063	SL	NA
BLCA	RASGRP1_10125	RASGRP1	0.14	0.25	0.124875	0.224082	0.260831	0.836501	0.292	0.666141	0.0610939	0.261674	SL	NA
BLCA	HMGB1_3146	HMGB1	0.54	0.71	0.190212	0.244219	0.428549	0.39486	0.208	0.841322	0.0610124	0.425157	SL	NA
BLCA	PEBP1_5037	PEBP1	0.04	0.13	0.0826868	0.0968555	0.216271	1.70044	0.319	0.673363	0.0609782	0.215478	SL	NA
BLCA	GPR75_10936	GPR75	0.05	0.09	0.108711	0.0587597	0.0302508	0.847997	0.542	0.580244	0.0608779	0.0294971	SL	NA
BLCA	ACIN1_22985	ACIN1	0.88	0.94	0.113293	0.0958276	0.114719	0.0951572	0.403	0.985929	0.060815	0.114089	SL	NA
BLCA	OR6C6_283365	OR6C6	0.22	0.32	0.184376	0.1698	0.260831	0.540568	0.292	0.0214022	0.0606285	0.261674	SL	NA
BLCA	FNDC7_163479	FNDC7	0.02	0.08	0.0381211	0.0844945	0.102072	2	0.417	0.580501	0.0606249	0.10229	SL	NA
BLCA	MAT2A_4144	MAT2A	0.92	0.97	0.254259	0.0252651	0.0617612	0.0763509	0.472	0.555752	0.0605577	0.0634937	SL	NA
BLCA	PRICKLE1_144165	PRICKLE1	0.02	0.06	0.0238385	0.0859242	0.0220755	1.58496	0.569	0.977624	0.0603682	0.020398	SL	NA
BLCA	NSUN4_387338	NSUN4	0.55	0.68	0.223477	0.211235	0.367011	0.306103	0.236	0.40612	0.060187	0.368063	SL	NA
BLCA	HIST1H1A_3024	HIST1H1A	0.05	0.12	0.110688	0.171014	0.128523	1.26303	0.389	0.640997	0.0598728	0.128387	SL	NA
BLCA	BTBD10_84280	BTBD10	0.02	0.06	0.0199702	0.0402793	0.0220755	1.58496	0.569	0.295294	0.0598569	0.020398	SL	NA
BLCA	ASH1L_55870	ASH1L	0.05	0.13	0.150979	0.130118	0.196088	1.37851	0.333	0.543773	0.0597796	0.19658	SL	NA
BLCA	SEMA6B_10501	SEMA6B	0.11	0.22	0.124345	0.172763	0.285247	1	0.278	0.220121	0.0597664	0.288171	SL	NA
BLCA	FLII_2314	FLII	0.59	0.69	0.289021	0.218464	0.260831	0.225881	0.292	0.135938	0.0596189	0.261674	SL	NA
BLCA	TUBA3C_7278	TUBA3C	0.09	0.16	0.121572	0.14119	0.177243	0.830075	0.347	0.0617992	0.0595685	0.177782	SL	NA
BLCA	PSKH2_85481	PSKH2	0.05	0.09	0.0424985	0.0338787	0.0259045	0.847997	0.556	0.663736	0.0595089	0.0234976	SL	NA
BLCA	FOSL1_8061	FOSL1	0.25	0.52	0.346536	0.379598	0.604919	1.05658	0.139	0.0300145	0.0594414	0.605239	SL	NA
BLCA	NOTCH2NLB_100996763	NOTCH2NLB	0.35	0.59	0.27169	0.207976	0.567283	0.75336	0.153	0.826207	0.0594297	0.565643	SL	NA
BLCA	ZNF3_7551	ZNF3	0.07	0.12	0.0742093	0.0615653	0.079968	0.777608	0.444	0.761256	0.0590997	0.0807919	SL	NA
BLCA	C11orf58_10944	C11orf58	0.02	0.06	0.0267112	0.0433893	0.0539687	1.58496	0.486	0.260638	0.0590957	0.0556944	SL	NA
BLCA	METTL15_196074	METTL15	0.18	0.25	0.185062	0.174268	0.128523	0.473931	0.389	0.198322	0.0590798	0.128387	SL	NA
BLCA	TSACC_128229	TSACC	0.11	0.18	0.191171	0.252822	0.143504	0.710493	0.375	0.543318	0.0589927	0.145485	SL	NA
BLCA	EIF4G2_1982	EIF4G2	0.84	0.92	0.169987	0.0978963	0.196088	0.131245	0.333	0.579911	0.0589425	0.19658	SL	NA
BLCA	WBP4_11193	WBP4	0.26	0.33	0.176523	0.247575	0.177243	0.343954	0.347	0.558962	0.0588768	0.177782	SL	NA
BLCA	BBS9_27241	BBS9	0.1	0.19	0.175989	0.138649	0.216271	0.925999	0.319	0.727381	0.0585003	0.215478	SL	NA
BLCA	SECISBP2L_9728	SECISBP2L	0.04	0.16	0.102011	0.14128	0.311069	2	0.264	0.124297	0.0584127	0.313869	SL	NA
BLCA	GIT2_9815	GIT2	0.02	0.08	0.108812	0.131993	0.114719	2	0.403	0.71373	0.0582924	0.114089	SL	NA
BLCA	TRAF2_7186	TRAF2	0.64	0.71	0.357143	0.311892	0.15974	0.149747	0.361	0.919178	0.0582846	0.160284	SL	NA
BLCA	BRMS1_25855	BRMS1	0.32	0.39	0.201685	0.164999	0.143504	0.285402	0.375	0.841888	0.0579077	0.145485	SL	NA
BLCA	BRI3_25798	BRI3	0.07	0.15	0.0973657	0.105591	0.216271	1.09954	0.319	0.476685	0.0578033	0.215478	SL	NA
BLCA	CEP44_80817	CEP44	0.01	0.09	0.0787964	0.122942	0.216271	3.16993	0.319	0.297119	0.0577447	0.215478	SL	NA
BLCA	RASA2_5922	RASA2	0.02	0.06	0.0400235	0.0418996	0.0539687	1.58496	0.486	0.705536	0.0577233	0.0556944	SL	NA
BLCA	SRPK1_6732	SRPK1	0.02	0.07	0.0412685	0.0481673	0.102072	1.80735	0.417	0.3086	0.0576194	0.10229	SL	NA
BLCA	CERK_64781	CERK	0.07	0.16	0.105036	0.181669	0.237857	1.19265	0.306	0.731828	0.0574659	0.240076	SL	NA
BLCA	TERF1_7013	TERF1	0.67	0.77	0.252248	0.218109	0.260831	0.200697	0.292	0.645742	0.0574077	0.261674	SL	NA
BLCA	ATP6V0D1_9114	ATP6V0D1	0.46	0.56	0.215868	0.258348	0.260831	0.283793	0.292	0.539999	0.0573481	0.261674	SL	NA
BLCA	ASZ1_136991	ASZ1	0.04	0.09	0.033334	0.0477397	0.0703999	1.16993	0.458	0.246808	0.0571766	0.0711929	SL	NA
BLCA	KLF8_11279	KLF8	0.02	0.07	0.0337032	0.0626282	0.0571241	1.80735	0.485	0.0336196	0.0571158	0.0556944	SL	NA
BLCA	TBL3_10607	TBL3	0.92	0.96	0.0919602	0.0177635	0.0351833	0.0614005	0.528	0.995	0.0568068	0.0351965	SL	NA
BLCA	CNTROB_116840	CNTROB	0.06	0.2	0.276861	0.257153	0.397104	1.73697	0.222	0.4947	0.0568046	0.39686	SL	NA
BLCA	TPH2_121278	TPH2	0.16	0.27	0.206285	0.173407	0.311069	0.754888	0.264	0.983865	0.0567504	0.313869	SL	NA
BLCA	CHMP1A_5119	CHMP1A	0.71	0.81	0.191544	0.0980338	0.260831	0.190103	0.292	0.187362	0.0567413	0.261674	SL	NA
BLCA	LPCAT3_10162	LPCAT3	0.08	0.18	0.0906141	0.103869	0.260831	1.16993	0.292	0.0535441	0.0567346	0.261674	SL	NA
BLCA	HIST1H1D_3007	HIST1H1D	0.15	0.22	0.104454	0.196971	0.15974	0.552541	0.361	0.0109645	0.0566329	0.160284	SL	NA
BLCA	PDE7A_5150	PDE7A	0.01	0.04	0.0218624	0.088054	0.0158128	2	0.597	0.457434	0.0564253	0.0148985	SL	NA
BLCA	HPS6_79803	HPS6	0.02	0.07	0.0325299	0.035966	0.0539687	1.80735	0.486	0.21554	0.0562272	0.0556944	SL	NA
BLCA	KRBA2_124751	KRBA2	0.04	0.11	0.0694989	0.114125	0.15974	1.45943	0.361	0.0904415	0.0560408	0.160284	SL	NA
BLCA	ADAP2_55803	ADAP2	0.11	0.19	0.102686	0.148369	0.216271	0.788496	0.319	0.71156	0.0559196	0.215478	SL	NA
BLCA	KIF4A_24137	KIF4A	0.77	0.85	0.345152	0.185331	0.194318	0.142604	0.338	0.274902	0.055818	0.177782	SL	NA
BLCA	MAP3K11_4296	MAP3K11	0.28	0.4	0.214183	0.208198	0.338342	0.514573	0.25	0.3341	0.055685	0.341566	SL	NA
BLCA	ZNF253_56242	ZNF253	0.65	0.71	0.168753	0.119337	0.143504	0.127379	0.375	0.824257	0.0556771	0.145485	SL	NA
BLCA	RPL13A_23521	RPL13A	0.49	0.59	0.148174	0.218228	0.260831	0.267933	0.292	0.741471	0.0556742	0.261674	SL	NA
BLCA	SLC35G6_643664	SLC35G6	0.3	0.43	0.204754	0.152937	0.367011	0.519374	0.236	0.459833	0.0556458	0.368063	SL	NA
BLCA	TMEM223_79064	TMEM223	0.06	0.14	0.0999596	0.14903	0.196088	1.22239	0.333	0.472004	0.0555945	0.19658	SL	NA
BLCA	AQR_9716	AQR	0.9	0.94	0.0741661	0.0334032	0.0407367	0.0627358	0.514	0.983273	0.0555872	0.0407959	SL	NA
BLCA	NELFE_7936	NELFE	0.6	0.67	0.171689	0.163406	0.15974	0.159199	0.361	0.190098	0.0555537	0.160284	SL	NA
BLCA	COX7A2_1347	COX7A2	0.02	0.08	0.0438378	0.071557	0.114719	2	0.403	0.379899	0.055171	0.114089	SL	NA
BLCA	MRM1_79922	MRM1	0.05	0.12	0.12829	0.127572	0.15974	1.26303	0.361	0.664242	0.0551109	0.160284	SL	NA
BLCA	CMTM5_116173	CMTM5	0.03	0.08	0.062972	0.0632601	0.0904962	1.41504	0.431	0.819925	0.0550815	0.089991	SL	NA
BLCA	C1orf52_148423	C1orf52	0.06	0.15	0.085089	0.060153	0.237857	1.32193	0.306	0.94189	0.0549478	0.240076	SL	NA
BLCA	TXNL4B_54957	TXNL4B	0.81	0.91	0.103995	0.0760843	0.285247	0.167945	0.278	0.969293	0.0549225	0.288171	SL	NA
BLCA	SLC38A1_81539	SLC38A1	0.03	0.07	0.0392093	0.0817775	0.0469879	1.22239	0.5	0.406257	0.0548209	0.0479952	SL	NA
BLCA	KRTAP9-2_83899	KRTAP9-2	0.08	0.16	0.1147	0.0693583	0.196088	1	0.333	0.280695	0.0547577	0.19658	SL	NA
BLCA	YME1L1_10730	YME1L1	0.14	0.39	0.231738	0.343944	0.604919	1.47805	0.139	0.169511	0.0545618	0.605239	SL	NA
BLCA	ACOT4_122970	ACOT4	0.09	0.19	0.10738	0.108153	0.311069	1.078	0.264	0.259166	0.0544836	0.313869	SL	NA
BLCA	HNRNPA0_10949	HNRNPA0	0.29	0.46	0.263271	0.247317	0.461357	0.665581	0.194	0.535932	0.0543992	0.461054	SL	NA
BLCA	JMJD6_23210	JMJD6	0.65	0.75	0.271558	0.124908	0.285247	0.206451	0.278	0.303563	0.0543623	0.288171	SL	NA
BLCA	DPH1_1801	DPH1	0.6	0.67	0.235973	0.16631	0.15974	0.159199	0.361	0.0751266	0.0543545	0.160284	SL	NA
BLCA	SPIDR_23514	SPIDR	0.01	0.03	0.0151424	0.0387664	0.00923269	1.58496	0.639	0.97537	0.0543175	0.00909909	SL	NA
BLCA	RAD51D_5892	RAD51D	0.93	0.98	0.0843083	0.0240275	0.0539687	0.075551	0.486	0.469928	0.0543056	0.0556944	SL	NA
BLCA	BOD1_91272	BOD1	0.07	0.12	0.141053	0.114722	0.114719	0.777608	0.403	0.738746	0.054275	0.114089	SL	NA
BLCA	ACADM_34	ACADM	0.01	0.04	0.025905	0.0483474	0.0351833	2	0.528	0.22518	0.0542616	0.0351965	SL	NA
BLCA	GSTM3_2947	GSTM3	0.18	0.33	0.140145	0.192561	0.428549	0.874469	0.208	0.0763429	0.0540067	0.425157	SL	NA
BLCA	RPE_6120	RPE	0.9	0.96	0.142651	0.0359602	0.114719	0.0931094	0.403	0.328173	0.0539623	0.114089	SL	NA
BLCA	R3HDM2_22864	R3HDM2	0.02	0.06	0.0443366	0.0317352	0.0259045	1.58496	0.556	0.173341	0.0538496	0.0234976	SL	NA
BLCA	POLE3_54107	POLE3	0.18	0.27	0.269414	0.360315	0.260831	0.584963	0.292	0.215032	0.0538448	0.261674	SL	NA
BLCA	TLK2_11011	TLK2	0.07	0.26	0.193319	0.216429	0.530782	1.89308	0.167	0.199866	0.0536188	0.532447	SL	NA
BLCA	HSD11B1L_374875	HSD11B1L	0.18	0.25	0.127517	0.103034	0.196088	0.473931	0.333	0.232699	0.053618	0.19658	SL	NA
BLCA	NBPF6_653149	NBPF6	0.16	0.27	0.193534	0.129226	0.311069	0.754888	0.264	0.147463	0.0535863	0.313869	SL	NA
BLCA	B9D1_27077	B9D1	0.01	0.04	0.0221699	0.0401362	0.0220755	2	0.569	0.6935	0.0535717	0.020398	SL	NA
BLCA	RFC4_5984	RFC4	0.67	0.83	0.162586	0.239335	0.461357	0.30895	0.194	0.338415	0.0535707	0.461054	SL	NA
BLCA	GNAT2_2780	GNAT2	0.06	0.12	0.107503	0.122085	0.128523	1	0.389	0.389572	0.0533551	0.128387	SL	NA
BLCA	PRKAA2_5563	PRKAA2	0.1	0.16	0.103662	0.153136	0.15974	0.678072	0.361	0.710229	0.0533222	0.160284	SL	NA
BLCA	GOLPH3L_55204	GOLPH3L	0.04	0.09	0.140851	0.154059	0.0904962	1.16993	0.431	0.665663	0.0532872	0.089991	SL	NA
BLCA	OR7G1_125962	OR7G1	0.06	0.12	0.163127	0.0805305	0.15974	1	0.361	0.53103	0.0530423	0.160284	SL	NA
BLCA	SPTLC2_9517	SPTLC2	0.03	0.11	0.164544	0.081945	0.216271	1.87447	0.319	0.853206	0.0529224	0.215478	SL	NA
BLCA	CRYBB3_1417	CRYBB3	0.11	0.21	0.148454	0.105428	0.285247	0.932886	0.278	0.148363	0.0528979	0.288171	SL	NA
BLCA	RAB6D_150786	RAB6D	0.78	0.83	0.0884979	0.0614052	0.0904962	0.0896372	0.431	0.733929	0.0528459	0.089991	SL	NA
BLCA	SFMBT2_57713	SFMBT2	0.02	0.06	0.0624191	0.0417071	0.0259045	1.58496	0.556	0.357505	0.0526145	0.0234976	SL	NA
BLCA	OLFML3_56944	OLFML3	0.7	0.76	0.215836	0.0831385	0.143504	0.118644	0.375	0.891354	0.0525698	0.145485	SL	NA
BLCA	NFYB_4801	NFYB	0.87	0.92	0.162142	0.0380274	0.0904962	0.0806185	0.431	0.541046	0.0525283	0.089991	SL	NA
BLCA	PNKP_11284	PNKP	0.75	0.86	0.167766	0.176338	0.311069	0.197446	0.264	0.312151	0.0525061	0.313869	SL	NA
BLCA	FAM117A_81558	FAM117A	0.08	0.14	0.129903	0.139125	0.143504	0.807355	0.375	0.94581	0.0524992	0.145485	SL	NA
BLCA	TMEM9B_56674	TMEM9B	0.11	0.19	0.0998866	0.13606	0.237857	0.788496	0.306	0.161337	0.0524429	0.240076	SL	NA
BLCA	VPS4B_9525	VPS4B	0.02	0.21	0.329922	0.359466	0.530782	3.39232	0.167	0.39185	0.0523043	0.532447	SL	NA
BLCA	DUSP14_11072	DUSP14	0.02	0.05	0.0303338	0.0384	0.0259045	1.32193	0.556	0.080852	0.0522182	0.0234976	SL	NA
BLCA	NDEL1_81565	NDEL1	0.05	0.1	0.0650326	0.0564355	0.114719	1	0.403	0.511863	0.0521912	0.114089	SL	NA
BLCA	NYNRIN_57523	NYNRIN	0.01	0.04	0.0136719	0.0273141	0.0187329	2	0.583	0.435346	0.0521618	0.0176982	SL	NA
BLCA	ARF3_377	ARF3	0.17	0.29	0.0789013	0.159158	0.367011	0.770518	0.236	0.024321	0.0521102	0.368063	SL	NA
BLCA	SELENOK_58515	SELENOK	0.08	0.15	0.154219	0.241122	0.143504	0.906891	0.375	0.642541	0.0520321	0.145485	SL	NA
BLCA	DDX39B_7919	DDX39B	0.53	0.7	0.309781	0.211943	0.495435	0.401363	0.181	0.796657	0.0519772	0.49525	SL	NA
BLCA	TOMM70_9868	TOMM70	0.27	0.46	0.214049	0.253697	0.530782	0.768674	0.167	0.534994	0.0518499	0.532447	SL	NA
BLCA	CHI3L2_1117	CHI3L2	0.02	0.06	0.0642912	0.0412796	0.0539687	1.58496	0.486	0.186309	0.0516386	0.0556944	SL	NA
BLCA	FUT11_170384	FUT11	0.05	0.12	0.100785	0.0694542	0.177243	1.26303	0.347	0.627125	0.0515254	0.177782	SL	NA
BLCA	PSMC4_5704	PSMC4	0.8	0.87	0.11776	0.071591	0.196088	0.121015	0.333	0.91051	0.0515235	0.19658	SL	NA
BLCA	DNAJC9_23234	DNAJC9	0.93	0.99	0.181855	0.0663712	0.126308	0.0901978	0.389	0.86734	0.0514686	0.114089	SL	NA
BLCA	CYP2A13_1553	CYP2A13	0.56	0.69	0.255926	0.118977	0.397104	0.30117	0.222	0.906618	0.051468	0.39686	SL	NA
BLCA	LST1_7940	LST1	0.42	0.52	0.164808	0.190793	0.311069	0.308122	0.264	0.371662	0.0513334	0.313869	SL	NA
BLCA	GNAQ_2776	GNAQ	0.09	0.25	0.159613	0.203632	0.461357	1.47393	0.194	0.0940984	0.0512344	0.461054	SL	NA
BLCA	C19orf38_255809	C19orf38	0.12	0.19	0.218007	0.125727	0.216271	0.662965	0.319	0.358367	0.0512253	0.215478	SL	NA
BLCA	CEP135_9662	CEP135	0.3	0.49	0.267584	0.274219	0.530782	0.707819	0.167	0.805856	0.0512167	0.532447	SL	NA
BLCA	RBM7_10179	RBM7	0.01	0.04	0.0448823	0.0776827	0.0351833	2	0.528	0.273904	0.0511441	0.0351965	SL	NA
BLCA	UBA52_7311	UBA52	0.58	0.69	0.248402	0.131474	0.338342	0.250543	0.25	0.305846	0.0510607	0.341566	SL	NA
BLCA	CCNK_8812	CCNK	0.86	0.93	0.125393	0.0572482	0.177243	0.112894	0.347	0.447877	0.0510081	0.177782	SL	NA
BLCA	ZNF679_168417	ZNF679	0.08	0.14	0.0932977	0.115388	0.15974	0.807355	0.361	0.657666	0.0508627	0.160284	SL	NA
BLCA	POU2F1_5451	POU2F1	0.04	0.14	0.146133	0.147034	0.338342	1.80735	0.25	0.313211	0.0508538	0.341566	SL	NA
BLCA	NCAPH2_29781	NCAPH2	0.84	0.95	0.17022	0.167949	0.338342	0.177538	0.25	0.694931	0.0508458	0.341566	SL	NA
BLCA	MARCH6_10299	44991	0.1	0.17	0.150332	0.300985	0.196088	0.765535	0.333	0.35893	0.0506821	0.19658	SL	NA
BLCA	RNF26_79102	RNF26	0.1	0.15	0.105439	0.0927351	0.114719	0.584963	0.403	0.770952	0.0505709	0.114089	SL	NA
BLCA	RCSD1_92241	RCSD1	0.03	0.08	0.0628218	0.143972	0.102072	1.41504	0.417	0.703143	0.050497	0.10229	SL	NA
BLCA	XRCC2_7516	XRCC2	0.7	0.8	0.241202	0.186295	0.338342	0.192645	0.25	0.730759	0.0504686	0.341566	SL	NA
BLCA	CCIN_881	CCIN	0.05	0.12	0.0684299	0.123837	0.15974	1.26303	0.361	0.591778	0.0502302	0.160284	SL	NA
BLCA	CHMP4B_128866	CHMP4B	0.81	0.89	0.280009	0.108614	0.260831	0.135883	0.292	0.0249732	0.0501766	0.261674	SL	NA
BLCA	CCDC87_55231	CCDC87	0.08	0.13	0.0635514	0.0890144	0.114719	0.70044	0.403	0.229357	0.0501184	0.114089	SL	NA
BLCA	CCDC142_84865	CCDC142	0.07	0.17	0.117092	0.112664	0.285247	1.28011	0.278	0.694655	0.0500956	0.288171	SL	NA
BLCA	BMF_90427	BMF	0.05	0.09	0.0733172	0.231163	0.0703999	0.847997	0.458	0.784323	0.0499879	0.0711929	SL	NA
BLCA	TMCO5A_145942	TMCO5A	0.09	0.13	0.0578285	0.0980742	0.0617612	0.530515	0.472	0.933365	0.0499489	0.0634937	SL	NA
BLCA	SMR3B_10879	SMR3B	0.07	0.14	0.119034	0.0776706	0.177243	1	0.347	0.0426357	0.0499417	0.177782	SL	NA
BLCA	DUSP8_1850	DUSP8	0.07	0.18	0.143341	0.176701	0.367011	1.36257	0.236	0.400932	0.0497054	0.368063	SL	NA
BLCA	C11orf80_79703	C11orf80	0.03	0.07	0.126346	0.0484837	0.079968	1.22239	0.444	0.385864	0.0496484	0.0807919	SL	NA
BLCA	NLGN3_54413	NLGN3	0.01	0.02	0.0120196	0.0162972	0.00147008	1	0.765	0.314016	0.0495292	0.00109989	SL	NA
BLCA	SEC63_11231	SEC63	0.76	0.86	0.147062	0.254455	0.311069	0.178337	0.264	0.388928	0.0493966	0.313869	SL	NA
BLCA	ATP5MC2_517	ATP5MC2	0.05	0.14	0.0876378	0.0944451	0.285247	1.48543	0.278	0.763442	0.0493767	0.288171	SL	NA
BLCA	FOXN2_3344	FOXN2	0.01	0.05	0.0329005	0.0949198	0.0539687	2.32193	0.486	0.844096	0.0493404	0.0556944	SL	NA
BLCA	SLC18A3_6572	SLC18A3	0.11	0.2	0.129135	0.19191	0.311069	0.862496	0.264	0.795021	0.0492489	0.313869	SL	NA
BLCA	ZNF844_284391	ZNF844	0.01	0.03	0.015487	0.0472239	0.0132883	1.58496	0.611	0.790387	0.0491907	0.0128987	SL	NA
BLCA	TPM3_7170	TPM3	0.09	0.19	0.106328	0.102741	0.338342	1.078	0.25	0.671582	0.0491107	0.341566	SL	NA
BLCA	MRPS30_10884	MRPS30	0.47	0.6	0.302495	0.250088	0.428549	0.352302	0.208	0.320289	0.049109	0.425157	SL	NA
BLCA	APOLD1_81575	APOLD1	0.05	0.13	0.0356727	0.123745	0.237857	1.37851	0.306	0.0997359	0.0490932	0.240076	SL	NA
BLCA	VPS4A_27183	VPS4A	0.24	0.44	0.318137	0.39575	0.567283	0.874469	0.153	0.427769	0.0490835	0.565643	SL	NA
BLCA	ZNF12_7559	ZNF12	0.05	0.09	0.109477	0.0834519	0.0469879	0.847997	0.5	0.969837	0.0490276	0.0479952	SL	NA
BLCA	KRT17_3872	KRT17	0.58	0.64	0.176956	0.244221	0.143504	0.142019	0.375	0.964779	0.0490252	0.145485	SL	NA
BLCA	CSTA_1475	CSTA	0.06	0.12	0.0872747	0.112123	0.15974	1	0.361	0.472281	0.0490229	0.160284	SL	NA
BLCA	DDIT3_1649	DDIT3	0.05	0.09	0.0733576	0.117785	0.0904962	0.847997	0.431	0.24729	0.0489763	0.089991	SL	NA
BLCA	ARID4B_51742	ARID4B	0.04	0.1	0.0405009	0.133347	0.15974	1.32193	0.361	0.290365	0.0488989	0.160284	SL	NA
BLCA	PDE6G_5148	PDE6G	0.03	0.11	0.106764	0.10902	0.237857	1.87447	0.306	0.0577279	0.0488472	0.240076	SL	NA
BLCA	RNF139_11236	RNF139	0.07	0.16	0.0745226	0.202512	0.260831	1.19265	0.292	0.413787	0.0486442	0.261674	SL	NA
BLCA	PDPK1_5170	PDPK1	0.7	0.8	0.258646	0.238379	0.311069	0.192645	0.264	0.749608	0.0485204	0.313869	SL	NA
BLCA	DSCC1_79075	DSCC1	0.14	0.26	0.239058	0.366154	0.397104	0.893085	0.222	0.628183	0.0485131	0.39686	SL	NA
BLCA	ZNF273_10793	ZNF273	0.08	0.14	0.132229	0.181767	0.143504	0.807355	0.375	0.925329	0.0485077	0.145485	SL	NA
BLCA	AP3M2_10947	AP3M2	0.07	0.15	0.106331	0.151919	0.216271	1.09954	0.319	0.353981	0.0484948	0.215478	SL	NA
BLCA	YBX3_8531	YBX3	0.14	0.21	0.127427	0.143697	0.177243	0.584963	0.347	0.302356	0.0484576	0.177782	SL	NA
BLCA	TCERG1_10915	TCERG1	0.48	0.66	0.274779	0.225292	0.530782	0.459432	0.167	0.770255	0.0483768	0.532447	SL	NA
BLCA	ELMOD1_55531	ELMOD1	0.02	0.04	0.0413522	0.0931227	0.011103	1	0.625	0.966232	0.0483591	0.0106989	SL	NA
BLCA	FILIP1L_11259	FILIP1L	0.03	0.08	0.0311033	0.0565916	0.0904962	1.41504	0.431	0.560085	0.0483518	0.089991	SL	NA
BLCA	SMARCD1_6602	SMARCD1	0.04	0.12	0.132228	0.19902	0.260831	1.58496	0.292	0.434217	0.0482581	0.261674	SL	NA
BLCA	CTRB2_440387	CTRB2	0.12	0.21	0.13134	0.141793	0.285247	0.807355	0.278	0.715119	0.0481887	0.288171	SL	NA
BLCA	TCEAL5_340543	TCEAL5	0.02	0.04	0.067325	0.0540942	0.0189501	1	0.588	0.357586	0.0480968	0.0176982	SL	NA
BLCA	SLC25A20_788	SLC25A20	0.1	0.21	0.146165	0.161551	0.338342	1.07039	0.25	0.542603	0.048063	0.341566	SL	NA
BLCA	FAM89B_23625	FAM89B	0.09	0.18	0.19163	0.0897675	0.260831	1	0.292	0.354971	0.0479591	0.261674	SL	NA
BLCA	BAZ1A_11177	BAZ1A	0.01	0.07	0.0808194	0.101717	0.128523	2.80735	0.389	0.67292	0.0479249	0.128387	SL	NA
BLCA	NME5_8382	NME5	0.2	0.27	0.121224	0.134769	0.196088	0.432959	0.333	0.420995	0.047896	0.19658	SL	NA
BLCA	LYPD6_130574	LYPD6	0.04	0.09	0.0788211	0.0569952	0.102072	1.16993	0.417	0.729876	0.0478904	0.10229	SL	NA
BLCA	BEND4_389206	BEND4	0.02	0.06	0.073363	0.0896561	0.0703999	1.58496	0.458	0.954646	0.0478823	0.0711929	SL	NA
BLCA	METTL3_56339	METTL3	0.92	0.96	0.155604	0.0211808	0.0539687	0.0614005	0.486	0.357175	0.0478423	0.0556944	SL	NA
BLCA	ZNF174_7727	ZNF174	0.19	0.33	0.204811	0.139343	0.461357	0.796467	0.194	0.492854	0.0477453	0.461054	SL	NA
BLCA	ZNF675_171392	ZNF675	0.03	0.09	0.0745385	0.188876	0.15974	1.58496	0.361	0.253246	0.0476728	0.160284	SL	NA
BLCA	NPM1_4869	NPM1	0.75	0.81	0.13768	0.0740425	0.177243	0.111031	0.347	0.89389	0.0475202	0.177782	SL	NA
BLCA	YAP1_10413	YAP1	0.21	0.46	0.323998	0.367378	0.643563	1.13124	0.125	0.0885929	0.0475052	0.642536	SL	NA
BLCA	SLC35B1_10237	SLC35B1	0.83	0.9	0.191909	0.0737812	0.216271	0.116814	0.319	0.332977	0.0473261	0.215478	SL	NA
BLCA	TUSC3_7991	TUSC3	0.02	0.05	0.0592141	0.0998722	0.0302508	1.32193	0.542	0.458377	0.0472882	0.0294971	SL	NA
BLCA	KBTBD2_25948	KBTBD2	0.14	0.25	0.219461	0.229887	0.367011	0.836501	0.236	0.744737	0.0471966	0.368063	SL	NA
BLCA	CBWD3_445571	CBWD3	0.58	0.7	0.179609	0.107915	0.397104	0.271302	0.222	0.352142	0.0469461	0.39686	SL	NA
BLCA	UNC50_25972	UNC50	0.6	0.71	0.286979	0.154964	0.397104	0.242857	0.222	0.627005	0.0469191	0.39686	SL	NA
BLCA	PPM1M_132160	PPM1M	0.05	0.1	0.0744368	0.0490521	0.114719	1	0.403	0.921863	0.0468484	0.114089	SL	NA
BLCA	AIFM1_9131	AIFM1	0.87	0.95	0.290895	0.144315	0.238003	0.126912	0.309	0.913902	0.0468417	0.240076	SL	NA
BLCA	CHTOP_26097	CHTOP	0.46	0.58	0.233851	0.278366	0.397104	0.334419	0.222	0.647916	0.0467096	0.39686	SL	NA
BLCA	GBP3_2635	GBP3	0.05	0.1	0.109654	0.123222	0.143504	1	0.375	0.557352	0.0466219	0.145485	SL	NA
BLCA	CTSO_1519	CTSO	0.04	0.07	0.0372533	0.0666008	0.0407367	0.807355	0.514	0.711182	0.0466202	0.0407959	SL	NA
BLCA	KHDRBS3_10656	KHDRBS3	0.04	0.1	0.055864	0.125902	0.128523	1.32193	0.389	0.832771	0.0465037	0.128387	SL	NA
BLCA	FBXO11_80204	FBXO11	0.07	0.23	0.269756	0.402027	0.495435	1.71621	0.181	0.400859	0.046406	0.49525	SL	NA
BLCA	MCEMP1_199675	MCEMP1	0.01	0.05	0.0642522	0.0340132	0.0617612	2.32193	0.472	0.646644	0.0460713	0.0634937	SL	NA
BLCA	GRN_2896	GRN	0.03	0.06	0.066548	0.217315	0.0469879	1	0.5	0.95682	0.0460505	0.0479952	SL	NA
BLCA	VPS35_55737	VPS35	0.68	0.77	0.233467	0.101403	0.338342	0.179324	0.25	0.221178	0.0460175	0.341566	SL	NA
BLCA	NFIA_4774	NFIA	0.02	0.07	0.044252	0.131988	0.079968	1.80735	0.444	0.221927	0.0458684	0.0807919	SL	NA
BLCA	ZIC5_85416	ZIC5	0.01	0.06	0.0242823	0.0352523	0.114719	2.58496	0.403	0.00585841	0.0458242	0.114089	SL	NA
BLCA	UCN_7349	UCN	0.3	0.4	0.171865	0.145169	0.367011	0.415037	0.236	0.365793	0.0457613	0.368063	SL	NA
BLCA	GNRH2_2797	GNRH2	0.03	0.07	0.0622993	0.0981938	0.079968	1.22239	0.444	0.995	0.0455012	0.0807919	SL	NA
BLCA	ATP5MD_84833	ATP5MD	0.05	0.11	0.0751023	0.0751388	0.177243	1.1375	0.347	0.518194	0.0454914	0.177782	SL	NA
BLCA	CASC3_22794	CASC3	0.44	0.6	0.282223	0.260426	0.530782	0.447459	0.167	0.672674	0.0454861	0.532447	SL	NA
BLCA	FGD1_2245	FGD1	0.03	0.08	0.131555	0.0678456	0.156579	1.41504	0.368	0.609377	0.0454565	0.145485	SL	NA
BLCA	CBFB_865	CBFB	0.02	0.17	0.19224	0.381184	0.495435	3.08746	0.181	0.710291	0.045382	0.49525	SL	NA
BLCA	ZFP90_146198	ZFP90	0.01	0.03	0.0509841	0.0442499	0.0158128	1.58496	0.597	0.700125	0.0452826	0.0148985	SL	NA
BLCA	POTEM_641455	POTEM	0.04	0.11	0.107074	0.10496	0.216271	1.45943	0.319	0.941822	0.0452539	0.215478	SL	NA
BLCA	OR10V1_390201	OR10V1	0.01	0.04	0.0310207	0.0418078	0.0351833	2	0.528	0.865559	0.0452343	0.0351965	SL	NA
BLCA	TSSK6_83983	TSSK6	0.15	0.24	0.152544	0.205349	0.338342	0.678072	0.25	0.565348	0.0452029	0.341566	SL	NA
BLCA	GNAI1_2770	GNAI1	0.02	0.04	0.017996	0.0201418	0.0158128	1	0.597	0.134421	0.0451984	0.0148985	SL	NA
BLCA	AIMP2_7965	AIMP2	0.16	0.24	0.141182	0.164695	0.260831	0.584963	0.292	0.824247	0.0451549	0.261674	SL	NA
BLCA	RBM18_92400	RBM18	0.12	0.28	0.281448	0.237714	0.530782	1.22239	0.167	0.56646	0.0449274	0.532447	SL	NA
BLCA	PEX26_55670	PEX26	0.18	0.28	0.241756	0.112927	0.338342	0.63743	0.25	0.982259	0.0448359	0.341566	SL	NA
BLCA	SLC39A1_27173	SLC39A1	0.01	0.05	0.0723266	0.13871	0.0703999	2.32193	0.458	0.952279	0.0447775	0.0711929	SL	NA
BLCA	CCND2_894	CCND2	0.03	0.11	0.218009	0.302978	0.260831	1.87447	0.292	0.663721	0.0446966	0.261674	SL	NA
BLCA	IFI44_10561	IFI44	0.01	0.04	0.023117	0.0858516	0.0187329	2	0.583	0.447261	0.0446807	0.0176982	SL	NA
BLCA	METAP1_23173	METAP1	0.74	0.86	0.242839	0.204195	0.428549	0.216811	0.208	0.882225	0.044623	0.425157	SL	NA
BLCA	CDKAL1_54901	CDKAL1	0.03	0.07	0.216067	0.166058	0.102072	1.22239	0.417	0.81488	0.0446135	0.10229	SL	NA
BLCA	PFKFB4_5210	PFKFB4	0.13	0.2	0.102793	0.24295	0.237857	0.621488	0.306	0.516735	0.0445857	0.240076	SL	NA
BLCA	BCAR1_9564	BCAR1	0.84	0.93	0.210465	0.158925	0.285247	0.146841	0.278	0.275328	0.0445748	0.288171	SL	NA
BLCA	DPH2_1802	DPH2	0.59	0.73	0.23492	0.240874	0.461357	0.307182	0.194	0.859437	0.0445583	0.461054	SL	NA
BLCA	OR1E2_8388	OR1E2	0.41	0.47	0.13401	0.187793	0.196088	0.197037	0.333	0.263087	0.0444506	0.19658	SL	NA
BLCA	CIC_23152	CIC	0.01	0.05	0.043225	0.108346	0.079968	2.32193	0.444	0.401254	0.0444318	0.0807919	SL	NA
BLCA	NAV2_89797	NAV2	0.03	0.11	0.0551594	0.074741	0.237857	1.87447	0.306	0.01993	0.0444091	0.240076	SL	NA
BLCA	KCNIP2_30819	KCNIP2	0.02	0.05	0.0437774	0.0511402	0.0539687	1.32193	0.486	0.147889	0.0443857	0.0556944	SL	NA
BLCA	ZNF506_440515	ZNF506	0.39	0.54	0.18241	0.181624	0.495435	0.469485	0.181	0.533503	0.0441791	0.49525	SL	NA
BLCA	GPIHBP1_338328	GPIHBP1	0.07	0.16	0.0781761	0.20934	0.311069	1.19265	0.264	0.857041	0.0439501	0.313869	SL	NA
BLCA	CDC14A_8556	CDC14A	0.01	0.03	0.0147525	0.0275051	0.0158128	1.58496	0.597	0.0969498	0.0439285	0.0148985	SL	NA
BLCA	RASL10B_91608	RASL10B	0.08	0.15	0.0930068	0.145481	0.216271	0.906891	0.319	0.876575	0.0438583	0.215478	SL	NA
BLCA	C7orf61_402573	C7orf61	0.04	0.1	0.0692373	0.0640039	0.216271	1.32193	0.319	0.596891	0.0438342	0.215478	SL	NA
BLCA	HIST1H3F_8968	HIST1H3F	0.08	0.14	0.115907	0.133241	0.196088	0.807355	0.333	0.489328	0.0438171	0.19658	SL	NA
BLCA	ATP1B2_482	ATP1B2	0.04	0.13	0.0759546	0.173695	0.311069	1.70044	0.264	0.240324	0.0438062	0.313869	SL	NA
BLCA	SRF_6722	SRF	0.6	0.77	0.305565	0.346062	0.567283	0.359896	0.153	0.242514	0.0437713	0.565643	SL	NA
BLCA	ADPGK_83440	ADPGK	0.01	0.04	0.0596751	0.0839906	0.0351833	2	0.528	0.185686	0.0435255	0.0351965	SL	NA
BLCA	PLGLB2_5342	PLGLB2	0.26	0.41	0.109168	0.164805	0.530782	0.657112	0.167	0.0171639	0.0435131	0.532447	SL	NA
BLCA	ZNF239_8187	ZNF239	0.02	0.05	0.0376337	0.0229143	0.0351833	1.32193	0.528	0.921477	0.043455	0.0351965	SL	NA
BLCA	PSMC1_5700	PSMC1	0.8	0.85	0.122023	0.0579319	0.128523	0.0874628	0.389	0.611759	0.0433652	0.128387	SL	NA
BLCA	SEPT2_4735	45171	0.03	0.06	0.287176	0.251573	0.0539687	1	0.486	0.972945	0.0433449	0.0556944	SL	NA
BLCA	KRT7_3855	KRT7	0.09	0.14	0.131197	0.19971	0.128523	0.63743	0.389	0.533774	0.043279	0.128387	SL	NA
BLCA	STK17B_9262	STK17B	0.02	0.04	0.0219441	0.0258391	0.0220755	1	0.569	0.376504	0.0432178	0.020398	SL	NA
BLCA	PPIH_10465	PPIH	0.72	0.83	0.227013	0.26242	0.397104	0.205114	0.222	0.500141	0.043176	0.39686	SL	NA
BLCA	CXorf56_63932	CXorf56	0.18	0.34	0.303435	0.314282	0.548607	0.917538	0.162	0.939596	0.043129	0.532447	SL	NA
BLCA	XRRA1_143570	XRRA1	0.04	0.09	0.047839	0.0551711	0.114719	1.16993	0.403	0.183263	0.0430964	0.114089	SL	NA
BLCA	REV3L_5980	REV3L	0.68	0.79	0.187879	0.14368	0.397104	0.216318	0.222	0.702328	0.0430946	0.39686	SL	NA
BLCA	MTX3_345778	MTX3	0.05	0.09	0.0845253	0.0766342	0.0539687	0.847997	0.486	0.329884	0.043091	0.0556944	SL	NA
BLCA	VAPA_9218	VAPA	0.05	0.1	0.0977939	0.17474	0.15974	1	0.361	0.790755	0.0430786	0.160284	SL	NA
BLCA	BIRC2_329	BIRC2	0.19	0.34	0.325632	0.341845	0.495435	0.839535	0.181	0.691634	0.0430596	0.49525	SL	NA
BLCA	ENO3_2027	ENO3	0.06	0.1	0.0632209	0.0534386	0.128523	0.736966	0.389	0.802761	0.0429826	0.128387	SL	NA
BLCA	SAAL1_113174	SAAL1	0.02	0.07	0.0421899	0.0462682	0.128523	1.80735	0.389	0.475741	0.0429139	0.128387	SL	NA
BLCA	MRPS2_51116	MRPS2	0.54	0.68	0.185639	0.222167	0.495435	0.332575	0.181	0.432874	0.0429018	0.49525	SL	NA
BLCA	MRPL13_28998	MRPL13	0.69	0.8	0.246482	0.179207	0.428549	0.213404	0.208	0.895982	0.0428956	0.425157	SL	NA
BLCA	TEX38_374973	TEX38	0.03	0.07	0.0363463	0.0301341	0.0617612	1.22239	0.472	0.92556	0.0428927	0.0634937	SL	NA
BLCA	CEP97_79598	CEP97	0.48	0.66	0.214598	0.282882	0.567283	0.459432	0.153	0.0807852	0.0428724	0.565643	SL	NA
BLCA	LNP1_348801	LNP1	0.02	0.08	0.069208	0.0512886	0.177243	2	0.347	0.604738	0.0428211	0.177782	SL	NA
BLCA	SLC25A39_51629	SLC25A39	0.07	0.13	0.120921	0.17466	0.177243	0.893085	0.347	0.922799	0.0427369	0.177782	SL	NA
BLCA	TSPAN31_6302	TSPAN31	0.09	0.15	0.119706	0.153842	0.177243	0.736966	0.347	0.878596	0.042525	0.177782	SL	NA
BLCA	ERCC6_2074	ERCC6	0.01	0.05	0.0299482	0.136475	0.0904962	2.32193	0.431	0.495818	0.0425003	0.089991	SL	NA
BLCA	SCN8A_6334	SCN8A	0.05	0.1	0.0762931	0.0373561	0.143504	1	0.375	0.731083	0.0424758	0.145485	SL	NA
BLCA	TBX2_6909	TBX2	0.05	0.12	0.0923535	0.0980869	0.237857	1.26303	0.306	0.671344	0.0421824	0.240076	SL	NA
BLCA	PITPNM1_9600	PITPNM1	0.07	0.15	0.155974	0.118387	0.285247	1.09954	0.278	0.33086	0.0421488	0.288171	SL	NA
BLCA	ZNF106_64397	ZNF106	0.11	0.2	0.153674	0.188809	0.338342	0.862496	0.25	0.626881	0.0420124	0.341566	SL	NA
BLCA	ODF1_4956	ODF1	0.04	0.09	0.0798825	0.1254	0.143504	1.16993	0.375	0.857098	0.041974	0.145485	SL	NA
BLCA	FNDC10_643988	FNDC10	0.2	0.27	0.130684	0.198673	0.285247	0.432959	0.278	0.714247	0.0418371	0.288171	SL	NA
BLCA	TAGLN2_8407	TAGLN2	0.01	0.03	0.0113735	0.0172082	0.0132883	1.58496	0.611	0.503153	0.0417791	0.0128987	SL	NA
BLCA	NME6_10201	NME6	0.09	0.14	0.213175	0.320141	0.143504	0.63743	0.375	0.63543	0.0417777	0.145485	SL	NA
BLCA	LSM1_27257	LSM1	0.03	0.08	0.159208	0.0874931	0.15974	1.41504	0.361	0.822768	0.0417213	0.160284	SL	NA
BLCA	ZNF532_55205	ZNF532	0.06	0.12	0.0710102	0.0694389	0.177243	1	0.347	0.820247	0.0417152	0.177782	SL	NA
BLCA	SLC9B1_150159	SLC9B1	0.44	0.56	0.226792	0.184753	0.428549	0.347923	0.208	0.860688	0.0416741	0.425157	SL	NA
BLCA	PCNX3_399909	PCNX3	0.42	0.53	0.190419	0.249005	0.397104	0.335603	0.222	0.699123	0.0415454	0.39686	SL	NA
BLCA	ZP3_7784	ZP3	0.05	0.13	0.0505075	0.0761881	0.285247	1.37851	0.278	0.164549	0.0415175	0.288171	SL	NA
BLCA	EPOP_100170841	EPOP	0.71	0.78	0.195608	0.180652	0.237857	0.135655	0.306	0.47915	0.0414862	0.240076	SL	NA
BLCA	POTEF_728378	POTEF	0.01	0.05	0.0288271	0.0708672	0.0617612	2.32193	0.472	0.829398	0.0414794	0.0634937	SL	NA
BLCA	UBE2K_3093	UBE2K	0.15	0.26	0.204034	0.268779	0.397104	0.793549	0.222	0.390242	0.0414682	0.39686	SL	NA
BLCA	HDGFL1_154150	HDGFL1	0.02	0.06	0.0445158	0.0787785	0.102072	1.58496	0.417	0.850345	0.0414624	0.10229	SL	NA
BLCA	HNF1A_6927	HNF1A	0.06	0.11	0.0596651	0.0683265	0.15974	0.874469	0.361	0.304124	0.0414495	0.160284	SL	NA
BLCA	MELK_9833	MELK	0.01	0.04	0.0294857	0.0801701	0.0220755	2	0.569	0.632109	0.0413298	0.020398	SL	NA
BLCA	NR4A1_3164	NR4A1	0.03	0.07	0.0602985	0.0383639	0.0904962	1.22239	0.431	0.899538	0.041282	0.089991	SL	NA
BLCA	HSD17B10_3028	HSD17B10	0.87	0.92	0.246997	0.059266	0.174734	0.0806185	0.353	0.493791	0.0412347	0.160284	SL	NA
BLCA	FLVCR2_55640	FLVCR2	0.02	0.06	0.0251112	0.13333	0.128523	1.58496	0.389	0.670982	0.0412318	0.128387	SL	NA
BLCA	NCEH1_57552	NCEH1	0.02	0.05	0.103004	0.0448564	0.0407367	1.32193	0.514	0.90725	0.041185	0.0407959	SL	NA
BLCA	CPNE3_8895	CPNE3	0.02	0.06	0.0593605	0.0295732	0.0617612	1.58496	0.472	0.841834	0.0411728	0.0634937	SL	NA
BLCA	IFIT1_3434	IFIT1	0.02	0.06	0.057721	0.0670415	0.0703999	1.58496	0.458	0.662849	0.0410997	0.0711929	SL	NA
BLCA	TMED5_50999	TMED5	0.23	0.34	0.216213	0.188563	0.428549	0.563901	0.208	0.215951	0.0410294	0.425157	SL	NA
BLCA	SLC6A17_388662	SLC6A17	0.06	0.12	0.0733601	0.148605	0.196088	1	0.333	0.664523	0.0409975	0.19658	SL	NA
BLCA	TIE1_7075	TIE1	0.16	0.29	0.167474	0.175023	0.461357	0.857981	0.194	0.088745	0.0409011	0.461054	SL	NA
BLCA	ABCB10_23456	ABCB10	0.38	0.46	0.256492	0.213068	0.285247	0.275634	0.278	0.322825	0.04088	0.288171	SL	NA
BLCA	VPS50_55610	VPS50	0.02	0.06	0.0712003	0.0988993	0.0703999	1.58496	0.458	0.979834	0.0408369	0.0711929	SL	NA
BLCA	GPBAR1_151306	GPBAR1	0.02	0.06	0.0219025	0.0583894	0.102072	1.58496	0.417	0.278899	0.0407989	0.10229	SL	NA
BLCA	C2orf50_130813	C2orf50	0.02	0.07	0.0617995	0.0675091	0.128523	1.80735	0.389	0.570518	0.0407698	0.128387	SL	NA
BLCA	HDGF_3068	HDGF	0.04	0.09	0.109126	0.170383	0.15974	1.16993	0.361	0.585985	0.0407495	0.160284	SL	NA
BLCA	MAPK12_6300	MAPK12	0.02	0.05	0.0654266	0.0483883	0.079968	1.32193	0.444	0.219106	0.0405489	0.0807919	SL	NA
BLCA	NOTO_344022	NOTO	0.07	0.13	0.108349	0.0919366	0.216271	0.893085	0.319	0.635904	0.0405464	0.215478	SL	NA
BLCA	LY6G5B_58496	LY6G5B	0.01	0.04	0.0169481	0.0403265	0.0407367	2	0.514	0.0661295	0.0404089	0.0407959	SL	NA
BLCA	RXRA_6256	RXRA	0.49	0.57	0.328464	0.361822	0.311069	0.21818	0.264	0.0153862	0.0403817	0.313869	SL	NA
BLCA	CBLN2_147381	CBLN2	0.01	0.03	0.0210445	0.0328053	0.0351833	1.58496	0.528	0.696164	0.0403718	0.0351965	SL	NA
BLCA	LETMD1_25875	LETMD1	0.05	0.12	0.0745669	0.0550023	0.260831	1.26303	0.292	0.621008	0.0403045	0.261674	SL	NA
BLCA	DOCK7_85440	DOCK7	0.05	0.1	0.194763	0.302474	0.114719	1	0.403	0.995	0.0402908	0.114089	SL	NA
BLCA	RPS27L_51065	RPS27L	0.02	0.06	0.0250727	0.203144	0.0904962	1.58496	0.431	0.75146	0.0402387	0.089991	SL	NA
BLCA	GTSF1_121355	GTSF1	0.05	0.08	0.0594275	0.0945485	0.0617612	0.678072	0.472	0.412298	0.0402344	0.0634937	SL	NA
BLCA	PQLC2L_152078	PQLC2L	0.02	0.05	0.0423761	0.0531416	0.0703999	1.32193	0.458	0.985598	0.0402054	0.0711929	SL	NA
BLCA	PHF8_23133	PHF8	0.05	0.12	0.0599608	0.187062	0.262164	1.26303	0.294	0.767984	0.040202	0.261674	SL	NA
BLCA	ZC3H7B_23264	ZC3H7B	0.07	0.2	0.144572	0.160495	0.495435	1.51457	0.181	0.161441	0.0401293	0.49525	SL	NA
BLCA	CCDC36_339834	CCDC36	0.24	0.32	0.188687	0.210275	0.311069	0.415037	0.264	0.309981	0.0400671	0.313869	SL	NA
BLCA	HMGCS1_3157	HMGCS1	0.92	0.96	0.193394	0.0877498	0.128523	0.0614005	0.389	0.893147	0.0400388	0.128387	SL	NA
BLCA	ATAD5_79915	ATAD5	0.02	0.06	0.0487276	0.115618	0.079968	1.58496	0.444	0.471855	0.0400051	0.0807919	SL	NA
BLCA	OBSL1_23363	OBSL1	0.1	0.21	0.112248	0.115444	0.428549	1.07039	0.208	0.172967	0.0398555	0.425157	SL	NA
BLCA	NME1_4830	NME1	0.02	0.05	0.0394797	0.0985214	0.0703999	1.32193	0.458	0.952831	0.0398431	0.0711929	SL	NA
BLCA	UBR2_23304	UBR2	0.03	0.07	0.0990398	0.222005	0.102072	1.22239	0.417	0.995	0.0397814	0.10229	SL	NA
BLCA	PPP1R18_170954	PPP1R18	0.01	0.05	0.143608	0.11965	0.0703999	2.32193	0.458	0.722328	0.0397531	0.0711929	SL	NA
BLCA	NAA80_24142	NAA80	0.01	0.04	0.0361624	0.0988784	0.0407367	2	0.514	0.0444274	0.0396482	0.0407959	SL	NA
BLCA	LPCAT4_254531	LPCAT4	0.01	0.03	0.0106961	0.0327829	0.0187329	1.58496	0.583	0.201975	0.0396314	0.0176982	SL	NA
BLCA	FGF5_2250	FGF5	0.01	0.03	0.0276532	0.0393042	0.0132883	1.58496	0.611	0.523039	0.0394715	0.0128987	SL	NA
BLCA	EPHA3_2042	EPHA3	0.03	0.07	0.0424329	0.0791378	0.114719	1.22239	0.403	0.753583	0.0394241	0.114089	SL	NA
BLCA	ANKS6_203286	ANKS6	0.3	0.45	0.242411	0.179447	0.530782	0.584963	0.167	0.394626	0.039377	0.532447	SL	NA
BLCA	MMGT1_93380	MMGT1	0.69	0.77	0.314235	0.125503	0.343998	0.158262	0.25	0.444565	0.0393688	0.341566	SL	NA
BLCA	CACNB3_784	CACNB3	0.68	0.76	0.207146	0.161007	0.311069	0.160465	0.264	0.517067	0.0393522	0.313869	SL	NA
BLCA	SLC38A7_55238	SLC38A7	0.03	0.06	0.0261647	0.0493102	0.079968	1	0.444	0.642655	0.0393055	0.0807919	SL	NA
BLCA	IQCE_23288	IQCE	0.06	0.12	0.0838585	0.133799	0.196088	1	0.333	0.839701	0.0393012	0.19658	SL	NA
BLCA	TEX101_83639	TEX101	0.18	0.23	0.11502	0.0942538	0.128523	0.353637	0.389	0.242064	0.039301	0.128387	SL	NA
BLCA	ZNF580_51157	ZNF580	0.05	0.1	0.0746093	0.0901578	0.177243	1	0.347	0.530114	0.0392472	0.177782	SL	NA
BLCA	C16orf74_404550	C16orf74	0.03	0.08	0.0372734	0.037546	0.128523	1.41504	0.389	0.682316	0.0392218	0.128387	SL	NA
BLCA	SRSF6_6431	SRSF6	0.83	0.88	0.176569	0.198447	0.177243	0.0843922	0.347	0.399526	0.0392098	0.177782	SL	NA
BLCA	KCND3_3752	KCND3	0.11	0.17	0.128001	0.118815	0.216271	0.628031	0.319	0.842367	0.0392035	0.215478	SL	NA
BLCA	ATG4A_115201	ATG4A	0.01	0.04	0.0234899	0.0475485	0.0426526	2	0.515	0.512421	0.0391967	0.0407959	SL	NA
BLCA	SLC1A5_6510	SLC1A5	0.31	0.39	0.280631	0.299998	0.338342	0.331206	0.25	0.573622	0.0391684	0.341566	SL	NA
BLCA	SBNO1_55206	SBNO1	0.98	0.99	0.0531986	0.00900903	0.00101775	0.0146468	0.778	0.117783	0.039112	0.001	SL	NA
BLCA	SAYSD1_55776	SAYSD1	0.06	0.1	0.0978432	0.104688	0.128523	0.736966	0.389	0.430122	0.0390361	0.128387	SL	NA
BLCA	CSNK1G1_53944	CSNK1G1	0.01	0.04	0.0366912	0.0526298	0.0469879	2	0.5	0.164806	0.0390221	0.0479952	SL	NA
BLCA	KIAA0895L_653319	KIAA0895L	0.08	0.23	0.12404	0.16684	0.567283	1.52356	0.153	0.036398	0.0390169	0.565643	SL	NA
BLCA	RIMS2_9699	RIMS2	0.03	0.07	0.0425194	0.0688975	0.0904962	1.22239	0.431	0.831528	0.0389514	0.089991	SL	NA
BLCA	PLAC8_51316	PLAC8	0.11	0.19	0.143297	0.169258	0.338342	0.788496	0.25	0.479389	0.0389337	0.341566	SL	NA
BLCA	INKA2_55924	INKA2	0.03	0.06	0.0544253	0.0574969	0.0617612	1	0.472	0.369759	0.0389205	0.0634937	SL	NA
BLCA	ALDH5A1_7915	ALDH5A1	0.01	0.04	0.0228412	0.0751682	0.0407367	2	0.514	0.995	0.0388757	0.0407959	SL	NA
BLCA	FMNL1_752	FMNL1	0.12	0.18	0.156587	0.247166	0.216271	0.584963	0.319	0.953684	0.0388467	0.215478	SL	NA
BLCA	PCDHB2_56133	PCDHB2	0.02	0.05	0.0629222	0.0449684	0.0539687	1.32193	0.486	0.453595	0.0388438	0.0556944	SL	NA
BLCA	OR3A3_8392	OR3A3	0.26	0.34	0.142487	0.0797662	0.311069	0.387023	0.264	0.732706	0.0388389	0.313869	SL	NA
BLCA	GLG1_2734	GLG1	0.03	0.06	0.0344712	0.0482304	0.0469879	1	0.5	0.395202	0.0387369	0.0479952	SL	NA
BLCA	GOLGA6L1_283767	GOLGA6L1	0.65	0.77	0.184632	0.147326	0.461357	0.244419	0.194	0.995	0.0387114	0.461054	SL	NA
BLCA	VRK1_7443	VRK1	0.74	0.82	0.347582	0.148674	0.338342	0.148099	0.25	0.757756	0.0385748	0.341566	SL	NA
BLCA	NFYA_4800	NFYA	0.17	0.28	0.171385	0.290921	0.428549	0.719892	0.208	0.728532	0.0385579	0.425157	SL	NA
BLCA	GPR108_56927	GPR108	0.02	0.06	0.0703608	0.0626637	0.102072	1.58496	0.417	0.624395	0.0385173	0.10229	SL	NA
BLCA	SMO_6608	SMO	0.03	0.07	0.0555781	0.0577388	0.0904962	1.22239	0.431	0.995	0.0384921	0.089991	SL	NA
BLCA	RNF4_6047	RNF4	0.71	0.84	0.157061	0.293878	0.495435	0.24257	0.181	0.326803	0.038467	0.49525	SL	NA
BLCA	HIST1H2AB_8335	HIST1H2AB	0.6	0.69	0.212494	0.181572	0.397104	0.201634	0.222	0.995	0.0383762	0.39686	SL	NA
BLCA	ITPKA_3706	ITPKA	0.08	0.13	0.0895306	0.181826	0.15974	0.70044	0.361	0.406454	0.038201	0.160284	SL	NA
BLCA	GAS2L2_246176	GAS2L2	0.29	0.37	0.130046	0.112401	0.311069	0.351472	0.264	0.0919958	0.0381565	0.313869	SL	NA
BLCA	PGD_5226	PGD	0.9	0.96	0.320767	0.0699407	0.260831	0.0931094	0.292	0.459206	0.0380351	0.261674	SL	NA
BLCA	STARD8_9754	STARD8	0.03	0.08	0.0268043	0.0969136	0.139846	1.41504	0.382	0.699603	0.0379639	0.128387	SL	NA
BLCA	LAPTM4B_55353	LAPTM4B	0.01	0.04	0.0529568	0.025942	0.079968	2	0.444	0.465889	0.0379359	0.0807919	SL	NA
BLCA	TMEM167A_153339	TMEM167A	0.26	0.38	0.240592	0.267303	0.461357	0.547488	0.194	0.686127	0.0379217	0.461054	SL	NA
BLCA	LUZP1_7798	LUZP1	0.05	0.16	0.0825779	0.10375	0.428549	1.67807	0.208	0.0925152	0.0378097	0.425157	SL	NA
BLCA	OR2B2_81697	OR2B2	0.04	0.07	0.125112	0.11243	0.102072	0.807355	0.417	0.662547	0.037756	0.10229	SL	NA
BLCA	FHOD3_80206	FHOD3	0.01	0.05	0.029184	0.0262488	0.079968	2.32193	0.444	0.443026	0.0377114	0.0807919	SL	NA
BLCA	BNIP3_664	BNIP3	0.09	0.13	0.107383	0.0368041	0.114719	0.530515	0.403	0.917143	0.0376716	0.114089	SL	NA
BLCA	CLK1_1195	CLK1	0.04	0.08	0.0345976	0.0510607	0.128523	1	0.389	0.0451623	0.0376603	0.128387	SL	NA
BLCA	DPP3_10072	DPP3	0.03	0.08	0.0698991	0.0710144	0.143504	1.41504	0.375	0.336486	0.0376512	0.145485	SL	NA
BLCA	RSPH9_221421	RSPH9	0.03	0.07	0.0745082	0.0551837	0.102072	1.22239	0.417	0.834885	0.0375976	0.10229	SL	NA
BLCA	SPAG17_200162	SPAG17	0.02	0.05	0.0339008	0.0553462	0.079968	1.32193	0.444	0.995	0.0375687	0.0807919	SL	NA
BLCA	SP2_6668	SP2	0.55	0.69	0.260279	0.242564	0.530782	0.327165	0.167	0.61566	0.0375542	0.532447	SL	NA
BLCA	TWNK_56652	TWNK	0.78	0.84	0.259911	0.183763	0.216271	0.106915	0.319	0.389849	0.0374511	0.215478	SL	NA
BLCA	LRIF1_55791	LRIF1	0.07	0.15	0.160799	0.112308	0.311069	1.09954	0.264	0.298987	0.0373815	0.313869	SL	NA
BLCA	PHKB_5257	PHKB	0.01	0.04	0.0523078	0.0454937	0.0904962	2	0.431	0.878026	0.0373116	0.089991	SL	NA
BLCA	MCM9_254394	MCM9	0.02	0.05	0.0597116	0.0506956	0.0703999	1.32193	0.458	0.713257	0.0373097	0.0711929	SL	NA
BLCA	TRMT10C_54931	TRMT10C	0.33	0.45	0.241717	0.21564	0.495435	0.447459	0.181	0.63506	0.0372847	0.49525	SL	NA
BLCA	LARP4_113251	LARP4	0.38	0.47	0.218737	0.170616	0.367011	0.306661	0.236	0.980305	0.0372352	0.368063	SL	NA
BLCA	C17orf58_284018	C17orf58	0.24	0.34	0.195121	0.297066	0.428549	0.5025	0.208	0.626497	0.0372054	0.425157	SL	NA
BLCA	MAJIN_283129	MAJIN	0.06	0.1	0.0517162	0.0698036	0.114719	0.736966	0.403	0.502507	0.0371403	0.114089	SL	NA
BLCA	FRG2_448831	FRG2	0.33	0.44	0.154418	0.187618	0.428549	0.415037	0.208	0.89811	0.0371226	0.425157	SL	NA
BLCA	ASB8_140461	ASB8	0.05	0.11	0.0624583	0.0833776	0.196088	1.1375	0.333	0.398851	0.0371224	0.19658	SL	NA
BLCA	GGN_199720	GGN	0.15	0.22	0.235494	0.119897	0.285247	0.552541	0.278	0.0351486	0.0371175	0.288171	SL	NA
BLCA	RAD21L1_642636	RAD21L1	0.05	0.13	0.0746248	0.0749621	0.338342	1.37851	0.25	0.130178	0.0370882	0.341566	SL	NA
BLCA	OSBPL7_114881	OSBPL7	0.16	0.22	0.128111	0.138714	0.237857	0.459432	0.306	0.578463	0.037003	0.240076	SL	NA
BLCA	SRCAP_10847	SRCAP	0.85	0.91	0.191148	0.101696	0.237857	0.0984037	0.306	0.62378	0.0369992	0.240076	SL	NA
BLCA	CTR9_9646	CTR9	0.9	0.94	0.124343	0.0250211	0.128523	0.0627358	0.389	0.725537	0.0369653	0.128387	SL	NA
BLCA	FEN1_2237	FEN1	0.97	0.99	0.075471	0.0205475	0.0302508	0.0294438	0.542	0.954869	0.0368921	0.0294971	SL	NA
BLCA	GOLGA8H_728498	GOLGA8H	0.02	0.06	0.0634757	0.0594898	0.143504	1.58496	0.375	0.30059	0.0368142	0.145485	SL	NA
BLCA	MED15_51586	MED15	0.13	0.19	0.191677	0.254932	0.216271	0.547488	0.319	0.61163	0.0367302	0.215478	SL	NA
BLCA	CD5_921	CD5	0.19	0.26	0.109701	0.120543	0.311069	0.452512	0.264	0.951381	0.0366572	0.313869	SL	NA
BLCA	DBX2_440097	DBX2	0.03	0.05	0.0262606	0.0525302	0.0539687	0.736966	0.486	0.978755	0.0366357	0.0556944	SL	NA
BLCA	DNAJC8_22826	DNAJC8	0.88	0.93	0.0884155	0.0564328	0.15974	0.0797272	0.361	0.749781	0.0365731	0.160284	SL	NA
BLCA	FSCN1_6624	FSCN1	0.02	0.05	0.0664221	0.0962391	0.0539687	1.32193	0.486	0.394343	0.0365279	0.0556944	SL	NA
BLCA	SYPL2_284612	SYPL2	0.17	0.24	0.113941	0.160845	0.311069	0.4975	0.264	0.3528	0.0364575	0.313869	SL	NA
BLCA	HIST2H2BF_440689	HIST2H2BF	0.6	0.66	0.19842	0.0937273	0.260831	0.137504	0.292	0.576626	0.0364482	0.261674	SL	NA
BLCA	PPP1R35_221908	PPP1R35	0.02	0.07	0.0336316	0.1942	0.15974	1.80735	0.361	0.682061	0.0364076	0.160284	SL	NA
BLCA	MC5R_4161	MC5R	0.01	0.06	0.082662	0.102192	0.15974	2.58496	0.361	0.762012	0.0363882	0.160284	SL	NA
BLCA	CYTH1_9267	CYTH1	0.02	0.06	0.0250141	0.0247683	0.0703999	1.58496	0.458	0.55567	0.0362473	0.0711929	SL	NA
BLCA	MFSD1_64747	MFSD1	0.03	0.08	0.0659866	0.119497	0.15974	1.41504	0.361	0.382684	0.0362253	0.160284	SL	NA
BLCA	RELB_5971	RELB	0.07	0.19	0.137144	0.123627	0.495435	1.44057	0.181	0.0120882	0.0362007	0.49525	SL	NA
BLCA	SUPT4H1_6827	SUPT4H1	0.57	0.62	0.241788	0.147689	0.177243	0.121306	0.347	0.995	0.0361676	0.177782	SL	NA
BLCA	PDZK1_5174	PDZK1	0.13	0.21	0.1401	0.228522	0.338342	0.691878	0.25	0.64675	0.036129	0.341566	SL	NA
BLCA	HLA-C_3107	HLA-C	0.81	0.87	0.22001	0.136737	0.285247	0.103093	0.278	0.844338	0.0360517	0.288171	SL	NA
BLCA	TMEM109_79073	TMEM109	0.02	0.05	0.0379419	0.0403073	0.0703999	1.32193	0.458	0.316483	0.0360322	0.0711929	SL	NA
BLCA	TUBG2_27175	TUBG2	0.09	0.16	0.0845733	0.152145	0.311069	0.830075	0.264	0.898859	0.0360292	0.313869	SL	NA
BLCA	ARID2_196528	ARID2	0.37	0.5	0.244513	0.303428	0.530782	0.434403	0.167	0.182935	0.0359558	0.532447	SL	NA
BLCA	EMX1_2016	EMX1	0.06	0.14	0.124786	0.0928628	0.338342	1.22239	0.25	0.0282428	0.0359345	0.341566	SL	NA
BLCA	MYBL2_4605	MYBL2	0.86	0.91	0.265573	0.173443	0.237857	0.0815299	0.306	0.771273	0.0358815	0.240076	SL	NA
BLCA	SKA2_348235	SKA2	0.03	0.06	0.0645643	0.163607	0.0904962	1	0.431	0.530977	0.0358552	0.089991	SL	NA
BLCA	PRRT2_112476	PRRT2	0.02	0.06	0.0515668	0.110061	0.143504	1.58496	0.375	0.744906	0.0358215	0.145485	SL	NA
BLCA	MRPL11_65003	MRPL11	0.06	0.11	0.0814328	0.0413252	0.177243	0.874469	0.347	0.721211	0.0357618	0.177782	SL	NA
BLCA	QRSL1_55278	QRSL1	0.73	0.82	0.338322	0.163265	0.397104	0.167727	0.222	0.299242	0.0356419	0.39686	SL	NA
BLCA	PRR15L_79170	PRR15L	0.11	0.17	0.117146	0.0842449	0.260831	0.628031	0.292	0.492065	0.0356256	0.261674	SL	NA
BLCA	AEBP2_121536	AEBP2	0.02	0.05	0.0292677	0.0429474	0.079968	1.32193	0.444	0.611536	0.0356017	0.0807919	SL	NA
BLCA	LYPD2_137797	LYPD2	0.09	0.17	0.16101	0.102396	0.367011	0.917538	0.236	0.48121	0.0355291	0.368063	SL	NA
BLCA	RAP1A_5906	RAP1A	0.09	0.14	0.131494	0.161398	0.216271	0.63743	0.319	0.470829	0.035493	0.215478	SL	NA
BLCA	CHD1L_9557	CHD1L	0.02	0.05	0.030916	0.102543	0.0617612	1.32193	0.472	0.993844	0.0354754	0.0634937	SL	NA
BLCA	MTFP1_51537	MTFP1	0.08	0.13	0.0984124	0.0835858	0.196088	0.70044	0.333	0.679961	0.0354627	0.19658	SL	NA
BLCA	TMEM44_93109	TMEM44	0.12	0.2	0.103738	0.136523	0.338342	0.736966	0.25	0.0229939	0.0353839	0.341566	SL	NA
BLCA	INTS12_57117	INTS12	0.44	0.53	0.324086	0.257337	0.397104	0.268489	0.222	0.824436	0.0353658	0.39686	SL	NA
BLCA	RAD1_5810	RAD1	0.39	0.52	0.213215	0.210377	0.530782	0.415037	0.167	0.929985	0.0353289	0.532447	SL	NA
BLCA	ACOX1_51	ACOX1	0.03	0.07	0.106939	0.241333	0.143504	1.22239	0.375	0.978995	0.0353205	0.145485	SL	NA
BLCA	ZC3H11A_9877	ZC3H11A	0.26	0.35	0.205016	0.184237	0.428549	0.428843	0.208	0.826887	0.0352954	0.425157	SL	NA
BLCA	KRTAP21-1_337977	KRTAP21-1	0.26	0.38	0.222926	0.182777	0.495435	0.547488	0.181	0.929423	0.0352234	0.49525	SL	NA
BLCA	DDX5_1655	DDX5	0.56	0.67	0.255256	0.297783	0.461357	0.258734	0.194	0.642158	0.0352125	0.461054	SL	NA
BLCA	DALRD3_55152	DALRD3	0.04	0.07	0.0704607	0.202069	0.0703999	0.807355	0.458	0.812833	0.0351827	0.0711929	SL	NA
BLCA	POLG2_11232	POLG2	0.76	0.84	0.205355	0.0784388	0.338342	0.14439	0.25	0.83566	0.0351705	0.341566	SL	NA
BLCA	RRAGD_58528	RRAGD	0.04	0.11	0.0980719	0.0716782	0.285247	1.45943	0.278	0.621809	0.0351303	0.288171	SL	NA
BLCA	MPHOSPH6_10200	MPHOSPH6	0.17	0.26	0.18362	0.214417	0.428549	0.612977	0.208	0.81901	0.0351077	0.425157	SL	NA
BLCA	SGF29_112869	SGF29	0.8	0.86	0.281559	0.0912386	0.260831	0.104337	0.292	0.161681	0.0350013	0.261674	SL	NA
BLCA	CHRAC1_54108	CHRAC1	0.04	0.07	0.0579411	0.0733324	0.102072	0.807355	0.417	0.995	0.0348646	0.10229	SL	NA
BLCA	MTR_4548	MTR	0.03	0.08	0.156616	0.225839	0.177243	1.41504	0.347	0.403216	0.0348588	0.177782	SL	NA
BLCA	MAN2C1_4123	MAN2C1	0.06	0.1	0.0590906	0.225552	0.143504	0.736966	0.375	0.252709	0.0348086	0.145485	SL	NA
BLCA	TRIM54_57159	TRIM54	0.08	0.17	0.111017	0.139244	0.397104	1.08746	0.222	0.689537	0.0347562	0.39686	SL	NA
BLCA	RARS_5917	RARS	0.74	0.83	0.126081	0.128098	0.428549	0.165586	0.208	0.846919	0.0347004	0.425157	SL	NA
BLCA	RTF1_23168	RTF1	0.73	0.8	0.12122	0.148622	0.285247	0.132104	0.278	0.901555	0.034693	0.288171	SL	NA
BLCA	TM2D1_83941	TM2D1	0.19	0.26	0.200104	0.208984	0.285247	0.452512	0.278	0.671471	0.0346754	0.288171	SL	NA
BLCA	GAL_51083	GAL	0.09	0.16	0.183164	0.231414	0.311069	0.830075	0.264	0.869631	0.0346713	0.313869	SL	NA
BLCA	GOLGA4_2803	GOLGA4	0.07	0.15	0.0759795	0.0900349	0.338342	1.09954	0.25	0.00736162	0.0346613	0.341566	SL	NA
BLCA	SLC35F2_54733	SLC35F2	0.07	0.12	0.055585	0.229095	0.237857	0.777608	0.306	0.427879	0.0346295	0.240076	SL	NA
BLCA	ARRDC5_645432	ARRDC5	0.03	0.09	0.0489516	0.0742784	0.260831	1.58496	0.292	0.0880391	0.0346186	0.261674	SL	NA
BLCA	TRPM1_4308	TRPM1	0.01	0.03	0.032699	0.0694571	0.0158128	1.58496	0.597	0.614943	0.0346069	0.0148985	SL	NA
BLCA	FLYWCH2_114984	FLYWCH2	0.11	0.17	0.13235	0.239947	0.237857	0.628031	0.306	0.858868	0.0345742	0.240076	SL	NA
BLCA	NT5C3A_51251	NT5C3A	0.13	0.18	0.217138	0.0881619	0.237857	0.469485	0.306	0.593999	0.034572	0.240076	SL	NA
BLCA	DHX38_9785	DHX38	0.26	0.39	0.251104	0.198691	0.530782	0.584963	0.167	0.107603	0.0345212	0.532447	SL	NA
BLCA	STAT5B_6777	STAT5B	0.05	0.11	0.0704287	0.230547	0.237857	1.1375	0.306	0.367807	0.0344707	0.240076	SL	NA
BLCA	ANKRA2_57763	ANKRA2	0.05	0.1	0.112531	0.189816	0.196088	1	0.333	0.995	0.034454	0.19658	SL	NA
BLCA	HOXC13_3229	HOXC13	0.03	0.07	0.0724811	0.0512875	0.102072	1.22239	0.417	0.918854	0.0343469	0.10229	SL	NA
BLCA	EDC4_23644	EDC4	0.6	0.67	0.260512	0.212502	0.311069	0.159199	0.264	0.0724431	0.0343452	0.313869	SL	NA
BLCA	XKR6_286046	XKR6	0	0.03	0.0236456	0.027161	0.0539687	Inf	0.486	0.0385582	0.0343123	0.0556944	SL	NA
BLCA	NXT1_29107	NXT1	0.16	0.22	0.328323	0.352695	0.285247	0.459432	0.278	0.266049	0.0342585	0.288171	SL	NA
BLCA	HCN2_610	HCN2	0.16	0.24	0.117028	0.142725	0.338342	0.584963	0.25	0.938483	0.0341767	0.341566	SL	NA
BLCA	MYO1F_4542	MYO1F	0.04	0.1	0.141109	0.106599	0.260831	1.32193	0.292	0.437756	0.034174	0.261674	SL	NA
BLCA	FOSB_2354	FOSB	0.11	0.17	0.0878061	0.065762	0.260831	0.628031	0.292	0.455167	0.0341647	0.261674	SL	NA
BLCA	PLEKHG2_64857	PLEKHG2	0.02	0.06	0.0527927	0.0800839	0.196088	1.58496	0.333	0.856758	0.0341195	0.19658	SL	NA
BLCA	RPUSD2_27079	RPUSD2	0.13	0.23	0.177828	0.161548	0.461357	0.823122	0.194	0.639361	0.0340106	0.461054	SL	NA
BLCA	FAR2_55711	FAR2	0.01	0.04	0.020441	0.0270399	0.0407367	2	0.514	0.399289	0.0340061	0.0407959	SL	NA
BLCA	HIST1H4E_8367	HIST1H4E	0.08	0.12	0.0960263	0.149392	0.15974	0.584963	0.361	0.619755	0.0339936	0.160284	SL	NA
BLCA	ATG101_60673	ATG101	0.04	0.07	0.123703	0.170466	0.0904962	0.807355	0.431	0.672687	0.0339749	0.089991	SL	NA
BLCA	RANBP3_8498	RANBP3	0.29	0.53	0.195832	0.301536	0.723619	0.869939	0.0972	0.0195678	0.0339621	0.725027	SL	NA
BLCA	SPIC_121599	SPIC	0.06	0.1	0.0850792	0.0635074	0.143504	0.736966	0.375	0.83598	0.0338801	0.145485	SL	NA
BLCA	ANAPC13_25847	ANAPC13	0.77	0.85	0.206747	0.166281	0.397104	0.142604	0.222	0.346505	0.0338654	0.39686	SL	NA
BLCA	OSR2_116039	OSR2	0.01	0.02	0.0889428	0.0390511	0.0158128	1	0.597	0.860756	0.0338297	0.0148985	SL	NA
BLCA	RNASE9_390443	RNASE9	0.05	0.1	0.0640467	0.118813	0.216271	1	0.319	0.632181	0.0338075	0.215478	SL	NA
BLCA	AIP_9049	AIP	0.1	0.25	0.261877	0.201254	0.604919	1.32193	0.139	0.113608	0.0337311	0.605239	SL	NA
BLCA	PARN_5073	PARN	0.53	0.61	0.246482	0.158229	0.397104	0.202817	0.222	0.199132	0.0337288	0.39686	SL	NA
BLCA	ARFGEF1_10565	ARFGEF1	0.02	0.07	0.100502	0.0854477	0.15974	1.80735	0.361	0.891595	0.0337202	0.160284	SL	NA
BLCA	HCAR1_27198	HCAR1	0.05	0.11	0.0558466	0.0706317	0.311069	1.1375	0.264	0.145197	0.033716	0.313869	SL	NA
BLCA	SOX4_6659	SOX4	0.03	0.12	0.211132	0.335728	0.397104	2	0.222	0.510845	0.0336749	0.39686	SL	NA
BLCA	HSD17B12_51144	HSD17B12	0.79	0.87	0.24768	0.125332	0.367011	0.139163	0.236	0.212712	0.0336041	0.368063	SL	NA
BLCA	FANCD2_2177	FANCD2	0.11	0.16	0.161537	0.205308	0.260831	0.540568	0.292	0.995	0.033585	0.261674	SL	NA
BLCA	HNMT_3176	HNMT	0.02	0.05	0.0336773	0.0390028	0.0539687	1.32193	0.486	0.781396	0.033525	0.0556944	SL	NA
BLCA	FGD2_221472	FGD2	0.02	0.06	0.0599074	0.0623621	0.114719	1.58496	0.403	0.481958	0.0334946	0.114089	SL	NA
BLCA	RABIF_5877	RABIF	0.65	0.74	0.307723	0.191183	0.428549	0.187086	0.208	0.036424	0.0334294	0.425157	SL	NA
BLCA	ZNF615_284370	ZNF615	0.01	0.03	0.0171123	0.0149944	0.0302508	1.58496	0.542	0.940835	0.0332536	0.0294971	SL	NA
BLCA	ZNF33B_7582	ZNF33B	0.21	0.31	0.20384	0.112166	0.461357	0.561879	0.194	0.745759	0.0332329	0.461054	SL	NA
BLCA	PPP4R2_151987	PPP4R2	0.6	0.73	0.263873	0.279253	0.567283	0.282934	0.153	0.917749	0.0332143	0.565643	SL	NA
BLCA	PRR11_55771	PRR11	0.01	0.04	0.0250671	0.0759522	0.0904962	2	0.431	0.23683	0.0331602	0.089991	SL	NA
BLCA	C8orf33_65265	C8orf33	0.21	0.29	0.221987	0.130446	0.397104	0.465664	0.222	0.933788	0.0330618	0.39686	SL	NA
BLCA	TMEM87A_25963	TMEM87A	0.21	0.26	0.12365	0.139675	0.237857	0.308122	0.306	0.556659	0.0330409	0.240076	SL	NA
BLCA	ZSWIM8_23053	ZSWIM8	0.16	0.24	0.162008	0.208141	0.397104	0.584963	0.222	0.482925	0.0330287	0.39686	SL	NA
BLCA	ART4_420	ART4	0.01	0.04	0.0490408	0.0253214	0.0617612	2	0.472	0.752726	0.0330172	0.0634937	SL	NA
BLCA	HS6ST1_9394	HS6ST1	0.31	0.46	0.190395	0.245881	0.604919	0.569366	0.139	0.416755	0.0330113	0.605239	SL	NA
BLCA	TTL_150465	TTL	0.02	0.07	0.0743543	0.102481	0.196088	1.80735	0.333	0.538829	0.0329956	0.19658	SL	NA
BLCA	CMTM8_152189	CMTM8	0.02	0.07	0.0846478	0.0970782	0.216271	1.80735	0.319	0.0429038	0.0329715	0.215478	SL	NA
BLCA	AHCYL2_23382	AHCYL2	0.01	0.03	0.0155239	0.0359384	0.0220755	1.58496	0.569	0.785988	0.0328336	0.020398	SL	NA
BLCA	CADPS2_93664	CADPS2	0.01	0.02	0.0130357	0.0305985	0.00923269	1	0.639	0.29755	0.0328233	0.00909909	SL	NA
BLCA	TPI1_7167	TPI1	0.93	0.96	0.175552	0.0367738	0.128523	0.0458037	0.389	0.747492	0.0327953	0.128387	SL	NA
BLCA	ZNF317_57693	ZNF317	0.75	0.82	0.220193	0.0820395	0.311069	0.128733	0.264	0.792009	0.0327842	0.313869	SL	NA
BLCA	CCDC12_151903	CCDC12	0.3	0.42	0.192768	0.204681	0.530782	0.485427	0.167	0.174224	0.0327711	0.532447	SL	NA
BLCA	UBXN7_26043	UBXN7	0.04	0.08	0.0533181	0.232606	0.196088	1	0.333	0.587601	0.0327179	0.19658	SL	NA
BLCA	ZFP36L1_677	ZFP36L1	0.11	0.25	0.284298	0.302548	0.567283	1.18442	0.153	0.880376	0.0327013	0.565643	SL	NA
BLCA	ZCCHC2_54877	ZCCHC2	0.12	0.18	0.157147	0.15906	0.311069	0.584963	0.264	0.884887	0.0326215	0.313869	SL	NA
BLCA	SETD2_29072	SETD2	0.62	0.71	0.258952	0.187078	0.428549	0.195551	0.208	0.662644	0.0325691	0.425157	SL	NA
BLCA	CALCOCO1_57658	CALCOCO1	0.1	0.16	0.139411	0.066162	0.260831	0.678072	0.292	0.766034	0.0324983	0.261674	SL	NA
BLCA	CDC73_79577	CDC73	0.91	0.94	0.109685	0.0265099	0.128523	0.0467942	0.389	0.851855	0.0324761	0.128387	SL	NA
BLCA	SNX12_29934	SNX12	0.04	0.08	0.104198	0.113841	0.156579	1	0.368	0.546698	0.032446	0.145485	SL	NA
BLCA	P2RY14_9934	P2RY14	0.03	0.07	0.0482493	0.0886543	0.196088	1.22239	0.333	0.811563	0.0324261	0.19658	SL	NA
BLCA	BTG1_694	BTG1	0.03	0.08	0.0860275	0.167367	0.196088	1.41504	0.333	0.757676	0.0324101	0.19658	SL	NA
BLCA	OR5L2_26338	OR5L2	0.12	0.2	0.177143	0.106344	0.428549	0.736966	0.208	0.767773	0.0323888	0.425157	SL	NA
BLCA	PIN4_5303	PIN4	0.1	0.16	0.159356	0.082995	0.287865	0.678072	0.279	0.218597	0.0323855	0.288171	SL	NA
BLCA	CD1C_911	CD1C	0.03	0.06	0.0525657	0.0368357	0.0703999	1	0.458	0.839242	0.0323786	0.0711929	SL	NA
BLCA	SULT2B1_6820	SULT2B1	0.15	0.21	0.141274	0.121826	0.285247	0.485427	0.278	0.467636	0.0323519	0.288171	SL	NA
BLCA	RHOBTB2_23221	RHOBTB2	0.01	0.05	0.0880321	0.045942	0.128523	2.32193	0.389	0.326864	0.0323273	0.128387	SL	NA
BLCA	KCNC4_3749	KCNC4	0.11	0.21	0.17453	0.152469	0.461357	0.932886	0.194	0.660621	0.0322857	0.461054	SL	NA
BLCA	SGPP1_81537	SGPP1	0.42	0.54	0.224903	0.246035	0.530782	0.36257	0.167	0.292648	0.0322707	0.532447	SL	NA
BLCA	CARNS1_57571	CARNS1	0.04	0.09	0.0953967	0.114535	0.260831	1.16993	0.292	0.514143	0.0322299	0.261674	SL	NA
BLCA	HSD11B2_3291	HSD11B2	0.14	0.27	0.151664	0.130027	0.567283	0.947533	0.153	0.834993	0.0321841	0.565643	SL	NA
BLCA	ARSK_153642	ARSK	0.04	0.08	0.0376578	0.061095	0.128523	1	0.389	0.254382	0.0321771	0.128387	SL	NA
BLCA	SUPT3H_8464	SUPT3H	0.07	0.13	0.157291	0.256094	0.311069	0.893085	0.264	0.712075	0.0321352	0.313869	SL	NA
BLCA	PPIAL4A_653505	PPIAL4A	0.07	0.14	0.139188	0.105161	0.338342	1	0.25	0.927501	0.032129	0.341566	SL	NA
BLCA	MED20_9477	MED20	0.74	0.79	0.211354	0.144901	0.196088	0.0943274	0.333	0.849671	0.0320862	0.19658	SL	NA
BLCA	KRTAP1-3_81850	KRTAP1-3	0.04	0.08	0.097071	0.125077	0.177243	1	0.347	0.525837	0.03205	0.177782	SL	NA
BLCA	NOL8_55035	NOL8	0.8	0.85	0.140441	0.0942525	0.196088	0.0874628	0.333	0.188099	0.0320337	0.19658	SL	NA
BLCA	NOL6_65083	NOL6	0.97	0.99	0.0271154	0.0135972	0.0259045	0.0294438	0.556	0.444933	0.032004	0.0234976	SL	NA
BLCA	STXBP1_6812	STXBP1	0.22	0.26	0.100505	0.146999	0.177243	0.241008	0.347	0.867279	0.0318677	0.177782	SL	NA
BLCA	GTF2H5_404672	GTF2H5	0.04	0.1	0.140305	0.139142	0.260831	1.32193	0.292	0.595888	0.0318504	0.261674	SL	NA
BLCA	MRPS10_55173	MRPS10	0.65	0.76	0.23427	0.155843	0.495435	0.22556	0.181	0.521182	0.0318417	0.49525	SL	NA
BLCA	HIST1H2BF_8343	HIST1H2BF	0.03	0.08	0.099478	0.0746402	0.237857	1.41504	0.306	0.180207	0.0318265	0.240076	SL	NA
BLCA	ABHD11_83451	ABHD11	0.65	0.77	0.180316	0.203387	0.530782	0.244419	0.167	0.662263	0.0317948	0.532447	SL	NA
BLCA	TMED7_51014	TMED7	0.05	0.09	0.0686766	0.0687458	0.15974	0.847997	0.361	0.81015	0.0317529	0.160284	SL	NA
BLCA	LDB1_8861	LDB1	0.02	0.06	0.0458877	0.297117	0.15974	1.58496	0.361	0.910008	0.0317356	0.160284	SL	NA
BLCA	RBMX2_51634	RBMX2	0.87	0.91	0.107152	0.0897514	0.156579	0.0648511	0.368	0.382548	0.03168	0.145485	SL	NA
BLCA	CDX2_1045	CDX2	0.05	0.09	0.0863441	0.126032	0.216271	0.847997	0.319	0.812432	0.0316778	0.215478	SL	NA
BLCA	TULP1_7287	TULP1	0.32	0.46	0.199632	0.164764	0.604919	0.523562	0.139	0.963455	0.0316143	0.605239	SL	NA
BLCA	CNOT10_25904	CNOT10	0.07	0.12	0.123721	0.130927	0.237857	0.777608	0.306	0.310548	0.0315297	0.240076	SL	NA
BLCA	OR52W1_120787	OR52W1	0.03	0.07	0.0331442	0.0588378	0.15974	1.22239	0.361	0.327448	0.0314679	0.160284	SL	NA
BLCA	ELF2_1998	ELF2	0.05	0.1	0.202252	0.0776952	0.237857	1	0.306	0.537676	0.0314439	0.240076	SL	NA
BLCA	SLC22A15_55356	SLC22A15	0.07	0.12	0.0756307	0.0947454	0.237857	0.777608	0.306	0.910655	0.0314269	0.240076	SL	NA
BLCA	POLR2H_5437	POLR2H	0.95	0.98	0.0665202	0.0314243	0.0703999	0.0448542	0.458	0.925575	0.031408	0.0711929	SL	NA
BLCA	KIAA1211L_343990	KIAA1211L	0.11	0.23	0.147139	0.11784	0.530782	1.06413	0.167	0.0291106	0.0314035	0.532447	SL	NA
BLCA	TMEM59L_25789	TMEM59L	0.03	0.06	0.0957906	0.0653529	0.0539687	1	0.486	0.798015	0.0313923	0.0556944	SL	NA
BLCA	PLA2G12A_81579	PLA2G12A	0.08	0.13	0.127993	0.122603	0.196088	0.70044	0.333	0.817761	0.0313104	0.19658	SL	NA
BLCA	HAP1_9001	HAP1	0.12	0.2	0.142679	0.144859	0.428549	0.736966	0.208	0.321715	0.0312743	0.425157	SL	NA
BLCA	ZNF688_146542	ZNF688	0.18	0.29	0.246254	0.169395	0.530782	0.688056	0.167	0.195423	0.0312407	0.532447	SL	NA
BLCA	FADD_8772	FADD	0.06	0.18	0.260408	0.292289	0.530782	1.58496	0.167	0.800022	0.031207	0.532447	SL	NA
BLCA	SLK_9748	SLK	0.02	0.06	0.0453333	0.0739363	0.15974	1.58496	0.361	0.350116	0.0312041	0.160284	SL	NA
BLCA	FTH1_2495	FTH1	0.13	0.2	0.122973	0.116006	0.338342	0.621488	0.25	0.850089	0.031192	0.341566	SL	NA
BLCA	LGALS9B_284194	LGALS9B	0.21	0.31	0.188814	0.133998	0.461357	0.561879	-0.194	0.196423	0.0311872	0.461054	SL	NA
BLCA	GRID2_2895	GRID2	0.03	0.09	0.104883	0.0959162	0.285247	1.58496	0.278	0.856172	0.0310617	0.288171	SL	NA
BLCA	ZNF326_284695	ZNF326	0.02	0.05	0.023811	0.0379736	0.114719	1.32193	0.403	0.0498973	0.0310392	0.114089	SL	NA
BLCA	RAB5IF_55969	RAB5IF	0.05	0.11	0.110774	0.109562	0.311069	1.1375	0.264	0.981611	0.0309764	0.313869	SL	NA
BLCA	PNO1_56902	PNO1	0.59	0.7	0.226124	0.249001	0.530782	0.24664	0.167	0.434994	0.0309039	0.532447	SL	NA
BLCA	STH_246744	STH	0.04	0.09	0.058166	0.170134	0.196088	1.16993	0.333	0.214661	0.0308948	0.19658	SL	NA
BLCA	AVPI1_60370	AVPI1	0.02	0.07	0.033769	0.0427147	0.196088	1.80735	0.333	0.467132	0.0308569	0.19658	SL	NA
BLCA	CCNC_892	CCNC	0.46	0.57	0.304789	0.325079	0.530782	0.309328	0.167	0.0655545	0.0307993	0.532447	SL	NA
BLCA	QSOX2_169714	QSOX2	0.03	0.08	0.0737925	0.0950277	0.216271	1.41504	0.319	0.675211	0.0307982	0.215478	SL	NA
BLCA	UNC45B_146862	UNC45B	0.06	0.11	0.0600576	0.142811	0.237857	0.874469	0.306	0.621887	0.0307732	0.240076	SL	NA
BLCA	MED7_9443	MED7	0.87	0.91	0.165879	0.0531326	0.177243	0.0648511	0.347	0.826161	0.0307717	0.177782	SL	NA
BLCA	ACTN1_87	ACTN1	0.09	0.13	0.155717	0.130683	0.177243	0.530515	0.347	0.500104	0.0307361	0.177782	SL	NA
BLCA	HIST1H2BB_3018	HIST1H2BB	0.42	0.5	0.198067	0.292601	0.397104	0.251539	0.222	0.0897753	0.0307037	0.39686	SL	NA
BLCA	KIAA0100_9703	KIAA0100	0.15	0.29	0.239944	0.265487	0.604919	0.95109	0.139	0.49412	0.0306788	0.605239	SL	NA
BLCA	H3F3C_440093	H3F3C	0.23	0.34	0.233988	0.21502	0.495435	0.563901	0.181	0.787637	0.0306107	0.49525	SL	NA
BLCA	C11orf65_160140	C11orf65	0.08	0.16	0.09048	0.136419	0.397104	1	0.222	0.657271	0.0305708	0.39686	SL	NA
BLCA	AKAP7_9465	AKAP7	0.02	0.06	0.0504529	0.0303854	0.15974	1.58496	0.361	0.155542	0.0305549	0.160284	SL	NA
BLCA	APOC1_341	APOC1	0.15	0.24	0.119741	0.147709	0.461357	0.678072	0.194	0.607846	0.0305466	0.461054	SL	NA
BLCA	PTPRG_5793	PTPRG	0.07	0.1	0.0651929	0.126455	0.15974	0.514573	0.361	0.374177	0.0305072	0.160284	SL	NA
BLCA	SGTA_6449	SGTA	0.03	0.06	0.0756719	0.0818512	0.128523	1	0.389	0.489939	0.0305067	0.128387	SL	NA
BLCA	MRPL14_64928	MRPL14	0.82	0.89	0.197827	0.0946268	0.367011	0.118181	0.236	0.630726	0.0304509	0.368063	SL	NA
BLCA	PCNT_5116	PCNT	0.23	0.29	0.178674	0.21274	0.285247	0.334419	0.278	0.256855	0.0304329	0.288171	SL	NA
BLCA	HPS5_11234	HPS5	0.01	0.03	0.0118812	0.0412451	0.0407367	1.58496	0.514	0.300612	0.0303616	0.0407959	SL	NA
BLCA	GALNT6_11226	GALNT6	0.05	0.12	0.0686579	0.0872816	0.338342	1.26303	0.25	0.410667	0.0303515	0.341566	SL	NA
BLCA	UBE2D3_7323	UBE2D3	0.85	0.9	0.321669	0.104091	0.285247	0.0824622	0.278	0.253687	0.0303464	0.288171	SL	NA
BLCA	AVP_551	AVP	0.02	0.04	0.0356722	0.0569738	0.0469879	1	0.5	0.572126	0.0303427	0.0479952	SL	NA
BLCA	S100A9_6280	S100A9	0.01	0.04	0.0742237	0.0542627	0.102072	2	0.417	0.464844	0.0303275	0.10229	SL	NA
BLCA	GNS_2799	GNS	0.02	0.05	0.063282	0.0232949	0.128523	1.32193	0.389	0.412076	0.0302855	0.128387	SL	NA
BLCA	METTL25_84190	METTL25	0.11	0.19	0.139314	0.0820346	0.428549	0.788496	0.208	0.213895	0.0302458	0.425157	SL	NA
BLCA	RAPGEF1_2889	RAPGEF1	0.11	0.18	0.135384	0.190877	0.338342	0.710493	0.25	0.961427	0.0302027	0.341566	SL	NA
BLCA	ATG14_22863	ATG14	0.03	0.06	0.0313959	0.0716505	0.079968	1	0.444	0.529128	0.0301929	0.0807919	SL	NA
BLCA	CYP2C18_1562	CYP2C18	0.1	0.16	0.0403871	0.0724728	0.311069	0.678072	0.264	0.816534	0.0301102	0.313869	SL	NA
BLCA	PSPC1_55269	PSPC1	0.29	0.36	0.226739	0.225513	0.367011	0.311944	0.236	0.90904	0.0300621	0.368063	SL	NA
BLCA	FADS2_9415	FADS2	0.08	0.15	0.124035	0.0963725	0.397104	0.906891	0.222	0.942941	0.0300538	0.39686	SL	NA
BLCA	BRCA1_672	BRCA1	0.7	0.81	0.203265	0.195517	0.530782	0.210567	0.167	0.551903	0.0300454	0.532447	SL	NA
BLCA	GRHL2_79977	GRHL2	0.14	0.27	0.352802	0.42021	0.567283	0.947533	0.153	0.0165346	0.0300419	0.565643	SL	NA
BLCA	RAD51C_5889	RAD51C	0.84	0.89	0.267969	0.163604	0.237857	0.083416	0.306	0.962438	0.0300086	0.240076	SL	NA
BLCA	PEA15_8682	PEA15	0.01	0.03	0.0549578	0.0955844	0.0703999	1.58496	0.458	0.854744	0.0299951	0.0711929	SL	NA
BLCA	SAMM50_25813	SAMM50	0.45	0.53	0.184109	0.172856	0.428549	0.236067	0.208	0.233211	0.029961	0.425157	SL	NA
BLCA	SLF1_84250	SLF1	0.01	0.03	0.111136	0.20125	0.0904962	1.58496	0.431	0.963073	0.0299548	0.089991	SL	NA
BLCA	PTPRZ1_5803	PTPRZ1	0.02	0.06	0.0587464	0.0675258	0.177243	1.58496	0.347	0.30545	0.0299313	0.177782	SL	NA
BLCA	CSNK2A1_1457	CSNK2A1	0.01	0.05	0.131106	0.108859	0.237857	2.32193	0.306	0.950577	0.0298893	0.240076	SL	NA
BLCA	MAP4_4134	MAP4	0.01	0.04	0.0285576	0.016026	0.0407367	2	0.514	0.483387	0.0298812	0.0407959	SL	NA
BLCA	HNRNPA2B1_3181	HNRNPA2B1	0.19	0.35	0.306651	0.362222	0.643563	0.881356	0.125	0.458667	0.0298768	0.642536	SL	NA
BLCA	RCOR1_23186	RCOR1	0.67	0.75	0.25683	0.156964	0.428549	0.162729	0.208	0.651896	0.029848	0.425157	SL	NA
BLCA	NRDC_4898	NRDC	0.14	0.24	0.171347	0.108662	0.495435	0.777608	0.181	0.768834	0.0298469	0.49525	SL	NA
BLCA	GRAMD2A_196996	GRAMD2A	0.05	0.11	0.05178	0.105062	0.285247	1.1375	0.278	0.383288	0.0298412	0.288171	SL	NA
BLCA	NDP_4693	NDP	0.02	0.05	0.055861	0.038707	0.110359	1.32193	0.412	0.715446	0.029838	0.10239	SL	NA
BLCA	TRIM38_10475	TRIM38	0.02	0.04	0.0248395	0.0303718	0.0220755	1	0.569	0.995	0.0298295	0.020398	SL	NA
BLCA	DERL2_51009	DERL2	0.39	0.45	0.240435	0.295559	0.285247	0.206451	0.278	0.140962	0.0297995	0.288171	SL	NA
BLCA	DNAH7_56171	DNAH7	0.04	0.09	0.064687	0.0443358	0.260831	1.16993	0.292	0.295375	0.0297455	0.261674	SL	NA
BLCA	ERP44_23071	ERP44	0.07	0.11	0.123183	0.186407	0.196088	0.652077	0.333	0.828683	0.02966	0.19658	SL	NA
BLCA	ERICH6_131831	ERICH6	0.03	0.06	0.0966469	0.0803421	0.0904962	1	0.431	0.554494	0.0296365	0.089991	SL	NA
BLCA	ZNF687_57592	ZNF687	0.69	0.75	0.178391	0.141197	0.285247	0.120294	0.278	0.219852	0.029624	0.288171	SL	NA
BLCA	NEMP1_23306	NEMP1	0.02	0.05	0.020117	0.0416702	0.102072	1.32193	0.417	0.157689	0.0296005	0.10229	SL	NA
BLCA	HM13_81502	HM13	0.03	0.08	0.19438	0.101485	0.311069	1.41504	0.264	0.795483	0.0295259	0.313869	SL	NA
BLCA	MT1G_4495	MT1G	0.14	0.2	0.177685	0.117396	0.311069	0.514573	0.264	0.995	0.0295255	0.313869	SL	NA
BLCA	SHLD2_54537	SHLD2	0.03	0.07	0.0633479	0.0598284	0.177243	1.22239	0.347	0.407154	0.029495	0.177782	SL	NA
BLCA	AFDN_4301	AFDN	0.02	0.07	0.140852	0.160004	0.237857	1.80735	0.306	0.416987	0.0294729	0.240076	SL	NA
BLCA	AIFM2_84883	AIFM2	0.02	0.05	0.0437142	0.0444639	0.079968	1.32193	0.444	0.948688	0.0294443	0.0807919	SL	NA
BLCA	NECAB3_63941	NECAB3	0.04	0.08	0.0588979	0.0960853	0.177243	1	0.347	0.352468	0.0294342	0.177782	SL	NA
BLCA	DUSP16_80824	DUSP16	0.03	0.09	0.0878668	0.127456	0.338342	1.58496	0.25	0.284391	0.0293852	0.341566	SL	NA
BLCA	PPARD_5467	PPARD	0.02	0.05	0.037435	0.028723	0.114719	1.32193	0.403	0.326628	0.0293745	0.114089	SL	NA
BLCA	RAG1_5896	RAG1	0.02	0.05	0.0433854	0.0622536	0.128523	1.32193	0.389	0.64336	0.0293264	0.128387	SL	NA
BLCA	TMSB10_9168	TMSB10	0.59	0.64	0.196374	0.150906	0.285247	0.117357	0.278	0.615436	0.0293048	0.288171	SL	NA
BLCA	SNRNP35_11066	SNRNP35	0.95	0.97	0.0723312	0.00936361	0.0407367	0.0300572	0.514	0.230834	0.0292877	0.0407959	SL	NA
BLCA	CHRNA9_55584	CHRNA9	0.1	0.14	0.10472	0.0897607	0.216271	0.485427	0.319	0.995	0.0292316	0.215478	SL	NA
BLCA	RRAGA_10670	RRAGA	0.43	0.58	0.310941	0.285173	0.643563	0.431716	0.125	0.41962	0.0292105	0.642536	SL	NA
BLCA	NXT2_55916	NXT2	0.01	0.03	0.0224041	0.0155818	0.0494741	1.58496	0.5	0.0132676	0.0291886	0.0479952	SL	NA
BLCA	AP1S1_1174	AP1S1	0.06	0.09	0.13242	0.100693	0.128523	0.584963	0.389	0.916751	0.0291325	0.128387	SL	NA
BLCA	DDX46_9879	DDX46	0.68	0.74	0.19539	0.243059	0.367011	0.121991	0.236	0.766918	0.0290458	0.368063	SL	NA
BLCA	CCL17_6361	CCL17	0.08	0.11	0.0917083	0.0899994	0.177243	0.459432	0.347	0.421219	0.0290345	0.177782	SL	NA
BLCA	FIBP_9158	FIBP	0.15	0.2	0.179597	0.168345	0.311069	0.415037	0.264	0.255268	0.0290116	0.313869	SL	NA
BLCA	DDI2_84301	DDI2	0.05	0.13	0.0968761	0.22779	0.428549	1.37851	0.208	0.453821	0.0290075	0.425157	SL	NA
BLCA	SCGB2A2_4250	SCGB2A2	0.04	0.08	0.0885921	0.104296	0.216271	1	0.319	0.428109	0.0289998	0.215478	SL	NA
BLCA	CRIPT_9419	CRIPT	0.32	0.39	0.186043	0.184471	0.367011	0.285402	0.236	0.867995	0.0289806	0.368063	SL	NA
BLCA	PER2_8864	PER2	0.13	0.22	0.125873	0.173463	0.461357	0.758992	0.194	0.557249	0.0289575	0.461054	SL	NA
BLCA	NFIB_4781	NFIB	0.03	0.05	0.151117	0.0541645	0.0904962	0.736966	0.431	0.427494	0.0289523	0.089991	SL	NA
BLCA	PHTF1_10745	PHTF1	0.03	0.06	0.0439999	0.115606	0.0904962	1	0.431	0.452149	0.0288856	0.089991	SL	NA
BLCA	ZNF91_7644	ZNF91	0.08	0.17	0.0775717	0.159294	0.461357	1.08746	0.194	0.136086	0.0288371	0.461054	SL	NA
BLCA	TRMT1L_81627	TRMT1L	0.15	0.22	0.104576	0.103551	0.397104	0.552541	0.222	0.65476	0.0288042	0.39686	SL	NA
BLCA	THAP10_56906	THAP10	0.02	0.06	0.0526244	0.0722932	0.128523	1.58496	0.389	0.899916	0.0287449	0.128387	SL	NA
BLCA	TCTN1_79600	TCTN1	0.08	0.12	0.12453	0.161448	0.143504	0.584963	0.375	0.719996	0.0287122	0.145485	SL	NA
BLCA	MRPS16_51021	MRPS16	0.89	0.93	0.174948	0.162427	0.216271	0.0634254	0.319	0.7799	0.0287062	0.215478	SL	NA
BLCA	PIGH_5283	PIGH	0.37	0.47	0.202318	0.166865	0.530782	0.345135	0.167	0.404835	0.0286925	0.532447	SL	NA
BLCA	RCOR2_283248	RCOR2	0.2	0.26	0.10479	0.106198	0.338342	0.378512	0.25	0.532737	0.0286837	0.341566	SL	NA
BLCA	BRCA2_675	BRCA2	0.79	0.88	0.246594	0.164114	0.461357	0.155651	0.194	0.771666	0.0286761	0.461054	SL	NA
BLCA	SDSL_113675	SDSL	0.01	0.03	0.0260931	0.0266563	0.0220755	1.58496	0.569	0.587936	0.0286201	0.020398	SL	NA
BLCA	FAM83A_84985	FAM83A	0.01	0.03	0.0180433	0.0341211	0.0302508	1.58496	0.542	0.72637	0.0286141	0.0294971	SL	NA
BLCA	LHX1_3975	LHX1	0.01	0.05	0.0351026	0.0524054	0.15974	2.32193	0.361	0.178246	0.0286104	0.160284	SL	NA
BLCA	MAP3K6_9064	MAP3K6	0.04	0.08	0.137894	0.0527545	0.196088	1	0.333	0.705697	0.028576	0.19658	SL	NA
BLCA	SPINK14_408187	SPINK14	0.05	0.09	0.0819233	0.0358553	0.196088	0.847997	0.333	0.850835	0.028574	0.19658	SL	NA
BLCA	MOB3C_148932	MOB3C	0.02	0.06	0.0392816	0.139326	0.128523	1.58496	0.389	0.710524	0.0285232	0.128387	SL	NA
BLCA	ECT2L_345930	ECT2L	0.31	0.38	0.183666	0.152253	0.428549	0.293731	0.208	0.827806	0.0285128	0.425157	SL	NA
BLCA	MS4A13_503497	MS4A13	0.01	0.03	0.0144431	0.0541341	0.0187329	1.58496	0.583	0.995	0.0285047	0.0176982	SL	NA
BLCA	APEH_327	APEH	0.03	0.1	0.0629618	0.0640997	0.367011	1.73697	0.236	0.212291	0.0284819	0.368063	SL	NA
BLCA	DPY19L1_23333	DPY19L1	0.01	0.03	0.0123872	0.024621	0.0617612	1.58496	0.472	0.76149	0.0284693	0.0634937	SL	NA
BLCA	IGF1_3479	IGF1	0.01	0.03	0.014928	0.0166687	0.0302508	1.58496	0.542	0.612161	0.0284277	0.0294971	SL	NA
BLCA	IL31_386653	IL31	0.05	0.11	0.0753684	0.0415519	0.285247	1.1375	0.278	0.616884	0.0284231	0.288171	SL	NA
BLCA	ZNF233_353355	ZNF233	0.03	0.05	0.0427784	0.0388129	0.0617612	0.736966	0.472	0.934368	0.0283452	0.0634937	SL	NA
BLCA	UTP25_27042	UTP25	0.76	0.88	0.141624	0.124836	0.567283	0.211504	0.153	0.0273765	0.0282651	0.565643	SL	NA
BLCA	HIST1H3D_8351	HIST1H3D	0.07	0.13	0.124781	0.0901356	0.338342	0.893085	0.25	0.740519	0.0282037	0.341566	SL	NA
BLCA	ZNF441_126068	ZNF441	0.03	0.06	0.0523529	0.0502774	0.177243	1	0.347	0.758961	0.028202	0.177782	SL	NA
BLCA	OR7E24_26648	OR7E24	0.1	0.13	0.0625606	0.124314	0.15974	0.378512	0.361	0.598983	0.0281795	0.160284	SL	NA
BLCA	PRRG4_79056	PRRG4	0.01	0.04	0.0341183	0.0306351	0.079968	2	0.444	0.654256	0.0281784	0.0807919	SL	NA
BLCA	SP3_6670	SP3	0.1	0.18	0.112216	0.141075	0.428549	0.847997	0.208	0.704842	0.0281724	0.425157	SL	NA
BLCA	PTGFR_5737	PTGFR	0.01	0.03	0.0134212	0.0510903	0.0407367	1.58496	0.514	0.197719	0.0281217	0.0407959	SL	NA
BLCA	CEACAM8_1088	CEACAM8	0.05	0.08	0.0384049	0.0978439	0.114719	0.678072	0.403	0.833775	0.028121	0.114089	SL	NA
BLCA	EFCAB3_146779	EFCAB3	0.02	0.04	0.0185039	0.0259977	0.0539687	1	0.486	0.0360928	0.0280918	0.0556944	SL	NA
BLCA	OTOR_56914	OTOR	0.02	0.05	0.0197076	0.0444893	0.114719	1.32193	0.403	0.0652609	0.028059	0.114089	SL	NA
BLCA	PRCP_5547	PRCP	0.02	0.06	0.0544692	0.0624559	0.15974	1.58496	0.361	0.649624	0.0280286	0.160284	SL	NA
BLCA	KHDC1L_100129128	KHDC1L	0.05	0.12	0.0704927	0.107079	0.397104	1.26303	0.222	0.179088	0.0279976	0.39686	SL	NA
BLCA	KLHDC8B_200942	KLHDC8B	0.01	0.03	0.0212558	0.0512612	0.0539687	1.58496	0.486	0.725832	0.0279425	0.0556944	SL	NA
BLCA	KRTAP13-4_284827	KRTAP13-4	0.01	0.04	0.074186	0.0218209	0.143504	2	0.375	0.796847	0.0278932	0.145485	SL	NA
BLCA	EXTL2_2135	EXTL2	0.16	0.24	0.139448	0.105319	0.461357	0.584963	0.194	0.433581	0.0278758	0.461054	SL	NA
BLCA	SPTSSA_171546	SPTSSA	0.35	0.59	0.380963	0.234232	0.764841	0.75336	0.0833	0.637181	0.0278755	0.767823	SL	NA
BLCA	SULT1A4_445329	SULT1A4	0.02	0.05	0.170813	0.165376	0.15974	1.32193	0.361	0.841666	0.02783	0.160284	SL	NA
BLCA	RNASE11_122651	RNASE11	0.03	0.07	0.0335173	0.0389915	0.177243	1.22239	0.347	0.98193	0.0278242	0.177782	SL	NA
BLCA	SERF2_10169	SERF2	0.29	0.38	0.184808	0.198738	0.495435	0.389947	0.181	0.615552	0.0277288	0.49525	SL	NA
BLCA	N4BP1_9683	N4BP1	0	0.04	0.0416969	0.0647406	0.15974	Inf	0.361	0.302591	0.0277048	0.160284	SL	NA
BLCA	DIMT1_27292	DIMT1	0.72	0.77	0.203006	0.110098	0.285247	0.0968615	0.278	0.363846	0.0276888	0.288171	SL	NA
BLCA	GFM2_84340	GFM2	0.06	0.13	0.200223	0.176983	0.428549	1.11548	0.208	0.582293	0.0276754	0.425157	SL	NA
BLCA	HDC_3067	HDC	0.02	0.04	0.0738015	0.134545	0.0617612	1	0.472	0.995	0.0276726	0.0634937	SL	NA
BLCA	PSMD9_5715	PSMD9	0.32	0.43	0.233965	0.225187	0.567283	0.426265	0.153	0.61568	0.0276504	0.565643	SL	NA
BLCA	MRPL48_51642	MRPL48	0.43	0.54	0.263764	0.296429	0.567283	0.328623	0.153	0.139938	0.027555	0.565643	SL	NA
BLCA	MKRN2OS_100129480	MKRN2OS	0.06	0.1	0.223916	0.205852	0.237857	0.736966	0.306	0.877816	0.0275226	0.240076	SL	NA
BLCA	ESS2_8220	ESS2	0.9	0.95	0.116834	0.0839419	0.237857	0.0780025	0.306	0.562053	0.0274962	0.240076	SL	NA
BLCA	PACS2_23241	PACS2	0.1	0.16	0.143943	0.152812	0.367011	0.678072	0.236	0.947129	0.0274852	0.368063	SL	NA
BLCA	LIPI_149998	LIPI	0.01	0.03	0.0376834	0.0152381	0.0259045	1.58496	0.556	0.776979	0.0274643	0.0234976	SL	NA
BLCA	SYNE4_163183	SYNE4	0.07	0.13	0.108276	0.0816585	0.338342	0.893085	0.25	0.772589	0.0274634	0.341566	SL	NA
BLCA	YAE1_57002	YAE1	0.87	0.93	0.153498	0.0974967	0.338342	0.0962153	0.25	0.825599	0.0274403	0.341566	SL	NA
BLCA	SPDL1_54908	SPDL1	0.87	0.94	0.110526	0.0900843	0.367011	0.111645	0.236	0.67202	0.0273409	0.368063	SL	NA
BLCA	FBXW12_285231	FBXW12	0.25	0.33	0.170548	0.157354	0.461357	0.400538	0.194	0.151669	0.0273353	0.461054	SL	NA
BLCA	UGDH_7358	UGDH	0.03	0.07	0.208175	0.0887151	0.216271	1.22239	0.319	0.715316	0.0273208	0.215478	SL	NA
BLCA	LAMC2_3918	LAMC2	0.11	0.18	0.108229	0.0966889	0.397104	0.710493	0.222	0.779204	0.0272697	0.39686	SL	NA
BLCA	CSNK2A3_283106	CSNK2A3	0.19	0.25	0.146499	0.135183	0.338342	0.395929	0.25	0.592256	0.0272604	0.341566	SL	NA
BLCA	LSMEM2_132228	LSMEM2	0.02	0.06	0.0894663	0.0469989	0.15974	1.58496	0.361	0.465359	0.027249	0.160284	SL	NA
BLCA	ZDHHC2_51201	ZDHHC2	0.01	0.03	0.0234103	0.101118	0.0703999	1.58496	0.458	0.703122	0.0271892	0.0711929	SL	NA
BLCA	SOAT2_8435	SOAT2	0.03	0.06	0.0300855	0.0531953	0.114719	1	0.403	0.952545	0.0271684	0.114089	SL	NA
BLCA	BBS5_129880	BBS5	0.01	0.03	0.0133415	0.0222197	0.0302508	1.58496	0.542	0.509661	0.0271207	0.0294971	SL	NA
BLCA	HEXIM1_10614	HEXIM1	0.2	0.26	0.218928	0.217573	0.397104	0.378512	0.222	0.315013	0.027026	0.39686	SL	NA
BLCA	TARS2_80222	TARS2	0.96	0.99	0.124682	0.0404188	0.0617612	0.0443941	0.472	0.979823	0.027009	0.0634937	SL	NA
BLCA	FOXM1_2305	FOXM1	0.29	0.35	0.244212	0.24656	0.367011	0.271302	0.236	0.995	0.0269935	0.368063	SL	NA
BLCA	ZNF224_7767	ZNF224	0.01	0.03	0.0302168	0.0802729	0.0703999	1.58496	0.458	0.884777	0.0269498	0.0711929	SL	NA
BLCA	CKAP2_26586	CKAP2	0.15	0.31	0.22958	0.14239	0.683178	1.04731	0.111	0.0199478	0.0269154	0.683832	SL	NA
BLCA	DUOX2_50506	DUOX2	0.08	0.13	0.188301	0.18908	0.285247	0.70044	0.278	0.787528	0.0268863	0.288171	SL	NA
BLCA	ATF4_468	ATF4	0.85	0.9	0.113999	0.08031	0.237857	0.0824622	0.306	0.367291	0.0268799	0.240076	SL	NA
BLCA	ADGRG5_221188	ADGRG5	0.01	0.03	0.0242541	0.0349266	0.0617612	1.58496	0.472	0.968136	0.0268699	0.0634937	SL	NA
BLCA	PSG11_5680	PSG11	0.07	0.13	0.109419	0.092734	0.338342	0.893085	0.25	0.166096	0.0268621	0.341566	SL	NA
BLCA	FRAT2_23401	FRAT2	0.1	0.14	0.0838843	0.101607	0.196088	0.485427	0.333	0.312883	0.0267972	0.19658	SL	NA
BLCA	MAF1_84232	MAF1	0.03	0.07	0.107449	0.0659782	0.216271	1.22239	0.319	0.516506	0.0267853	0.215478	SL	NA
BLCA	ANKRD23_200539	ANKRD23	0.08	0.13	0.0874023	0.07456	0.260831	0.70044	0.292	0.63873	0.026782	0.261674	SL	NA
BLCA	KDELC2_143888	KDELC2	0.01	0.03	0.0123077	0.108122	0.0259045	1.58496	0.556	0.81889	0.0267286	0.0234976	SL	NA
BLCA	TNNT2_7139	TNNT2	0.74	0.78	0.147458	0.0852934	0.260831	0.0759489	0.292	0.430229	0.0267076	0.261674	SL	NA
BLCA	SMCR8_140775	SMCR8	0.15	0.21	0.117353	0.0830575	0.367011	0.485427	0.236	0.96728	0.0266029	0.368063	SL	NA
BLCA	TMIGD1_388364	TMIGD1	0.06	0.09	0.0961029	0.237409	0.128523	0.584963	0.389	0.739469	0.0265815	0.128387	SL	NA
BLCA	KATNA1_11104	KATNA1	0.06	0.13	0.219171	0.20902	0.428549	1.11548	0.208	0.182911	0.0265794	0.425157	SL	NA
BLCA	HEXIM2_124790	HEXIM2	0.07	0.12	0.0644375	0.144394	0.285247	0.777608	0.278	0.282402	0.0264744	0.288171	SL	NA
BLCA	RAB13_5872	RAB13	0.11	0.17	0.147278	0.145284	0.367011	0.628031	0.236	0.286337	0.0264184	0.368063	SL	NA
BLCA	COMTD1_118881	COMTD1	0.04	0.09	0.118011	0.0683429	0.260831	1.16993	0.292	0.275086	0.02641	0.261674	SL	NA
BLCA	ZNF24_7572	ZNF24	0.27	0.35	0.188676	0.12038	0.495435	0.374396	0.181	0.103494	0.0263648	0.49525	SL	NA
BLCA	HTRA2_27429	HTRA2	0.05	0.09	0.113417	0.0900094	0.237857	0.847997	0.306	0.746389	0.0263484	0.240076	SL	NA
BLCA	SRGN_5552	SRGN	0.02	0.04	0.0356574	0.0368331	0.102072	1	0.417	0.311138	0.0262893	0.10229	SL	NA
BLCA	METTL8_79828	METTL8	0.01	0.02	0.0074811	0.017248	0.0158128	1	0.597	0.396445	0.0262836	0.0148985	SL	NA
BLCA	SAMD4A_23034	SAMD4A	0.21	0.3	0.201681	0.111072	0.495435	0.514573	0.181	0.78184	0.0262692	0.49525	SL	NA
BLCA	MAU2_23383	MAU2	0.85	0.91	0.357287	0.130876	0.367011	0.0984037	0.236	0.709383	0.0262569	0.368063	SL	NA
BLCA	EIF4A2_1974	EIF4A2	0.06	0.13	0.0881731	0.101262	0.367011	1.11548	0.236	0.774036	0.026208	0.368063	SL	NA
BLCA	PGP_283871	PGP	0.08	0.12	0.141646	0.310084	0.237857	0.584963	0.306	0.422304	0.0261747	0.240076	SL	NA
BLCA	PDK3_5165	PDK3	0.03	0.07	0.0339872	0.076721	0.139846	1.22239	0.382	0.852148	0.0261713	0.128387	SL	NA
BLCA	MSRB3_253827	MSRB3	0.02	0.04	0.0237114	0.0207813	0.079968	1	0.444	0.420723	0.0261355	0.0807919	SL	NA
BLCA	WRAP53_55135	WRAP53	0.33	0.4	0.227343	0.298941	0.428549	0.277534	0.208	0.887739	0.0260533	0.425157	SL	NA
BLCA	DCLRE1B_64858	DCLRE1B	0.86	0.89	0.187977	0.0580838	0.177243	0.0494687	0.347	0.437379	0.0260392	0.177782	SL	NA
BLCA	TMCO1_54499	TMCO1	0.04	0.07	0.130628	0.271042	0.216271	0.807355	0.319	0.692494	0.0260358	0.215478	SL	NA
BLCA	TMEM189_387521	TMEM189	0.01	0.04	0.0305044	0.0972405	0.0617612	2	0.472	0.989068	0.0259907	0.0634937	SL	NA
BLCA	MVD_4597	MVD	0.88	0.96	0.330194	0.281647	0.461357	0.125531	0.194	0.287081	0.0259721	0.461054	SL	NA
BLCA	SLC30A7_148867	SLC30A7	0.06	0.1	0.107671	0.21117	0.196088	0.736966	0.333	0.962792	0.0259664	0.19658	SL	NA
BLCA	PPP2R5B_5526	PPP2R5B	0.06	0.09	0.0474789	0.0624647	0.15974	0.584963	0.361	0.280773	0.0259283	0.160284	SL	NA
BLCA	KCNA4_3739	KCNA4	0.01	0.04	0.0410519	0.0354415	0.102072	2	0.417	0.299833	0.0258955	0.10229	SL	NA
BLCA	C1orf74_148304	C1orf74	0.33	0.41	0.234942	0.167531	0.461357	0.313158	0.194	0.76293	0.0258843	0.461054	SL	NA
BLCA	KCNG1_3755	KCNG1	0.11	0.16	0.159923	0.0910919	0.260831	0.540568	0.292	0.856801	0.0257655	0.261674	SL	NA
BLCA	FAM183A_440585	FAM183A	0.17	0.23	0.154659	0.116464	0.367011	0.436099	-0.236	0.0135922	0.0257562	0.368063	SL	NA
BLCA	GZMB_3002	GZMB	0.01	0.05	0.153917	0.0773628	0.196088	2.32193	0.333	0.854792	0.0257468	0.19658	SL	NA
BLCA	WDHD1_11169	WDHD1	0.96	0.98	0.0840067	0.0123483	0.102072	0.0297473	0.417	0.712469	0.0257324	0.10229	SL	NA
BLCA	NOLC1_9221	NOLC1	0.8	0.9	0.181233	0.22495	0.567283	0.169925	0.153	0.104865	0.025672	0.565643	SL	NA
BLCA	FAM222A_84915	FAM222A	0.14	0.22	0.168637	0.188574	0.495435	0.652077	0.181	0.648692	0.0256477	0.49525	SL	NA
BLCA	C16orf87_388272	C16orf87	0.03	0.1	0.107624	0.0915283	0.428549	1.73697	0.208	0.913389	0.0256123	0.425157	SL	NA
BLCA	CDC42BPB_9578	CDC42BPB	0.01	0.04	0.0521779	0.031619	0.15974	2	0.361	0.144791	0.0256111	0.160284	SL	NA
BLCA	PPIB_5479	PPIB	0.04	0.09	0.0780041	0.0760309	0.285247	1.16993	0.278	0.26388	0.0256081	0.288171	SL	NA
BLCA	COX19_90639	COX19	0.27	0.32	0.283394	0.148352	0.311069	0.245112	-0.264	0.0697113	0.0255839	0.313869	SL	NA
BLCA	KRT79_338785	KRT79	0.16	0.23	0.117142	0.127253	0.428549	0.523562	0.208	0.961442	0.0255713	0.425157	SL	NA
BLCA	SCD5_79966	SCD5	0.03	0.05	0.0926424	0.049287	0.0904962	0.736966	0.431	0.0123107	0.0255524	0.089991	SL	NA
BLCA	FGL2_10875	FGL2	0.01	0.02	0.0401939	0.0370001	0.0302508	1	0.542	0.816617	0.0255514	0.0294971	SL	NA
BLCA	TAS2R10_50839	TAS2R10	0.14	0.2	0.114155	0.0698592	0.367011	0.514573	0.236	0.100881	0.0255013	0.368063	SL	NA
BLCA	TPBGL_100507050	TPBGL	0.14	0.2	0.191008	0.174396	0.367011	0.514573	0.236	0.438203	0.02548	0.368063	SL	NA
BLCA	IL12RB2_3595	IL12RB2	0.26	0.32	0.187452	0.185598	0.367011	0.29956	0.236	0.307278	0.0254561	0.368063	SL	NA
BLCA	TPTE2_93492	TPTE2	0.2	0.27	0.17326	0.126397	0.428549	0.432959	0.208	0.232278	0.0254481	0.425157	SL	NA
BLCA	AVIL_10677	AVIL	0.04	0.08	0.069478	0.0674241	0.237857	1	0.306	0.662614	0.0253506	0.240076	SL	NA
BLCA	HIST1H2BE_8344	HIST1H2BE	0.89	0.92	0.139262	0.0323562	0.102072	0.0478285	0.417	0.945574	0.0253045	0.10229	SL	NA
BLCA	SLC7A5_8140	SLC7A5	0.56	0.63	0.244297	0.252809	0.461357	0.169925	0.194	0.0432825	0.025295	0.461054	SL	NA
BLCA	FAM120AOS_158293	FAM120AOS	0.03	0.06	0.0571406	0.048789	0.196088	1	0.333	0.450109	0.0252723	0.19658	SL	NA
BLCA	DNAJC24_120526	DNAJC24	0.01	0.05	0.107021	0.106865	0.237857	2.32193	0.306	0.901724	0.025254	0.240076	SL	NA
BLCA	HIRA_7290	HIRA	0.92	0.96	0.182377	0.12024	0.285247	0.0614005	0.278	0.845694	0.0252269	0.288171	SL	NA
BLCA	EIF4E3_317649	EIF4E3	0.01	0.03	0.0576989	0.0205162	0.102072	1.58496	0.417	0.363608	0.0252195	0.10229	SL	NA
BLCA	PDGFRL_5157	PDGFRL	0.01	0.04	0.0237935	0.071239	0.0904962	2	0.431	0.610572	0.0252175	0.089991	SL	NA
BLCA	PLD6_201164	PLD6	0.01	0.03	0.0282531	0.0744884	0.0302508	1.58496	0.542	0.773593	0.0252061	0.0294971	SL	NA
BLCA	RARG_5916	RARG	0.01	0.05	0.189266	0.314869	0.237857	2.32193	0.306	0.552243	0.0251793	0.240076	SL	NA
BLCA	G6PC_2538	G6PC	0.15	0.2	0.0994782	0.137692	0.311069	0.415037	0.264	0.921487	0.0251254	0.313869	SL	NA
BLCA	ATG10_83734	ATG10	0.02	0.06	0.076114	0.0905306	0.196088	1.58496	0.333	0.923345	0.0251023	0.19658	SL	NA
BLCA	MTRF1_9617	MTRF1	0.09	0.15	0.129026	0.184631	0.367011	0.736966	0.236	0.422989	0.0250956	0.368063	SL	NA
BLCA	ZNF217_7764	ZNF217	0.54	0.6	0.279326	0.251661	0.338342	0.152003	0.25	0.260724	0.0250486	0.341566	SL	NA
BLCA	FAF1_11124	FAF1	0.06	0.11	0.0541383	0.241411	0.338342	0.874469	0.25	0.0916108	0.0250366	0.341566	SL	NA
BLCA	CSPG4_1464	CSPG4	0.24	0.31	0.184989	0.244872	0.461357	0.369234	0.194	0.254484	0.0249916	0.461054	SL	NA
BLCA	CHURC1_91612	CHURC1	0.05	0.1	0.0678008	0.0442005	0.338342	1	0.25	0.917088	0.0249289	0.341566	SL	NA
BLCA	WDR83_84292	WDR83	0.72	0.79	0.293492	0.126247	0.397104	0.133856	0.222	0.495162	0.024902	0.39686	SL	NA
BLCA	FAM219A_203259	FAM219A	0.34	0.49	0.207944	0.1895	0.683178	0.527247	0.111	0.721037	0.0249005	0.683832	SL	NA
BLCA	WDR47_22911	WDR47	0.05	0.08	0.0606007	0.142166	0.114719	0.678072	0.403	0.615995	0.0248462	0.114089	SL	NA
BLCA	GOLGB1_2804	GOLGB1	0.06	0.11	0.097614	0.13051	0.285247	0.874469	0.278	0.738528	0.0248417	0.288171	SL	NA
BLCA	CDC37L1_55664	CDC37L1	0.02	0.06	0.045802	0.0489456	0.177243	1.58496	0.347	0.885208	0.0248408	0.177782	SL	NA
BLCA	SLC22A9_114571	SLC22A9	0.07	0.11	0.103608	0.164239	0.260831	0.652077	0.292	0.925552	0.024832	0.261674	SL	NA
BLCA	RCBTB2_1102	RCBTB2	0.09	0.12	0.0641489	0.0535203	0.143504	0.415037	0.375	0.307711	0.0248133	0.145485	SL	NA
BLCA	ANKRD17_26057	ANKRD17	0.13	0.31	0.292896	0.303944	0.723619	1.25376	0.0972	0.226351	0.0247748	0.725027	SL	NA
BLCA	MPND_84954	MPND	0.08	0.13	0.102414	0.0571091	0.338342	0.70044	0.25	0.946211	0.0247417	0.341566	SL	NA
BLCA	CSPP1_79848	CSPP1	0.01	0.03	0.0378406	0.0269718	0.0469879	1.58496	0.5	0.284726	0.0246936	0.0479952	SL	NA
BLCA	AP4S1_11154	AP4S1	0.11	0.16	0.0577758	0.126614	0.260831	0.540568	0.292	0.468457	0.024679	0.261674	SL	NA
BLCA	UMPS_7372	UMPS	0.24	0.35	0.312998	0.34336	0.604919	0.544321	0.139	0.609033	0.0246577	0.605239	SL	NA
BLCA	MRPL47_57129	MRPL47	0.46	0.51	0.238986	0.257507	0.367011	0.148863	0.236	0.829188	0.0245929	0.368063	SL	NA
BLCA	GATD1_347862	GATD1	0.07	0.12	0.0913484	0.0887998	0.367011	0.777608	0.236	0.613356	0.0245829	0.368063	SL	NA
BLCA	ABHD2_11057	ABHD2	0.02	0.05	0.138331	0.0361502	0.114719	1.32193	0.403	0.668004	0.0243854	0.114089	SL	NA
BLCA	ASPRV1_151516	ASPRV1	0.05	0.11	0.0988347	0.0730643	0.367011	1.1375	0.236	0.172921	0.0243261	0.368063	SL	NA
BLCA	WNK4_65266	WNK4	0.05	0.1	0.0633812	0.0665514	0.311069	1	0.264	0.770345	0.024313	0.313869	SL	NA
BLCA	TCIM_56892	TCIM	0.01	0.04	0.0918593	0.0239501	0.114719	2	0.403	0.989392	0.0242501	0.114089	SL	NA
BLCA	HIST1H2BL_8340	HIST1H2BL	0.94	0.97	0.0785327	0.02314	0.177243	0.045324	0.347	0.93196	0.024244	0.177782	SL	NA
BLCA	HSD17B3_3293	HSD17B3	0.05	0.1	0.104636	0.0541137	0.311069	1	0.264	0.687627	0.0242307	0.313869	SL	NA
BLCA	TOX4_9878	TOX4	0.21	0.25	0.194613	0.300624	0.285247	0.251539	0.278	0.120396	0.0241775	0.288171	SL	NA
BLCA	CDH24_64403	CDH24	0.14	0.22	0.15074	0.126496	0.495435	0.652077	0.181	0.181565	0.0241393	0.49525	SL	NA
BLCA	ETHE1_23474	ETHE1	0.02	0.05	0.0644838	0.0449899	0.177243	1.32193	0.347	0.490497	0.0240526	0.177782	SL	NA
BLCA	KRT76_51350	KRT76	0.04	0.09	0.121214	0.0730009	0.311069	1.16993	0.264	0.0485709	0.0240071	0.313869	SL	NA
BLCA	TCTN3_26123	TCTN3	0.01	0.03	0.0239884	0.0484374	0.0904962	1.58496	0.431	0.485145	0.023977	0.089991	SL	NA
BLCA	SDF2_6388	SDF2	0.02	0.04	0.0354288	0.0824363	0.114719	1	0.403	0.469943	0.0239546	0.114089	SL	NA
BLCA	MAP6_4135	MAP6	0.02	0.06	0.0634076	0.0594842	0.237857	1.58496	0.306	0.757674	0.0239136	0.240076	SL	NA
BLCA	ABCD4_5826	ABCD4	0.09	0.17	0.168669	0.191035	0.495435	0.917538	0.181	0.691323	0.0238773	0.49525	SL	NA
BLCA	SUGP1_57794	SUGP1	0.91	0.95	0.155557	0.0563772	0.196088	0.062061	0.333	0.826984	0.0238714	0.19658	SL	NA
BLCA	USP33_23032	USP33	0.07	0.11	0.0632634	0.063835	0.216271	0.652077	0.319	0.609548	0.0238398	0.215478	SL	NA
BLCA	OGG1_4968	OGG1	0.07	0.12	0.133823	0.119902	0.338342	0.777608	0.25	0.37178	0.0238262	0.341566	SL	NA
BLCA	HSPA4_3308	HSPA4	0.01	0.03	0.0274814	0.0756838	0.079968	1.58496	0.444	0.910196	0.0237879	0.0807919	SL	NA
BLCA	FAM198B_51313	FAM198B	0.01	0.02	0.0387218	0.0219722	0.0158128	1	0.597	0.995	0.0237747	0.0148985	SL	NA
BLCA	GPI_2821	GPI	0.37	0.54	0.294092	0.393297	0.723619	0.545434	0.0972	0.173384	0.0237255	0.725027	SL	NA
BLCA	WDR44_54521	WDR44	0.23	0.32	0.173037	0.289748	0.548607	0.476438	0.162	0.646018	0.0236993	0.532447	SL	NA
BLCA	CALCB_797	CALCB	0.17	0.21	0.118526	0.100764	0.285247	0.304855	0.278	0.479859	0.0236846	0.288171	SL	NA
BLCA	ERLIN1_10613	ERLIN1	0.04	0.06	0.0819523	0.0393943	0.128523	0.584963	0.389	0.168486	0.0236732	0.128387	SL	NA
BLCA	MACROD1_28992	MACROD1	0.04	0.11	0.078303	0.055901	0.461357	1.45943	0.194	0.149832	0.0236406	0.461054	SL	NA
BLCA	SLC39A6_25800	SLC39A6	0.04	0.08	0.0812483	0.090635	0.237857	1	0.306	0.307146	0.0235677	0.240076	SL	NA
BLCA	TMEM140_55281	TMEM140	0.01	0.02	0.0174266	0.0296332	0.0407367	1	0.514	0.995	0.0235559	0.0407959	SL	NA
BLCA	DDX50_79009	DDX50	0.07	0.11	0.050318	0.0464586	0.196088	0.652077	0.333	0.716435	0.0235124	0.19658	SL	NA
BLCA	PEBP4_157310	PEBP4	0.03	0.05	0.0860379	0.0500159	0.102072	0.736966	0.417	0.958396	0.0234512	0.10229	SL	NA
BLCA	NPEPPS_9520	NPEPPS	0.41	0.57	0.271213	0.318284	0.723619	0.475338	0.0972	0.35107	0.0234438	0.725027	SL	NA
BLCA	MTURN_222166	MTURN	0.08	0.13	0.115355	0.040111	0.367011	0.70044	0.236	0.654985	0.0234069	0.368063	SL	NA
BLCA	PPP1R14C_81706	PPP1R14C	0.03	0.07	0.0318828	0.0607536	0.260831	1.22239	0.292	0.407716	0.0233819	0.261674	SL	NA
BLCA	TMEM106A_113277	TMEM106A	0.02	0.05	0.0273109	0.0488639	0.177243	1.32193	0.347	0.466431	0.0233585	0.177782	SL	NA
BLCA	PTPN1_5770	PTPN1	0.18	0.24	0.245463	0.134083	0.428549	0.415037	0.208	0.72584	0.0233574	0.425157	SL	NA
BLCA	TRIP11_9321	TRIP11	0.01	0.04	0.0676755	0.0285651	0.128523	2	0.389	0.382931	0.0233442	0.128387	SL	NA
BLCA	DDX24_57062	DDX24	0.94	0.97	0.0859291	0.0395679	0.128523	0.045324	0.389	0.995	0.0233416	0.128387	SL	NA
BLCA	ZNF790_388536	ZNF790	0.03	0.05	0.029452	0.0431102	0.143504	0.736966	0.375	0.402255	0.0232919	0.145485	SL	NA
BLCA	KLF11_8462	KLF11	0.01	0.04	0.0529788	0.0376509	0.237857	2	0.306	0.108417	0.0232916	0.240076	SL	NA
BLCA	EIF4E2_9470	EIF4E2	0.21	0.32	0.231083	0.279201	0.604919	0.607683	0.139	0.129794	0.0232765	0.605239	SL	NA
BLCA	HBP1_26959	HBP1	0	0.03	0.033464	0.0205699	0.114719	Inf	0.403	0.426145	0.0232692	0.114089	SL	NA
BLCA	JSRP1_126306	JSRP1	0.13	0.16	0.0931576	0.120381	0.15974	0.29956	0.361	0.966165	0.0232428	0.160284	SL	NA
BLCA	TSSK3_81629	TSSK3	0.33	0.39	0.133671	0.147275	0.397104	0.241008	0.222	0.820591	0.0232422	0.39686	SL	NA
BLCA	PDZD7_79955	PDZD7	0.04	0.08	0.0611517	0.0701362	0.177243	1	0.347	0.438203	0.0232298	0.177782	SL	NA
BLCA	DGKD_8527	DGKD	0.02	0.04	0.0269987	0.0380274	0.0904962	1	0.431	0.753813	0.023214	0.089991	SL	NA
BLCA	IFT80_57560	IFT80	0.07	0.12	0.106676	0.0694485	0.338342	0.777608	0.25	0.197339	0.0231522	0.341566	SL	NA
BLCA	C2orf15_150590	C2orf15	0.01	0.02	0.0384864	0.0374946	0.0302508	1	0.542	0.995	0.0231521	0.0294971	SL	NA
BLCA	TCL1B_9623	TCL1B	0.01	0.02	0.0460853	0.0353784	0.0407367	1	0.514	0.82717	0.0231499	0.0407959	SL	NA
BLCA	HOXB7_3217	HOXB7	0.03	0.06	0.0539942	0.0308951	0.143504	1	0.375	0.121967	0.0231444	0.145485	SL	NA
BLCA	SLC25A5_292	SLC25A5	0.14	0.19	0.134511	0.161446	0.343998	0.440573	0.25	0.0709616	0.0231038	0.341566	SL	NA
BLCA	LBH_81606	LBH	0.01	0.02	0.013623	0.0194327	0.0132883	1	0.611	0.390397	0.0230518	0.0128987	SL	NA
BLCA	DBT_1629	DBT	0.06	0.09	0.0549689	0.0557907	0.237857	0.584963	0.306	0.000636	0.0230245	0.240076	SL	NA
BLCA	ZNHIT3_9326	ZNHIT3	0.92	0.95	0.226203	0.0490751	0.128523	0.0462937	0.389	0.980532	0.0230028	0.128387	SL	NA
BLCA	GSX2_170825	GSX2	0.02	0.05	0.0818656	0.0429964	0.128523	1.32193	0.389	0.34617	0.0229913	0.128387	SL	NA
BLCA	MGST2_4258	MGST2	0.01	0.02	0.0305949	0.0147433	0.0302508	1	0.542	0.605323	0.0229491	0.0294971	SL	NA
BLCA	NAA30_122830	NAA30	0.27	0.39	0.225951	0.296431	0.643563	0.530515	0.125	0.559947	0.0229413	0.642536	SL	NA
BLCA	C1QTNF9_338872	C1QTNF9	0.04	0.07	0.0382664	0.0500028	0.143504	0.807355	0.375	0.737834	0.0229022	0.145485	SL	NA
BLCA	VCAN_1462	VCAN	0.01	0.03	0.0289725	0.0400928	0.0220755	1.58496	0.569	0.802316	0.0229017	0.020398	SL	NA
BLCA	KRT10_3858	KRT10	0.66	0.69	0.184321	0.119965	0.216271	0.0641303	0.319	0.995	0.0228903	0.215478	SL	NA
BLCA	RNF19A_25897	RNF19A	0.01	0.04	0.0126418	0.0783866	0.15974	2	0.361	0.890155	0.0228632	0.160284	SL	NA
BLCA	PES1_23481	PES1	0.95	0.97	0.0563253	0.0349162	0.0904962	0.0300572	0.431	0.955806	0.022862	0.089991	SL	NA
BLCA	MYO6_4646	MYO6	0.01	0.04	0.048736	0.105268	0.177243	2	0.347	0.785421	0.0228491	0.177782	SL	NA
BLCA	SHE_126669	SHE	0.16	0.2	0.237315	0.251807	0.311069	0.321928	0.264	0.873666	0.0227704	0.313869	SL	NA
BLCA	CELF5_60680	CELF5	0.04	0.08	0.0500698	0.0545338	0.311069	1	0.264	0.419256	0.0227474	0.313869	SL	NA
BLCA	SLC29A3_55315	SLC29A3	0.03	0.07	0.0447599	0.0357534	0.196088	1.22239	0.333	0.919439	0.0227393	0.19658	SL	NA
BLCA	MTMR4_9110	MTMR4	0.05	0.08	0.0542571	0.0394586	0.237857	0.678072	0.306	0.880338	0.0227289	0.240076	SL	NA
BLCA	CRTC1_23373	CRTC1	0.03	0.08	0.0782057	0.103921	0.338342	1.41504	0.25	0.526565	0.0227253	0.341566	SL	NA
BLCA	MYO1A_4640	MYO1A	0.08	0.11	0.0664348	0.0652313	0.196088	0.459432	0.333	0.819418	0.0227228	0.19658	SL	NA
BLCA	HSPB7_27129	HSPB7	0.08	0.15	0.112563	0.076805	0.495435	0.906891	0.181	0.730196	0.0226621	0.49525	SL	NA
BLCA	PIK3R4_30849	PIK3R4	0.7	0.75	0.209729	0.132199	0.397104	0.0995357	0.222	0.228131	0.0226496	0.39686	SL	NA
BLCA	RP9_6100	RP9	0.01	0.04	0.0411985	0.103227	0.143504	2	0.375	0.752919	0.0226357	0.145485	SL	NA
BLCA	IPPK_64768	IPPK	0.17	0.3	0.306772	0.319868	0.683178	0.819428	-0.111	0.0843399	0.0226136	0.683832	SL	NA
BLCA	CEBPA_1050	CEBPA	0.15	0.21	0.149091	0.212614	0.428549	0.485427	0.208	0.250748	0.0225836	0.425157	SL	NA
BLCA	UNC13D_201294	UNC13D	0.01	0.04	0.0339665	0.0732996	0.128523	2	0.389	0.885659	0.0225355	0.128387	SL	NA
BLCA	AP1G1_164	AP1G1	0.02	0.04	0.0708855	0.125911	0.0904962	1	0.431	0.333795	0.0225326	0.089991	SL	NA
BLCA	CHM_1121	CHM	0.05	0.08	0.0491537	0.0644805	0.174734	0.678072	0.353	0.181829	0.0225079	0.160284	SL	NA
BLCA	RBBP6_5930	RBBP6	0.93	0.97	0.120833	0.0473315	0.216271	0.060754	0.319	0.954183	0.0225026	0.215478	SL	NA
BLCA	HIST1H3B_8358	HIST1H3B	0.11	0.15	0.121309	0.0633831	0.216271	0.447459	0.319	0.995	0.0224341	0.215478	SL	NA
BLCA	IGHMBP2_3508	IGHMBP2	0.02	0.07	0.0446817	0.121418	0.338342	1.80735	0.25	0.11832	0.0224252	0.341566	SL	NA
BLCA	RICTOR_253260	RICTOR	0.53	0.67	0.261962	0.3097	0.683178	0.338169	0.111	0.494961	0.0223857	0.683832	SL	NA
BLCA	LATS2_26524	LATS2	0.02	0.05	0.0751208	0.0749911	0.143504	1.32193	0.375	0.992605	0.0223818	0.145485	SL	NA
BLCA	HSPB9_94086	HSPB9	0.12	0.15	0.117322	0.147791	0.237857	0.321928	0.306	0.396205	0.022379	0.240076	SL	NA
BLCA	NMT1_4836	NMT1	0.97	0.99	0.253951	0.0475724	0.143504	0.0294438	0.375	0.965032	0.0223742	0.145485	SL	NA
BLCA	SECISBP2_79048	SECISBP2	0.02	0.06	0.0800266	0.0337296	0.260831	1.58496	0.292	0.315821	0.0223713	0.261674	SL	NA
BLCA	NTSR2_23620	NTSR2	0.04	0.09	0.0926043	0.0490638	0.311069	1.16993	0.264	0.273259	0.0223179	0.313869	SL	NA
BLCA	MYO1D_4642	MYO1D	0.03	0.05	0.0534161	0.0922246	0.143504	0.736966	0.375	0.904203	0.0222848	0.145485	SL	NA
BLCA	KIAA1328_57536	KIAA1328	0.08	0.13	0.100552	0.128179	0.285247	0.70044	0.278	0.671861	0.0222603	0.288171	SL	NA
BLCA	KNL1_57082	KNL1	0.73	0.78	0.220276	0.181707	0.367011	0.0955777	0.236	0.720689	0.0222571	0.368063	SL	NA
BLCA	MCM10_55388	MCM10	0.24	0.34	0.212994	0.178149	0.604919	0.5025	0.139	0.905228	0.0222477	0.605239	SL	NA
BLCA	VCPKMT_79609	VCPKMT	0.06	0.1	0.0731193	0.0891447	0.260831	0.736966	0.292	0.405575	0.0222317	0.261674	SL	NA
BLCA	CIAO2B_51647	CIAO2B	0.98	1	0.0166332	0.00536147	0.0187329	0.0291463	0.583	0.975873	0.0222008	0.0176982	SL	NA
BLCA	CCDC189_90835	CCDC189	0.01	0.04	0.0358773	0.0672879	0.143504	2	0.375	0.989931	0.0221517	0.145485	SL	NA
BLCA	SDF2L1_23753	SDF2L1	0.31	0.36	0.177567	0.204788	0.397104	0.215729	0.222	0.950667	0.0221479	0.39686	SL	NA
BLCA	AKTIP_64400	AKTIP	0.02	0.06	0.0951651	0.0403676	0.260831	1.58496	0.292	0.742873	0.0221283	0.261674	SL	NA
BLCA	GPAT2_150763	GPAT2	0.29	0.43	0.197841	0.172903	0.683178	0.568284	0.111	0.350713	0.0220884	0.683832	SL	NA
BLCA	SLC25A16_8034	SLC25A16	0.01	0.03	0.0317976	0.0575991	0.0703999	1.58496	0.458	0.651161	0.0220868	0.0711929	SL	NA
BLCA	ADGRF3_165082	ADGRF3	0.01	0.04	0.0131838	0.0279158	0.114719	2	0.403	0.0277003	0.022002	0.114089	SL	NA
BLCA	NUP214_8021	NUP214	0.9	0.92	0.068436	0.0320581	0.143504	0.0317089	0.375	0.364714	0.0219962	0.145485	SL	NA
BLCA	AKIRIN1_79647	AKIRIN1	0.24	0.4	0.222255	0.274943	0.723619	0.736966	0.0972	0.0738109	0.0219834	0.725027	SL	NA
BLCA	WAC_51322	WAC	0.43	0.54	0.230735	0.287904	0.643563	0.328623	0.125	0.347115	0.0219733	0.642536	SL	NA
BLCA	NME2_4831	NME2	0.12	0.17	0.117809	0.121084	0.397104	0.5025	0.222	0.562814	0.0219671	0.39686	SL	NA
BLCA	KRT78_196374	KRT78	0.02	0.05	0.0293952	0.0413786	0.128523	1.32193	0.389	0.705179	0.0219236	0.128387	SL	NA
BLCA	VPS54_51542	VPS54	0.44	0.52	0.299233	0.340213	0.530782	0.241008	-0.167	0.0663322	0.0219213	0.532447	SL	NA
BLCA	PDPR_55066	PDPR	0.03	0.07	0.0821216	0.0970729	0.285247	1.22239	0.278	0.904456	0.0218535	0.288171	SL	NA
BLCA	CDS1_1040	CDS1	0.01	0.03	0.0249579	0.0391233	0.0703999	1.58496	0.458	0.567753	0.0218174	0.0711929	SL	NA
BLCA	DYNLT3_6990	DYNLT3	0.09	0.13	0.0781733	0.13918	0.315159	0.530515	0.265	0.604083	0.0217648	0.313869	SL	NA
BLCA	NELFA_7469	NELFA	0.89	0.94	0.219858	0.0307161	0.397104	0.0788554	0.222	0.828275	0.0217542	0.39686	SL	NA
BLCA	GOLGA8K_653125	GOLGA8K	0.82	0.85	0.164669	0.0758671	0.260831	0.0518389	0.292	0.567907	0.021719	0.261674	SL	NA
BLCA	CRISP1_167	CRISP1	0.07	0.1	0.053236	0.0659741	0.216271	0.514573	0.319	0.817255	0.0216938	0.215478	SL	NA
BLCA	CRYGB_1419	CRYGB	0.15	0.21	0.128111	0.0969427	0.461357	0.485427	0.194	0.372987	0.0216839	0.461054	SL	NA
BLCA	UGT2B10_7365	UGT2B10	0.1	0.14	0.0987573	0.072221	0.285247	0.485427	0.278	0.956362	0.0216816	0.288171	SL	NA
BLCA	EPHA1_2041	EPHA1	0.01	0.04	0.0362862	0.0704119	0.114719	2	0.403	0.935438	0.0216378	0.114089	SL	NA
BLCA	GDE1_51573	GDE1	0.1	0.14	0.0950488	0.165567	0.237857	0.485427	0.306	0.0111691	0.0216337	0.240076	SL	NA
BLCA	IPO5_3843	IPO5	0.35	0.41	0.28254	0.269165	0.397104	0.228269	0.222	0.915388	0.0216177	0.39686	SL	NA
BLCA	COX8A_1351	COX8A	0.01	0.04	0.0594269	0.0753784	0.196088	2	0.333	0.627751	0.0216162	0.19658	SL	NA
BLCA	ASIC4_55515	ASIC4	0.02	0.05	0.0737757	0.0857915	0.143504	1.32193	0.375	0.233443	0.021567	0.145485	SL	NA
BLCA	LIPN_643418	LIPN	0.01	0.02	0.0153169	0.0241679	0.0703999	1	0.458	0.261972	0.0215158	0.0711929	SL	NA
BLCA	AMBN_258	AMBN	0.02	0.05	0.0316526	0.0289361	0.114719	1.32193	0.403	0.926412	0.0214976	0.114089	SL	NA
BLCA	FAM102B_284611	FAM102B	0.07	0.1	0.115195	0.0920705	0.216271	0.514573	0.319	0.722048	0.0214556	0.215478	SL	NA
BLCA	GPATCH8_23131	GPATCH8	0.08	0.17	0.141967	0.311336	0.567283	1.08746	0.153	0.5594	0.0214336	0.565643	SL	NA
BLCA	HYDIN_54768	HYDIN	0.1	0.15	0.101855	0.0693015	0.367011	0.584963	0.236	0.966489	0.0214204	0.368063	SL	NA
BLCA	FAM219B_57184	FAM219B	0.02	0.04	0.0233552	0.0289081	0.102072	1	0.417	0.447831	0.0213986	0.10229	SL	NA
BLCA	NF1_4763	NF1	0.01	0.02	0.0633368	0.299377	0.0469879	1	0.5	0.862836	0.0213762	0.0479952	SL	NA
BLCA	EWSR1_2130	EWSR1	0.94	0.96	0.0428203	0.032251	0.102072	0.0303736	0.417	0.792034	0.021361	0.10229	SL	NA
BLCA	MARCH9_92979	44994	0.29	0.33	0.16491	0.14963	0.216271	0.186413	0.319	0.558885	0.0213353	0.215478	SL	NA
BLCA	ZKSCAN5_23660	ZKSCAN5	0.11	0.17	0.140312	0.13029	0.461357	0.628031	0.194	0.552356	0.0213312	0.461054	SL	NA
BLCA	FAM110B_90362	FAM110B	0.03	0.07	0.0671702	0.0794782	0.285247	1.22239	0.278	0.929115	0.0213057	0.288171	SL	NA
BLCA	AUP1_550	AUP1	0.01	0.04	0.0761607	0.111687	0.196088	2	0.333	0.965066	0.0212786	0.19658	SL	NA
BLCA	ZNF654_55279	ZNF654	0	0.02	0.0142277	0.0234258	0.079968	Inf	0.444	0.279572	0.0212366	0.0807919	SL	NA
BLCA	ZNF121_7675	ZNF121	0.02	0.04	0.0295734	0.0660167	0.15974	1	0.361	0.553562	0.0212323	0.160284	SL	NA
BLCA	DLL4_54567	DLL4	0.01	0.04	0.0259599	0.0537476	0.143504	2	0.375	0.864472	0.0212026	0.145485	SL	NA
BLCA	PBLD_64081	PBLD	0.12	0.17	0.0821509	0.139626	0.367011	0.5025	0.236	0.140539	0.0210839	0.368063	SL	NA
BLCA	ISY1_57461	ISY1	0.97	0.98	0.0283252	0.00524954	0.0351833	0.014797	0.528	0.239553	0.0210821	0.0351965	SL	NA
BLCA	CUBN_8029	CUBN	0.03	0.07	0.0635899	0.0669812	0.237857	1.22239	0.306	0.0641368	0.0210598	0.240076	SL	NA
BLCA	ARHGEF16_27237	ARHGEF16	0.03	0.05	0.0689557	0.0449713	0.177243	0.736966	0.347	0.371462	0.021047	0.177782	SL	NA
BLCA	ZZEF1_23140	ZZEF1	0.07	0.13	0.0719475	0.0592533	0.461357	0.893085	0.194	0.629245	0.0209948	0.461054	SL	NA
BLCA	KCNN1_3780	KCNN1	0.08	0.11	0.0902366	0.16923	0.237857	0.459432	0.306	0.386445	0.0209871	0.240076	SL	NA
BLCA	OR6K6_128371	OR6K6	0.02	0.04	0.0499691	0.0742529	0.0469879	1	0.5	0.856402	0.0208778	0.0479952	SL	NA
BLCA	CCDC158_339965	CCDC158	0.01	0.02	0.00715233	0.0128428	0.0132883	1	0.611	0.608454	0.0208583	0.0128987	SL	NA
BLCA	VSIG10L_147645	VSIG10L	0.06	0.1	0.0773376	0.129873	0.260831	0.736966	0.292	0.924382	0.0208534	0.261674	SL	NA
BLCA	RASD1_51655	RASD1	0.03	0.07	0.0500135	0.0522836	0.237857	1.22239	0.306	0.235804	0.0208249	0.240076	SL	NA
BLCA	KIAA1147_57189	KIAA1147	0.02	0.05	0.0404588	0.0337169	0.196088	1.32193	0.333	0.0220438	0.0208209	0.19658	SL	NA
BLCA	PROB1_389333	PROB1	0.02	0.05	0.0648009	0.0226486	0.216271	1.32193	0.319	0.374892	0.0207551	0.215478	SL	NA
BLCA	SELENOP_6414	SELENOP	0.02	0.05	0.043296	0.0885337	0.177243	1.32193	0.347	0.785664	0.0207535	0.177782	SL	NA
BLCA	COMMD4_54939	COMMD4	0.06	0.14	0.170605	0.209308	0.530782	1.22239	0.167	0.435968	0.0207434	0.532447	SL	NA
BLCA	CMTR2_55783	CMTR2	0.01	0.06	0.197892	0.193636	0.367011	2.58496	0.236	0.685079	0.0207397	0.368063	SL	NA
BLCA	EXT1_2131	EXT1	0.07	0.14	0.372267	0.391024	0.495435	1	0.181	0.158014	0.0207367	0.49525	SL	NA
BLCA	PPP1R3E_90673	PPP1R3E	0.13	0.19	0.120396	0.167194	0.461357	0.547488	0.194	0.842313	0.0207311	0.461054	SL	NA
BLCA	TAF2_6873	TAF2	0.83	0.88	0.0710618	0.239146	0.428549	0.0843922	0.208	0.995	0.0207238	0.425157	SL	NA
BLCA	OSBPL8_114882	OSBPL8	0.01	0.02	0.013924	0.0360326	0.079968	1	0.444	0.57193	0.0206818	0.0807919	SL	NA
BLCA	FAM32A_26017	FAM32A	0.73	0.77	0.121933	0.138084	0.338342	0.076962	0.25	0.454311	0.020634	0.341566	SL	NA
BLCA	GNA11_2767	GNA11	0.06	0.09	0.0981385	0.161589	0.237857	0.584963	0.306	0.718742	0.0206298	0.240076	SL	NA
BLCA	CCL16_6360	CCL16	0.07	0.09	0.105174	0.178715	0.15974	0.36257	0.361	0.703404	0.0206261	0.160284	SL	NA
BLCA	DLG5_9231	DLG5	0.19	0.26	0.233984	0.186897	0.530782	0.452512	0.167	0.119706	0.0205963	0.532447	SL	NA
BLCA	TUBA1A_7846	TUBA1A	0.14	0.18	0.15456	0.107284	0.285247	0.36257	-0.278	0.244562	0.0205931	0.288171	SL	NA
BLCA	PEX10_5192	PEX10	0.06	0.1	0.142914	0.0648545	0.338342	0.736966	0.25	0.713785	0.0205508	0.341566	SL	NA
BLCA	NSA2_10412	NSA2	0.93	0.96	0.0435429	0.0321143	0.216271	0.0458037	0.319	0.373113	0.0205325	0.215478	SL	NA
BLCA	GALK2_2585	GALK2	0.02	0.05	0.0574266	0.0549411	0.15974	1.32193	0.361	0.847842	0.0205145	0.160284	SL	NA
BLCA	CSNK1A1_1452	CSNK1A1	0.75	0.83	0.20801	0.231172	0.530782	0.146221	0.167	0.889391	0.0204997	0.532447	SL	NA
BLCA	AGL_178	AGL	0.03	0.06	0.0423561	0.0690356	0.177243	1	0.347	0.807161	0.0204954	0.177782	SL	NA
BLCA	KRCC1_51315	KRCC1	0.02	0.05	0.0960606	0.0701095	0.260831	1.32193	0.292	0.661028	0.0204878	0.261674	SL	NA
BLCA	CMA1_1215	CMA1	0.01	0.02	0.0150384	0.0385027	0.0220755	1	0.569	0.565336	0.0204347	0.020398	SL	NA
BLCA	FAM91A1_157769	FAM91A1	0.1	0.15	0.155846	0.126186	0.397104	0.584963	0.222	0.248366	0.0204331	0.39686	SL	NA
BLCA	SHC4_399694	SHC4	0.03	0.07	0.0661907	0.0840657	0.311069	1.22239	0.264	0.393097	0.0203995	0.313869	SL	NA
BLCA	DCDC2B_149069	DCDC2B	0.09	0.16	0.131451	0.089162	0.530782	0.830075	0.167	0.23374	0.0203591	0.532447	SL	NA
BLCA	CRHBP_1393	CRHBP	0.03	0.04	0.0172933	0.0271319	0.0351833	0.415037	0.528	0.962008	0.020351	0.0351965	SL	NA
BLCA	MMP25_64386	MMP25	0.12	0.15	0.103888	0.244581	0.237857	0.321928	0.306	0.790288	0.0202749	0.240076	SL	NA
BLCA	XPOT_11260	XPOT	0.33	0.48	0.240192	0.194513	0.723619	0.540568	0.0972	0.950473	0.0202738	0.725027	SL	NA
BLCA	SEC23IP_11196	SEC23IP	0.03	0.09	0.0706419	0.113072	0.428549	1.58496	0.208	0.562949	0.0202542	0.425157	SL	NA
BLCA	GYPB_2994	GYPB	0.01	0.03	0.0250625	0.0197595	0.143504	1.58496	0.375	0.598448	0.0202391	0.145485	SL	NA
BLCA	MPO_4353	MPO	0.04	0.07	0.0421118	0.0791062	0.196088	0.807355	0.333	0.216708	0.02023	0.19658	SL	NA
BLCA	RAB23_51715	RAB23	0.18	0.22	0.169141	0.113857	0.285247	0.289507	0.278	0.445568	0.0202131	0.288171	SL	NA
BLCA	NIPSNAP1_8508	NIPSNAP1	0.04	0.09	0.0703434	0.0861968	0.338342	1.16993	0.25	0.988661	0.020209	0.341566	SL	NA
BLCA	ARMH1_339541	ARMH1	0.15	0.18	0.165209	0.136283	0.216271	0.263034	0.319	0.0503709	0.0202045	0.215478	SL	NA
BLCA	CPNE1_8904	CPNE1	0.01	0.02	0.0168727	0.0157044	0.0539687	1	0.486	0.605088	0.0202037	0.0556944	SL	NA
BLCA	CTSV_1515	CTSV	0.01	0.04	0.0535335	0.0641049	0.143504	2	0.375	0.219313	0.0202024	0.145485	SL	NA
BLCA	OR13F1_138805	OR13F1	0.06	0.08	0.0682193	0.117524	0.196088	0.415037	0.333	0.543647	0.0201746	0.19658	SL	NA
BLCA	ZNF593_51042	ZNF593	0.2	0.28	0.227573	0.259761	0.567283	0.485427	0.153	0.0436476	0.0201721	0.565643	SL	NA
BLCA	RRP1_8568	RRP1	0.88	0.92	0.12535	0.0640229	0.285247	0.0641303	0.278	0.224216	0.0201534	0.288171	SL	NA
BLCA	TADA3_10474	TADA3	0.56	0.68	0.240903	0.211739	0.683178	0.280108	0.111	0.937161	0.0201295	0.683832	SL	NA
BLCA	CEP78_84131	CEP78	0.09	0.13	0.109734	0.20793	0.311069	0.530515	0.264	0.868746	0.0201187	0.313869	SL	NA
BLCA	C16orf70_80262	C16orf70	0.05	0.11	0.0900903	0.0579998	0.461357	1.1375	0.194	0.579867	0.0201053	0.461054	SL	NA
BLCA	KMT2B_9757	KMT2B	0.22	0.28	0.184385	0.274184	0.461357	0.347923	0.194	0.606389	0.0200993	0.461054	SL	NA
BLCA	ZNF37A_7587	ZNF37A	0.02	0.05	0.049096	0.0529011	0.196088	1.32193	0.333	0.995	0.0200881	0.19658	SL	NA
BLCA	IQCF1_132141	IQCF1	0.1	0.16	0.121119	0.0913728	0.495435	0.678072	0.181	0.880499	0.0200845	0.49525	SL	NA
BLCA	MOGAT3_346606	MOGAT3	0.02	0.05	0.0411848	0.0723397	0.237857	1.32193	0.306	0.9907	0.0200753	0.240076	SL	NA
BLCA	CDK4_1019	CDK4	0.28	0.35	0.301598	0.374868	0.495435	0.321928	0.181	0.0789277	0.020069	0.49525	SL	NA
BLCA	ZFHX4_79776	ZFHX4	0.05	0.07	0.0390938	0.0735383	0.143504	0.485427	0.375	0.817607	0.0200585	0.145485	SL	NA
BLCA	MRPS18A_55168	MRPS18A	0.72	0.76	0.259954	0.170826	0.338342	0.0780025	0.25	0.617951	0.0200479	0.341566	SL	NA
BLCA	OPN4_94233	OPN4	0.18	0.25	0.114581	0.133238	0.530782	0.473931	0.167	0.321783	0.0200468	0.532447	SL	NA
BLCA	PALB2_79728	PALB2	0.57	0.65	0.259706	0.213186	0.530782	0.189478	0.167	0.332847	0.0199926	0.532447	SL	NA
BLCA	ATOH7_220202	ATOH7	0.03	0.09	0.0570268	0.067856	0.428549	1.58496	0.208	0.188089	0.0199796	0.425157	SL	NA
BLCA	RPF2_84154	RPF2	0.91	0.93	0.0692749	0.0634519	0.15974	0.0313642	0.361	0.807841	0.0199506	0.160284	SL	NA
BLCA	ADH5_128	ADH5	0.02	0.04	0.0165879	0.0365888	0.15974	1	0.361	0.311825	0.019937	0.160284	SL	NA
BLCA	SCGB1D1_10648	SCGB1D1	0.2	0.23	0.176383	0.1932	0.285247	0.201634	0.278	0.722587	0.0199348	0.288171	SL	NA
BLCA	LCE1C_353133	LCE1C	0.55	0.59	0.138726	0.190922	0.338342	0.101283	0.25	0.995	0.0199334	0.341566	SL	NA
BLCA	CHMP4A_29082	CHMP4A	0.02	0.05	0.0779681	0.0381844	0.177243	1.32193	0.347	0.225606	0.0199237	0.177782	SL	NA
BLCA	TNKS1BP1_85456	TNKS1BP1	0.01	0.03	0.0325286	0.0193983	0.102072	1.58496	0.417	0.896299	0.0198983	0.10229	SL	NA
BLCA	WARS2_10352	WARS2	0.33	0.38	0.224916	0.259919	0.428549	0.203533	0.208	0.354649	0.0198888	0.425157	SL	NA
BLCA	BCL2L12_83596	BCL2L12	0.04	0.09	0.0625016	0.0549026	0.367011	1.16993	0.236	0.238669	0.0198881	0.368063	SL	NA
BLCA	KATNB1_10300	KATNB1	0.77	0.88	0.257525	0.196535	0.643563	0.192645	0.125	0.79687	0.0198098	0.642536	SL	NA
BLCA	SLC16A5_9121	SLC16A5	0.27	0.31	0.150294	0.1281	0.311069	0.199309	0.264	0.622186	0.0197951	0.313869	SL	NA
BLCA	HIST1H3J_8356	HIST1H3J	0.08	0.15	0.161848	0.0795547	0.495435	0.906891	0.181	0.542137	0.0197825	0.49525	SL	NA
BLCA	C4A_720	C4A	0.25	0.33	0.185037	0.206426	0.567283	0.400538	0.153	0.938903	0.0197375	0.565643	SL	NA
BLCA	OPALIN_93377	OPALIN	0	0.02	0.0170486	0.0159979	0.0617612	Inf	0.472	0.85471	0.0197101	0.0634937	SL	NA
BLCA	NOL3_8996	NOL3	0.02	0.04	0.0306722	0.141445	0.114719	1	0.403	0.9237	0.0197056	0.114089	SL	NA
BLCA	CPNE7_27132	CPNE7	0.65	0.72	0.116049	0.142035	0.495435	0.147557	0.181	0.42083	0.0196907	0.49525	SL	NA
BLCA	ORC4_5000	ORC4	0.78	0.84	0.180943	0.15226	0.461357	0.106915	0.194	0.73091	0.0196832	0.461054	SL	NA
BLCA	TLR2_7097	TLR2	0.02	0.03	0.0156671	0.0342209	0.0703999	0.584963	0.458	0.618078	0.0196784	0.0711929	SL	NA
BLCA	EIF3K_27335	EIF3K	0.09	0.14	0.142233	0.146424	0.428549	0.63743	0.208	0.68091	0.0196333	0.425157	SL	NA
BLCA	ARMC6_93436	ARMC6	0.39	0.46	0.239381	0.196648	0.530782	0.23816	0.167	0.247401	0.0196122	0.532447	SL	NA
BLCA	GPRIN2_9721	GPRIN2	0.14	0.21	0.174004	0.138278	0.530782	0.584963	0.167	0.904375	0.019601	0.532447	SL	NA
BLCA	TTC13_79573	TTC13	0.01	0.03	0.0468492	0.0252201	0.102072	1.58496	0.417	0.0576746	0.0195817	0.10229	SL	NA
BLCA	CTNNBL1_56259	CTNNBL1	0.89	0.94	0.151636	0.084897	0.367011	0.0788554	0.236	0.41478	0.0195692	0.368063	SL	NA
BLCA	RALGPS1_9649	RALGPS1	0.11	0.2	0.153222	0.121465	0.604919	0.862496	0.139	0.372359	0.019564	0.605239	SL	NA
BLCA	MAPK10_5602	MAPK10	0.04	0.08	0.0966291	0.0903104	0.367011	1	0.236	0.995	0.0195302	0.368063	SL	NA
BLCA	SRI_6717	SRI	0.03	0.05	0.0346768	0.100488	0.0904962	0.736966	0.431	0.995	0.0195268	0.089991	SL	NA
BLCA	PREP_5550	PREP	0.02	0.05	0.0526194	0.0395975	0.196088	1.32193	0.333	0.333927	0.0195206	0.19658	SL	NA
BLCA	ARID3B_10620	ARID3B	0.1	0.17	0.150898	0.14651	0.530782	0.765535	0.167	0.582067	0.0194994	0.532447	SL	NA
BLCA	HSD3B1_3283	HSD3B1	0.11	0.16	0.151645	0.104493	0.428549	0.540568	0.208	0.311962	0.0194977	0.425157	SL	NA
BLCA	OR2A4_79541	OR2A4	0.2	0.25	0.12841	0.204923	0.428549	0.321928	0.208	0.924484	0.0194902	0.425157	SL	NA
BLCA	GDPD1_284161	GDPD1	0.01	0.04	0.0267138	0.0461977	0.128523	2	0.389	0.708734	0.0194752	0.128387	SL	NA
BLCA	OSCAR_126014	OSCAR	0.02	0.06	0.0313158	0.0484106	0.311069	1.58496	0.264	0.0142468	0.0194709	0.313869	SL	NA
BLCA	CHCHD7_79145	CHCHD7	0.01	0.02	0.0111314	0.0188929	0.0469879	1	0.5	0.871079	0.0194564	0.0479952	SL	NA
BLCA	TOMM20L_387990	TOMM20L	0.04	0.09	0.0732828	0.121849	0.397104	1.16993	0.222	0.34977	0.0194376	0.39686	SL	NA
BLCA	NGDN_25983	NGDN	0.17	0.23	0.251293	0.291612	0.461357	0.436099	0.194	0.403216	0.0194367	0.461054	SL	NA
BLCA	MYH6_4624	MYH6	0.01	0.03	0.0291963	0.0370238	0.102072	1.58496	0.417	0.430533	0.0193962	0.10229	SL	NA
BLCA	RBM26_64062	RBM26	0.02	0.05	0.0823542	0.0901668	0.237857	1.32193	0.306	0.47359	0.0193603	0.240076	SL	NA
BLCA	WDTC1_23038	WDTC1	0.24	0.35	0.214227	0.135866	0.683178	0.544321	0.111	0.970667	0.019336	0.683832	SL	NA
BLCA	OSBPL3_26031	OSBPL3	0	0.02	0.0116001	0.046215	0.0904962	Inf	0.431	0.59987	0.0193346	0.089991	SL	NA
BLCA	YPEL4_219539	YPEL4	0.08	0.12	0.10071	0.103023	0.338342	0.584963	0.25	0.643547	0.0192876	0.341566	SL	NA
BLCA	SLC22A11_55867	SLC22A11	0.05	0.09	0.089741	0.153534	0.338342	0.847997	0.25	0.749597	0.0192859	0.341566	SL	NA
BLCA	HARBI1_283254	HARBI1	0.05	0.09	0.0786102	0.0555217	0.311069	0.847997	0.264	0.564908	0.0192796	0.313869	SL	NA
BLCA	UBIAD1_29914	UBIAD1	0.14	0.21	0.288821	0.361882	0.530782	0.584963	0.167	0.671469	0.0192683	0.532447	SL	NA
BLCA	TSC2_7249	TSC2	0.03	0.09	0.172685	0.304801	0.487329	1.58496	0.181	0.570197	0.0192598	0.461154	SL	NA
BLCA	MRFAP1L1_114932	MRFAP1L1	0.01	0.03	0.0290356	0.0187444	0.143504	1.58496	0.375	0.854947	0.0192548	0.145485	SL	NA
BLCA	HEATR5B_54497	HEATR5B	0.09	0.15	0.150993	0.0853543	0.495435	0.736966	0.181	0.545461	0.0192278	0.49525	SL	NA
BLCA	PLAU_5328	PLAU	0.02	0.04	0.0224923	0.0377725	0.0539687	1	0.486	0.540803	0.0192273	0.0556944	SL	NA
BLCA	PRR13_54458	PRR13	0.03	0.05	0.0368273	0.0427368	0.114719	0.736966	0.403	0.679928	0.0192227	0.114089	SL	NA
BLCA	FAM220A_84792	FAM220A	0.07	0.13	0.145644	0.138526	0.461357	0.893085	0.194	0.661414	0.0192117	0.461054	SL	NA
BLCA	IRF5_3663	IRF5	0.04	0.09	0.062142	0.0604042	0.397104	1.16993	0.222	0.130127	0.0192041	0.39686	SL	NA
BLCA	CD14_929	CD14	0.01	0.02	0.0132278	0.0169525	0.102072	1	0.417	0.168579	0.0191614	0.10229	SL	NA
BLCA	ITGA5_3678	ITGA5	0.03	0.06	0.0514297	0.0699182	0.196088	1	0.333	0.695037	0.019142	0.19658	SL	NA
BLCA	SYNGR2_9144	SYNGR2	0.04	0.09	0.050674	0.0604223	0.428549	1.16993	0.208	0.016682	0.019141	0.425157	SL	NA
BLCA	CCDC114_93233	CCDC114	0.15	0.21	0.124123	0.140885	0.495435	0.485427	0.181	0.887869	0.0191387	0.49525	SL	NA
BLCA	SLC25A48_153328	SLC25A48	0.16	0.2	0.202334	0.151575	0.338342	0.321928	-0.25	0.0569489	0.0190713	0.341566	SL	NA
BLCA	LCT_3938	LCT	0.01	0.03	0.0403955	0.0266132	0.15974	1.58496	0.361	0.112984	0.0190623	0.160284	SL	NA
BLCA	IFT81_28981	IFT81	0	0.02	0.0210402	0.0299675	0.128523	Inf	0.389	0.812242	0.0190389	0.128387	SL	NA
BLCA	MRPL40_64976	MRPL40	0.59	0.69	0.271783	0.258377	0.643563	0.225881	0.125	0.705678	0.0190341	0.642536	SL	NA
BLCA	HNRNPC_3183	HNRNPC	0.93	0.95	0.0879318	0.0262318	0.102072	0.0306968	0.417	0.638832	0.0190136	0.10229	SL	NA
BLCA	OR6A2_8590	OR6A2	0.01	0.03	0.0310811	0.0981752	0.102072	1.58496	0.417	0.917255	0.0189544	0.10229	SL	NA
BLCA	TSPAN11_441631	TSPAN11	0.03	0.06	0.0327293	0.0329558	0.216271	1	0.319	0.426254	0.0189412	0.215478	SL	NA
BLCA	PON3_5446	PON3	0.03	0.05	0.0580716	0.0657093	0.177243	0.736966	0.347	0.224288	0.0189296	0.177782	SL	NA
BLCA	HIST1H4D_8360	HIST1H4D	0.06	0.09	0.140758	0.063238	0.311069	0.584963	0.264	0.965826	0.0189166	0.313869	SL	NA
BLCA	HMGA1_3159	HMGA1	0.65	0.68	0.160886	0.148811	0.260831	0.065095	0.292	0.0586455	0.0189089	0.261674	SL	NA
BLCA	ALKBH4_54784	ALKBH4	0.03	0.05	0.0351851	0.106997	0.143504	0.736966	0.375	0.286955	0.0188882	0.145485	SL	NA
BLCA	SAMD8_142891	SAMD8	0.07	0.1	0.124158	0.0693404	0.177243	0.514573	0.347	0.0124421	0.0188468	0.177782	SL	NA
BLCA	VGF_7425	VGF	0.01	0.04	0.0689689	0.0649528	0.237857	2	0.306	0.0400979	0.0188343	0.240076	SL	NA
BLCA	CYHR1_50626	CYHR1	0.11	0.18	0.134888	0.115986	0.530782	0.710493	0.167	0.932409	0.0188328	0.532447	SL	NA
BLCA	MATR3_9782	MATR3	0.17	0.23	0.217886	0.305751	0.495435	0.436099	0.181	0.682049	0.0188313	0.49525	SL	NA
BLCA	IGFLR1_79713	IGFLR1	0.09	0.16	0.130982	0.119076	0.530782	0.830075	0.167	0.0970052	0.0188276	0.532447	SL	NA
BLCA	ATP6V1C1_528	ATP6V1C1	0.79	0.87	0.162235	0.167267	0.567283	0.139163	0.153	0.417281	0.018815	0.565643	SL	NA
BLCA	DLX1_1745	DLX1	0.02	0.04	0.0387638	0.0538555	0.079968	1	0.444	0.867836	0.0188027	0.0807919	SL	NA
BLCA	TP63_8626	TP63	0.41	0.57	0.401022	0.442145	0.764841	0.475338	0.0833	0.00211924	0.018798	0.767823	SL	NA
BLCA	ITGAM_3684	ITGAM	0.01	0.03	0.059876	0.0240176	0.15974	1.58496	0.361	0.308672	0.0187944	0.160284	SL	NA
BLCA	SYT3_84258	SYT3	0.02	0.05	0.0307008	0.0499123	0.196088	1.32193	0.333	0.3638	0.0187924	0.19658	SL	NA
BLCA	HSPH1_10808	HSPH1	0.01	0.04	0.0252979	0.0682281	0.196088	2	0.333	0.678962	0.0187719	0.19658	SL	NA
BLCA	KRTAP4-7_100132476	KRTAP4-7	0.35	0.41	0.158313	0.115006	0.495435	0.228269	0.181	0.3221	0.0186948	0.49525	SL	NA
BLCA	CHRNA7_1139	CHRNA7	0.02	0.05	0.052719	0.0857659	0.196088	1.32193	0.333	0.729021	0.0186826	0.19658	SL	NA
BLCA	USP4_7375	USP4	0.18	0.21	0.1289	0.140879	0.196088	0.222392	0.333	0.993726	0.0186217	0.19658	SL	NA
BLCA	CNNM1_26507	CNNM1	0.04	0.09	0.122224	0.0733564	0.397104	1.16993	0.222	0.429234	0.0186067	0.39686	SL	NA
BLCA	MMP28_79148	MMP28	0.03	0.06	0.100621	0.0935308	0.260831	1	0.292	0.561933	0.0186049	0.261674	SL	NA
BLCA	CTAGE15_441294	CTAGE15	0.06	0.1	0.0663374	0.0837	0.397104	0.736966	0.222	0.400956	0.0185912	0.39686	SL	NA
BLCA	FAM83G_644815	FAM83G	0.01	0.04	0.0403652	0.107914	0.177243	2	0.347	0.881905	0.0185651	0.177782	SL	NA
BLCA	CUX2_23316	CUX2	0.03	0.06	0.0565218	0.0594746	0.311069	1	0.264	0.226899	0.0185645	0.313869	SL	NA
BLCA	MAST2_23139	MAST2	0.06	0.12	0.0779708	0.0784454	0.495435	1	0.181	0.879927	0.0185214	0.49525	SL	NA
BLCA	GCFC2_6936	GCFC2	0.05	0.07	0.0449162	0.086929	0.143504	0.485427	0.375	0.799842	0.0185099	0.145485	SL	NA
BLCA	XPR1_9213	XPR1	0.03	0.05	0.241465	0.28526	0.15974	0.736966	0.361	0.725138	0.0184864	0.160284	SL	NA
[truncated: 181,331 more rows]

## Sheet: C-Annotated GO terms
G	Description	GeneRatio	BgRatio	pvalue	p.adjust	qvalue	geneID	Count	GI type
GO:0001889	liver development	25/1832	35/3257	0.0475982	0.99996	0.99996	CCDC40/RB1CC1/SMAD3/TNFAIP3/HMOX1/GLI3/IGF2R/NKX2-8/PTN/FBXW7/RGN/ATP7A/TYMS/ARF6/JARID2/PHF2/PROX1/CLDN1/ZIC3/ELK1/IL6/CITED2/EZH2/TGFBR3/UPB1	25	SL
GO:0001893	maternal placenta development	6/1832	6/3257	0.0315564	0.99996	0.99996	LIF/PTN/EPOR/STC2/CITED2/PARP2	6	SL
GO:0001914	regulation of T cell mediated cytotoxicity	10/1832	10/3257	0.00313615	0.99996	0.99996	IL23R/B2M/KLRD1/MR1/CD1A/AZGP1/HLA-F/PPP3CB/LILRB1/XCL1	10	SL
GO:0001916	positive regulation of T cell mediated cytotoxicity	7/1832	7/3257	0.0177244	0.99996	0.99996	IL23R/B2M/MR1/CD1A/AZGP1/HLA-F/XCL1	7	SL
GO:0002251	organ or tissue specific immune response	6/1832	6/3257	0.0315564	0.99996	0.99996	CD160/TREX1/IL4/IL6/RNASE2/XCL1	6	SL
GO:0002381	immunoglobulin production involved in immunoglobulin-mediated immune response	15/1832	19/3257	0.0352268	0.99996	0.99996	MSH6/B2M/TNFSF13/HLA-DQB2/IL4/TP53BP1/TRAF3IP2/BATF/EXO1/HLA-DPB1/IL2/SLC15A4/BTK/CD40LG/XCL1	15	SL
GO:0002762	negative regulation of myeloid leukocyte differentiation	9/1832	10/3257	0.0276508	0.99996	0.99996	LYN/TOB2/FBXW7/IL4/UBASH3B/GPR55/ZBTB46/LILRB1/PIK3R1	9	SL
GO:0002821	positive regulation of adaptive immune response	17/1832	22/3257	0.034699	0.99996	0.99996	EIF2AK4/IL23R/RIPK2/B2M/TNFSF13/HPX/MR1/C3/CD1A/IL4/TP53BP1/AZGP1/HLA-F/IL2/IL6/BTK/XCL1	17	SL
GO:0002824	positive regulation of adaptive immune response based on somatic recombination of immune receptors built from immunoglobulin superfamily domains	16/1832	21/3257	0.0489556	0.99996	0.99996	IL23R/RIPK2/B2M/TNFSF13/HPX/MR1/C3/CD1A/IL4/TP53BP1/AZGP1/HLA-F/IL2/IL6/BTK/XCL1	16	SL
GO:0006047	UDP-N-acetylglucosamine metabolic process	6/1832	6/3257	0.0315564	0.99996	0.99996	GNPDA1/GNPDA2/SLC35A3/GNE/GFPT2/UAP1	6	SL
GO:0006084	acetyl-CoA metabolic process	6/1832	6/3257	0.0315564	0.99996	0.99996	TDO2/AASS/DLD/DLAT/PDHA1/ACSS1	6	SL
GO:0006497	protein lipidation	20/1832	26/3257	0.0239545	0.99996	0.99996	MBOAT4/RB1CC1/ZDHHC17/ALOX12B/HHATL/ATG13/ZDHHC20/ZDHHC5/ATG101/ZDHHC4/UGCG/GPAA1/MAP6D1/PIGK/PIGZ/ZDHHC1/ZDHHC23/ZDHHC22/CWH43/PPM1A	20	SL
GO:0007031	peroxisome organization	7/1832	7/3257	0.0177244	0.99996	0.99996	PEX2/HACL1/ABCD2/SEC16B/PEX11G/PEX12/PEX16	7	SL
GO:0007093	mitotic cell cycle checkpoint signaling	18/1832	24/3257	0.0466235	0.99996	0.99996	PIDD1/TREX1/CHMP4C/CRADD/MAD1L1/MDM2/PBK/RAD50/GIGYF2/HASPIN/NEK11/BRCC3/FOXN3/MUS81/NABP1/BRSK1/CDKN1B/PML	18	SL
GO:0007260	tyrosine phosphorylation of STAT protein	15/1832	19/3257	0.0352268	0.99996	0.99996	IL23R/LYN/ERBB4/LIF/GGNBP2/GHR/HPX/FGFR3/IL20/FYN/GH2/IL4/FER/IL2/IL6	15	SL
GO:0007600	sensory perception	129/1832	193/3257	0.00128426	0.99996	0.99996	ABLIM1/ANO1/BBS2/GNAT3/OR52E4/OR6C76/PDE6C/PPIP5K2/TAS2R38/TAS2R46/TAS2R50/TIMP3/ASIC3/B2M/COL11A1/CST1/OR2C3/OR4K2/PPT1/RIMS1/CACNA1D/KCNA1/OR2A5/OR2D2/OR2V1/OR4P4/OR5J2/P2RX4/SCN1A/SLC26A4/TSPEAR/ARL6/ARRB2/ATP6V0A4/CHRNA7/CLRN3/EPYC/NRL/OR10AG1/OR4C3/OR4D10/OR5A2/OR5AU1/OR5B21/OR5B3/OR5D16/OR6Q1/OR9A4/OR9G1/OR9I1/SIX6/SOX14/TMPRSS3/BARHL1/OR51Q1/OR52A1/OR6Y1/PROK2/TFAP2A/WDR36/ABCC6/ATXN7/B3GN…	129	SL
GO:0007605	sensory perception of sound	24/1832	33/3257	0.038642	0.99996	0.99996	PPIP5K2/COL11A1/CACNA1D/SLC26A4/TSPEAR/ATP6V0A4/CLRN3/EPYC/TMPRSS3/BARHL1/TFAP2A/FBXO11/ALDH7A1/CHRNB2/GRAP/SRRM4/TMC2/CDKN1B/CNTN5/GSDME/DDIT3/MARVELD2/MKKS/PKHD1L1	24	SL
GO:0007606	sensory perception of chemical stimulus	64/1832	96/3257	0.022654	0.99996	0.99996	GNAT3/OR52E4/OR6C76/TAS2R38/TAS2R46/TAS2R50/ASIC3/B2M/CST1/OR2C3/OR4K2/OR2A5/OR2D2/OR2V1/OR4P4/OR5J2/OR10AG1/OR4C3/OR4D10/OR5A2/OR5AU1/OR5B21/OR5B3/OR5D16/OR6Q1/OR9A4/OR9G1/OR9I1/OR51Q1/OR52A1/OR6Y1/B3GNT2/OR13D1/OR13F1/OR10J3/OR1M1/OR2T6/OR6C75/OR6P1/OR8D1/OR9A2/VN1R1/AZGP1/OR10A2/OR2B6/OR2C1/OR4D6/OR4M1/OR52H1/OR6C68/OR8B3/OR8B8/OR8H1/VN1R4/MKKS/OR10H4/OR5AK2/OR8J1/GPR148/OR4A16/OR5B2/OR5D18/OR…	64	SL
GO:0007608	sensory perception of smell	55/1832	82/3257	0.028364	0.99996	0.99996	OR52E4/OR6C76/B2M/OR2C3/OR4K2/OR2A5/OR2D2/OR2V1/OR4P4/OR5J2/OR10AG1/OR4C3/OR4D10/OR5A2/OR5AU1/OR5B21/OR5B3/OR5D16/OR6Q1/OR9A4/OR9G1/OR9I1/OR51Q1/OR52A1/OR6Y1/B3GNT2/OR13D1/OR13F1/OR10J3/OR1M1/OR2T6/OR6C75/OR6P1/OR8D1/OR9A2/OR10A2/OR2B6/OR2C1/OR4D6/OR4M1/OR52H1/OR6C68/OR8B3/OR8B8/OR8H1/MKKS/OR10H4/OR5AK2/OR8J1/GPR148/OR4A16/OR5B2/OR5D18/OR5W2/OR6C65	55	SL
GO:0009435	NAD biosynthetic process	6/1832	6/3257	0.0315564	0.99996	0.99996	NMRK2/ASPDH/NUDT12/QPRT/NADSYN1/NAMPT	6	SL
GO:0009593	detection of chemical stimulus	61/1832	90/3257	0.0157476	0.99996	0.99996	GNAT3/LY96/OR52E4/OR6C76/TAS2R38/TAS2R46/TAS2R50/ASIC3/CST1/OR2C3/OR4K2/OR2A5/OR2D2/OR2V1/OR4P4/OR5J2/SSC5D/OR10AG1/OR4C3/OR4D10/OR5A2/OR5AU1/OR5B21/OR5B3/OR5D16/OR6Q1/OR9A4/OR9G1/OR9I1/OR51Q1/OR52A1/OR6Y1/OR13D1/OR13F1/OR10J3/OR1M1/OR2T6/OR6C75/OR6P1/OR8D1/OR9A2/AZGP1/OR10A2/OR2B6/OR2C1/OR4D6/OR4M1/OR52H1/OR6C68/OR8B3/OR8B8/OR8H1/OR10H4/OR5AK2/OR8J1/GPR148/OR4A16/OR5B2/OR5D18/OR5W2/OR6C65	61	SL
GO:0009914	hormone transport	37/1832	52/3257	0.0190757	0.99996	0.99996	ANO1/LYN/PPP3CA/LIF/LRRC8A/TACR2/FAM3D/GPER1/HCAR2/ILDR1/NR1D1/SMAD4/CPE/NDUFAF2/REST/CCKAR/IL1RN/KDM5B/TMF1/CD38/EIPR1/FGF23/RAB11FIP2/TNFSF11/TTR/VIP/FOXO1/HMGN3/PFKL/SELENOM/SNX19/GHRHR/IL6/NMB/PPP3CB/SMAD2/BTK	37	SL
GO:0010466	negative regulation of peptidase activity	39/1832	56/3257	0.0271177	0.99996	0.99996	TIMP3/WFDC13/CD109/CRIM1/CST1/HRG/SERPINB10/SPINK4/CARD8/PROS1/SPINT2/ARRB2/CST9L/SERPINA12/SPINK8/SPINT4/WFIKKN1/CSTB/KLF4/C3/CSTL1/DHCR24/PSMF1/RECK/RPS6KA3/SERPINB8/SERPINI2/SNCA/WFDC1/A2ML1/AHSG/MMP9/NLRP7/SH3RF1/WFDC10B/WFDC11/WFDC2/CARD18/CRYAB	39	SL
GO:0010573	vascular endothelial growth factor production	8/1832	8/3257	0.00995294	0.99996	0.99996	NDRG2/SULF1/EIF2AK3/NOX1/ADAMTS3/C3/ARNT/IL6	8	SL
GO:0010574	regulation of vascular endothelial growth factor production	7/1832	7/3257	0.0177244	0.99996	0.99996	NDRG2/SULF1/EIF2AK3/NOX1/C3/ARNT/IL6	7	SL
GO:0010575	positive regulation of vascular endothelial growth factor production	6/1832	6/3257	0.0315564	0.99996	0.99996	SULF1/EIF2AK3/NOX1/C3/ARNT/IL6	6	SL
GO:0010942	positive regulation of cell death	95/1832	145/3257	0.0127426	0.99996	0.99996	ATG9A/CASP6/CD160/ITGA6/LYN/NSMAF/RIPK2/TIMP3/CTLA4/HMOX1/HRG/ITGB2/KCNK2/MAP2K7/NUPR1/PIDD1/TNFSF10/GPER1/GSK3B/HCAR2/HEBP2/IGF2R/MLLT11/MSX2/PNMA2/RBCK1/SMAD4/ARRB2/CIDEB/CRADD/FBXW7/LCK/MMP3/MOAP1/REST/SAV1/ACER2/BMP2/EPHA7/GADD45A/IGFBP3/NCOA1/NOX1/PHLDA1/TFAP2A/B4GALT1/CALCR/FAP/HDAC6/ITGAM/MAP2K6/RIPK1/SLC6A13/TFAP4/TP53INP1/TRIM13/CCAR2/CDK19/CDK5/DAPK3/DDR2/DEDD2/FOXO1/FYN/HBZ/MAGED1/NFAT…	95	SL
GO:0010951	negative regulation of endopeptidase activity	39/1832	56/3257	0.0271177	0.99996	0.99996	TIMP3/WFDC13/CD109/CRIM1/CST1/HRG/SERPINB10/SPINK4/CARD8/PROS1/SPINT2/ARRB2/CST9L/SERPINA12/SPINK8/SPINT4/WFIKKN1/CSTB/KLF4/C3/CSTL1/DHCR24/PSMF1/RECK/RPS6KA3/SERPINB8/SERPINI2/SNCA/WFDC1/A2ML1/AHSG/MMP9/NLRP7/SH3RF1/WFDC10B/WFDC11/WFDC2/CARD18/CRYAB	39	SL
GO:0019233	sensory perception of pain	18/1832	23/3257	0.0243422	0.99996	0.99996	ANO1/ASIC3/KCNA1/P2RX4/SCN1A/ARRB2/PROK2/VIP/CDK5/CHRNB2/FYN/KCND2/MAPK3/OXT/MME/NTRK1/ZFHX2/EDNRB	18	SL
GO:0019882	antigen processing and presentation	18/1832	23/3257	0.0243422	0.99996	0.99996	B2M/CTSL/TAPBPL/TREX1/ERAP2/AP3B1/FGL2/MR1/CD1A/CD68/HLA-DQB2/RAB32/AZGP1/CTSD/ERAP1/HLA-DPB1/HLA-F/RAB3C	18	SL
GO:0019883	antigen processing and presentation of endogenous antigen	6/1832	6/3257	0.0315564	0.99996	0.99996	B2M/ERAP2/CD1A/AZGP1/ERAP1/HLA-F	6	SL
GO:0032691	negative regulation of interleukin-1 beta production	8/1832	8/3257	0.00995294	0.99996	0.99996	TNFAIP3/CARD8/ARRB2/CD33/NLRP7/PML/ZC3H12A/CARD18	8	SL
GO:0032692	negative regulation of interleukin-1 production	8/1832	8/3257	0.00995294	0.99996	0.99996	TNFAIP3/CARD8/ARRB2/CD33/NLRP7/PML/ZC3H12A/CARD18	8	SL
GO:0035825	homologous recombination	8/1832	9/3257	0.0448755	0.99996	0.99996	RAD54B/RAD50/RNF212/C14orf39/DMC1/MUS81/TOP2B/NUCKS1	8	SL
GO:0042157	lipoprotein metabolic process	25/1832	35/3257	0.0475982	0.99996	0.99996	MBOAT4/RB1CC1/ZDHHC17/ALOX12B/PPT1/APOLD1/HHATL/ATG13/ZDHHC20/ZDHHC5/APOL2/ATG101/ZDHHC4/UGCG/GPAA1/MAP6D1/PIGK/PIGZ/ABHD10/CTSD/ZDHHC1/ZDHHC23/ZDHHC22/CWH43/PPM1A	25	SL
GO:0042158	lipoprotein biosynthetic process	20/1832	26/3257	0.0239545	0.99996	0.99996	MBOAT4/RB1CC1/ZDHHC17/ALOX12B/HHATL/ATG13/ZDHHC20/ZDHHC5/ATG101/ZDHHC4/UGCG/GPAA1/MAP6D1/PIGK/PIGZ/ZDHHC1/ZDHHC23/ZDHHC22/CWH43/PPM1A	20	SL
GO:0042509	regulation of tyrosine phosphorylation of STAT protein	14/1832	17/3257	0.0232461	0.99996	0.99996	IL23R/LYN/ERBB4/LIF/GGNBP2/GHR/HPX/FGFR3/IL20/FYN/GH2/IL4/IL2/IL6	14	SL
GO:0042531	positive regulation of tyrosine phosphorylation of STAT protein	13/1832	16/3257	0.0347642	0.99996	0.99996	IL23R/LYN/ERBB4/LIF/GHR/HPX/FGFR3/IL20/FYN/GH2/IL4/IL2/IL6	13	SL
GO:0043124	negative regulation of I-kappaB kinase/NF-kappaB signaling	9/1832	10/3257	0.0276508	0.99996	0.99996	TNFAIP3/CARD8/NR1D1/TANK/OPTN/RIPK1/NLRX1/ZC3H12A/PPM1A	9	SL
GO:0043154	negative regulation of cysteine-type endopeptidase activity involved in apoptotic process	8/1832	9/3257	0.0448755	0.99996	0.99996	ARRB2/KLF4/DHCR24/RPS6KA3/SNCA/MMP9/SH3RF1/CRYAB	8	SL
GO:0043281	regulation of cysteine-type endopeptidase activity involved in apoptotic process	24/1832	33/3257	0.038642	0.99996	0.99996	SMAD3/PIDD1/TNFSF10/CARD8/GPER1/ARRB2/CRADD/EIF2AK3/LCK/REST/ACER2/EPHA7/KLF4/TFAP4/DHCR24/RPS6KA3/SNCA/CTSD/MMP9/SH3RF1/SLC22A2/ANP32B/PML/CRYAB	24	SL
GO:0044321	response to leptin	6/1832	6/3257	0.0315564	0.99996	0.99996	BBS2/NR1D1/FGF23/UGCG/PID1/MKKS	6	SL
GO:0045671	negative regulation of osteoclast differentiation	7/1832	7/3257	0.0177244	0.99996	0.99996	TOB2/FBXW7/IL4/UBASH3B/GPR55/LILRB1/PIK3R1	7	SL
GO:0045930	negative regulation of mitotic cell cycle	25/1832	35/3257	0.0475982	0.99996	0.99996	PIDD1/TREX1/BTG4/CHMP4C/CRADD/MAD1L1/MDM2/PBK/RAD50/ANGEL2/GIGYF2/YTHDC2/HASPIN/KLF4/NEK11/BRCC3/FOXN3/MUS81/NABP1/BRSK1/CDKN1B/GJC2/EZH2/JADE1/PML	25	SL
GO:0046349	amino sugar biosynthetic process	6/1832	6/3257	0.0315564	0.99996	0.99996	GNPDA1/NANP/GNPDA2/GNE/GFPT2/UAP1	6	SL
GO:0046697	decidualization	6/1832	6/3257	0.0315564	0.99996	0.99996	LIF/PTN/EPOR/STC2/CITED2/PARP2	6	SL
GO:0046879	hormone secretion	36/1832	51/3257	0.0247533	0.99996	0.99996	ANO1/LYN/PPP3CA/LIF/LRRC8A/TACR2/FAM3D/GPER1/HCAR2/ILDR1/NR1D1/SMAD4/CPE/NDUFAF2/REST/CCKAR/IL1RN/KDM5B/TMF1/CD38/EIPR1/FGF23/RAB11FIP2/TNFSF11/VIP/FOXO1/HMGN3/PFKL/SELENOM/SNX19/GHRHR/IL6/NMB/PPP3CB/SMAD2/BTK	36	SL
GO:0046916	cellular transition metal ion homeostasis	14/1832	17/3257	0.0232461	0.99996	0.99996	SLC40A1/CYB561/HMOX1/SMAD4/HPX/LCK/ABCB6/ATP7A/MT1X/AP3B1/IREB2/HEPH/SLC30A9/HEPHL1	14	SL
GO:0048013	ephrin receptor signaling pathway	10/1832	11/3257	0.0168997	0.99996	0.99996	LYN/EPHA8/KALRN/EPHA10/EPHA7/EPHB6/FYN/MMP9/NTRK1/RASA1	10	SL
GO:0050877	nervous system process	185/1832	303/3257	0.0431284	0.99996	0.99996	ABLIM1/ANO1/BBS2/EIF2AK4/GNAT3/NOS3/OR52E4/OR6C76/PDE6C/PPIP5K2/PPP3CA/SPG11/TAS2R38/TAS2R46/TAS2R50/TIMP3/ASIC3/B2M/COL11A1/CST1/KCNK2/OR2C3/OR4K2/PPT1/RIMS1/TACR2/TYMP/BCHE/CACNA1D/CBR3/DLGAP2/EP300/GPER1/GSK3B/KCNA1/OR2A5/OR2D2/OR2V1/OR4P4/OR5J2/P2RX4/PTN/SCN1A/SLC26A4/STAC3/SYT11/TSPEAR/ARL6/ARRB2/ATP6V0A4/CHRNA7/CLRN3/EIF2AK3/EPYC/GLRA3/NRL/OR10AG1/OR4C3/OR4D10/OR5A2/OR5AU1/OR5B21/OR5B3/OR5D…	185	SL
GO:0050906	detection of stimulus involved in sensory perception	69/1832	100/3257	0.00551455	0.99996	0.99996	ANO1/GNAT3/OR52E4/OR6C76/TAS2R38/TAS2R46/TAS2R50/ASIC3/COL11A1/CST1/OR2C3/OR4K2/KCNA1/OR2A5/OR2D2/OR2V1/OR4P4/OR5J2/SCN1A/ARRB2/OR10AG1/OR4C3/OR4D10/OR5A2/OR5AU1/OR5B21/OR5B3/OR5D16/OR6Q1/OR9A4/OR9G1/OR9I1/OR51Q1/OR52A1/OR6Y1/CCDC66/OR13D1/OR13F1/FYN/OR10J3/OR1M1/OR2T6/OR6C75/OR6P1/OR8D1/OR9A2/TMC2/AZGP1/OR10A2/OR2B6/OR2C1/OR4D6/OR4M1/OR52H1/OR6C68/OR8B3/OR8B8/OR8H1/MKKS/NTRK1/OR10H4/OR5AK2/OR8J1…	69	SL
GO:0050907	detection of chemical stimulus involved in sensory perception	59/1832	85/3257	0.00819368	0.99996	0.99996	GNAT3/OR52E4/OR6C76/TAS2R38/TAS2R46/TAS2R50/ASIC3/CST1/OR2C3/OR4K2/OR2A5/OR2D2/OR2V1/OR4P4/OR5J2/OR10AG1/OR4C3/OR4D10/OR5A2/OR5AU1/OR5B21/OR5B3/OR5D16/OR6Q1/OR9A4/OR9G1/OR9I1/OR51Q1/OR52A1/OR6Y1/OR13D1/OR13F1/OR10J3/OR1M1/OR2T6/OR6C75/OR6P1/OR8D1/OR9A2/AZGP1/OR10A2/OR2B6/OR2C1/OR4D6/OR4M1/OR52H1/OR6C68/OR8B3/OR8B8/OR8H1/OR10H4/OR5AK2/OR8J1/GPR148/OR4A16/OR5B2/OR5D18/OR5W2/OR6C65	59	SL
GO:0050911	detection of chemical stimulus involved in sensory perception of smell	52/1832	76/3257	0.0192111	0.99996	0.99996	OR52E4/OR6C76/OR2C3/OR4K2/OR2A5/OR2D2/OR2V1/OR4P4/OR5J2/OR10AG1/OR4C3/OR4D10/OR5A2/OR5AU1/OR5B21/OR5B3/OR5D16/OR6Q1/OR9A4/OR9G1/OR9I1/OR51Q1/OR52A1/OR6Y1/OR13D1/OR13F1/OR10J3/OR1M1/OR2T6/OR6C75/OR6P1/OR8D1/OR9A2/OR10A2/OR2B6/OR2C1/OR4D6/OR4M1/OR52H1/OR6C68/OR8B3/OR8B8/OR8H1/OR10H4/OR5AK2/OR8J1/GPR148/OR4A16/OR5B2/OR5D18/OR5W2/OR6C65	52	SL
GO:0050954	sensory perception of mechanical stimulus	30/1832	41/3257	0.0189757	0.99996	0.99996	PPIP5K2/ASIC3/COL11A1/CACNA1D/KCNA1/P2RX4/SCN1A/SLC26A4/TSPEAR/ATP6V0A4/CLRN3/EPYC/TMPRSS3/BARHL1/TFAP2A/FBXO11/ALDH7A1/CHRNB2/FYN/GRAP/SRRM4/TMC2/CDKN1B/CNTN5/GSDME/DDIT3/MARVELD2/MKKS/NTRK1/PKHD1L1	30	SL
GO:0051606	detection of stimulus	80/1832	120/3257	0.0115472	0.99996	0.99996	ANO1/GNAT3/LY96/NPFFR2/OR52E4/OR6C76/PDE6C/TAS2R38/TAS2R46/TAS2R50/ASIC3/COL11A1/CST1/OR2C3/OR4K2/KCNA1/OR2A5/OR2D2/OR2V1/OR4P4/OR5J2/SCN1A/SSC5D/ARRB2/OR10AG1/OR4C3/OR4D10/OR5A2/OR5AU1/OR5B21/OR5B3/OR5D16/OR6Q1/OR9A4/OR9G1/OR9I1/OR51Q1/OR52A1/OR6Y1/CCDC66/CDHR2/FAP/OR13D1/OR13F1/RS1/FOXF1/FYN/GNGT2/OR10J3/OR1M1/OR2T6/OR6C75/OR6P1/OR8D1/OR9A2/TMC2/AZGP1/OR10A2/OR2B6/OR2C1/OR4D6/OR4M1/OR52H1/OR6C6…	80	SL
GO:0052547	regulation of peptidase activity	61/1832	91/3257	0.0219645	0.99996	0.99996	LYN/RIPK2/SMAD3/TIMP3/WFDC13/CD109/CRIM1/CST1/HRG/PIDD1/SERPINB10/SPINK4/TNFSF10/CARD8/GPER1/PROS1/SPINT2/TANK/ARRB2/CIDEB/CRADD/CST9L/EIF2AK3/LCK/REST/SERPINA12/SPINK8/SPINT4/ACER2/EPHA7/WFIKKN1/CSTB/KLF4/NRDC/TFAP4/C3/CSTL1/DHCR24/FYN/PSMF1/RECK/RPS6KA3/SERPINB8/SERPINI2/SNCA/WFDC1/A2ML1/AHSG/CTSD/MMP9/NLRP7/RCN3/SH3RF1/SLC22A2/WFDC10B/WFDC11/ANP32B/PML/WFDC2/CARD18/CRYAB	61	SL
GO:0052548	regulation of endopeptidase activity	59/1832	86/3257	0.0119866	0.99996	0.99996	LYN/RIPK2/SMAD3/TIMP3/WFDC13/CD109/CRIM1/CST1/HRG/PIDD1/SERPINB10/SPINK4/TNFSF10/CARD8/GPER1/PROS1/SPINT2/ARRB2/CIDEB/CRADD/CST9L/EIF2AK3/LCK/REST/SERPINA12/SPINK8/SPINT4/ACER2/EPHA7/WFIKKN1/CSTB/KLF4/NRDC/TFAP4/C3/CSTL1/DHCR24/FYN/PSMF1/RECK/RPS6KA3/SERPINB8/SERPINI2/SNCA/WFDC1/A2ML1/AHSG/CTSD/MMP9/NLRP7/SH3RF1/SLC22A2/WFDC10B/WFDC11/ANP32B/PML/WFDC2/CARD18/CRYAB	59	SL
GO:0061008	hepaticobiliary system development	26/1832	36/3257	0.0360223	0.99996	0.99996	CCDC40/RB1CC1/SMAD3/TNFAIP3/HMOX1/GLI3/IGF2R/NKX2-8/PTN/FBXW7/RGN/ATP7A/TYMS/ARF6/JARID2/PHF2/PROX1/CLDN1/SOX17/ZIC3/ELK1/IL6/CITED2/EZH2/TGFBR3/UPB1	26	SL
GO:0090501	RNA phosphodiester bond hydrolysis	16/1832	20/3257	0.0242022	0.99996	0.99996	PIWIL1/YBEY/ERN2/NUDT12/RNASE1/ANGEL2/DCP2/EXOG/RNASET2/CSTF2/AZGP1/ENDOU/EXO1/RNASE2/PAN2/ZC3H12A	16	SL
GO:0140352	export from cell	110/1832	173/3257	0.0267793	0.99996	0.99996	ANO1/CTAGE1/LYN/PPP3CA/RAB3IP/SCFD2/SEC24A/SLC40A1/SLC4A8/ATP2B1/CLNK/FES/HMOX1/ITGB2/LIF/LRRC8A/PPT1/RIMS1/SCG2/TACR2/TNFAIP2/FAM3D/GPER1/GSK3B/HCAR2/HYAL3/ILDR1/MON1A/NR1D1/P2RX4/SMAD4/SYT11/SYTL3/TMEM79/CADPS2/CPE/NDUFAF2/PRKCB/REST/SAA1/SDCBP/STXBP6/BMP2/CCKAR/CHRNB4/IL1RN/KDM5B/RAB21/TMF1/AP1G1/ARF6/ATP1B1/CACNB2/CD33/CD38/EIPR1/FGF23/ITGAM/LIN7C/MAP2K6/RAB11FIP2/SYNGR3/SYTL5/TNFSF11/VIP/ARH…	110	SL
GO:0150077	regulation of neuroinflammatory response	8/1832	9/3257	0.0448755	0.99996	0.99996	NUPR1/NR1D1/SYT11/MMP3/IL4/IL6/MMP9/STAP1	8	SL
GO:1901387	positive regulation of voltage-gated calcium channel activity	8/1832	9/3257	0.0448755	0.99996	0.99996	PPP3CA/PPP3R1/STAC3/CACNB2/CDK5/STAC/PPP3CB/STAC2	8	SL
GO:1901985	positive regulation of protein acetylation	6/1832	6/3257	0.0315564	0.99996	0.99996	TADA2B/LIF/SMAD4/CAMK1/KAT2A/PML	6	SL
GO:1990823	response to leukemia inhibitory factor	22/1832	29/3257	0.0232299	0.99996	0.99996	ABCG4/EIF4A2/ILDR1/KDM5B/TLE4/B3GNT2/EFHC2/JARID2/KLF4/MCF2/NEFH/SMAD7/TNFSF11/MRAS/PAX6/PRDM5/SOX17/FGF4/GFPT2/INA/PML/SNX10	22	SL
GO:1990830	cellular response to leukemia inhibitory factor	22/1832	29/3257	0.0232299	0.99996	0.99996	ABCG4/EIF4A2/ILDR1/KDM5B/TLE4/B3GNT2/EFHC2/JARID2/KLF4/MCF2/NEFH/SMAD7/TNFSF11/MRAS/PAX6/PRDM5/SOX17/FGF4/GFPT2/INA/PML/SNX10	22	SL
GO:2000116	regulation of cysteine-type endopeptidase activity	29/1832	38/3257	0.00815454	0.99996	0.99996	RIPK2/SMAD3/CST1/PIDD1/TNFSF10/CARD8/GPER1/ARRB2/CIDEB/CRADD/EIF2AK3/LCK/REST/ACER2/EPHA7/KLF4/TFAP4/DHCR24/FYN/RPS6KA3/SNCA/CTSD/MMP9/SH3RF1/SLC22A2/ANP32B/PML/CARD18/CRYAB	29	SL
GO:2000117	negative regulation of cysteine-type endopeptidase activity	11/1832	12/3257	0.0102579	0.99996	0.99996	CST1/CARD8/ARRB2/KLF4/DHCR24/RPS6KA3/SNCA/MMP9/SH3RF1/CARD18/CRYAB	11	SL
GO:1903900	regulation of viral life cycle	29/1676	35/3257	0.000106075	0.374015	0.373719	AICDA/BST2/FKBP6/RAD23A/TOP2B/APOBEC3A/APOBEC3C/KPNA2/VPS4A/FURIN/PTX3/OAS3/TMEM39A/TRIM62/VAPB/ADARB1/APOBEC3F/CLEC4G/GBP7/SNX3/TRIML1/INPP5K/TRIM8/CXCL8/MORC2/OAS1/PROX1/TRIM15/TRIM27	29	AL
GO:1902531	regulation of intracellular signal transduction	202/1676	333/3257	0.000231476	0.374015	0.373719	ARFGEF2/BST2/CAV3/GARNL3/HTT/JMJD8/KSR1/MAPK1/MEF2C/PLA2G2A/PLK3/RAP1GAP/TRIM44/ALKAL1/CAMTA1/GPD1L/PRDM15/SLC38A9/AKR1C3/BAG4/CCL7/CHP2/ERN2/ETAA1/F11R/GPR37L1/IKBKG/ITGAV/MTDH/MYOZ2/NUAK2/PBK/PDE4A/PDPK1/PPP3CC/PRDM11/PRDX2/PRKCB/RASIP1/STK39/TAF9/TIAL1/TRAF6/TXNDC12/WDR83/ADRA2A/ARFGAP1/ARFGEF3/ARHGEF2/ATAD5/BMP7/CAVIN4/CCR1/CHRNA10/CLU/CSF1/CYTH2/CYTH3/DAPK2/DCN/DENND4A/DGKQ/ENDOG/ESR1/GPER1/…	202	AL
GO:0050792	regulation of viral process	31/1676	39/3257	0.000267745	0.374015	0.373719	AICDA/BST2/FKBP6/RAD23A/TOP2B/APOBEC3A/APOBEC3C/KPNA2/TRIM13/VPS4A/FURIN/PTX3/OAS3/TMEM39A/TRIM62/VAPB/ADARB1/APOBEC3F/CLEC4G/GBP7/SNX3/TRIML1/INPP5K/TRIM8/CXCL8/MORC2/OAS1/PROX1/RAB7A/TRIM15/TRIM27	31	AL
GO:0048584	positive regulation of response to stimulus	245/1676	412/3257	0.000294261	0.374015	0.373719	BST2/DTX3L/FBXO38/HTT/JMJD8/KSR1/MAPK1/MEF2C/MRAP/MYMK/NEDD9/PLA2G2A/SELENON/SPIN1/SRARP/TRIM44/ALKAL1/C3/CAMTA1/FBXL15/PRDM15/SLC38A9/THBS4/AKR1C3/AZU1/BAG4/BCL7C/CCL7/CHP2/ERN2/F11R/GPR37L1/GRB10/IKBKG/IL4R/ITGAV/KLF2/MTDH/PBK/PHF10/PPP3CC/PRDX2/PRKCB/STAT5B/STK39/TAF9/TIAL1/TRAF6/ACOX2/ACVRL1/ADRA2A/ATAD5/BAK1/BMP7/CCR1/CDKN2AIP/CLU/CMTM3/CNTN2/COL1A1/CSF1/DAPK2/DCN/EDN2/ENDOG/G0S2/GATA1/GDF5/…	245	AL
GO:0000003	reproduction	169/1676	275/3257	0.000315305	0.374015	0.373719	AFP/ALPL/COL16A1/GK2/SIRT7/SPANXB1/SPIN1/SRD5A1/STAG2/UTF1/C3/CFAP52/MEA1/SPATA2/STAG1/ACSBG2/ACTL9/AKR1C3/APOL2/CALR3/EPOR/FKBP6/FOXF2/FZR1/GRHL2/HSPA1L/IL4R/KLF1/LHX1/NEK2/OSGIN2/PAEP/PRKACA/RNF17/SIRT2/STAT5B/STAU2/SYCE2/TFAP2C/TIAL1/TOP2B/ADRA2A/AFF4/AGFG1/BAK1/BMP7/CCDC40/CDC25B/CRH/CRTAP/CSF1/DDR1/EGR1/ESR1/FAM209A/FAM209B/FUT7/GATA1/GPX4/HEXA/IGF1R/IHH/IQCG/JAG1/LY6K/MAP3K4/NPHP4/NPPC/NR0B…	169	AL
GO:0022414	reproductive process	168/1676	274/3257	0.000387197	0.382745	0.382442	AFP/ALPL/COL16A1/GK2/SIRT7/SPANXB1/SPIN1/SRD5A1/STAG2/UTF1/C3/CFAP52/MEA1/SPATA2/STAG1/ACSBG2/ACTL9/AKR1C3/APOL2/CALR3/EPOR/FKBP6/FOXF2/FZR1/GRHL2/HSPA1L/IL4R/KLF1/LHX1/NEK2/OSGIN2/PAEP/PRKACA/RNF17/SIRT2/STAT5B/STAU2/SYCE2/TFAP2C/TIAL1/TOP2B/ADRA2A/AFF4/AGFG1/BAK1/BMP7/CCDC40/CDC25B/CRH/CRTAP/CSF1/DDR1/EGR1/ESR1/FAM209A/FAM209B/FUT7/GATA1/GPX4/IGF1R/IHH/IQCG/JAG1/LY6K/MAP3K4/NPHP4/NPPC/NR0B1/PSG…	168	AL
GO:0019058	viral life cycle	52/1676	74/3257	0.000686325	0.548999	0.548565	AICDA/BST2/SLC10A1/TPCN1/F11R/FKBP6/ITGAV/RAD23A/TOP2B/APOBEC3A/APOBEC3C/HSPA8/ITCH/KPNA2/LRRC15/NECTIN4/SIVA1/SLC52A2/VPS4A/VPS4B/VTA1/FURIN/PTX3/CR2/CTSL/GPR15/ITGA2/OAS3/TMEM39A/TRIM62/VAPB/ZNF639/ADARB1/APOBEC3F/CLEC4G/CXADR/GBP7/HSPA1B/ICAM1/SNX3/TRIML1/HYAL2/INPP5K/TRIM8/CXCL8/MORC2/OAS1/PROX1/RAB7A/TNFRSF4/TRIM15/TRIM27	52	AL
GO:0009967	positive regulation of signal transduction	181/1676	300/3257	0.000740514	0.548999	0.548565	BST2/HTT/JMJD8/KSR1/MEF2C/MRAP/PLA2G2A/SPIN1/SRARP/TRIM44/ALKAL1/C3/CAMTA1/FBXL15/PRDM15/SLC38A9/AKR1C3/BAG4/CCL7/CHP2/ERN2/F11R/GPR37L1/GRB10/IKBKG/ITGAV/KLF2/MTDH/PBK/PPP3CC/PRDX2/PRKCB/STK39/TIAL1/TRAF6/ACVRL1/ADRA2A/BAK1/BMP7/CCR1/CDKN2AIP/CMTM3/CNTN2/COL1A1/CSF1/DCN/G0S2/GDF5/GPER1/GPR20/IFT172/IGF1R/IGF2/IHH/IQGAP1/IQGAP3/IRS1/JAG1/KIAA0319/MAP3K3/MAP3K4/MAP4K4/MC1R/MESP1/NPPC/NPR1/PPP3CB/R…	181	AL
GO:0001944	vasculature development	105/1676	166/3257	0.00111061	0.572218	0.571766	JMJD8/KLF4/MAPK1/MEF2C/C3/CCM2/ID1/NDNF/SLC12A2/THBS4/ITGAV/KLF2/LYL1/MTDH/NSDHL/PDPK1/PRKCB/RASIP1/TMIGD2/VASH1/YJEFN3/ACVRL1/ADGRB2/ANP32B/APOD/BAK1/BMP7/CCDC134/COL1A1/DCN/EDN2/EGR1/EGR2/EPAS1/FOXH1/FOXS1/GPER1/HEY2/IHH/JAG1/LOXL1/MAP3K3/MESP1/NFATC2/NOTCH4/NPPB/NPR1/PLCG1/PPP3CB/SOD2/SOX18/SVEP1/TGFBR2/TMEM204/APOH/FOSL1/TGFBR3/ANXA2/APOLD1/CD40/CLIC4/CXCR3/ELK3/FN1/FOXC2/GPR15/HMOX1/ITGB1BP1…	105	AL
GO:0045069	regulation of viral genome replication	18/1676	21/3257	0.00112002	0.572218	0.571766	AICDA/BST2/FKBP6/RAD23A/TOP2B/APOBEC3A/APOBEC3C/OAS3/TMEM39A/VAPB/ADARB1/APOBEC3F/GBP7/INPP5K/CXCL8/MORC2/OAS1/PROX1	18	AL
GO:0051235	maintenance of location	55/1676	80/3257	0.00112732	0.572218	0.571766	HTT/ITPR3/LCN2/SELENON/VSTM2A/C3/CDS2/TPCN1/ANXA6/DAND5/IBTK/ITGAV/KDELR2/PDPK1/PRKACA/STAT5B/TMEM38A/VPS13C/ANK3/GPER1/HEXA/PLCG1/RASA3/SLC18A2/SQLE/SUN2/AKAP6/CALM2/DRD2/GOPC/LYN/RIT2/ERO1A/F2R/HEXB/HK1/JPH2/MORC3/PTPN6/SUFU/CRP/FGF2/ITPR2/PML/TSPO/ANK2/CIDEA/GSTO1/HK2/PLIN3/VPS13A/LIME1/ANGPTL3/FCER2/GM2A	55	AL
GO:0071407	cellular response to organic cyclic compound	72/1676	109/3257	0.00122584	0.572218	0.571766	ADCY1/ALPL/HTR1A/MAPK1/MEF2C/SELENON/SRARP/SRD5A1/ID1/PLPP1/AKR1C3/KLF2/OR10H1/PRKACA/SIRT2/TMEM38A/ADCY8/BMP7/CIB2/COL1A1/EGR1/ESR1/FOXH1/GATA1/GNAS/GNB1/GPER1/HCN3/HSPA8/IGF1R/NR0B1/PCK1/SOX10/AKAP6/ATP1A3/DMTN/DRD2/MLC1/P2RY11/DDRGK1/ESR2/ITGA2/KLF16/KMT2D/PDXP/DTNBP1/EZR/GABRG2/GNB5/HSPA1B/ITPR2/LCOR/PNPLA3/SLC6A4/TMF1/ARID1A/FES/GSK3A/INPP5K/LRP6/NCOR1/NCSTN/PGR/PLCB1/RGS8/RWDD1/AHR/CASP6/IG…	72	AL
GO:0010647	positive regulation of cell communication	201/1676	339/3257	0.00135071	0.572218	0.571766	ADCY1/BST2/HTT/ITPR3/JMJD8/KSR1/MAPK1/MEF2C/MRAP/PLA2G2A/SPIN1/SRARP/TRIM44/ALKAL1/C3/CAMTA1/FBXL15/PRDM15/SLC38A9/AKR1C3/BAG4/CCL7/CHP2/CRTC1/ERN2/F11R/GPR37L1/GRB10/IKBKG/ITGAV/KLF2/MTDH/PBK/PPP3CC/PRDX2/PRKCB/STK39/TIAL1/TRAF6/ACVRL1/ADCY8/ADRA2A/ANK3/BAK1/BMP7/CCR1/CDKN2AIP/CMTM3/CNTN2/COL1A1/CRH/CSF1/DCN/G0S2/GDF5/GPER1/GPR20/IFT172/IGF1R/IGF2/IHH/IQGAP1/IQGAP3/IRS1/JAG1/KIAA0319/MAP3K3/MAP3…	201	AL
GO:0023056	positive regulation of signaling	201/1676	339/3257	0.00135071	0.572218	0.571766	ADCY1/BST2/HTT/ITPR3/JMJD8/KSR1/MAPK1/MEF2C/MRAP/PLA2G2A/SPIN1/SRARP/TRIM44/ALKAL1/C3/CAMTA1/FBXL15/PRDM15/SLC38A9/AKR1C3/BAG4/CCL7/CHP2/CRTC1/ERN2/F11R/GPR37L1/GRB10/IKBKG/ITGAV/KLF2/MTDH/PBK/PPP3CC/PRDX2/PRKCB/STK39/TIAL1/TRAF6/ACVRL1/ADCY8/ADRA2A/BAK1/BMP7/CCR1/CDKN2AIP/CMTM3/CNTN2/COL1A1/CRH/CSF1/DCN/G0S2/GDF5/GPER1/GPR20/IFT172/IGF1R/IGF2/IHH/IQGAP1/IQGAP3/IRS1/JAG1/KIAA0319/MAP3K3/MAP3K4/MA…	201	AL
GO:0010876	lipid localization	75/1676	115/3257	0.00168088	0.641717	0.64121	PLA2G2A/SLC10A1/VSTM2A/XKR8/ATG9A/C3/CDS2/PRELID2/APOBR/APOL2/ITGAV/NPC2/SERAC1/STAT5B/VPS13C/YJEFN3/ABCA2/APOD/ATP9A/CEL/CLU/CRH/GULP1/HEXA/LDLRAP1/PDZD8/RBP1/SLC10A3/SLC27A4/SLC51A/SQLE/TRPC5/TSPO2/VPS4A/VPS4B/APOH/DRD2/FURIN/ANXA2/APOLD1/GPS2/HEXB/LIMA1/OSBP2/PLA2G3/STARD10/STOML2/XKR6/ABCG8/ATP8B3/CRP/MFSD2A/PLA2G2E/PLA2R1/PMP2/PRAP1/SCP2/SHH/TMF1/TNFSF11/TSPO/CETP/CIDEA/CPT2/CYP4A11/LRP6/PLE…	75	AL
GO:0051651	maintenance of location in cell	40/1676	56/3257	0.00173115	0.641717	0.64121	HTT/ITPR3/LCN2/SELENON/TPCN1/ANXA6/IBTK/KDELR2/PDPK1/PRKACA/TMEM38A/VPS13C/ANK3/GPER1/HEXA/PLCG1/RASA3/SUN2/AKAP6/CALM2/DRD2/LYN/RIT2/ERO1A/F2R/HEXB/HK1/JPH2/MORC3/PTPN6/FGF2/ITPR2/PML/TSPO/ANK2/GSTO1/HK2/VPS13A/LIME1/GM2A	40	AL
GO:0014074	response to purine-containing compound	21/1676	26/3257	0.00192878	0.672916	0.672384	SELENON/SRD5A1/TMEM38A/CIB2/COL1A1/DGKQ/GATA1/HCN3/THBD/AKAP6/DMTN/FOSL1/P2RY11/ABCC9/PDXP/EZR/ITPR2/SLC6A4/INPP5K/AHR/IGFBP5	21	AL
GO:0006325	chromatin organization	67/1676	102/3257	0.00223641	0.736898	0.736316	AICDA/DTX3L/PRDM16/SATB1/SIRT7/SPIN1/LMNA/ACTR5/BCL7C/CHD6/GATAD2A/KAT2B/KAT6B/KLF2/PHF10/PRDM6/PRKCB/SETD7/SIRT2/SUV39H1/TFAP2C/TLK2/ANP32B/BCORL1/CHD2/ESR1/GFI1B/GPX4/IGF2/MLLT1/MYSM1/RCBTB1/SS18L1/USP21/HCFC2/PRMT7/CHD1/ENY2/IPO4/KMT2D/L3MBTL2/TSPYL6/USP3/ZDBF2/ATF7IP2/CBX5/CENPV/CHD5/EOMES/GATAD1/HDAC7/HMG20B/MECP2/NPM2/SCMH1/SMARCAD1/ARID1A/GSK3A/HMG20A/NCOR1/TBR1/FAM47E/KAT2A/MORC2/HP1BP3/P…	67	AL
GO:0051592	response to calcium ion	20/1676	25/3257	0.0030797	0.845504	0.844836	ADCY1/ITPR3/MEF2C/ITPKC/AKR1C3/CHP2/ADCY8/ENDOG/IQGAP1/CALM2/DMTN/CLIC4/HOMER1/ITPKB/SUCNR1/ENTPD6/SYT1/NCSTN/NEUROD2/SYT8	20	AL
GO:0051701	biological process involved in interaction with host	32/1676	44/3257	0.00313775	0.845504	0.844836	SLC10A1/TPCN1/F11R/ITGAV/PGLYRP2/ITCH/LRRC15/NECTIN4/SIVA1/SLC52A2/VPS4A/VPS4B/FURIN/PTX3/CR2/CTSL/GPR15/ITGA2/TRIM62/ZNF639/CLEC4G/CXADR/HSPA1B/ICAM1/SNX3/TRIML1/HYAL2/TRIM8/CXCL8/RAB7A/TNFRSF4/TRIM27	32	AL
GO:0044409	entry into host	27/1676	36/3257	0.00321043	0.845504	0.844836	SLC10A1/TPCN1/F11R/ITGAV/ITCH/NECTIN4/SIVA1/SLC52A2/FURIN/PTX3/CR2/CTSL/GPR15/ITGA2/TRIM62/ZNF639/CLEC4G/CXADR/HSPA1B/ICAM1/SNX3/TRIML1/HYAL2/TRIM8/CXCL8/TNFRSF4/TRIM27	27	AL
GO:0044000	movement in host	30/1676	41/3257	0.00362213	0.845504	0.844836	SLC10A1/TPCN1/F11R/ITGAV/ITCH/NECTIN4/SIVA1/SLC52A2/VPS4A/VPS4B/FURIN/PTX3/CR2/CTSL/GPR15/ITGA2/TRIM62/ZNF639/CLEC4G/CXADR/HSPA1B/ICAM1/SNX3/TRIML1/HYAL2/TRIM8/CXCL8/RAB7A/TNFRSF4/TRIM27	30	AL
GO:0001568	blood vessel development	97/1676	156/3257	0.00372245	0.845504	0.844836	JMJD8/KLF4/MAPK1/MEF2C/C3/CCM2/ID1/NDNF/SLC12A2/THBS4/ITGAV/KLF2/LYL1/MTDH/NSDHL/PDPK1/PRKCB/RASIP1/TMIGD2/VASH1/YJEFN3/ACVRL1/ADGRB2/APOD/BAK1/BMP7/CCDC134/COL1A1/DCN/EDN2/EGR1/EGR2/EPAS1/FOXH1/FOXS1/GPER1/HEY2/IHH/JAG1/LOXL1/MAP3K3/MESP1/NOTCH4/NPPB/NPR1/PLCG1/SOX18/TGFBR2/APOH/FOSL1/TGFBR3/ANXA2/APOLD1/CD40/CLIC4/CXCR3/ELK3/FN1/FOXC2/GPR15/HMOX1/ITGB1BP1/KRT1/SUFU/TAB1/CCL24/CNMD/CXCL13/FGF2/H…	97	AL
GO:0014070	response to organic cyclic compound	109/1676	178/3257	0.00442584	0.845504	0.844836	ADCY1/ALAD/ALPL/HTR1A/IGFBP1/MAPK1/MEF2C/SELENON/SLC10A1/SRARP/SRD5A1/ID1/PLPP1/AKR1C3/KLF2/OR10H1/PRKACA/SIRT2/STAT5B/STK39/TMEM38A/ABCA2/ADCY8/BAK1/BMP7/CIB2/COL1A1/CSF1/DGKQ/EGR1/ENDOG/ESR1/FOXH1/GATA1/GNAS/GNB1/GPER1/GPX4/HCN3/HSPA8/IGF1R/IHH/NR0B1/PCK1/SOCS2/SOD2/SOX10/TGFBR2/THBD/AKAP6/ATP1A3/DMTN/DRD2/FOSL1/LYN/MLC1/NQO1/P2RY11/ABCC9/CD83/DDRGK1/ESR2/HOMER1/ITGA2/KCNC2/KLF16/KMT2D/PDXP/ARP…	109	AL
GO:0016032	viral process	63/1676	97/3257	0.00447808	0.845504	0.844836	AICDA/BST2/SLC10A1/TPCN1/F11R/FKBP6/ITGAV/RAD23A/ST3GAL2/TOP2B/APOBEC3A/APOBEC3C/HSPA8/ITCH/KPNA2/LRRC15/MGAT4B/NECTIN4/SIVA1/SLC52A2/TP53/TRIM13/VPS4A/VPS4B/VTA1/FURIN/HCFC2/PARD6A/PTX3/ST6GALNAC3/CCNT1/CHD1/CR2/CTSL/GPR15/ITGA2/OAS3/TMEM39A/TRIM62/VAPB/ZNF639/ADARB1/APOBEC3F/CLEC4G/CXADR/GBP7/HSPA1B/ICAM1/SNX3/TRIML1/GSK3A/HYAL2/INPP5K/PAIP1/TRIM8/CXCL8/MORC2/OAS1/PROX1/RAB7A/TNFRSF4/TRIM15/TRI…	63	AL
GO:0046718	viral entry into host cell	26/1676	35/3257	0.00477766	0.845504	0.844836	SLC10A1/TPCN1/F11R/ITGAV/ITCH/NECTIN4/SIVA1/SLC52A2/FURIN/PTX3/CR2/CTSL/GPR15/ITGA2/TRIM62/ZNF639/CLEC4G/CXADR/HSPA1B/ICAM1/SNX3/TRIML1/HYAL2/TRIM8/TNFRSF4/TRIM27	26	AL
GO:0008038	neuron recognition	8/1676	8/3257	0.00487663	0.845504	0.844836	ROBO3/CNTN2/EMB/IGSF9/VSTM2L/CNTN6/FOXG1/OPCML	8	AL
GO:1902533	positive regulation of intracellular signal transduction	116/1676	191/3257	0.00496873	0.845504	0.844836	BST2/JMJD8/KSR1/MEF2C/PLA2G2A/TRIM44/ALKAL1/CAMTA1/SLC38A9/AKR1C3/BAG4/CCL7/CHP2/ERN2/F11R/GPR37L1/IKBKG/ITGAV/MTDH/PBK/PPP3CC/PRDX2/PRKCB/STK39/TIAL1/TRAF6/ADRA2A/CCR1/CSF1/DCN/GPER1/GPR20/IGF1R/IGF2/IQGAP1/IQGAP3/MAP3K3/MAP3K4/MAP4K4/MC1R/NPPC/NPR1/PPP3CB/RASSF2/RELL1/THPO/TP53/TRIM13/VWF/AKAP6/CTNS/DRD2/F2RL1/IFI35/LYN/MINK1/RGL2/RIT2/SIAH1/ADRA1D/CD40/CSK/CXXC5/F2R/FN1/HMOX1/IGFBP6/ITGB1BP1/I…	116	AL
GO:0097006	regulation of plasma lipoprotein particle levels	13/1676	15/3257	0.00501913	0.845504	0.844836	PLA2G2A/LIPA/LRPAP1/PRKACA/LDLRAP1/ANXA2/CSK/HMOX1/PLA2G3/MFSD2A/PLA2G2E/CETP/ACSL3	13	AL
GO:0009968	negative regulation of signal transduction	153/1676	258/3257	0.00509739	0.845504	0.844836	CAV3/G3BP1/HTT/IGFBP1/MRAP/PRDM16/SLC25A4/TTLL12/GPD1L/LMNA/NOTUM/PRDM15/CTTN/DAND5/GPR37L1/GRB10/ITGAV/LRPAP1/MYOZ2/PBK/PDPK1/PRDX2/PRKACA/PRKCB/PTPRT/RASIP1/TAF9/TLE2/TXNDC12/ZNF653/APOD/ARHGEF2/ATAD5/BAK1/BMP7/CCNC/CHRNA10/CLU/DCN/EGR1/ENDOG/ESR1/FOXH1/GATA1/GPER1/HEY2/IFT172/IGF1R/IRS1/ITCH/MESP1/NPHP4/NR0B1/PIK3IP1/PRNP/RASA3/RASSF2/RGS19/SAG/SLC27A4/SOCS2/SOCS6/SOD2/SOX10/TBX18/TP53/TRABD2A…	153	AL
GO:0032273	positive regulation of protein polymerization	17/1676	21/3257	0.00516887	0.845504	0.844836	CAV3/EVL/BAG4/CTTN/LMOD1/MAPT/CDC42EP5/SLAIN1/HCK/NUMA1/AMBRA1/CCL24/CSF3/FCHSD1/HSPA1B/MECP2/FES	17	AL
GO:0019932	second-messenger-mediated signaling	47/1676	70/3257	0.00529357	0.845504	0.844836	ADCY1/HTT/ITPR3/KSR1/CAMTA1/FCGR3A/NDNF/AZU1/CHP2/MYOZ2/PDPK1/PPP3CC/PRKACA/TMEM38A/ADGRB2/CCR1/DGKQ/EDN2/MAPT/NFATC2/NPPB/NPPC/NPR1/PLCG1/PPP3CB/PRNP/RCAN3/AKAP6/CALM2/DMTN/P2RY11/PTGDR2/RIT2/CXCR3/KCNC2/ITPR2/MAPK7/TNFSF11/ANK2/BCAP31/GPR143/GSTO1/NEUROD2/AHR/CXCL8/PDE5A/RCAN1	47	AL
GO:0048646	anatomical structure formation involved in morphogenesis	149/1676	251/3257	0.00539665	0.845504	0.844836	CAV3/HSBP1/JMJD8/KLF4/MAPK1/MEF2C/MYMK/C3/CCM2/GRHL3/ID1/LDB1/NDNF/SLC12A2/THBS4/ACTL9/GRHL2/IL4R/ITGAV/KLF2/LHX1/MTDH/MYOZ2/PDPK1/PRKACA/PRKCB/RASIP1/TLX2/TMIGD2/TRAF6/VASH1/YJEFN3/ABCA2/ACVRL1/ADGRB2/AGFG1/AHDC1/APOD/BMP7/CCDC134/COL1A1/DCN/EDN2/EGR2/EPAS1/FOXH1/GATA1/HEY2/IFT172/IHH/JAG1/LMOD1/MAP3K3/MESP1/NFATC2/NOTCH4/NPPB/NPR1/NR0B1/OLFM1/PLCG1/PLXNA3/PPP3CB/SOX18/TBX18/TGFBR2/TP53/UNC13D/W…	149	AL
GO:0008202	steroid metabolic process	44/1676	65/3257	0.00548314	0.845504	0.844836	AFP/LSS/SRD5A1/LIPA/AKR1C3/APOBR/APOL2/CYB5R3/CYP1A2/NPC2/NSDHL/STAT5B/SULT1A2/ABCA2/CRH/DGKQ/EGR1/ESR1/FDFT1/IGF1R/LDLRAP1/NR0B1/SDR42E1/SQLE/AKR1B15/ACBD3/LIMA1/SERPINA6/CYP3A4/GNB3/MECP2/SCARF1/SCP2/SHH/TSPO/CETP/CHST10/CYP3A5/MSMO1/ABCB11/PROX1/ANGPTL3/CYP26B1/FGFR4	44	AL
GO:0051321	meiotic cell cycle	33/1676	47/3257	0.00668592	0.845504	0.844836	SIRT7/SPIN1/STAG2/STAG1/FKBP6/FZR1/NEK2/OSGIN2/SIRT2/SYCE2/TOP2B/CDC25B/NPPC/RNF212/SUN2/ZNF318/C14orf39/MSX1/NUMA1/TESMIN/CDC25A/LIF/NPM2/OOEP/PIWIL1/PIWIL4/TERB2/CCNB2/PLCB1/NSUN2/PLD6/CORT/CYP26B1	33	AL
GO:0048585	negative regulation of response to stimulus	191/1676	329/3257	0.00672552	0.845504	0.844836	CAV3/G3BP1/HTT/IGFBP1/KLF4/MRAP/PRDM16/SLC25A4/TTLL12/GPD1L/LMNA/NOTUM/PRDM15/SLC12A2/CTTN/DAND5/GPR37L1/GRB10/IL4R/ITGAV/JAK3/LRPAP1/MYOZ2/PBK/PDPK1/PGLYRP2/PRDX2/PRKACA/PRKCB/PTPRT/RASIP1/RNF169/SIRT2/TAF9/TLE2/TXNDC12/VPS13C/ZNF653/ADRA2A/APOD/ARHGEF2/ATAD5/BAK1/BMP7/CCNC/CHRNA10/CLU/DCN/EGR1/ENDOG/ESR1/FNDC4/FOXH1/GATA1/GPER1/HEY2/IFT172/IGF1R/IRS1/ITCH/KIAA0319/LILRB1/MESP1/MICA/NPHP4/NR0B1/…	191	AL
GO:0071495	cellular response to endogenous stimulus	161/1676	274/3257	0.00676895	0.845504	0.844836	CAV3/COL16A1/HTR1A/IGFBP1/KNSTRN/MAPK1/MEF2C/PRDM16/RAP1GAP/SELENON/SRARP/SRD5A1/VSTM2A/FBXL15/ID1/NDNF/PLPP1/SLC22A12/SLC38A9/AKAP8/AKR1C3/BAG4/CACNA1A/DAND5/GRB10/JAK3/KAT2B/KLF1/KLF2/LHX1/LMO2/OR10H1/PDPK1/PRKACA/PRKCB/SIRT2/STAT5B/TMEM38A/ACVRL1/ADCY8/ADRA2A/ARHGEF2/BMP7/CIB2/COL1A1/CSF1/CSTF2/EGR1/ESR1/FGF17/FOXH1/FUT7/GATA1/GDF5/GNAS/GNB1/GPER1/HCN3/HSPA8/IGF1R/IGF2/IQGAP1/IRS1/KIDINS220/MA…	161	AL
GO:0030301	cholesterol transport	20/1676	26/3257	0.00691613	0.845504	0.844836	NPC2/SERAC1/YJEFN3/ABCA2/CEL/CLU/LDLRAP1/TSPO2/VPS4A/VPS4B/FURIN/ANXA2/GPS2/LIMA1/ABCG8/SCP2/SHH/TSPO/CETP/LRP6	20	AL
GO:0071310	cellular response to organic substance	268/1676	472/3257	0.00704385	0.845504	0.844836	ADCY1/AICDA/ALAD/ALPL/CAV3/COL16A1/HLA-DPA1/HTR1A/IGFBP1/KLF4/KNSTRN/LIFR/MAPK1/MEF2C/PRDM16/RAP1GAP/SELENON/SRARP/SRD5A1/TRIM44/TTLL12/VSTM2A/DERL3/EFHC2/FBXL15/ID1/NDNF/PLPP1/SLC12A2/SLC22A12/SLC38A9/SPATA2/AKAP8/AKR1C3/BAG4/CACNA1A/CCL7/DAND5/EPOR/ERN2/GRB10/HSPA1L/IL4R/JAK3/KAT2B/KLF1/KLF2/LHX1/LMO2/MTDH/OR10H1/PDPK1/PLVAP/PRDX2/PRKACA/PRKCB/PTPRT/SIRT2/STAT5B/STK39/TMEM38A/TRAF6/ACVRL1/ADCY8…	268	AL
GO:0051208	sequestering of calcium ion	25/1676	34/3257	0.00704971	0.845504	0.844836	HTT/ITPR3/SELENON/TPCN1/ANXA6/IBTK/PDPK1/PRKACA/TMEM38A/GPER1/PLCG1/RASA3/AKAP6/CALM2/DRD2/LYN/ERO1A/F2R/JPH2/PTPN6/FGF2/ITPR2/ANK2/GSTO1/LIME1	25	AL
GO:0051282	regulation of sequestering of calcium ion	25/1676	34/3257	0.00704971	0.845504	0.844836	HTT/ITPR3/SELENON/TPCN1/ANXA6/IBTK/PDPK1/PRKACA/TMEM38A/GPER1/PLCG1/RASA3/AKAP6/CALM2/DRD2/LYN/ERO1A/F2R/JPH2/PTPN6/FGF2/ITPR2/ANK2/GSTO1/LIME1	25	AL
GO:0051283	negative regulation of sequestering of calcium ion	25/1676	34/3257	0.00704971	0.845504	0.844836	HTT/ITPR3/SELENON/TPCN1/ANXA6/IBTK/PDPK1/PRKACA/TMEM38A/GPER1/PLCG1/RASA3/AKAP6/CALM2/DRD2/LYN/ERO1A/F2R/JPH2/PTPN6/FGF2/ITPR2/ANK2/GSTO1/LIME1	25	AL
GO:0071320	cellular response to cAMP	10/1676	11/3257	0.00754151	0.845504	0.844836	SRD5A1/GATA1/HCN3/AKAP6/DMTN/EZR/ITPR2/INPP5K/AHR/IGFBP5	10	AL
GO:0071417	cellular response to organonitrogen compound	82/1676	132/3257	0.00766853	0.845504	0.844836	CAV3/COL16A1/HTR1A/IGFBP1/MAPK1/MEF2C/SELENON/SRD5A1/ID1/SLC22A12/SLC38A9/CACNA1A/GRB10/JAK3/KAT2B/KLF1/KLF2/OR10H1/PDPK1/PRKACA/PRKCB/SIRT2/STAT5B/TMEM38A/ADCY8/ARHGEF2/CIB2/COL1A1/EGR1/FUT7/GATA1/GNAS/GNB1/GPER1/HCN3/IGF1R/IGF2/IRS1/PCK1/PRNP/SLC27A4/SOCS2/TP53/ZBTB7B/AKAP6/ATP1A3/DMTN/DRD2/LYN/MBD5/P2RY11/VWA2/CSK/FOXC2/IPO5/KLF16/PDXP/YWHAG/CPEB4/DTNBP1/EZR/GABRG2/GNB5/ICAM1/ITPR2/KL/KLF15/PN…	82	AL
GO:0007010	cytoskeleton organization	167/1676	286/3257	0.00820742	0.845504	0.844836	BST2/CAV3/EVL/GPM6B/HTT/KNSTRN/MAP2/MAPK1/NEDD9/PLK3/RASSF1/STAG2/TUBB1/CNTROB/DNAAF5/EFHC2/ELMO1/FARP1/GRHL3/ID1/LMNA/STAG1/TMEFF2/BAG4/CCL7/CFAP73/CTTN/DNAJB13/F11R/KAT2B/MAP1S/MAST1/MAST3/MYOZ2/NEK2/NSFL1C/NUAK2/PDPK1/SETD3/STAU2/ADRA2A/AGFG1/ANK3/ARFGEF3/ARHGEF2/BFSP1/CCDC40/CNTN2/CYTH2/ESPNL/IFT172/IQCG/IQGAP1/IQGAP3/KRT34/LMOD1/MAPT/NPHP4/PCM1/PDLIM7/PDZD8/PLXNA3/SPTB/SUN2/TRIM46/TTLL3/TUBB…	167	AL
GO:0018107	peptidyl-threonine phosphorylation	16/1676	20/3257	0.00828262	0.845504	0.844836	MAPK1/AZU1/PDPK1/PRKACA/SIRT2/STK39/BMP7/DGKQ/TGFBR2/TRPC5/CALM2/DMTN/GCG/GSK3A/INPP5K/TNKS1BP1	16	AL
GO:0018210	peptidyl-threonine modification	16/1676	20/3257	0.00828262	0.845504	0.844836	MAPK1/AZU1/PDPK1/PRKACA/SIRT2/STK39/BMP7/DGKQ/TGFBR2/TRPC5/CALM2/DMTN/GCG/GSK3A/INPP5K/TNKS1BP1	16	AL
GO:0006874	cellular calcium ion homeostasis	44/1676	66/3257	0.00836672	0.845504	0.844836	CAV3/HTT/ITPR3/SELENON/TPCN1/ANXA6/CCL7/IBTK/PDPK1/PRKACA/PRKCB/TMEM38A/ADCY8/BAK1/CCR1/EDN2/GPER1/PDZD8/PLCG1/RASA3/SLC24A1/TRPC5/AKAP6/CALM2/DISC1/DRD2/LYN/CD40/CXCL12/ERO1A/F2R/HEXB/JPH2/PTPN6/STOML2/VAPB/FGF2/ITPR2/PML/ANK2/BCAP31/GSTO1/LIME1/MCUR1	44	AL
GO:0010799	regulation of peptidyl-threonine phosphorylation	12/1676	14/3257	0.00857474	0.845504	0.844836	MAPK1/AZU1/SIRT2/BMP7/DGKQ/TRPC5/CALM2/DMTN/GCG/GSK3A/INPP5K/TNKS1BP1	12	AL
GO:0006869	lipid transport	63/1676	99/3257	0.00881909	0.845504	0.844836	PLA2G2A/SLC10A1/XKR8/ATG9A/PRELID2/APOBR/APOL2/ITGAV/NPC2/SERAC1/VPS13C/YJEFN3/ABCA2/APOD/ATP9A/CEL/CLU/CRH/GULP1/LDLRAP1/PDZD8/RBP1/SLC10A3/SLC27A4/SLC51A/TRPC5/TSPO2/VPS4A/VPS4B/APOH/DRD2/FURIN/ANXA2/APOLD1/GPS2/LIMA1/OSBP2/PLA2G3/STARD10/XKR6/ABCG8/ATP8B3/MFSD2A/PLA2G2E/PLA2R1/PMP2/PRAP1/SCP2/SHH/TMF1/TNFSF11/TSPO/CETP/CPT2/CYP4A11/LRP6/PLEKHA8/VPS13A/ABCB11/ACSL3/ATP10B/ESYT2/GM2A	63	AL
GO:0019722	calcium-mediated signaling	35/1676	51/3257	0.00926636	0.845504	0.844836	HTT/CAMTA1/FCGR3A/AZU1/CHP2/MYOZ2/PDPK1/PPP3CC/PRKACA/TMEM38A/ADGRB2/CCR1/EDN2/MAPT/NFATC2/PLCG1/PPP3CB/PRNP/RCAN3/AKAP6/CALM2/DMTN/P2RY11/PTGDR2/RIT2/CXCR3/MAPK7/TNFSF11/ANK2/BCAP31/GPR143/GSTO1/NEUROD2/CXCL8/RCAN1	35	AL
GO:0001578	microtubule bundle formation	21/1676	28/3257	0.00929267	0.845504	0.844836	MAP2/DNAAF5/CFAP73/DNAJB13/MAP1S/CCDC40/IQCG/TRIM46/TTLL3/ZMYND10/FOXJ1/NUMA1/PLA2G3/CFAP206/MTCL1/STK36/TTC12/DNAI2/FES/HYDIN/TTC26	21	AL
GO:0006766	vitamin metabolic process	21/1676	28/3257	0.00929267	0.845504	0.844836	ALDH1L2/ALPL/MTHFD2/AKR1C3/AMN/BCO1/CYP4F12/CYP4F3/RBP1/SLC23A2/SLC52A2/TKTL1/NQO1/MMADHC/MTHFS/PDXP/CYP3A4/PRMT3/GSTO1/FLAD1/CYP26B1	21	AL
GO:0015918	sterol transport	21/1676	28/3257	0.00929267	0.845504	0.844836	NPC2/SERAC1/YJEFN3/ABCA2/CEL/CLU/LDLRAP1/TSPO2/VPS4A/VPS4B/FURIN/ANXA2/GPS2/LIMA1/OSBP2/ABCG8/SCP2/SHH/TSPO/CETP/LRP6	21	AL
GO:0033622	integrin activation	7/1676	7/3257	0.00949614	0.845504	0.844836	COL16A1/RASIP1/CXCL12/FN1/ITGB1BP1/CXCL13/CDH17	7	AL
GO:0071825	protein-lipid complex subunit organization	7/1676	7/3257	0.00949614	0.845504	0.844836	PLA2G2A/PRKACA/PLA2G3/MFSD2A/PLA2G2E/CETP/ACSL3	7	AL
GO:0071827	plasma lipoprotein particle organization	7/1676	7/3257	0.00949614	0.845504	0.844836	PLA2G2A/PRKACA/PLA2G3/MFSD2A/PLA2G2E/CETP/ACSL3	7	AL
GO:0010557	positive regulation of macromolecule biosynthetic process	225/1676	394/3257	0.00958115	0.845504	0.844836	DTX3L/KLF4/MAPK1/MEF2C/ONECUT3/PRDM16/RNF10/SIRT7/SPIN1/TRIM44/UTF1/CAMTA1/GRHL3/LDB1/PRDM15/RBM3/SERTAD3/ACTR5/AZU1/CHD6/CHP2/CRTC1/FOXF2/GATAD2A/GRHL2/HNRNPA1/HSPH1/IKBKG/JAK3/JMJD4/KAT2B/KAT6B/KLF1/KLF2/LHX1/LMO2/LYL1/MPV17L2/MTDH/NEK2/PHF10/PRDM11/PRKCB/SETD3/SIRT2/SSBP4/STAT5B/TAF9/TFAP2C/TLX2/TRAF6/ZNF750/ABCA2/ACVRL1/ARHGEF2/BMP7/CAMK4/CAVIN4/CCNC/COL1A1/CSRNP1/DCN/EFCAB7/EGR1/EGR2/EPAS1/E…	225	AL
GO:0048870	cell motility	198/1676	344/3257	0.00962825	0.845504	0.844836	BST2/EVL/GK2/KLF4/KNSTRN/LYVE1/MAPK1/MEF2C/NEDD9/TLX3/CFAP52/EFHC2/ELMO1/ID1/LDB1/LMNA/NDNF/SLC12A2/THBS4/TMEFF2/ANXA6/AZU1/BAG4/CCL7/CTTN/F11R/GRB10/ITGAV/LHX1/MDGA1/PDPK1/PLVAP/PTPRT/STAT5B/STK39/TOP2B/VASH1/ACVRL1/ADRA2A/APOD/ARHGEF2/BMP7/CCDC40/CCR1/CNTN2/COL1A1/CSF1/DAPK2/DCN/DDR1/EDN2/EPX/FGF17/FUT7/GPER1/IGF1R/IQCG/IQGAP1/JAG1/KIAA0319/KIRREL3/LRRC15/MAP3K3/MAP4K4/MESP1/MITF/MYSM1/NFATC2/N…	198	AL
GO:0045935	positive regulation of nucleobase-containing compound metabolic process	226/1676	396/3257	0.00979585	0.845504	0.844836	DTX3L/KLF4/MAPK1/MEF2C/ONECUT3/PRDM16/RNF10/SIRT7/SPIN1/TRIM44/UTF1/CAMTA1/GRHL3/LDB1/PRDM15/RBM3/SERTAD3/ACTR5/BCL7C/CHD6/CHP2/CRTC1/FOXF2/GATAD2A/GRHL2/HNRNPA1/IKBKG/KAT2B/KAT6B/KLF1/KLF2/LHX1/LMO2/LYL1/MTDH/NEK2/PHF10/PRDM11/PRKCB/SETD3/SIRT2/SLX1A/SSBP4/STAT5B/TAF9/TFAP2C/TLX2/TRAF6/ZNF750/ACVRL1/ARHGEF2/ATAD5/BMP7/CAMK4/CAVIN4/CCNC/COL1A1/CSRNP1/DCN/EFCAB7/EGR1/EGR2/ENDOG/EPAS1/ESR1/FANK1/FO…	226	AL
GO:0045944	positive regulation of transcription by RNA polymerase II	155/1676	265/3257	0.0098841	0.845504	0.844836	KLF4/MEF2C/ONECUT3/PRDM16/RNF10/UTF1/CAMTA1/GRHL3/LDB1/PRDM15/CHD6/CHP2/CRTC1/FOXF2/GRHL2/IKBKG/KAT2B/KAT6B/KLF2/LMO2/PHF10/SETD3/SIRT2/SSBP4/STAT5B/TAF9/TFAP2C/TLX2/TRAF6/ZNF750/ACVRL1/ARHGEF2/BMP7/CAVIN4/CCNC/CSRNP1/DCN/EFCAB7/EGR1/EGR2/EPAS1/ESR1/FOXH1/GATA1/GFI1B/GPER1/HEY2/HOXD8/IGF2/IHH/JAG1/LILRB1/MAFG/MC1R/MEF2D/MESP1/MITF/MYSM1/NFATC2/NOTCH4/PCK1/PPP3CB/RPS6KA4/RPS6KA5/SOX10/SOX18/SS18L1…	155	AL
GO:0010648	negative regulation of cell communication	162/1676	278/3257	0.0101895	0.845504	0.844836	CAV3/G3BP1/HTT/IGFBP1/MRAP/PRDM16/SLC25A4/TTLL12/GPD1L/LMNA/NOTUM/PRDM15/CTTN/DAND5/GPR37L1/GRB10/ITGAV/LRPAP1/MYOZ2/PBK/PDPK1/PRDX2/PRKACA/PRKCB/PTPRT/RASIP1/STAU2/TAF9/TLE2/TXNDC12/ZNF653/ADCY8/ADRA2A/APOD/ARHGEF2/ATAD5/BAK1/BMP7/CCNC/CHRNA10/CLU/CRH/DCN/EGR1/ENDOG/ESR1/FOXH1/GATA1/GPER1/HEY2/IFT172/IGF1R/IRS1/ITCH/MAPT/MESP1/NPHP4/NR0B1/PIK3IP1/PIM3/PRNP/RASA3/RASSF2/RGS19/SAG/SLC24A1/SLC27A4/…	162	AL
GO:0051209	release of sequestered calcium ion into cytosol	24/1676	33/3257	0.0103091	0.845504	0.844836	HTT/ITPR3/SELENON/TPCN1/IBTK/PDPK1/PRKACA/TMEM38A/GPER1/PLCG1/RASA3/AKAP6/CALM2/DRD2/LYN/ERO1A/F2R/JPH2/PTPN6/FGF2/ITPR2/ANK2/GSTO1/LIME1	24	AL
GO:1902905	positive regulation of supramolecular fiber organization	24/1676	33/3257	0.0103091	0.845504	0.844836	CAV3/EVL/ID1/BAG4/COLGALT1/CTTN/CLU/LMOD1/MAPT/CDC42EP5/F2RL1/SLAIN1/HCK/ITGB1BP1/NUMA1/PDXP/CCL24/CSF3/FCHSD1/HSPA1B/MECP2/FES/PROX1/TRIM27	24	AL
GO:0061061	muscle structure development	87/1676	142/3257	0.0103217	0.845504	0.844836	CAV3/MEF2C/MYMK/SELENON/XKR8/LMNA/COL19A1/IL4R/MBNL3/MYOZ2/PHF10/PRDM6/SETD3/SIRT2/CAVIN4/CHD2/CHRNB1/EGR1/EGR2/EPAS1/FOXH1/GPER1/HEY2/IGF2/JAG1/LMOD1/MEF2D/MESP1/NFATC2/PDLIM7/PPP3CB/PRR14/SOD2/SRPK3/TBX18/TMEM204/WNT3A/ZBTB18/AKAP6/CNTF/FHOD3/MYOF/TGFBR3/ALPK3/FOXC2/FZD1/HOMER1/JPH2/MSX1/MYL6/PITX1/POU6F1/SIX4/ADARB1/BHLHE41/CXADR/EOMES/EVC/GDF3/HMG20B/HOXA2/IFRD1/LIF/MECP2/NEUROG1/NOX4/SHH/ANK…	87	AL
GO:0023057	negative regulation of signaling	163/1676	280/3257	0.0104985	0.845504	0.844836	CAV3/G3BP1/HTT/IGFBP1/MRAP/PRDM16/SLC25A4/TTLL12/GPD1L/LMNA/NOTUM/PRDM15/CTTN/DAND5/GPR37L1/GRB10/ITGAV/LRPAP1/MYOZ2/PBK/PDPK1/PRDX2/PRKACA/PRKCB/PTPRT/RASIP1/STAU2/TAF9/TLE2/TXNDC12/ZNF653/ADCY8/ADRA2A/APOD/ARHGEF2/ATAD5/BAK1/BMP7/CCNC/CHRNA10/CLU/CRH/DCN/EGR1/ENDOG/ESR1/FOXH1/GATA1/GPER1/HEY2/IFT172/IGF1R/IRS1/ITCH/MAPT/MESP1/NPHP4/NR0B1/PIK3IP1/PIM3/PPP3CB/PRNP/RASA3/RASSF2/RGS19/SAG/SLC24A1/S…	163	AL
GO:0046683	response to organophosphorus	19/1676	25/3257	0.0105627	0.845504	0.844836	SRD5A1/CIB2/COL1A1/DGKQ/GATA1/HCN3/THBD/AKAP6/DMTN/FOSL1/P2RY11/ABCC9/PDXP/EZR/ITPR2/SLC6A4/INPP5K/AHR/IGFBP5	19	AL
GO:0007423	sensory organ development	74/1676	119/3257	0.0106705	0.845504	0.844836	KLF4/MAPK1/CCM2/GRHL3/TGIF2/FOXF2/FZR1/GRHL2/LHX1/RCN1/RD3/STAU2/ACVRL1/ANP32B/BAK1/BFSP1/BMP7/CHRNA10/DDR1/GNB1/HEY2/IFT172/IHH/JAG1/MITF/NPHP4/PDE6A/PDE6B/TBX18/TGFBR2/VSX1/WNT3A/WNT9A/CNTF/CRYBB1/CTNS/DRD2/FZD6/IFT27/LIM2/TENT2/CLIC4/FOXC2/MAB21L2/MSX1/SIX4/ASCL2/CRYBA2/DTNBP1/FGF2/FJX1/FREM2/GDF3/HOXA2/MFSD2A/MYCL/NEUROG1/OLFM3/SHH/TMEM132E/VSTM4/BNC2/C1QTNF5/LAMA1/NTRK3/PHOX2B/CELF4/COL8A1/F…	74	AL
GO:0072359	circulatory system development	146/1676	249/3257	0.010815	0.845504	0.844836	CAV3/JMJD8/KLF4/MAPK1/MEF2C/C3/CCM2/ID1/LMNA/NDNF/SLC12A2/THBS4/DAND5/EPOR/GRHL2/ITGAV/KAT2B/KLF2/LYL1/MTDH/NSDHL/PDPK1/PRKCB/RASIP1/TMIGD2/VASH1/YJEFN3/ACVRL1/ADGRB2/ANP32B/APOD/BAK1/BMP7/CCDC134/CCDC40/COL1A1/DCN/EDN2/EGR1/EGR2/EPAS1/FOXH1/FOXS1/GPER1/HEY2/IFT172/IGF1R/IHH/JAG1/LOXL1/MAP3K3/MEF2D/MESP1/NFATC2/NOTCH4/NPPB/NPR1/OLFM1/PDLIM7/PLCG1/PPP3CB/SLITRK5/SOD2/SOX18/SVEP1/TBX18/TGFBR2/TMEM2…	146	AL
GO:0043491	protein kinase B signaling	27/1676	38/3257	0.0108437	0.845504	0.844836	CAV3/PLK3/AKR1C3/BAG4/MTDH/SIRT2/GPER1/IGF1R/IGF2/MC1R/THPO/DRD2/CD40/ITGB1BP1/PHLDA3/CAVIN3/CSF3/FAM110C/FGF2/MST1R/NOX4/TNFSF11/HYAL2/INPP5K/NTRK3/IGFBP5/C1QTNF12	27	AL
GO:1902532	negative regulation of intracellular signal transduction	58/1676	91/3257	0.0112134	0.845504	0.844836	CAV3/GPD1L/PRDM15/MYOZ2/PBK/RASIP1/TAF9/TXNDC12/ARHGEF2/ATAD5/BMP7/CHRNA10/CLU/ENDOG/ESR1/GPER1/IGF1R/ITCH/PIK3IP1/PRNP/RASA3/RASSF2/SOD2/WWC2/DRD2/DUSP26/F2RL1/IFI35/LYN/RASAL3/CSK/CXCL12/GPS2/ITGB1BP1/PHLDA3/PTPN6/SCAI/CAVIN3/CD300A/CNKSR3/EZR/HDAC7/LIF/MAPK7/PRAP1/TNFAIP1/VGLL4/GSK3A/HYAL2/INPP5E/INPP5K/IVNS1ABP/NCOR1/NDUFS3/OPTN/SMAD4/RCAN1/RNF125	58	AL
GO:0001525	angiogenesis	71/1676	114/3257	0.0116585	0.845504	0.844836	JMJD8/KLF4/C3/CCM2/ID1/NDNF/SLC12A2/THBS4/ITGAV/KLF2/MTDH/PDPK1/PRKCB/RASIP1/TMIGD2/VASH1/YJEFN3/ACVRL1/ADGRB2/APOD/CCDC134/DCN/EDN2/EPAS1/IHH/JAG1/MAP3K3/NOTCH4/NPPB/NPR1/PLCG1/SOX18/TGFBR2/APOH/ANXA2/APOLD1/CD40/CLIC4/CXCR3/ELK3/FN1/FOXC2/GPR15/HMOX1/ITGB1BP1/KRT1/CCL24/CNMD/CXCL13/FGF2/HDAC7/HSPG2/HTATIP2/MAPK7/MECP2/PML/SHH/VAV3/VSTM4/FAP/HK2/HOXB13/STAB2/COL8A1/CXCL8/EPN2/GPR4/MIA3/ANGPTL3/C…	71	AL
GO:0060021	roof of mouth development	17/1676	22/3257	0.0118775	0.845504	0.844836	COL11A2/FOXF2/ANP32B/CSRNP1/IFT172/TGFBR2/WNT3A/TGFBR3/FZD1/MSX1/MMP25/SHH/BNC2/MSC/SMAD4/HAND2/OSR2	17	AL
GO:0030902	hindbrain development	22/1676	30/3257	0.0119754	0.845504	0.844836	LDB1/GPR37L1/LHX1/BMP7/EGR2/IGF1R/TP53/ARL13B/GDF10/EN1/FGF2/HOXA2/MECP2/SHH/SLC25A46/SLC6A4/NCSTN/NEUROD2/PHOX2B/TBR1/KAT2A/PROX1	22	AL
GO:0006629	lipid metabolic process	174/1676	301/3257	0.0120048	0.845504	0.844836	ABHD12B/AFP/ALDH1L2/CAV3/ETNK2/GK2/LSS/PGAP2/PIGC/PLA2G2A/PRLH/SRD5A1/ALG9/C3/CDS2/DGKH/ITPKC/LIPA/PI4K2A/PI4KB/PLPP1/PORCN/ACSBG2/AKR1C3/ANGPTL8/APOBR/APOL2/ATG4A/BCO1/CYB5R3/CYP1A2/CYP4F12/CYP4F22/CYP4F3/ECHDC2/NPC2/NSDHL/OCRL/SERAC1/SIRT2/SLC25A1/ST3GAL2/STAT5B/SULT1A2/TM6SF2/ABCA2/ABHD16B/ACOX2/ADRA2A/APOD/CEL/CERS6/CLU/CRH/CYP4A22/DGKQ/DHRS13/EDN2/EEF1A2/EGR1/ESR1/FDFT1/FUT7/GAL3ST2/GPER1/GP…	174	AL
GO:0071383	cellular response to steroid hormone stimulus	25/1676	35/3257	0.0127298	0.845504	0.844836	SRARP/SRD5A1/PLPP1/AKR1C3/BMP7/ESR1/FOXH1/GPER1/HSPA8/IGF1R/NR0B1/PCK1/SOX10/ATP1A3/DDRGK1/ESR2/KMT2D/HSPA1B/TMF1/ARID1A/GSK3A/NCOR1/PGR/RWDD1/PADI2	25	AL
GO:0055074	calcium ion homeostasis	48/1676	74/3257	0.012856	0.845504	0.844836	ALPL/CAV3/HTT/ITPR3/SELENON/TPCN1/ANXA6/CCL7/IBTK/PDPK1/PRKACA/PRKCB/TMEM38A/ADCY8/BAK1/CCR1/CIB2/EDN2/GPER1/PDZD8/PLCG1/RASA3/SLC24A1/TRPC5/AKAP6/CALM2/DISC1/DRD2/LYN/CD40/CXCL12/ERO1A/F2R/HEXB/JPH2/PTPN6/STOML2/VAPB/FGF2/ITPR2/KL/PML/TNFSF11/ANK2/BCAP31/GSTO1/LIME1/MCUR1	48	AL
GO:0030518	intracellular steroid hormone receptor signaling pathway	15/1676	19/3257	0.0131372	0.845504	0.844836	SRARP/PLPP1/ESR1/FOXH1/GPER1/NR0B1/DDRGK1/ESR2/KMT2D/TMF1/ARID1A/NCOR1/PGR/RWDD1/PADI2	15	AL
GO:0071277	cellular response to calcium ion	15/1676	19/3257	0.0131372	0.845504	0.844836	ADCY1/MEF2C/ITPKC/AKR1C3/CHP2/ADCY8/ENDOG/IQGAP1/DMTN/CLIC4/ITPKB/SYT1/NCSTN/NEUROD2/SYT8	15	AL
GO:0032196	transposition	9/1676	10/3257	0.0134715	0.845504	0.844836	AICDA/SIRT7/APOBEC3A/APOBEC3C/APOBEC3F/PIWIL1/PIWIL4/THAP9/TREX1	9	AL
GO:0032366	intracellular sterol transport	9/1676	10/3257	0.0134715	0.845504	0.844836	NPC2/SERAC1/ABCA2/LDLRAP1/TSPO2/VPS4A/ANXA2/SCP2/LRP6	9	AL
GO:0032367	intracellular cholesterol transport	9/1676	10/3257	0.0134715	0.845504	0.844836	NPC2/SERAC1/ABCA2/LDLRAP1/TSPO2/VPS4A/ANXA2/SCP2/LRP6	9	AL
GO:2001022	positive regulation of response to DNA damage stimulus	13/1676	16/3257	0.014144	0.845504	0.844836	DTX3L/BCL7C/PBK/PHF10/ENDOG/FXR2/MSX1/SLF2/OOEP/PLA2R1/PMAIP1/ARID1A/FAM168A	13	AL
GO:0001709	cell fate determination	11/1676	13/3257	0.0145108	0.845504	0.844836	KLF4/MEF2C/JAG1/MESP1/NOTCH4/HOXA2/IFRD1/FOXG1/PROX1/CYP26B1/TRIM15	11	AL
GO:0032365	intracellular lipid transport	11/1676	13/3257	0.0145108	0.845504	0.844836	NPC2/SERAC1/ABCA2/LDLRAP1/TSPO2/VPS4A/ANXA2/SCP2/CPT2/LRP6/PLEKHA8	11	AL
GO:0050801	ion homeostasis	84/1676	138/3257	0.0145944	0.845504	0.844836	ALPL/CAV3/HTT/ITPR3/LCN2/MAPK1/SELENON/EIF2AK1/KCTD7/SLC12A2/TPCN1/ANXA6/CCL7/CYP4F12/IBTK/PDPK1/PRKACA/PRKCB/STK39/TMEM38A/ADCY8/ANK3/BAK1/BOLA1/CCKBR/CCR1/CIB2/CNNM1/EDN2/EPAS1/GPER1/IREB2/MAFG/NPPB/NPR1/PDZD8/PLCG1/PRNP/RASA3/RHCG/SLC24A1/SLC4A9/SOD2/STEAP3/TRPC5/AKAP6/ATP1A3/CALM2/DISC1/DRD2/LYN/CD40/CLIC4/CXCL12/ERO1A/F2R/HEXB/HMOX1/JPH2/NEO1/PTPN6/STOML2/TESMIN/VAPB/ENPP3/FGF2/ITPR2/KL/PML/…	84	AL
GO:0098771	inorganic ion homeostasis	84/1676	138/3257	0.0145944	0.845504	0.844836	ALPL/CAV3/HTT/ITPR3/LCN2/MAPK1/SELENON/EIF2AK1/KCTD7/SLC12A2/TPCN1/ANXA6/CCL7/CYP4F12/IBTK/PDPK1/PRKACA/PRKCB/STK39/TMEM38A/ADCY8/ANK3/BAK1/BOLA1/CCKBR/CCR1/CIB2/CNNM1/EDN2/EPAS1/GPER1/IREB2/MAFG/NPPB/NPR1/PDZD8/PLCG1/PRNP/RASA3/RHCG/SLC24A1/SLC4A9/SOD2/STEAP3/TRPC5/AKAP6/ATP1A3/CALM2/DISC1/DRD2/LYN/CD40/CLIC4/CXCL12/ERO1A/F2R/HEXB/HMOX1/JPH2/NEO1/PTPN6/STOML2/TESMIN/VAPB/ENPP3/FGF2/ITPR2/KL/PML/…	84	AL
GO:1901699	cellular response to nitrogen compound	84/1676	138/3257	0.0145944	0.845504	0.844836	CAV3/COL16A1/HTR1A/IGFBP1/MAPK1/MEF2C/SELENON/SRD5A1/ID1/SLC22A12/SLC38A9/CACNA1A/GRB10/JAK3/KAT2B/KLF1/KLF2/OR10H1/PDPK1/PRKACA/PRKCB/SIRT2/STAT5B/TMEM38A/ADCY8/ARHGEF2/CIB2/COL1A1/EGR1/FUT7/GATA1/GNAS/GNB1/GPER1/HCN3/IGF1R/IGF2/IRS1/PCK1/PRNP/SLC27A4/SOCS2/TP53/ZBTB7B/AKAP6/ATP1A3/DMTN/DRD2/LYN/MBD5/P2RY11/VWA2/CSK/FOXC2/IPO5/KCNC2/KLF16/PDXP/YWHAG/CPEB4/DTNBP1/EZR/GABRG2/GNB5/ICAM1/ITPR2/KL/KL…	84	AL
GO:0007189	adenylate cyclase-activating G protein-coupled receptor signaling pathway	23/1676	32/3257	0.0149323	0.845504	0.844836	ADCY1/MRAP/ADGRE3/ADGRE5/PDE4A/ADCY8/ADGRB2/ADRA2A/GNAS/GNB1/GPER1/GPR101/MC1R/DRD2/RIT2/RXFP2/ADRA1D/ADRB1/GALR2/GCG/GSK3A/PTGER3/GPR4	23	AL
GO:0051495	positive regulation of cytoskeleton organization	26/1676	37/3257	0.0153568	0.845504	0.844836	CAV3/EVL/ID1/BAG4/CTTN/LMOD1/MAPT/PLXNA3/VPS4B/CDC42EP5/F2RL1/SLAIN1/HCK/ITGB1BP1/NUMA1/PDXP/CCL24/CSF3/FCHSD1/HSPA1B/KATNBL1/MECP2/FES/NTRK3/PROX1/TRIM27	26	AL
GO:0044282	small molecule catabolic process	58/1676	92/3257	0.0153856	0.845504	0.844836	AICDA/ALDH1L2/ALDH4A1/GK2/AKR1C3/ALDH1B1/CYP4F12/CYP4F3/ECHDC2/HIBCH/OAT/OCRL/QPRT/SULT1A2/ACOX2/APOBEC3A/APOBEC3C/FUT7/GDA/GNPDA2/IRS1/PCK1/PFKP/SLC27A4/TKTL1/TP53/BCKDHA/TST/AGXT2/GK5/HK1/MTHFS/PDXP/UPB1/AASS/ALDOB/APOBEC3F/CYP3A4/ECHS1/GCDH/GLUD1/HAL/MFSD2A/PHYH/SCARF1/SCP2/TYSND1/CPT2/CYP4A11/GSK3A/HK2/IDNK/INPP5B/INPP5E/INPP5K/ABCB11/CYP26B1/OTC	58	AL
GO:0055065	metal ion homeostasis	71/1676	115/3257	0.0154074	0.845504	0.844836	ALPL/CAV3/HTT/ITPR3/LCN2/SELENON/EIF2AK1/KCTD7/SLC12A2/TPCN1/ANXA6/CCL7/CYP4F12/IBTK/PDPK1/PRKACA/PRKCB/TMEM38A/ADCY8/ANK3/BAK1/BOLA1/CCR1/CIB2/CNNM1/EDN2/EPAS1/GPER1/IREB2/NPPB/NPR1/PDZD8/PLCG1/PRNP/RASA3/SLC24A1/SOD2/STEAP3/TRPC5/AKAP6/ATP1A3/CALM2/DISC1/DRD2/LYN/CD40/CXCL12/ERO1A/F2R/HEXB/HMOX1/JPH2/NEO1/PTPN6/STOML2/TESMIN/VAPB/FGF2/ITPR2/KL/PML/TF/TNFSF11/ANK2/BCAP31/CYP4A11/GSTO1/HYAL2/SMAD…	71	AL
GO:0032879	regulation of localization	242/1676	429/3257	0.0156596	0.845504	0.844836	ADCY1/CAV3/DTX3L/EIPR1/GPM6B/HTR1A/HTT/ITPR3/KCNA7/KCNK17/KCNQ2/MAP2/MAPK1/MEF2C/MRAP/NEDD9/PLK3/SELENON/SIRT7/SLC10A1/SLC25A4/VSTM2A/C3/DERL3/GPD1L/KCTD7/LMNA/SH3TC2/SLC12A2/TPCN1/ANXA6/AZU1/BAG4/CACNA1A/CHP2/GDI2/GRB10/HECW2/HSPA1L/IBTK/IL4R/ITGAV/JAK3/KAT2B/KCNA4/KCNS2/LRPAP1/NSFL1C/PDPK1/PPP3CC/PRKACA/PRKCB/PRRT2/STK39/STX10/TMEM38A/YJEFN3/ABCA2/ADCY8/ADRA2A/ANK3/ANP32B/APOD/ARFGAP1/ATP9A/BAK…	242	AL
GO:0016525	negative regulation of angiogenesis	18/1676	24/3257	0.0159651	0.845504	0.844836	KLF4/SLC12A2/THBS4/KLF2/VASH1/YJEFN3/ADGRB2/DCN/NPPB/NPR1/APOH/CNMD/HSPG2/MECP2/PML/EPN2/GPR4/COL4A3	18	AL
GO:1901343	negative regulation of vasculature development	18/1676	24/3257	0.0159651	0.845504	0.844836	KLF4/SLC12A2/THBS4/KLF2/VASH1/YJEFN3/ADGRB2/DCN/NPPB/NPR1/APOH/CNMD/HSPG2/MECP2/PML/EPN2/GPR4/COL4A3	18	AL
GO:2000181	negative regulation of blood vessel morphogenesis	18/1676	24/3257	0.0159651	0.845504	0.844836	KLF4/SLC12A2/THBS4/KLF2/VASH1/YJEFN3/ADGRB2/DCN/NPPB/NPR1/APOH/CNMD/HSPG2/MECP2/PML/EPN2/GPR4/COL4A3	18	AL
GO:0048514	blood vessel morphogenesis	77/1676	126/3257	0.0166793	0.845504	0.844836	JMJD8/KLF4/C3/CCM2/ID1/NDNF/SLC12A2/THBS4/ITGAV/KLF2/MTDH/PDPK1/PRKCB/RASIP1/TMIGD2/VASH1/YJEFN3/ACVRL1/ADGRB2/APOD/BAK1/CCDC134/DCN/EDN2/EPAS1/FOXH1/HEY2/IHH/JAG1/MAP3K3/NOTCH4/NPPB/NPR1/PLCG1/SOX18/TGFBR2/APOH/TGFBR3/ANXA2/APOLD1/CD40/CLIC4/CXCR3/ELK3/FN1/FOXC2/GPR15/HMOX1/ITGB1BP1/KRT1/CCL24/CNMD/CXCL13/FGF2/HDAC7/HSPG2/HTATIP2/MAPK7/MECP2/PML/SHH/VAV3/VSTM4/FAP/HK2/HOXB13/LAMA1/STAB2/COL8A1/C…	77	AL
GO:0031328	positive regulation of cellular biosynthetic process	233/1676	413/3257	0.0175486	0.845504	0.844836	DTX3L/KLF4/MAPK1/MEF2C/ONECUT3/PRDM16/RNF10/SIRT7/SPIN1/TRIM44/UTF1/CAMTA1/GRHL3/LDB1/PRDM15/RBM3/SERTAD3/ACTR5/CHD6/CHP2/CRTC1/FOXF2/GATAD2A/GRHL2/HNRNPA1/IKBKG/JMJD4/KAT2B/KAT6B/KLF1/KLF2/LHX1/LMO2/LYL1/MPV17L2/MTDH/NEK2/PHF10/PRDM11/PRKCB/SETD3/SIRT2/SSBP4/STAT5B/TAF9/TFAP2C/TLX2/TRAF6/ZNF750/ABCA2/ACVRL1/ARHGEF2/BMP7/CAMK4/CAVIN4/CCNC/CLU/COL1A1/CSRNP1/DCN/EFCAB7/EGR1/EGR2/EPAS1/ESR1/FANK1/FO…	233	AL
GO:0048468	cell development	258/1676	460/3257	0.0180763	0.845504	0.844836	ADCY1/CAV3/DPYSL4/FBXO38/GK2/GPM6B/KLF4/MAP2/MAPK1/MEF2C/NEDD9/RNF10/ROBO3/SELENON/SPANXB1/ALKAL1/C3/CCM2/EFHC2/FARP1/ID1/LMNA/NDNF/SH3TC2/TMEFF2/ACTL9/ANGPTL8/ANXA6/CRTC1/CTTN/F11R/GPR37L1/GRHL2/HECW2/ITGAV/KLF2/LHX1/MAP1S/MYOZ2/PAEP/PDPK1/PRKACA/RNF17/SIRT2/STAU2/TIAL1/TLX2/TOP2B/TRAF6/ABCA2/AFF4/AGFG1/ANK3/APOD/BFSP1/BLOC1S4/BMP7/CDC25B/CDH4/CHRNB1/CLU/CNTN2/DDR1/DNAJB11/EDN2/EGR2/EPAS1/ESR1/G…	258	AL
GO:0035264	multicellular organism growth	24/1676	34/3257	0.0181315	0.845504	0.844836	ETNK2/PRLH/CCM2/GRHL2/KLF2/STAT5B/CSF1/FOXS1/GDF5/IGF2/IHH/NPPC/SOCS2/TP53/DRD2/MBD5/CLIC4/RC3H2/ADARB1/ADRB1/EN1/EZR/MFSD2A/KAT2A	24	AL
GO:0051896	regulation of protein kinase B signaling	24/1676	34/3257	0.0181315	0.845504	0.844836	CAV3/AKR1C3/BAG4/MTDH/GPER1/IGF1R/IGF2/MC1R/THPO/DRD2/ITGB1BP1/PHLDA3/CAVIN3/CSF3/FAM110C/FGF2/MST1R/NOX4/TNFSF11/HYAL2/INPP5K/NTRK3/IGFBP5/C1QTNF12	24	AL
GO:0031334	positive regulation of protein-containing complex assembly	27/1676	39/3257	0.0181693	0.845504	0.844836	CAV3/EVL/BAG4/CTTN/RASIP1/BAK1/CLU/ESR1/LMOD1/MAPT/TP53/TRABD2A/BIK/CDC42EP5/SLAIN1/HCK/NUMA1/SLF2/AMBRA1/CCL24/CSF3/CXCL13/FCHSD1/HSPA1B/MECP2/CDH17/FES	27	AL
GO:0022412	cellular process involved in reproduction in multicellular organism	48/1676	75/3257	0.0181734	0.845504	0.844836	GK2/SPANXB1/ACTL9/FKBP6/PAEP/PRKACA/RNF17/SIRT2/STAU2/TIAL1/AFF4/AGFG1/CDC25B/IHH/IQCG/NPPC/TDRD10/TSSK2/C14orf39/FOSL1/PRMT7/PTGDR2/PTX3/PYGO1/ETV6/FANCG/HEXB/KMT2D/OSBP2/PLA2G3/TESMIN/CFAP206/CXADR/NPM2/PIWIL1/PIWIL4/TMF1/TTC12/CATSPER2/CCNB2/EFCAB9/GPR149/CELF4/NSUN2/PDE5A/PLD6/TTC26/CYP26B1	48	AL
GO:0072676	lymphocyte migration	16/1676	21/3257	0.0182466	0.845504	0.844836	NEDD9/SLC12A2/CCL7/F11R/STK39/APOD/FUT7/CXCL12/GPR15/CCL24/CXCL13/ICAM1/MYO1G/ITGAL/MIA3/PADI2	16	AL
GO:0009790	embryo development	127/1676	217/3257	0.0183058	0.845504	0.844836	ETNK2/HSBP1/KLF4/MAPK1/MEF2C/CCM2/GRHL3/LDB1/TGIF2/FOXF2/GRHL2/ITGAV/KAT2B/KLF2/LHX1/NEK2/NSDHL/OCRL/PRKACA/RCN1/TLX2/TRAF6/VASH1/ACVRL1/AHDC1/BMP7/CCDC134/CCDC40/CHRNA10/CMTM3/COL1A1/ENDOG/EPAS1/FOXH1/GATA1/GDF5/HEY2/HOXB6/HOXD8/IFT172/IGF2/IHH/JAG1/KIDINS220/MAFG/MESP1/NR0B1/RNF220/SOX10/SOX18/TBX18/TDRD10/TGFBR2/TP53/WNT3A/WNT9A/FOSL1/FURIN/FZD6/IRX1/LEO1/TBX6/ARL13B/CCSAP/EMX1/FN1/FOXC2/FZD1/…	127	AL
GO:0001710	mesodermal cell fate commitment	6/1676	6/3257	0.0184862	0.845504	0.844836	KLF4/MESP1/WNT3A/TBX6/FOXC2/TRIM15	6	AL
GO:0010743	regulation of macrophage derived foam cell differentiation	6/1676	6/3257	0.0184862	0.845504	0.844836	PLA2G2A/ITGAV/CSF1/PLA2G3/CRP/CETP	6	AL
GO:0010880	regulation of release of sequestered calcium ion into cytosol by sarcoplasmic reticulum	6/1676	6/3257	0.0184862	0.845504	0.844836	PRKACA/TMEM38A/AKAP6/CALM2/ANK2/GSTO1	6	AL
GO:0014808	release of sequestered calcium ion into cytosol by sarcoplasmic reticulum	6/1676	6/3257	0.0184862	0.845504	0.844836	PRKACA/TMEM38A/AKAP6/CALM2/ANK2/GSTO1	6	AL
GO:0031579	membrane raft organization	6/1676	6/3257	0.0184862	0.845504	0.844836	CAV3/YJEFN3/ANXA2/PPT1/PACSIN2/MAL	6	AL
GO:0032369	negative regulation of lipid transport	6/1676	6/3257	0.0184862	0.845504	0.844836	ITGAV/ABCA2/ABCG8/PLA2R1/SHH/TSPO	6	AL
GO:0035584	calcium-mediated signaling using intracellular calcium source	6/1676	6/3257	0.0184862	0.845504	0.844836	AZU1/PRKACA/PRNP/DMTN/BCAP31/GPR143	6	AL
GO:0042448	progesterone metabolic process	6/1676	6/3257	0.0184862	0.845504	0.844836	AFP/SRD5A1/AKR1C3/STAT5B/DGKQ/EGR1	6	AL
GO:0051151	negative regulation of smooth muscle cell differentiation	6/1676	6/3257	0.0184862	0.845504	0.844836	PRDM6/HEY2/NFATC2/MECP2/SHH/RBPMS2	6	AL
GO:0070296	sarcoplasmic reticulum calcium ion transport	6/1676	6/3257	0.0184862	0.845504	0.844836	PRKACA/TMEM38A/AKAP6/CALM2/ANK2/GSTO1	6	AL
GO:0070593	dendrite self-avoidance	6/1676	6/3257	0.0184862	0.845504	0.844836	ROBO3/CNTN2/EMB/IGSF9/VSTM2L/CNTN6	6	AL
GO:0101023	vascular endothelial cell proliferation	6/1676	6/3257	0.0184862	0.845504	0.844836	MEF2C/PDPK1/IGF2/PLCG1/FGF2/COL4A3	6	AL
GO:1903514	release of sequestered calcium ion into cytosol by endoplasmic reticulum	6/1676	6/3257	0.0184862	0.845504	0.844836	PRKACA/TMEM38A/AKAP6/CALM2/ANK2/GSTO1	6	AL
GO:1905562	regulation of vascular endothelial cell proliferation	6/1676	6/3257	0.0184862	0.845504	0.844836	MEF2C/PDPK1/IGF2/PLCG1/FGF2/COL4A3	6	AL
GO:0009611	response to wounding	79/1676	130/3257	0.0185305	0.845504	0.844836	CAV3/KLF4/LYVE1/DGKH/GRHL3/NDNF/SLC12A2/TMEFF2/ANXA6/F11R/PRDX2/PROCR/VASH1/WDR83/ACVRL1/ADRA2A/ANXA8/APOD/BLOC1S4/CCR1/COL1A1/DCBLD2/DDR1/DGKQ/F5/GATA1/GNAS/IGF1R/KIAA0319/NOTCH4/SOD2/TGFBR2/THBD/VPS4A/VPS4B/VWF/WNT3A/APOH/CNTF/DMTN/DRD2/F2RL1/FZD6/LYN/MYOF/TMIGD3/ANXA2/CD40/ELK3/EPB41L4B/F2R/FN1/FOXC2/HMOX1/ITGA2/KRT1/PTPN6/PTPRS/C6orf89/DTNBP1/F2RL2/FGF2/HNF4A/KREMEN1/MPIG6B/SCARF1/SHH/TSPO/TY…	79	AL
GO:0019216	regulation of lipid metabolic process	45/1676	70/3257	0.0196386	0.845504	0.844836	C3/PLPP1/AKR1C3/ANGPTL8/NPC2/STAT5B/TM6SF2/ABCA2/ADRA2A/APOD/DGKQ/EEF1A2/EGR1/GPER1/IGF1R/IRS1/LDLRAP1/NR0B1/PCK1/PIK3IP1/LYN/FAM3A/GPS2/PLA2G3/STOML2/AMBRA1/FGF2/GNB3/HNF4A/LGALS12/MFSD2A/PRMT3/TREX1/TSPO/TYSND1/VAV3/CIDEA/MTMR3/NCOR1/ABCB11/ACSL3/PROX1/RAB38/ANGPTL3/FGFR4	45	AL
GO:0048880	sensory system development	53/1676	84/3257	0.0196459	0.845504	0.844836	KLF4/C3/GRHL3/TGIF2/FOXF2/FZR1/GRHL2/LHX1/RCN1/RD3/STAU2/ACVRL1/BAK1/BFSP1/BMP7/GNB1/IFT172/IHH/JAG1/MITF/NPHP4/PDE6A/PDE6B/TGFBR2/VSX1/WNT9A/CNTF/CRYBB1/CTNS/DRD2/LIM2/TENT2/CLIC4/FOXC2/MAB21L2/CRYBA2/DTNBP1/FGF2/FJX1/FREM2/GDF3/MFSD2A/OLFM3/SHH/TMEM132E/VSTM4/LAMA1/PHOX2B/CELF4/COL8A1/PROX1/SCAPER/OSR2	53	AL
GO:0016042	lipid catabolic process	49/1676	77/3257	0.0197524	0.845504	0.844836	ABHD12B/ALDH1L2/PLA2G2A/SRD5A1/LIPA/AKR1C3/BCO1/CYP1A2/CYP4F12/CYP4F3/ECHDC2/SIRT2/ABHD16B/ACOX2/ADRA2A/CEL/HEXA/IRS1/PCK1/PLCG1/PNPLA4/SLC27A4/HEXB/PNPLA6/ASAH2/CYP3A4/DDHD2/ECHS1/GCDH/LGALS12/MFSD2A/PHYH/PLA2G2E/PNPLA3/PPT1/SCARF1/SCP2/TYSND1/CIDEA/CPT2/CYP4A11/NEU3/PLCB1/ABCB11/PLD6/RAB7A/ANGPTL3/CYP26B1/GM2A	49	AL
GO:0045666	positive regulation of neuron differentiation	19/1676	26/3257	0.0204605	0.845504	0.844836	MEF2C/TGIF2/ARHGEF2/BMP7/GDF5/SOCS2/TRPC5/CXCL12/FGF2/GDF6/HMG20B/NEUROG1/FEZF1/NEUROD2/PHOX2B/FOXG1/PROX1/VWC2L/CSNK1D	19	AL
GO:0016925	protein sumoylation	14/1676	18/3257	0.0206039	0.845504	0.844836	EGR1/EGR2/RNF212/SUMO4/UHRF2/SLF2/HDAC7/HMG20B/PML/TOLLIP/HMG20A/KIAA1586/MAGEA2B/TRIM27	14	AL
GO:0051591	response to cAMP	14/1676	18/3257	0.0206039	0.845504	0.844836	SRD5A1/COL1A1/DGKQ/GATA1/HCN3/THBD/AKAP6/DMTN/FOSL1/EZR/ITPR2/INPP5K/AHR/IGFBP5	14	AL
GO:0006644	phospholipid metabolic process	54/1676	86/3257	0.021141	0.845504	0.844836	ABHD12B/ETNK2/PGAP2/PIGC/PLA2G2A/CDS2/DGKH/ITPKC/PI4K2A/PI4KB/PLPP1/OCRL/SERAC1/ABCA2/ABHD16B/DGKQ/FDFT1/GPX4/PIP5KL1/PLCG1/SELENOI/SGMS1/SOCS2/SOCS6/LPCAT4/HEXB/ITPKB/PIP5K1C/PLA2G3/PLAA/PNPLA6/STOML2/DHRS7B/FGF2/GALR2/GNB3/IPMK/MECP2/MFSD2A/PLA2G2E/PLPPR1/PNPLA3/CETP/INPP5B/INPP5E/INPP5K/MTMR3/PIP4P2/PLCB1/ACSL3/CEPT1/RAB38/ANGPTL3/SPTLC2	54	AL
GO:0001654	eye development	50/1676	79/3257	0.0213813	0.845504	0.844836	KLF4/GRHL3/TGIF2/FOXF2/FZR1/GRHL2/LHX1/RCN1/RD3/STAU2/ACVRL1/BAK1/BFSP1/BMP7/GNB1/IFT172/IHH/JAG1/MITF/NPHP4/PDE6A/PDE6B/TGFBR2/VSX1/WNT9A/CNTF/CRYBB1/CTNS/DRD2/LIM2/TENT2/CLIC4/FOXC2/MAB21L2/CRYBA2/DTNBP1/FGF2/FJX1/FREM2/GDF3/MFSD2A/OLFM3/SHH/VSTM4/LAMA1/CELF4/COL8A1/PROX1/SCAPER/OSR2	50	AL
GO:0007517	muscle organ development	46/1676	72/3257	0.0214147	0.845504	0.844836	CAV3/MEF2C/MYMK/SELENON/COL19A1/MYOZ2/SIRT2/CAVIN4/CHD2/EGR1/EGR2/FOXH1/HEY2/IGF2/MEF2D/PPP3CB/PRR14/SRPK3/WNT3A/ZBTB18/CNTF/TGFBR3/FOXC2/FZD1/HOMER1/JPH2/MSX1/MYL6/PITX1/POU6F1/SIX4/ADARB1/EOMES/EVC/HMG20B/LIF/NEUROG1/SHH/MSC/PHOX2B/SMAD4/PROX1/RCAN1/CYP26B1/IGSF8/KY	46	AL
GO:0009891	positive regulation of biosynthetic process	237/1676	422/3257	0.0216019	0.845504	0.844836	DTX3L/KLF4/MAPK1/MEF2C/ONECUT3/PRDM16/RNF10/SIRT7/SPIN1/TRIM44/UTF1/CAMTA1/GRHL3/LDB1/PRDM15/RBM3/SERTAD3/ACTR5/AZU1/CHD6/CHP2/CRTC1/FOXF2/GATAD2A/GRHL2/HNRNPA1/HSPH1/IKBKG/JAK3/JMJD4/KAT2B/KAT6B/KLF1/KLF2/LHX1/LMO2/LYL1/MPV17L2/MTDH/NEK2/PHF10/PRDM11/PRKCB/SETD3/SIRT2/SSBP4/STAT5B/TAF9/TFAP2C/TLX2/TRAF6/ZNF750/ABCA2/ACVRL1/ARHGEF2/BMP7/CAMK4/CAVIN4/CCNC/CLU/COL1A1/CSRNP1/DCN/EFCAB7/EGR1/EGR2/EPA…	237	AL
GO:0051254	positive regulation of RNA metabolic process	207/1676	366/3257	0.0217651	0.845504	0.844836	DTX3L/KLF4/MEF2C/ONECUT3/PRDM16/RNF10/SIRT7/SPIN1/TRIM44/UTF1/CAMTA1/GRHL3/LDB1/PRDM15/RBM3/SERTAD3/ACTR5/CHD6/CHP2/CRTC1/FOXF2/GATAD2A/GRHL2/IKBKG/KAT2B/KAT6B/KLF1/KLF2/LHX1/LMO2/LYL1/MTDH/PHF10/PRDM11/PRKCB/SETD3/SIRT2/SSBP4/STAT5B/TAF9/TFAP2C/TLX2/TRAF6/ZNF750/ACVRL1/ARHGEF2/BMP7/CAMK4/CAVIN4/CCNC/COL1A1/CSRNP1/DCN/EFCAB7/EGR1/EGR2/EPAS1/ESR1/FANK1/FOXH1/GATA1/GFI1B/GPER1/HEY2/HOXD8/HSPA8/IGF2…	207	AL
GO:0042060	wound healing	59/1676	95/3257	0.0221557	0.845504	0.844836	CAV3/DGKH/GRHL3/NDNF/SLC12A2/TMEFF2/ANXA6/F11R/PRDX2/PROCR/ACVRL1/ADRA2A/ANXA8/BLOC1S4/COL1A1/DCBLD2/DDR1/DGKQ/F5/GATA1/GNAS/NOTCH4/TGFBR2/THBD/VPS4A/VPS4B/VWF/WNT3A/APOH/DMTN/F2RL1/FZD6/LYN/MYOF/ANXA2/CD40/ELK3/EPB41L4B/F2R/FN1/FOXC2/HMOX1/ITGA2/KRT1/PTPN6/C6orf89/DTNBP1/F2RL2/FGF2/HNF4A/MPIG6B/SHH/VAV3/DGKI/FAP/SMAD4/CD109/GPR4/MIA3	59	AL
GO:0046486	glycerolipid metabolic process	55/1676	88/3257	0.0226771	0.845504	0.844836	ABHD12B/CAV3/ETNK2/GK2/PGAP2/PIGC/PLA2G2A/C3/CDS2/DGKH/ITPKC/PI4K2A/PI4KB/APOBR/OCRL/SERAC1/ABHD16B/DGKQ/MOGAT1/PCK1/PIP5KL1/PLCG1/PNPLA4/SELENOI/SOCS2/SOCS6/APOH/LPCAT4/GK5/ITPKB/PIP5K1C/PLA2G3/PNPLA6/STOML2/DDHD2/DHRS7B/FGF2/GALR2/GNB3/IPMK/MECP2/MFSD2A/PLA2G2E/PNPLA3/CETP/DGKI/INPP5B/INPP5E/INPP5K/MTMR3/PIP4P2/PLCB1/ACSL3/CEPT1/RAB38	55	AL
GO:0060537	muscle tissue development	55/1676	88/3257	0.0226771	0.845504	0.844836	CAV3/MEF2C/SELENON/LMNA/COL19A1/MYOZ2/SIRT2/BMP7/EGR1/EGR2/FOXH1/HEY2/IGF2/IHH/MEF2D/MESP1/NPPB/PPP3CB/SRPK3/TBX18/TGFBR2/WNT3A/ZBTB18/AKAP6/FHOD3/TGFBR3/ALPK3/FOXC2/HOMER1/JPH2/MSX1/MYL6/PITX1/SIX4/CXADR/EOMES/FGF2/HMG20B/IFRD1/NOX4/SHH/TREX1/VGLL4/FES/GSK3A/MSC/PGM5/PHOX2B/SMAD4/IGFBP5/KAT2A/PROX1/RCAN1/CYP26B1/IGSF8	55	AL
GO:0048524	positive regulation of viral process	12/1676	15/3257	0.0227972	0.845504	0.844836	FKBP6/RAD23A/TOP2B/KPNA2/VPS4A/FURIN/TMEM39A/VAPB/ADARB1/CLEC4G/GBP7/RAB7A	12	AL
GO:0150063	visual system development	51/1676	81/3257	0.0230575	0.845504	0.844836	KLF4/C3/GRHL3/TGIF2/FOXF2/FZR1/GRHL2/LHX1/RCN1/RD3/STAU2/ACVRL1/BAK1/BFSP1/BMP7/GNB1/IFT172/IHH/JAG1/MITF/NPHP4/PDE6A/PDE6B/TGFBR2/VSX1/WNT9A/CNTF/CRYBB1/CTNS/DRD2/LIM2/TENT2/CLIC4/FOXC2/MAB21L2/CRYBA2/DTNBP1/FGF2/FJX1/FREM2/GDF3/MFSD2A/OLFM3/SHH/VSTM4/LAMA1/CELF4/COL8A1/PROX1/SCAPER/OSR2	51	AL
GO:0031324	negative regulation of cellular metabolic process	251/1676	449/3257	0.0238511	0.845504	0.844836	CAV3/HSBP1/KLF4/MEF2C/PLK3/PRDM16/SATB1/SIRT7/EIF2AK1/GPD1L/ID1/LDB1/MAGEC2/MAGED4/TGIF2/AKR1C3/BAG4/DNAJB1/ERN2/FOXF2/FZR1/GATAD2A/GRB10/HNRNPA1/IBTK/ITGAV/JAK3/KAT2B/KAT6B/KLF2/LHX1/MTDH/MYOZ2/PBK/PDPK1/PHF10/PRDM11/PRDM6/PTPRT/RASIP1/RD3/RNF169/SIRT2/SLX1A/SUV39H1/TAF9/TFAP2C/TLE2/TLK2/TRAF6/ZIM2/ZNF136/ZNF653/ZNF750/ABCA2/ACVRL1/APOD/BAK1/BCORL1/BMP7/CIART/CLU/DGKQ/EGR1/ESR1/FOXH1/FOXS1/GATA1…	251	AL
GO:0002920	regulation of humoral immune response	8/1676	9/3257	0.0238608	0.845504	0.844836	C3/FOXJ1/CD5L/CR2/PTPN6/CXCL13/ZP4/FCER2	8	AL
GO:0010658	striated muscle cell apoptotic process	8/1676	9/3257	0.0238608	0.845504	0.844836	PDPK1/BMP7/HEY2/TP53/RGL2/AMBRA1/SMAD4/HAND2	8	AL
GO:0010662	regulation of striated muscle cell apoptotic process	8/1676	9/3257	0.0238608	0.845504	0.844836	PDPK1/BMP7/HEY2/TP53/RGL2/AMBRA1/SMAD4/HAND2	8	AL
GO:0010800	positive regulation of peptidyl-threonine phosphorylation	8/1676	9/3257	0.0238608	0.845504	0.844836	MAPK1/AZU1/BMP7/TRPC5/CALM2/GCG/GSK3A/TNKS1BP1	8	AL
GO:0030520	intracellular estrogen receptor signaling pathway	8/1676	9/3257	0.0238608	0.845504	0.844836	SRARP/ESR1/FOXH1/DDRGK1/ESR2/KMT2D/ARID1A/PADI2	8	AL
GO:0039692	single stranded viral RNA replication via double stranded DNA intermediate	8/1676	9/3257	0.0238608	0.845504	0.844836	AICDA/TOP2B/APOBEC3A/APOBEC3C/APOBEC3F/INPP5K/CXCL8/MORC2	8	AL
GO:0039694	viral RNA genome replication	8/1676	9/3257	0.0238608	0.845504	0.844836	AICDA/TOP2B/APOBEC3A/APOBEC3C/APOBEC3F/INPP5K/CXCL8/MORC2	8	AL
GO:0045091	regulation of single stranded viral RNA replication via double stranded DNA intermediate	8/1676	9/3257	0.0238608	0.845504	0.844836	AICDA/TOP2B/APOBEC3A/APOBEC3C/APOBEC3F/INPP5K/CXCL8/MORC2	8	AL
GO:0045745	positive regulation of G protein-coupled receptor signaling pathway	8/1676	9/3257	0.0238608	0.845504	0.844836	MRAP/C3/CNTN2/GPER1/DRD2/PTGDR2/GRP/GSK3A	8	AL
GO:2000144	positive regulation of DNA-templated transcription initiation	8/1676	9/3257	0.0238608	0.845504	0.844836	TAF9/ESR1/MITF/TP53/FOSL1/MED23/MED16/MED19	8	AL
GO:0048525	negative regulation of viral process	17/1676	23/3257	0.0238611	0.845504	0.844836	AICDA/BST2/APOBEC3A/APOBEC3C/TRIM13/PTX3/OAS3/TRIM62/APOBEC3F/SNX3/INPP5K/TRIM8/MORC2/OAS1/PROX1/TRIM15/TRIM27	17	AL
GO:0002685	regulation of leukocyte migration	29/1676	43/3257	0.0242713	0.845504	0.844836	LYVE1/MAPK1/NEDD9/THBS4/CCL7/PLVAP/STK39/APOD/CCR1/CSF1/DAPK2/EDN2/FUT7/TNFRSF18/F2RL1/LYN/CXCL12/CXCR3/HMOX1/ITGA2/CCL24/CD300A/CXCL13/ICAM1/GPSM3/PLCB1/CXCL8/MIA3/PADI2	29	AL
GO:0001945	lymph vessel development	10/1676	12/3257	0.0242912	0.845504	0.844836	VASH1/ACVRL1/PPP3CB/SOX18/SVEP1/TMEM204/FOXC2/FGF2/LGALS12/PROX1	10	AL
GO:0051146	striated muscle cell differentiation	36/1676	55/3257	0.0243824	0.845504	0.844836	CAV3/MEF2C/MYMK/SELENON/LMNA/IL4R/MYOZ2/HEY2/IGF2/LMOD1/MESP1/NFATC2/PPP3CB/TBX18/WNT3A/AKAP6/FHOD3/MYOF/ALPK3/HOMER1/MSX1/SIX4/BHLHE41/CXADR/NOX4/SHH/GSK3A/MAMSTR/PGM5/PTGFRN/SMAD4/IGFBP5/KAT2A/PROX1/RCAN1/CYP26B1	36	AL
GO:0001701	in utero embryonic development	52/1676	83/3257	0.0247783	0.845504	0.844836	ETNK2/KLF4/MAPK1/CCM2/GRHL2/KLF2/NEK2/NSDHL/OCRL/RCN1/TRAF6/VASH1/ACVRL1/BMP7/CMTM3/ENDOG/EPAS1/GATA1/HEY2/IGF2/IHH/KIDINS220/MAFG/SOX10/SOX18/TGFBR2/TP53/WNT3A/FOSL1/FURIN/EMX1/MSX1/PNLDC1/TAB1/UPB1/ASCL2/EOMES/GDF3/LIF/NPM2/RNASEH2B/SPINT1/CCNB2/CPT2/GCM1/INPP5B/INPP5K/SMAD4/CELF4/KAT2A/NSUN2/HAND2	52	AL
GO:0051090	regulation of DNA-binding transcription factor activity	61/1676	99/3257	0.0250773	0.845504	0.844836	ADCY1/KLF4/ID1/CRTC1/IKBKG/MTDH/PRDX2/PRKCB/TFDP3/TRAF6/ADCY8/ARHGEF2/BMP7/CLU/ESR1/FANK1/FOXH1/FOXS1/ITCH/NR0B1/PRNP/RNF220/RPS6KA4/RPS6KA5/TRIM13/WNT3A/C14orf39/FOSL1/FOXJ1/FZD6/TBX6/TMIGD3/CD40/DDRGK1/ESR2/FZD1/HCK/HMOX1/LRRC14/RIPK4/SUFU/TRIM62/CSF3/EOMES/HSPA1B/NEUROG1/SHH/STK36/TNFSF11/TRIML1/LRP6/NEUROD2/RWDD1/TRIM8/BCL3/EDA2R/PROX1/HAND2/TNFRSF4/TRIM15/TRIM27	61	AL
GO:0072503	cellular divalent inorganic cation homeostasis	44/1676	69/3257	0.0252413	0.845504	0.844836	CAV3/HTT/ITPR3/SELENON/TPCN1/ANXA6/CCL7/IBTK/PDPK1/PRKACA/PRKCB/TMEM38A/ADCY8/BAK1/CCR1/EDN2/GPER1/PDZD8/PLCG1/RASA3/SLC24A1/TRPC5/AKAP6/CALM2/DISC1/DRD2/LYN/CD40/CXCL12/ERO1A/F2R/HEXB/JPH2/PTPN6/STOML2/VAPB/FGF2/ITPR2/PML/ANK2/BCAP31/GSTO1/LIME1/MCUR1	44	AL
GO:0007584	response to nutrient	20/1676	28/3257	0.0252864	0.845504	0.844836	ALAD/ALPL/AKR1C3/BMP7/COL1A1/F5/IGF1R/SLC27A4/SOD2/TGFBR2/NQO1/HMOX1/ITGA2/ABCG8/KL/SLC6A4/TSPO/FES/CYP26B1/OTC	20	AL
GO:0140013	meiotic nuclear division	20/1676	28/3257	0.0252864	0.845504	0.844836	SIRT7/STAG2/STAG1/FZR1/SIRT2/SYCE2/TOP2B/CDC25B/RNF212/C14orf39/MSX1/TESMIN/LIF/NPM2/OOEP/TERB2/CCNB2/PLCB1/CORT/CYP26B1	20	AL
GO:0043409	negative regulation of MAPK cascade	23/1676	33/3257	0.0255658	0.845504	0.844836	CAV3/PRDM15/PBK/BMP7/CHRNA10/GPER1/IGF1R/ITCH/DUSP26/F2RL1/LYN/CSK/GPS2/ITGB1BP1/PTPN6/CD300A/CNKSR3/EZR/LIF/HYAL2/INPP5K/NCOR1/SMAD4	23	AL
GO:0055080	cation homeostasis	81/1676	135/3257	0.0258548	0.845504	0.844836	ALPL/CAV3/HTT/ITPR3/LCN2/MAPK1/SELENON/EIF2AK1/KCTD7/SLC12A2/TPCN1/ANXA6/CCL7/CYP4F12/IBTK/PDPK1/PRKACA/PRKCB/TMEM38A/ADCY8/ANK3/BAK1/BOLA1/CCKBR/CCR1/CIB2/CNNM1/EDN2/EPAS1/GPER1/IREB2/MAFG/NPPB/NPR1/PDZD8/PLCG1/PRNP/RASA3/RHCG/SLC24A1/SLC4A9/SOD2/STEAP3/TRPC5/AKAP6/ATP1A3/CALM2/DISC1/DRD2/LYN/CD40/CLIC4/CXCL12/ERO1A/F2R/HEXB/HMOX1/JPH2/NEO1/PTPN6/STOML2/TESMIN/VAPB/FGF2/ITPR2/KL/PML/PPT1/TF/TNFS…	81	AL
GO:0045664	regulation of neuron differentiation	37/1676	57/3257	0.0269557	0.845504	0.844836	MEF2C/RAP1GAP/TLX3/TGIF2/GPR37L1/ARHGEF2/BMP7/CNTN2/GDF5/HEY2/JAG1/SOCS2/TRPC5/WNT3A/CNTF/TBX6/CDK5RAP1/CXCL12/ISL2/YWHAG/FGF2/GDF6/HMG20B/HOXA2/MYCL/NEUROG1/SHH/SLC6A4/FERD3L/FEZF1/HMG20A/NEUROD2/PHOX2B/FOXG1/PROX1/VWC2L/CSNK1D	37	AL
GO:0051091	positive regulation of DNA-binding transcription factor activity	37/1676	57/3257	0.0269557	0.845504	0.844836	ADCY1/CRTC1/IKBKG/MTDH/PRKCB/TRAF6/ADCY8/ARHGEF2/CLU/ESR1/FANK1/RNF220/RPS6KA4/RPS6KA5/TRIM13/WNT3A/FOSL1/CD40/DDRGK1/ESR2/FZD1/RIPK4/TRIM62/CSF3/HSPA1B/NEUROG1/SHH/STK36/TNFSF11/TRIML1/LRP6/NEUROD2/RWDD1/TRIM8/EDA2R/TRIM15/TRIM27	37	AL
GO:0016310	phosphorylation	219/1676	390/3257	0.0270854	0.845504	0.844836	CAV3/ETNK2/GK2/HTT/JMJD8/KSR1/MAPK1/MEF2C/NEDD9/PLK3/ALKAL1/C3/DGKH/EIF2AK1/GPD1L/ITPKC/LDB1/PI4K2A/PI4KB/THBS4/AZU1/BAG4/ERN2/ETAA1/GRB10/IBTK/JAK3/KAT2B/MAST1/MAST3/NEK2/NUAK2/OGDHL/PBK/PDPK1/PRKACA/PRKCB/PTPRT/RASIP1/SIRT2/STK39/TAF9/TLK2/TRAF6/ACVRL1/ADCY8/ADRA2A/AK2/ARHGEF2/BAK1/BMP7/CAMK4/CCKBR/CCNJL/CDC25B/CDK8/CLU/COQ8A/CSF1/DAPK2/DDR1/DGKQ/EEF1A2/EGR1/FGF17/GATA1/GDF5/GNPTG/GPER1/IGF1R/I…	219	AL
GO:0015850	organic hydroxy compound transport	41/1676	64/3257	0.0273643	0.845504	0.844836	GPM6B/HTR1A/SLC10A1/NPC2/SERAC1/YJEFN3/ABCA2/ADRA2A/CEL/CLU/CRH/LDLRAP1/LILRB1/SLC10A3/SLC18A2/SLC22A3/SLC51A/TSPO2/VPS4A/VPS4B/DRD2/FURIN/ANXA2/CXCL12/EMB/GPS2/LIMA1/OSBP2/ABCG8/DTNBP1/MECP2/SCP2/SHH/SLC6A4/SYT1/TMF1/TSPO/CETP/LRP6/ABCB11/SYT8	41	AL
GO:1901342	regulation of vasculature development	41/1676	64/3257	0.0273643	0.845504	0.844836	JMJD8/KLF4/C3/CCM2/ID1/SLC12A2/THBS4/KLF2/MTDH/PDPK1/PRKCB/TMIGD2/VASH1/YJEFN3/ACVRL1/ADGRB2/DCN/NPPB/NPR1/PLCG1/TGFBR2/APOH/CD40/FOXC2/HMOX1/KRT1/CCL24/CNMD/CXCL13/FGF2/HSPG2/HTATIP2/MAPK7/MECP2/PML/HK2/CXCL8/EPN2/GPR4/ANGPTL3/COL4A3	41	AL
GO:0045893	positive regulation of DNA-templated transcription	197/1676	349/3257	0.0274996	0.845504	0.844836	DTX3L/KLF4/MEF2C/ONECUT3/PRDM16/RNF10/SIRT7/SPIN1/TRIM44/UTF1/CAMTA1/GRHL3/LDB1/PRDM15/SERTAD3/ACTR5/CHD6/CHP2/CRTC1/FOXF2/GATAD2A/GRHL2/IKBKG/KAT2B/KAT6B/KLF1/KLF2/LHX1/LMO2/LYL1/MTDH/PHF10/PRDM11/PRKCB/SETD3/SIRT2/SSBP4/STAT5B/TAF9/TFAP2C/TLX2/TRAF6/ZNF750/ACVRL1/ARHGEF2/BMP7/CAMK4/CAVIN4/CCNC/COL1A1/CSRNP1/DCN/EFCAB7/EGR1/EGR2/EPAS1/ESR1/FANK1/FOXH1/GATA1/GFI1B/GPER1/HEY2/HOXD8/IGF2/IHH/JAG1/L…	197	AL
GO:1902680	positive regulation of RNA biosynthetic process	197/1676	349/3257	0.0274996	0.845504	0.844836	DTX3L/KLF4/MEF2C/ONECUT3/PRDM16/RNF10/SIRT7/SPIN1/TRIM44/UTF1/CAMTA1/GRHL3/LDB1/PRDM15/SERTAD3/ACTR5/CHD6/CHP2/CRTC1/FOXF2/GATAD2A/GRHL2/IKBKG/KAT2B/KAT6B/KLF1/KLF2/LHX1/LMO2/LYL1/MTDH/PHF10/PRDM11/PRKCB/SETD3/SIRT2/SSBP4/STAT5B/TAF9/TFAP2C/TLX2/TRAF6/ZNF750/ACVRL1/ARHGEF2/BMP7/CAMK4/CAVIN4/CCNC/COL1A1/CSRNP1/DCN/EFCAB7/EGR1/EGR2/EPAS1/ESR1/FANK1/FOXH1/GATA1/GFI1B/GPER1/HEY2/HOXD8/IGF2/IHH/JAG1/L…	197	AL
GO:1903508	positive regulation of nucleic acid-templated transcription	197/1676	349/3257	0.0274996	0.845504	0.844836	DTX3L/KLF4/MEF2C/ONECUT3/PRDM16/RNF10/SIRT7/SPIN1/TRIM44/UTF1/CAMTA1/GRHL3/LDB1/PRDM15/SERTAD3/ACTR5/CHD6/CHP2/CRTC1/FOXF2/GATAD2A/GRHL2/IKBKG/KAT2B/KAT6B/KLF1/KLF2/LHX1/LMO2/LYL1/MTDH/PHF10/PRDM11/PRKCB/SETD3/SIRT2/SSBP4/STAT5B/TAF9/TFAP2C/TLX2/TRAF6/ZNF750/ACVRL1/ARHGEF2/BMP7/CAMK4/CAVIN4/CCNC/COL1A1/CSRNP1/DCN/EFCAB7/EGR1/EGR2/EPAS1/ESR1/FANK1/FOXH1/GATA1/GFI1B/GPER1/HEY2/HOXD8/IGF2/IHH/JAG1/L…	197	AL
GO:0071805	potassium ion transmembrane transport	30/1676	45/3257	0.0275239	0.845504	0.844836	CAV3/KCNA7/KCNK1/KCNK17/KCNQ2/SLC12A2/KCNA4/KCNS2/STK39/TMEM38A/ANK3/HCN3/KCNG3/KCNH6/KCNJ3/KCNT1/PRNP/SLC24A1/AKAP6/ATP1A3/ABCC9/KCNC2/KCNH3/KCNK15/GALR2/GRP/KCNF1/ANK2/CCDC51/ALG10B	30	AL
GO:0000377	RNA splicing, via transesterification reactions with bulged adenosine as nucleophile	15/1676	20/3257	0.0277007	0.845504	0.844836	RBM3/CASC3/HNRNPA1/MBNL3/WDR83/HSPA8/KHDRBS3/PPIL3/RBMXL3/SRPK3/MBNL2/PRMT7/FXR2/DDX39A/CELF4	15	AL
GO:0000398	mRNA splicing, via spliceosome	15/1676	20/3257	0.0277007	0.845504	0.844836	RBM3/CASC3/HNRNPA1/MBNL3/WDR83/HSPA8/KHDRBS3/PPIL3/RBMXL3/SRPK3/MBNL2/PRMT7/FXR2/DDX39A/CELF4	15	AL
GO:0002040	sprouting angiogenesis	15/1676	20/3257	0.0277007	0.845504	0.844836	JMJD8/KLF4/KLF2/PDPK1/YJEFN3/ACVRL1/MAP3K3/FOXC2/HMOX1/ITGB1BP1/FGF2/HDAC7/VSTM4/EPN2/MIA3	15	AL
GO:0035082	axoneme assembly	15/1676	20/3257	0.0277007	0.845504	0.844836	DNAAF5/CFAP73/DNAJB13/CCDC40/IQCG/TTLL3/ZMYND10/FOXJ1/PLA2G3/CFAP206/STK36/TTC12/DNAI2/HYDIN/TTC26	15	AL
GO:0048878	chemical homeostasis	129/1676	223/3257	0.0279563	0.845504	0.844836	ALPL/CAV3/HRNR/HTT/ITPR3/KLF4/LCN2/MAPK1/SELENON/EIF2AK1/GRHL3/KCTD7/SLC12A2/TPCN1/ANGPTL8/ANXA6/CCL7/CYP4F12/IBTK/NPC2/PDPK1/PRKACA/PRKCB/STK39/TM6SF2/TMEM38A/ABCA2/ACOX2/ADCY8/ADRA2A/ANK3/BAK1/BOLA1/CCKBR/CCR1/CIB2/CNNM1/EDN2/ENDOG/EPAS1/GPER1/IGF1R/IREB2/IRS1/LDLRAP1/MAFG/NPPB/NPR1/PCK1/PDZD8/PIM3/PLCG1/PNPLA4/PPP3CB/PRNP/RASA3/RBP1/RHCG/SLC24A1/SLC4A9/SOD2/STEAP3/TRPC5/AKAP6/ATP1A3/CALM2/DISC…	129	AL
GO:0006875	cellular metal ion homeostasis	54/1676	87/3257	0.0283444	0.845504	0.844836	CAV3/HTT/ITPR3/LCN2/SELENON/KCTD7/SLC12A2/TPCN1/ANXA6/CCL7/IBTK/PDPK1/PRKACA/PRKCB/TMEM38A/ADCY8/BAK1/CCR1/EDN2/GPER1/IREB2/PDZD8/PLCG1/PRNP/RASA3/SLC24A1/TRPC5/AKAP6/ATP1A3/CALM2/DISC1/DRD2/LYN/CD40/CXCL12/ERO1A/F2R/HEXB/HMOX1/JPH2/PTPN6/STOML2/TESMIN/VAPB/FGF2/ITPR2/PML/TF/ANK2/BCAP31/GSTO1/SMAD4/LIME1/MCUR1	54	AL
GO:0006813	potassium ion transport	34/1676	52/3257	0.0289252	0.845504	0.844836	CAV3/KCNA7/KCNK1/KCNK17/KCNQ2/SLC12A2/KCNA4/KCNS2/STK39/TMEM38A/ADRA2A/ANK3/HCN3/KCNG3/KCNH6/KCNJ3/KCNT1/PRNP/SLC24A1/VPS4B/AKAP6/ATP1A3/DRD2/ABCC9/KCNC2/KCNH3/KCNK15/FXYD3/GALR2/GRP/KCNF1/ANK2/CCDC51/ALG10B	34	AL
GO:0007596	blood coagulation	34/1676	52/3257	0.0289252	0.845504	0.844836	DGKH/F11R/PRDX2/PROCR/ADRA2A/ANXA8/BLOC1S4/DGKQ/F5/GATA1/GNAS/THBD/VWF/WNT3A/APOH/DMTN/F2RL1/FZD6/LYN/ANXA2/CD40/F2R/FN1/ITGA2/KRT1/PTPN6/DTNBP1/F2RL2/HNF4A/MPIG6B/SHH/VAV3/DGKI/FAP	34	AL
GO:0007599	hemostasis	34/1676	52/3257	0.0289252	0.845504	0.844836	DGKH/F11R/PRDX2/PROCR/ADRA2A/ANXA8/BLOC1S4/DGKQ/F5/GATA1/GNAS/THBD/VWF/WNT3A/APOH/DMTN/F2RL1/FZD6/LYN/ANXA2/CD40/F2R/FN1/ITGA2/KRT1/PTPN6/DTNBP1/F2RL2/HNF4A/MPIG6B/SHH/VAV3/DGKI/FAP	34	AL
GO:0050817	coagulation	34/1676	52/3257	0.0289252	0.845504	0.844836	DGKH/F11R/PRDX2/PROCR/ADRA2A/ANXA8/BLOC1S4/DGKQ/F5/GATA1/GNAS/THBD/VWF/WNT3A/APOH/DMTN/F2RL1/FZD6/LYN/ANXA2/CD40/F2R/FN1/ITGA2/KRT1/PTPN6/DTNBP1/F2RL2/HNF4A/MPIG6B/SHH/VAV3/DGKI/FAP	34	AL
GO:0009719	response to endogenous stimulus	185/1676	327/3257	0.029001	0.845504	0.844836	ALAD/ALPL/CAV3/COL16A1/HTR1A/IGFBP1/KNSTRN/MAPK1/MEF2C/MXRA5/PRDM16/PRLH/RAP1GAP/SELENON/SRARP/SRD5A1/VSTM2A/FBXL15/ID1/NDNF/PLPP1/SLC22A12/SLC38A9/AKAP8/AKR1C3/BAG4/CACNA1A/DAND5/GRB10/IL4R/JAK3/KAT2B/KLF1/KLF2/LHX1/LMO2/OR10H1/PDPK1/PRKACA/PRKCB/SIRT2/STAT5B/STK39/TMEM38A/VPS13C/ABCA2/ACVRL1/ADCY8/ADRA2A/ARHGEF2/BMP7/CIB2/COL1A1/CSF1/CSTF2/EGR1/EGR2/ESR1/FGF17/FNDC4/FOXH1/FUT7/GATA1/GDF5/GNAS/G…	185	AL
GO:0072507	divalent inorganic cation homeostasis	50/1676	80/3257	0.029039	0.845504	0.844836	ALPL/CAV3/HTT/ITPR3/SELENON/TPCN1/ANXA6/CCL7/IBTK/PDPK1/PRKACA/PRKCB/TMEM38A/ADCY8/ANK3/BAK1/CCR1/CIB2/CNNM1/EDN2/GPER1/PDZD8/PLCG1/RASA3/SLC24A1/TRPC5/AKAP6/CALM2/DISC1/DRD2/LYN/CD40/CXCL12/ERO1A/F2R/HEXB/JPH2/PTPN6/STOML2/VAPB/FGF2/ITPR2/KL/PML/TNFSF11/ANK2/BCAP31/GSTO1/LIME1/MCUR1	50	AL
GO:0043010	camera-type eye development	46/1676	73/3257	0.0295375	0.845504	0.844836	KLF4/GRHL3/TGIF2/FOXF2/FZR1/GRHL2/LHX1/RCN1/RD3/ACVRL1/BAK1/BFSP1/BMP7/GNB1/IFT172/IHH/JAG1/MITF/NPHP4/PDE6A/PDE6B/TGFBR2/VSX1/WNT9A/CNTF/CRYBB1/CTNS/DRD2/LIM2/TENT2/CLIC4/FOXC2/MAB21L2/CRYBA2/DTNBP1/FGF2/FJX1/MFSD2A/SHH/VSTM4/LAMA1/CELF4/COL8A1/PROX1/SCAPER/OSR2	46	AL
GO:0016477	cell migration	172/1676	303/3257	0.0298573	0.845504	0.844836	BST2/EVL/KLF4/KNSTRN/LYVE1/MAPK1/MEF2C/NEDD9/TLX3/ELMO1/ID1/LDB1/LMNA/NDNF/SLC12A2/THBS4/TMEFF2/ANXA6/AZU1/BAG4/CCL7/CTTN/F11R/GRB10/ITGAV/LHX1/MDGA1/PDPK1/PLVAP/PTPRT/STAT5B/STK39/TOP2B/VASH1/ACVRL1/ADRA2A/APOD/ARHGEF2/BMP7/CCR1/CNTN2/COL1A1/CSF1/DAPK2/DCN/DDR1/EDN2/EPX/FGF17/FUT7/GPER1/IGF1R/IQGAP1/JAG1/KIAA0319/KIRREL3/LRRC15/MAP3K3/MAP4K4/MESP1/MITF/MYSM1/NFATC2/PCM1/PIP5KL1/PLCG1/PLXNA3/SDC3…	172	AL
GO:0007519	skeletal muscle tissue development	24/1676	35/3257	0.0299168	0.845504	0.844836	MEF2C/SELENON/COL19A1/MYOZ2/EGR1/EGR2/IGF2/MEF2D/PPP3CB/SRPK3/WNT3A/ZBTB18/HOMER1/MYL6/PITX1/SIX4/EOMES/HMG20B/SHH/MSC/PHOX2B/RCAN1/CYP26B1/IGSF8	24	AL
GO:1901654	response to ketone	21/1676	30/3257	0.0303744	0.845504	0.844836	ADCY1/SRD5A1/AKAP8/AKR1C3/KLF2/STK39/ADCY8/F5/GNB1/IGF1R/PCK1/SOX10/FOSL1/NQO1/TGFBR3/TSPO/HOXA9/HOXB13/NTRK3/RWDD1/AHR	21	AL
GO:0051128	regulation of cellular component organization	260/1676	468/3257	0.0308822	0.845504	0.844836	AICDA/BST2/CAV3/COL16A1/EVL/FBXO38/G3BP1/GPM6B/HTT/IGFBP1/KLF4/MAP2/MAPK1/MEF2C/NEDD9/RAP1GAP/RASSF1/RHOT2/SIRT7/SLC25A4/ALKAL1/C3/CNTROB/EFHC2/FARP1/GRHL3/ID1/LDB1/LMNA/NDNF/SERTAD3/TMEFF2/ACTR5/BAG4/BCL7C/COLGALT1/CRTC1/CTTN/DNAJB1/F11R/FZR1/GDI2/HECW2/HNRNPA1/IGFBPL1/IL4R/ITGAV/JMJD4/KAT2B/LRPAP1/MAP1S/MDGA1/NEK2/OSGIN2/PHF10/PPP3CC/PRDM11/PRKACA/PRRT2/RASIP1/SIRT2/SLX1A/STAU2/TLK2/TLX2/VPS13C…	260	AL
GO:0097553	calcium ion transmembrane import into cytosol	31/1676	47/3257	0.0308884	0.845504	0.844836	HTT/ITPR3/SELENON/TPCN1/CACNA1A/IBTK/PDPK1/PPP3CC/PRKACA/TMEM38A/BAK1/GPER1/PLCG1/PPP3CB/PRNP/RASA3/SLC24A1/AKAP6/CALM2/DRD2/LYN/ERO1A/F2R/JPH2/PTPN6/FGF2/ITPR2/PML/ANK2/GSTO1/LIME1	31	AL
GO:0007420	brain development	97/1676	165/3257	0.0316381	0.845504	0.844836	ADCY1/SRD5A1/ID1/LDB1/NDNF/DNAJB1/EPOR/GPR37L1/GRHL2/LHX1/MAP1S/MAST1/MDGA1/PPP3CC/SIRT2/TOP2B/ANP32B/APOD/BAK1/BMP7/CCDC134/CNTN2/EGR2/IFT172/IGF1R/KIRREL3/NR0B1/PCDH19/PCM1/PLXNA3/SLITRK5/TGFBR2/TP53/WNT3A/ATP1A3/CALM2/CTNS/DISC1/DRD2/EML1/FOXJ1/FZD6/MINK1/TENT2/ARL13B/CDH22/CDK5RAP1/CSK/CXCL12/EMX1/FZD1/GDF10/KCNC2/MSX1/PITX1/POU6F1/AMIGO3/CHD5/DMBX1/DTNBP1/EN1/EOMES/FGF2/FOXP2/GLUD1/GSX1/HOXA…	97	AL
GO:0060322	head development	103/1676	176/3257	0.0318681	0.845504	0.844836	ADCY1/MAPK1/SRD5A1/ID1/LDB1/NDNF/DNAJB1/EPOR/GPR37L1/GRHL2/LHX1/MAP1S/MAST1/MDGA1/PPP3CC/SIRT2/TOP2B/ANP32B/APOD/BAK1/BMP7/CCDC134/CNTN2/COL1A1/CSRNP1/EGR2/IFT172/IGF1R/IHH/KIRREL3/NR0B1/PCDH19/PCM1/PLXNA3/SLITRK5/TGFBR2/TP53/TRABD2A/WNT3A/ATP1A3/CALM2/CTNS/DISC1/DRD2/EML1/FOXJ1/FZD6/MINK1/TENT2/ARL13B/CDH22/CDK5RAP1/CSK/CXCL12/EMX1/FZD1/GDF10/KCNC2/MSX1/PITX1/POU6F1/AMIGO3/CHD5/DMBX1/DTNBP1/EN1/…	103	AL
GO:0010657	muscle cell apoptotic process	13/1676	17/3257	0.031915	0.845504	0.844836	PDPK1/BMP7/HEY2/IGF1R/SOD2/TP53/APOH/RGL2/HMOX1/AMBRA1/LRP6/SMAD4/HAND2	13	AL
GO:0010660	regulation of muscle cell apoptotic process	13/1676	17/3257	0.031915	0.845504	0.844836	PDPK1/BMP7/HEY2/IGF1R/SOD2/TP53/APOH/RGL2/HMOX1/AMBRA1/LRP6/SMAD4/HAND2	13	AL
GO:0035023	regulation of Rho protein signal transduction	13/1676	17/3257	0.031915	0.845504	0.844836	F11R/RASIP1/ARHGEF2/CAVIN4/GPR20/F2RL1/RIT2/F2R/SCAI/EPS8L2/F2RL2/TNFAIP1/GPR4	13	AL
GO:0055006	cardiac cell development	13/1676	17/3257	0.031915	0.845504	0.844836	CAV3/LMNA/HEY2/JAG1/TBX18/AKAP6/FHOD3/TGFBR3/ALPK3/CXADR/GSK3A/SMAD4/PROX1	13	AL
GO:1901615	organic hydroxy compound metabolic process	81/1676	136/3257	0.0323268	0.845504	0.844836	ALPL/GK2/HTR1A/LSS/SRD5A1/ITPKC/LIPA/PLPP1/AKR1C3/ALDH1B1/APOBR/APOL2/BCO1/CYB5R3/CYP1A2/CYP4F12/CYP4F3/MINPP1/NPC2/NSDHL/OCRL/SULT1A2/ABCA2/CEL/DGKQ/DHRS13/EPAS1/FDFT1/GPER1/LDLRAP1/MC1R/MOGAT1/NPR1/PCK1/PECR/PNPLA4/SPR/SQLE/TKTL1/TP53/AKR1B15/CTNS/DRD2/NQO1/ADH1A/GK5/IDH3A/ITPKB/LIMA1/PDXP/ASAH2/CYP3A4/FGF2/GALR2/GIPC1/GNB3/IDH3G/IPMK/KL/LDHB/MECP2/PPIP5K1/SCARF1/SCP2/CETP/CYP3A5/CYP4A11/IDH3B/…	81	AL
GO:0010638	positive regulation of organelle organization	62/1676	102/3257	0.0344193	0.845504	0.844836	CAV3/EVL/G3BP1/HTT/MAPK1/SLC25A4/ID1/BAG4/CTTN/HNRNPA1/NEK2/PRRT2/SIRT2/SLX1A/BAK1/DCN/ENDOG/GPER1/IGF2/LMOD1/MAP3K4/MAPT/PLXNA3/TP53/VPS4B/ZMYND10/BIK/CDC42EP5/F2RL1/SLAIN1/ANXA2/HCK/ITGB1BP1/MSX1/NUMA1/PDXP/SLF2/STOML2/AMBRA1/ATF7IP2/CCL24/CSF3/DDHD2/FCHSD1/HSPA1B/KATNBL1/MECP2/NPM2/OOEP/PMAIP1/PML/PRAP1/SYT1/FES/GSK3A/GZMB/NTRK3/PLCB1/MORC2/PLD6/PROX1/TRIM27	62	AL
GO:0019751	polyol metabolic process	25/1676	37/3257	0.0344279	0.845504	0.844836	GK2/ITPKC/PLPP1/MINPP1/OCRL/ABCA2/GPER1/MOGAT1/PCK1/SPR/GK5/ITPKB/ASAH2/CYP3A4/FGF2/GALR2/IPMK/MECP2/PPIP5K1/INPP5B/INPP5E/INPP5K/PLCB1/ANGPTL3/SPTLC2	25	AL
GO:0045765	regulation of angiogenesis	40/1676	63/3257	0.0351044	0.845504	0.844836	JMJD8/KLF4/C3/CCM2/SLC12A2/THBS4/KLF2/MTDH/PDPK1/PRKCB/TMIGD2/VASH1/YJEFN3/ACVRL1/ADGRB2/DCN/NPPB/NPR1/PLCG1/TGFBR2/APOH/CD40/FOXC2/HMOX1/KRT1/CCL24/CNMD/CXCL13/FGF2/HSPG2/HTATIP2/MAPK7/MECP2/PML/HK2/CXCL8/EPN2/GPR4/ANGPTL3/COL4A3	40	AL
GO:0009791	post-embryonic development	16/1676	22/3257	0.035231	0.845504	0.844836	ETNK2/KLF4/CYP1A2/LHX1/BAK1/CSRNP1/IREB2/NPPC/SLC18A2/SOD2/EMX1/MORC3/RC3H2/GABRG2/MECP2/STK36	16	AL
GO:0009953	dorsal/ventral pattern formation	16/1676	22/3257	0.035231	0.845504	0.844836	FBXL15/BMP1/LHX1/PRKACA/ACVRL1/IFT172/RNF220/WNT3A/ARL13B/SUFU/EN1/HOXA2/SHH/SMAD6/GORAB/FOXG1	16	AL
GO:0031056	regulation of histone modification	16/1676	22/3257	0.035231	0.845504	0.844836	LMNA/AKAP8/SETD7/SUV39H1/IGF2/TP53/ZBTB7B/AASS/C6orf89/LIF/MECP2/GCG/IWS1/SMAD4/FAM47E/KAT2A	16	AL
GO:0051897	positive regulation of protein kinase B signaling	16/1676	22/3257	0.035231	0.845504	0.844836	AKR1C3/BAG4/MTDH/IGF1R/IGF2/MC1R/THPO/ITGB1BP1/CSF3/FAM110C/FGF2/MST1R/NOX4/TNFSF11/IGFBP5/C1QTNF12	16	AL
GO:0055007	cardiac muscle cell differentiation	16/1676	22/3257	0.035231	0.845504	0.844836	CAV3/MEF2C/LMNA/HEY2/MESP1/TBX18/WNT3A/AKAP6/FHOD3/ALPK3/CXADR/NOX4/GSK3A/SMAD4/KAT2A/PROX1	16	AL
GO:0002687	positive regulation of leukocyte migration	22/1676	32/3257	0.0356657	0.845504	0.844836	LYVE1/MAPK1/NEDD9/THBS4/CCL7/PLVAP/STK39/CCR1/CSF1/DAPK2/EDN2/FUT7/TNFRSF18/F2RL1/CXCL12/ITGA2/CCL24/CXCL13/ICAM1/GPSM3/CXCL8/MIA3	22	AL
GO:0006694	steroid biosynthetic process	22/1676	32/3257	0.0356657	0.845504	0.844836	LSS/SRD5A1/AKR1C3/CYB5R3/NSDHL/CRH/DGKQ/EGR1/FDFT1/IGF1R/NR0B1/SDR42E1/SQLE/AKR1B15/ACBD3/CYP3A4/SCP2/TSPO/MSMO1/ABCB11/PROX1/FGFR4	22	AL
GO:0043123	positive regulation of I-kappaB kinase/NF-kappaB signaling	22/1676	32/3257	0.0356657	0.845504	0.844836	BST2/JMJD8/IKBKG/MTDH/PRKCB/TRAF6/MAP3K3/TRIM13/F2RL1/CD40/CXXC5/F2R/HMOX1/TRIM62/GOLT1B/TNFSF11/TRIML1/CANT1/TIFA/TRIM8/EDA2R/TRIM27	22	AL
GO:0071674	mononuclear cell migration	22/1676	32/3257	0.0356657	0.845504	0.844836	MAPK1/NEDD9/SLC12A2/CCL7/F11R/STK39/APOD/CCR1/CSF1/FUT7/LYN/CXCL12/GPR15/CCL24/CXCL13/ICAM1/MYO1G/TNFSF11/PLCB1/ITGAL/MIA3/PADI2	22	AL
GO:1903046	meiotic cell cycle process	22/1676	32/3257	0.0356657	0.845504	0.844836	SIRT7/STAG2/STAG1/FZR1/SIRT2/SYCE2/TOP2B/CDC25B/RNF212/C14orf39/MSX1/TESMIN/CDC25A/LIF/NPM2/OOEP/TERB2/CCNB2/PLCB1/NSUN2/CORT/CYP26B1	22	AL
GO:0003413	chondrocyte differentiation involved in endochondral bone morphogenesis	5/1676	5/3257	0.0359767	0.845504	0.844836	ANXA6/IHH/NPPC/TGFBR2/COL27A1	5	AL
GO:0008209	androgen metabolic process	5/1676	5/3257	0.0359767	0.845504	0.844836	SRD5A1/ESR1/CYP3A4/SHH/CHST10	5	AL
GO:0008299	isoprenoid biosynthetic process	5/1676	5/3257	0.0359767	0.845504	0.844836	LSS/AKR1C3/BCO1/RBP1/PRMT3	5	AL
GO:0010881	regulation of cardiac muscle contraction by regulation of the release of sequestered calcium ion	5/1676	5/3257	0.0359767	0.845504	0.844836	PRKACA/TMEM38A/CALM2/ANK2/GSTO1	5	AL
GO:0016114	terpenoid biosynthetic process	5/1676	5/3257	0.0359767	0.845504	0.844836	LSS/AKR1C3/BCO1/RBP1/PRMT3	5	AL
GO:0016553	base conversion or substitution editing	5/1676	5/3257	0.0359767	0.845504	0.844836	AICDA/APOBEC3A/APOBEC3C/ADARB1/APOBEC3F	5	AL
GO:0018149	peptide cross-linking	5/1676	5/3257	0.0359767	0.845504	0.844836	NDNF/DCN/FN1/KRT1/SPOCK2	5	AL
GO:0021527	spinal cord association neuron differentiation	5/1676	5/3257	0.0359767	0.845504	0.844836	LHX1/MDGA1/WNT3A/GSX1/LMO4	5	AL
GO:0021534	cell proliferation in hindbrain	5/1676	5/3257	0.0359767	0.845504	0.844836	GPR37L1/LHX1/FGF2/SHH/SLC6A4	5	AL
GO:0021924	cell proliferation in external granule layer	5/1676	5/3257	0.0359767	0.845504	0.844836	GPR37L1/LHX1/FGF2/SHH/SLC6A4	5	AL
GO:0021930	cerebellar granule cell precursor proliferation	5/1676	5/3257	0.0359767	0.845504	0.844836	GPR37L1/LHX1/FGF2/SHH/SLC6A4	5	AL
GO:0021936	regulation of cerebellar granule cell precursor proliferation	5/1676	5/3257	0.0359767	0.845504	0.844836	GPR37L1/LHX1/FGF2/SHH/SLC6A4	5	AL
GO:0032793	positive regulation of CREB transcription factor activity	5/1676	5/3257	0.0359767	0.845504	0.844836	ADCY1/CRTC1/ADCY8/RPS6KA4/RPS6KA5	5	AL
GO:0044790	suppression of viral release by host	5/1676	5/3257	0.0359767	0.845504	0.844836	TRIM13/PML/TRIM8/TRIM15/TRIM27	5	AL
GO:0046794	transport of virus	5/1676	5/3257	0.0359767	0.845504	0.844836	BST2/TPCN1/KPNA2/CTSL/TRIM15	5	AL
GO:0051984	positive regulation of chromosome segregation	5/1676	5/3257	0.0359767	0.845504	0.844836	KAT2B/SIRT2/NUMA1/PRAP1/RAD18	5	AL
GO:0060338	regulation of type I interferon-mediated signaling pathway	5/1676	5/3257	0.0359767	0.845504	0.844836	TTLL12/OAS3/PTPN6/TREX1/OAS1	5	AL
GO:0061384	heart trabecula morphogenesis	5/1676	5/3257	0.0359767	0.845504	0.844836	CAV3/BMP7/FOXH1/HEY2/TGFBR3	5	AL
GO:0070365	hepatocyte differentiation	5/1676	5/3257	0.0359767	0.845504	0.844836	MESP1/PCK1/ITGA2/HNF4A/PROX1	5	AL
GO:0071880	adenylate cyclase-activating adrenergic receptor signaling pathway	5/1676	5/3257	0.0359767	0.845504	0.844836	ADRA2A/GPR101/DRD2/ADRA1D/ADRB1	5	AL
GO:0072350	tricarboxylic acid metabolic process	5/1676	5/3257	0.0359767	0.845504	0.844836	IREB2/IDH3A/GLUD1/IDH3G/IDH3B	5	AL
GO:0090279	regulation of calcium ion import	5/1676	5/3257	0.0359767	0.845504	0.844836	CAV3/CXCL12/HOMER1/GCG/TRIM27	5	AL
GO:0098781	ncRNA transcription	5/1676	5/3257	0.0359767	0.845504	0.844836	SIRT7/SPIN1/NFATC2/TP53/ELL2	5	AL
GO:0099612	protein localization to axon	5/1676	5/3257	0.0359767	0.845504	0.844836	ANK3/CNTN2/TRIM46/EPB41L3/MAL	5	AL
GO:1901798	positive regulation of signal transduction by p53 class mediator	5/1676	5/3257	0.0359767	0.845504	0.844836	MSX1/CHD5/PLA2R1/PMAIP1/PML	5	AL
GO:1902914	regulation of protein polyubiquitination	5/1676	5/3257	0.0359767	0.845504	0.844836	TRIM44/FOXF2/GPS2/PLAA/SPSB4	5	AL
GO:2000765	regulation of cytoplasmic translation	5/1676	5/3257	0.0359767	0.845504	0.844836	ZCCHC13/SH3BGRL/CNBP/CPEB4/PAIP1	5	AL
GO:0008037	cell recognition	19/1676	27/3257	0.0361314	0.845504	0.844836	NEDD9/ROBO3/VCAN/HSPA1L/PAEP/CNTN2/LY6K/PTX3/EMB/GLIPR1L2/IGSF9/VSTM2L/ATP8B3/CRP/PRF1/CNTN6/FOXG1/OPCML/ZP4	19	AL
GO:0045446	endothelial cell differentiation	19/1676	27/3257	0.0361314	0.845504	0.844836	CCM2/ID1/F11R/ACVRL1/HEY2/JAG1/MESP1/NOTCH4/SOX18/F2RL1/FASN/APOLD1/CLIC4/FZD1/EZR/ICAM1/PLCB1/SMAD4/PROX1	19	AL
GO:0032371	regulation of sterol transport	11/1676	14/3257	0.0362765	0.845504	0.844836	YJEFN3/ABCA2/LDLRAP1/FURIN/ANXA2/GPS2/ABCG8/SCP2/SHH/TSPO/CETP	11	AL
GO:0032374	regulation of cholesterol transport	11/1676	14/3257	0.0362765	0.845504	0.844836	YJEFN3/ABCA2/LDLRAP1/FURIN/ANXA2/GPS2/ABCG8/SCP2/SHH/TSPO/CETP	11	AL
GO:0048663	neuron fate commitment	11/1676	14/3257	0.0362765	0.845504	0.844836	TLX3/IHH/ISL2/SUFU/GSX1/SHH/NTRK3/SMAD4/TBR1/FOXG1/PROX1	11	AL
GO:0072678	T cell migration	11/1676	14/3257	0.0362765	0.845504	0.844836	SLC12A2/F11R/STK39/APOD/FUT7/CXCL12/GPR15/CXCL13/ICAM1/MYO1G/ITGAL	11	AL
GO:0042592	homeostatic process	198/1676	353/3257	0.0367683	0.845504	0.844836	ALPL/CAV3/HRNR/HTT/ITPR3/KLF4/LCN2/MAPK1/MEF2C/PLA2G2A/PRDM16/PRLH/RHOT2/SELENON/XKR8/EIF2AK1/GRHL3/ID1/KCTD7/LDB1/LIPA/LYZ/SLC12A2/SLC22A12/TPCN1/AHSP/ANGPTL8/ANXA6/CCL7/CHD6/CRTC1/CYP4F12/DNASE2/F11R/GRB10/IBTK/IL4R/JAK3/KLF1/KLF2/NPC2/PDPK1/PRDX2/PRKACA/PRKCB/STAT5B/STK39/SUV39H1/TM6SF2/TMEM38A/TRAF6/ABCA2/ACOX2/ADCY8/ADRA2A/ANK3/BAK1/BOLA1/CCKBR/CCR1/CIB2/CNNM1/CSF1/EDN2/EGR1/ENDOG/EPAS1/G0S2…	198	AL
GO:0097305	response to alcohol	33/1676	51/3257	0.0378938	0.845504	0.844836	ADCY1/ALAD/SLC10A1/AKAP8/AKR1C3/CCL7/KLF2/STK39/ABCA2/ADCY8/BAK1/GNB1/IGF1R/NPPC/RGS19/SLC23A2/SOD2/TGFBR2/DRD2/FOSL1/MLC1/NQO1/TGFBR3/KCNC2/CSF3/GNRH1/ITPR2/TSPO/LRP6/NTRK3/ABCB11/AHR/CTNNA1	33	AL
GO:0000122	negative regulation of transcription by RNA polymerase II	116/1676	201/3257	0.0391179	0.845504	0.844836	HSBP1/KLF4/MEF2C/PLK3/PRDM16/SATB1/SIRT7/ID1/LDB1/MAGEC2/MAGED4/TGIF2/DNAJB1/GATAD2A/KLF2/MTDH/MYOZ2/PRDM6/SIRT2/SUV39H1/TFAP2C/TRAF6/ZIM2/ZNF136/ZNF750/BCORL1/EGR1/ESR1/FOXH1/FOXS1/GATA1/GFI1B/GZF1/HEY2/HOXD8/IGF2/LRRFIP1/MAFG/MAGEA9/MITF/NFATC2/NOTCH4/NR0B1/NRIP2/SOX10/SOX18/TBX18/TCFL5/TP53/WWC2/ZBTB18/ZBTB7B/ZNF217/ZNF491/DUSP26/FOXJ1/HCFC2/IRX1/MAGEE2/NFIL3/SOX14/TBX6/ZNF589/ZNF778/CXXC5/ELK…	116	AL
GO:0009410	response to xenobiotic stimulus	46/1676	74/3257	0.0398734	0.845504	0.844836	ADCY1/ALAD/MEF2C/SLC10A1/SRD5A1/SLC22A12/CYP1A2/CYP4F12/PDE4A/SULT1A2/ABCA2/APOBEC3A/BAK1/COL1A1/NFATC2/NPPC/PRNP/SLITRK5/SOD2/SOX10/TGFBR2/TP53/DRD2/FOSL1/GSTM1/LYN/NQO1/CCNT1/EMX1/FZD1/HMOX1/ITGA2/ABCG8/CYP3A4/HNF4A/SLC6A4/TSPO/VAV3/CYP2U1/CYP3A5/GSTO1/PMS1/ABCB11/AHR/CYP26B1/OTC	46	AL
GO:0006968	cellular defense response	9/1676	11/3257	0.0401567	0.845504	0.844836	CD300C/FCMR/GNLY/FOSL1/CD5L/KIR3DL2/MNDA/PRF1/TYROBP	9	AL
GO:0030838	positive regulation of actin filament polymerization	9/1676	11/3257	0.0401567	0.845504	0.844836	EVL/BAG4/CTTN/LMOD1/CDC42EP5/HCK/CCL24/CSF3/FCHSD1	9	AL
GO:0031060	regulation of histone methylation	9/1676	11/3257	0.0401567	0.845504	0.844836	LMNA/SETD7/SUV39H1/AASS/MECP2/GCG/IWS1/SMAD4/FAM47E	9	AL
GO:0036303	lymph vessel morphogenesis	9/1676	11/3257	0.0401567	0.845504	0.844836	VASH1/ACVRL1/PPP3CB/SOX18/SVEP1/FOXC2/FGF2/LGALS12/PROX1	9	AL
GO:0045132	meiotic chromosome segregation	9/1676	11/3257	0.0401567	0.845504	0.844836	SIRT7/STAG2/STAG1/SYCE2/TOP2B/RNF212/C14orf39/TERB2/CORT	9	AL
GO:0071364	cellular response to epidermal growth factor stimulus	9/1676	11/3257	0.0401567	0.845504	0.844836	KNSTRN/ID1/BAG4/PDPK1/STAT5B/COL1A1/IQGAP1/PLCG1/INPP5K	9	AL
GO:2000779	regulation of double-strand break repair	9/1676	11/3257	0.0401567	0.845504	0.844836	DTX3L/SIRT7/BCL7C/PHF10/RNF169/SLF2/OOEP/PML/ARID1A	9	AL
GO:0003018	vascular process in circulatory system	30/1676	46/3257	0.0408396	0.845504	0.844836	HTR1A/SLC12A2/AZU1/KLF2/PLVAP/ABCA2/ADRA2A/EDN2/GPER1/NPPB/NPPC/NPR1/SLC22A3/SLC27A4/SOD2/F2RL1/SLC22A8/ABCC9/ADRA1D/F2R/FOXC2/ITGB1BP1/ADRB1/CRP/MFSD2A/SLC6A4/UTS2R/VSTM4/GPR4/SLC38A5	30	AL
GO:0007018	microtubule-based movement	51/1676	83/3257	0.0410688	0.845504	0.844836	GK2/HSBP1/HTT/MAP2/RHOT2/CFAP52/CFAP70/DNAAF5/CFAP73/MAP1S/STAU2/BLOC1S4/CCDC40/HSPA8/IFT172/IQCG/MAPT/NPHP4/PCM1/TRIM46/TTLL3/ZMYND10/IFT27/KIF4A/CCSAP/PLA2G3/CFAP206/CLIP3/DLG2/DTNBP1/GAPDHS/KIF2C/STK36/SYNE2/TAC4/TMF1/TRIM58/TTC12/TTC30A/CATSPER2/DNAH11/DNAH6/DNAI2/EFCAB9/HYDIN/INPP5B/NEFH/VPS13A/KIF17/KIF1C/TTC26	51	AL
GO:0051049	regulation of transport	205/1676	367/3257	0.0412431	0.845504	0.844836	ADCY1/CAV3/EIPR1/GPM6B/HTR1A/HTT/KCNA7/KCNK17/KCNQ2/MAP2/MAPK1/MEF2C/PLK3/SELENON/SIRT7/SLC10A1/SLC25A4/C3/DERL3/GPD1L/KCTD7/SH3TC2/SLC12A2/TPCN1/AZU1/BAG4/CACNA1A/CHP2/GRB10/HECW2/HSPA1L/IL4R/ITGAV/JAK3/KCNA4/KCNS2/LRPAP1/PDPK1/PPP3CC/PRKACA/PRKCB/PRRT2/STK39/TMEM38A/YJEFN3/ABCA2/ADCY8/ADRA2A/ANK3/ANP32B/APOD/ARFGAP1/ATP9A/BAK1/CACNA2D4/CCR1/CLU/CRH/DGKQ/EFCAB7/GATA1/GPER1/HCN3/HSPA8/IRS1/KCNG3/…	205	AL
GO:0007281	germ cell development	38/1676	60/3257	0.0414237	0.845504	0.844836	GK2/SPANXB1/ACTL9/PAEP/PRKACA/RNF17/SIRT2/STAU2/TIAL1/AFF4/AGFG1/CDC25B/IHH/IQCG/NPPC/TDRD10/TSSK2/C14orf39/PTX3/PYGO1/FANCG/HEXB/KMT2D/OSBP2/PLA2G3/CFAP206/NPM2/PIWIL1/TMF1/TTC12/CATSPER2/EFCAB9/GPR149/CELF4/NSUN2/PDE5A/PLD6/TTC26	38	AL
GO:0044242	cellular lipid catabolic process	34/1676	53/3257	0.0415082	0.845504	0.844836	ABHD12B/ALDH1L2/AKR1C3/BCO1/ECHDC2/SIRT2/ABHD16B/ACOX2/CEL/HEXA/IRS1/PCK1/PLCG1/PNPLA4/SLC27A4/HEXB/PNPLA6/ASAH2/DDHD2/ECHS1/GCDH/MFSD2A/PHYH/PNPLA3/PPT1/SCP2/TYSND1/CPT2/NEU3/PLCB1/ABCB11/ANGPTL3/CYP26B1/GM2A	34	AL
GO:0031532	actin cytoskeleton reorganization	14/1676	19/3257	0.0415107	0.845504	0.844836	NEDD9/CTTN/F11R/ABI3/DMTN/MINK1/HCK/CSF3/CXADR/DTNBP1/EZR/PLEK2/FES/NTRK3	14	AL
GO:0048016	inositol phosphate-mediated signaling	14/1676	19/3257	0.0415107	0.845504	0.844836	ITPR3/CAMTA1/CHP2/MYOZ2/PPP3CC/ADGRB2/EDN2/NFATC2/PPP3CB/PRNP/AKAP6/ITPR2/MAPK7/RCAN1	14	AL
GO:0003161	cardiac conduction system development	7/1676	8/3257	0.0418327	0.845504	0.844836	HEY2/MESP1/NPPB/TBX18/MSX1/MSC/SMAD4	7	AL
GO:0010528	regulation of transposition	7/1676	8/3257	0.0418327	0.845504	0.844836	AICDA/SIRT7/APOBEC3A/APOBEC3C/APOBEC3F/PIWIL1/PIWIL4	7	AL
GO:0010529	negative regulation of transposition	7/1676	8/3257	0.0418327	0.845504	0.844836	AICDA/SIRT7/APOBEC3A/APOBEC3C/APOBEC3F/PIWIL1/PIWIL4	7	AL
GO:0010659	cardiac muscle cell apoptotic process	7/1676	8/3257	0.0418327	0.845504	0.844836	PDPK1/HEY2/TP53/RGL2/AMBRA1/SMAD4/HAND2	7	AL
GO:0010665	regulation of cardiac muscle cell apoptotic process	7/1676	8/3257	0.0418327	0.845504	0.844836	PDPK1/HEY2/TP53/RGL2/AMBRA1/SMAD4/HAND2	7	AL
GO:0032011	ARF protein signal transduction	7/1676	8/3257	0.0418327	0.845504	0.844836	ARFGEF2/ARFGAP1/ARFGEF3/CYTH2/CYTH3/MAP4K4/IQSEC1	7	AL
GO:0032012	regulation of ARF protein signal transduction	7/1676	8/3257	0.0418327	0.845504	0.844836	ARFGEF2/ARFGAP1/ARFGEF3/CYTH2/CYTH3/MAP4K4/IQSEC1	7	AL
GO:0033574	response to testosterone	7/1676	8/3257	0.0418327	0.845504	0.844836	SRD5A1/IGF1R/NQO1/TSPO/HOXA9/HOXB13/RWDD1	7	AL
GO:0034389	lipid droplet organization	7/1676	8/3257	0.0418327	0.845504	0.844836	CDS2/SQLE/TSPO2/DDHD2/PNPLA3/PLIN3/PTGFRN	7	AL
GO:0040020	regulation of meiotic nuclear division	7/1676	8/3257	0.0418327	0.845504	0.844836	FZR1/SIRT2/MSX1/LIF/NPM2/OOEP/PLCB1	7	AL
GO:0042596	fear response	7/1676	8/3257	0.0418327	0.845504	0.844836	HTR1A/MEF2C/ADRA2A/ADRB1/GRP/MECP2/NEUROD2	7	AL
GO:0043029	T cell homeostasis	7/1676	8/3257	0.0418327	0.845504	0.844836	JAK3/PRDX2/STAT5B/PPP3CB/RC3H2/PMAIP1/CCNB2	7	AL
GO:0045070	positive regulation of viral genome replication	7/1676	8/3257	0.0418327	0.845504	0.844836	FKBP6/RAD23A/TOP2B/TMEM39A/VAPB/ADARB1/GBP7	7	AL
GO:0048333	mesodermal cell differentiation	7/1676	8/3257	0.0418327	0.845504	0.844836	KLF4/MESP1/WNT3A/TBX6/FOXC2/ITGA2/TRIM15	7	AL
GO:0062009	secondary palate development	7/1676	8/3257	0.0418327	0.845504	0.844836	COL11A2/TGFBR2/WNT3A/TGFBR3/FZD1/MMP25/SMAD4	7	AL
GO:1902751	positive regulation of cell cycle G2/M phase transition	7/1676	8/3257	0.0418327	0.845504	0.844836	ATAD5/CDC25B/VPS4B/DBF4B/CDC25A/MECP2/PHOX2B	7	AL
GO:1903725	regulation of phospholipid metabolic process	7/1676	8/3257	0.0418327	0.845504	0.844836	ABCA2/STOML2/GNB3/MFSD2A/MTMR3/ACSL3/RAB38	7	AL
GO:2000107	negative regulation of leukocyte apoptotic process	7/1676	8/3257	0.0418327	0.845504	0.844836	JAK3/LILRB1/PTCRA/CXCL12/ITPKB/BCL3/PDCD1	7	AL
GO:0035295	tube development	132/1676	231/3257	0.0420532	0.845504	0.844836	CAV3/JMJD8/KLF4/MAPK1/MEF2C/SELENON/C3/CCM2/GRHL3/ID1/LIPA/NDNF/SLC12A2/SPATA2/THBS4/CYP1A2/FOXF2/GRHL2/ITGAV/KLF2/LHX1/MTDH/PDPK1/PRKACA/PRKCB/RASIP1/TMIGD2/TRAF6/VASH1/YJEFN3/ACVRL1/ADGRB2/APOD/BAK1/BMP7/CCDC134/CCDC40/CCKBR/CRH/CSF1/DCN/DDR1/EDN2/EPAS1/ESR1/FOXH1/GZF1/HEY2/IFT172/IHH/JAG1/MAP3K3/MESP1/NOTCH4/NPPB/NPR1/PLCG1/RNF220/SOX10/SOX18/TBX18/TGFBR2/WNT3A/APOH/FOXJ1/FZD6/IRX1/TBX6/TGFBR3…	132	AL
GO:0003158	endothelium development	20/1676	29/3257	0.0426004	0.845504	0.844836	CCM2/ID1/F11R/ACVRL1/HEY2/JAG1/MESP1/NOTCH4/SOX18/F2RL1/FASN/APOLD1/CLIC4/FOXC2/FZD1/EZR/ICAM1/PLCB1/SMAD4/PROX1	20	AL
GO:0045165	cell fate commitment	43/1676	69/3257	0.0437515	0.845504	0.844836	KLF4/MEF2C/TLX3/GATAD2A/ARHGEF2/EPAS1/GATA1/HEY2/IHH/JAG1/MESP1/MITF/NOTCH4/SOX18/TBX18/TP53/WNT3A/WNT9A/LEO1/TBX6/CTSL/FOXC2/ISL2/PITX1/SUFU/EOMES/FGF2/GDF3/GSX1/HOXA2/IFRD1/NEUROG1/PML/SHH/GCM1/LMO4/NTRK3/SMAD4/TBR1/FOXG1/PROX1/CYP26B1/TRIM15	43	AL
GO:0001764	neuron migration	27/1676	41/3257	0.0438064	0.845504	0.844836	MEF2C/TLX3/NDNF/LHX1/MDGA1/TOP2B/ARHGEF2/CNTN2/KIAA0319/KIRREL3/PCM1/PLXNA3/TRIM46/DISC1/DRD2/SOX14/CXCL12/NEO1/PLAA/EOMES/GNRH1/FEZF1/NTRK3/PHOX2B/EVX1/FOXG1/GPR173	27	AL
GO:0046578	regulation of Ras protein signal transduction	27/1676	41/3257	0.0438064	0.845504	0.844836	ARFGEF2/F11R/RASIP1/ARFGAP1/ARFGEF3/ARHGEF2/CAVIN4/CSF1/CYTH2/CYTH3/DENND4A/GPR20/MAP4K4/RASA3/F2RL1/RASAL3/RGL2/RIT2/DENND1A/F2R/ITPKB/SCAI/EPS8L2/F2RL2/TNFAIP1/GPR4/IQSEC1	27	AL
GO:2001020	regulation of response to DNA damage stimulus	27/1676	41/3257	0.0438064	0.845504	0.844836	DTX3L/SIRT7/BCL7C/ETAA1/KAT2B/PBK/PHF10/RNF169/TAF9/ATAD5/CLU/ENDOG/MAPT/TP53/CXCL12/ENY2/FXR2/MSX1/SLF2/OOEP/PLA2R1/PMAIP1/PML/RNASEH2B/ARID1A/FAM168A/KAT2A	27	AL
GO:0007059	chromosome segregation	31/1676	48/3257	0.0449959	0.845504	0.844836	KNSTRN/SIRT7/STAG2/STAG1/AKAP8/BCL7C/ESCO2/HECW2/KAT2B/MAP1S/NEK2/PHF10/SIRT2/SYCE2/TLK2/TOP2B/RNF212/VPS4A/VPS4B/C14orf39/KIF4A/BEX4/NUMA1/SLF2/KIF2C/PRAP1/RAD18/SMARCAD1/TERB2/ARID1A/CORT	31	AL
GO:0035051	cardiocyte differentiation	24/1676	36/3257	0.0466664	0.845504	0.844836	CAV3/MAPK1/MEF2C/LMNA/BMP7/GPER1/HEY2/JAG1/MESP1/SOX18/TBX18/WNT3A/AKAP6/FHOD3/TGFBR3/ALPK3/CXADR/EOMES/NOX4/GSK3A/SMAD4/KAT2A/PROX1/HAND2	24	AL
GO:0043405	regulation of MAP kinase activity	24/1676	36/3257	0.0466664	0.845504	0.844836	CAV3/KSR1/MEF2C/ERN2/TRAF6/ADRA2A/BMP7/MAP3K4/LYN/CD40/CSK/PTPN6/TAB1/CD300A/DTNBP1/FGF2/MST1R/NOX4/TNFSF11/HYAL2/INPP5K/NTRK3/LIME1/PDE5A	24	AL
GO:0060538	skeletal muscle organ development	24/1676	36/3257	0.0466664	0.845504	0.844836	MEF2C/SELENON/COL19A1/MYOZ2/EGR1/EGR2/IGF2/MEF2D/PPP3CB/SRPK3/WNT3A/ZBTB18/HOMER1/MYL6/PITX1/SIX4/EOMES/HMG20B/SHH/MSC/PHOX2B/RCAN1/CYP26B1/IGSF8	24	AL
GO:0022008	neurogenesis	205/1676	368/3257	0.0467495	0.845504	0.844836	ADCY1/DPYSL4/FBXO38/GPM6B/KLF4/MAP2/MAPK1/MEF2C/RAP1GAP/RNF10/ROBO3/TLX3/ALKAL1/C3/EFHC2/FARP1/ID1/LDB1/NDNF/SH3TC2/TGIF2/AZU1/CRTC1/CTTN/GPR37L1/HECW2/LHX1/MAP1S/MDGA1/PRDM6/SIRT2/STAU2/TLX2/TOP2B/ABCA2/ANK3/APOD/ARHGEF2/BLOC1S4/BMP7/CDH4/CLU/CNTN2/CSF1/DDR1/DNAJB11/EDN2/EGR2/GDF5/GPER1/HEXA/HEY2/IFT172/IGF1R/IHH/IQGAP1/JAG1/KIAA0319/KIDINS220/KIRREL3/LGI4/MAP4K4/MAPT/MESP1/NPHP4/OLFM1/PCM1/PLXN…	205	AL
GO:0000226	microtubule cytoskeleton organization	69/1676	116/3257	0.0474776	0.845504	0.844836	CAV3/HTT/KNSTRN/MAP2/PLK3/RASSF1/STAG2/TUBB1/CNTROB/DNAAF5/EFHC2/LMNA/STAG1/CFAP73/DNAJB13/KAT2B/MAP1S/NEK2/NSFL1C/ARHGEF2/CCDC40/CNTN2/IFT172/IQCG/MAPT/PCM1/SUN2/TRIM46/TTLL3/TUBB3/VPS4B/WNT3A/ZMYND10/DISC1/EML1/FOXJ1/KIF4A/PARD6A/SLAIN1/CCSAP/NUMA1/PLA2G3/TUBB4B/CCDC88C/CFAP206/CLIP3/EZR/HSPA1B/INSC/KATNBL1/KIF2C/MECP2/MTCL1/OOEP/RASSF7/STK36/SYNE2/TTC12/VAMP4/CCNB2/CEP250/DNAI2/FES/HYDIN/NCOR1…	69	AL
GO:0019953	sexual reproduction	92/1676	158/3257	0.0478072	0.845504	0.844836	AFP/GK2/SPANXB1/SPIN1/MEA1/SPATA2/ACSBG2/ACTL9/CALR3/FKBP6/HSPA1L/IL4R/PAEP/PRKACA/RNF17/SIRT2/STAU2/TIAL1/AFF4/AGFG1/CDC25B/CRTAP/FAM209A/FAM209B/GPX4/HEXA/IHH/IQCG/LY6K/NPPC/NR0B1/RNF114/TCFL5/TDRD10/TSSK2/C14orf39/FOSL1/FOXJ1/IFT27/MORN2/PRMT7/PTGDR2/PTX3/PYGO1/SIAH1/CLIC4/ETV6/FANCG/GLIPR1L2/HEXB/KMT2D/OSBP2/PLA2G3/PNLDC1/TESMIN/ATP8B3/CFAP206/CXADR/MST1R/NPM2/PIWIL1/PIWIL4/PMCH/PRSS21/TMF1/T…	92	AL
GO:0051276	chromosome organization	49/1676	80/3257	0.0478776	0.845504	0.844836	G3BP1/KNSTRN/MAPK1/SIRT7/STAG2/LDB1/STAG1/ACTR5/AKAP8/BCL7C/CENPO/CHD6/ERN2/ESCO2/HECW2/HNRNPA1/KAT2B/NEK2/PHF10/SIRT2/SLX1A/SYCE2/TOP2B/CHD2/GPER1/MAP3K4/MAPT/MSH3/RNF212/TOP1MT/VPS4A/VPS4B/C14orf39/KIF4A/CHD1/NUMA1/SLF2/ATF7IP2/CENPV/CHD5/KIF2C/PML/PRAP1/SMARCAD1/TERB2/TREX1/ARID1A/TNKS1BP1/MORC2	49	AL
GO:0006338	chromatin remodeling	40/1676	64/3257	0.0480046	0.845504	0.844836	AICDA/PRDM16/SATB1/LMNA/ACTR5/BCL7C/CHD6/GATAD2A/KAT2B/KAT6B/PHF10/SETD7/SIRT2/SUV39H1/ANP32B/CHD2/ESR1/MLLT1/MYSM1/HCFC2/CHD1/KMT2D/TSPYL6/ZDBF2/ATF7IP2/CENPV/CHD5/EOMES/GATAD1/MECP2/NPM2/SCMH1/SMARCAD1/ARID1A/TBR1/FAM47E/KAT2A/MORC2/HP1BP3/PADI2	40	AL
GO:0051054	positive regulation of DNA metabolic process	28/1676	43/3257	0.0486217	0.845504	0.844836	DTX3L/KLF4/MAPK1/BCL7C/GRHL2/HNRNPA1/NEK2/PHF10/SLX1A/ATAD5/ENDOG/IGF1R/MAP3K4/CD40/DBF4B/SLF2/STOML2/FGF2/MECP2/NOX4/NPM2/OOEP/PML/TNFAIP1/ARID1A/FAM168A/HNRNPAB/FGFR4	28	AL
GO:0006767	water-soluble vitamin metabolic process	12/1676	16/3257	0.0487569	0.845504	0.844836	ALDH1L2/ALPL/MTHFD2/AMN/SLC23A2/SLC52A2/TKTL1/MMADHC/MTHFS/PDXP/GSTO1/FLAD1	12	AL
GO:0033006	regulation of mast cell activation involved in immune response	12/1676	16/3257	0.0487569	0.845504	0.844836	IL4R/PDPK1/GATA1/UNC13D/LYN/HMOX1/PLA2G3/PTPN6/CD300A/ENPP3/FES/STXBP2	12	AL
GO:0035914	skeletal muscle cell differentiation	12/1676	16/3257	0.0487569	0.845504	0.844836	MEF2C/SELENON/EGR1/EGR2/MEF2D/WNT3A/SIX4/EOMES/HMG20B/SHH/PHOX2B/CYP26B1	12	AL
GO:0045109	intermediate filament organization	12/1676	16/3257	0.0487569	0.845504	0.844836	AGFG1/BFSP1/KRT34/KRT73/KRT1/KRT7/KRT71/KRT76/SHH/KRT14/NEFH/TCHH	12	AL
GO:0061077	chaperone-mediated protein folding	12/1676	16/3257	0.0487569	0.845504	0.844836	DNAJB1/DNAJB13/HSPA1L/HSPH1/CLU/CRTAP/HSPA6/HSPA8/ERO1A/DNAJC24/HSPA1B/DFFA	12	AL
GO:0007276	gamete generation	81/1676	138/3257	0.0490401	0.845504	0.844836	AFP/GK2/SPANXB1/SPIN1/MEA1/SPATA2/ACSBG2/ACTL9/CALR3/FKBP6/IL4R/PAEP/PRKACA/RNF17/SIRT2/STAU2/TIAL1/AFF4/AGFG1/CDC25B/CRTAP/FAM209A/FAM209B/GPX4/IHH/IQCG/NPPC/NR0B1/RNF114/TCFL5/TDRD10/TSSK2/C14orf39/FOSL1/FOXJ1/IFT27/MORN2/PRMT7/PTGDR2/PTX3/PYGO1/SIAH1/ETV6/FANCG/HEXB/KMT2D/OSBP2/PLA2G3/PNLDC1/TESMIN/CFAP206/CXADR/NPM2/PIWIL1/PIWIL4/PMCH/PRSS21/TMF1/TTC12/BCAP31/CATSPER2/CCNB2/DEFB118/EFCAB9/GPR…	81	AL
GO:0030036	actin cytoskeleton organization	81/1676	138/3257	0.0490401	0.845504	0.844836	BST2/CAV3/EVL/GPM6B/NEDD9/ELMO1/FARP1/GRHL3/ID1/TMEFF2/BAG4/CTTN/F11R/MYOZ2/NUAK2/PDPK1/SETD3/STAU2/ADRA2A/ARFGEF3/ARHGEF2/CYTH2/ESPNL/IQGAP1/IQGAP3/LMOD1/NPHP4/PDLIM7/SPTB/VPS4A/ABI3/CDC42EP5/DMTN/F2RL1/FHOD3/FMNL2/FOXJ1/MICAL3/MINK1/MYH10/ABLIM2/CXCL12/EPB41L1/EPB41L3/EPB41L4B/HCK/ITGB1BP1/KBTBD13/LIMA1/PDXP/PIP5K1C/SIX4/ARPC1B/CAVIN3/CCL24/CSF3/CXADR/DTNBP1/EZR/FCHSD1/MYO1G/OOEP/PLEK2/SHROOM4/…	81	AL
GO:0034101	erythrocyte homeostasis	21/1676	31/3257	0.0491965	0.845504	0.844836	LDB1/AHSP/DNASE2/JAK3/KLF1/KLF2/STAT5B/EPAS1/GATA1/HOXB6/IREB2/TSPO2/DMTN/LYN/TGFBR3/HMOX1/HSPA1B/MPIG6B/TRIM58/RHEX/CDK6	21	AL
GO:1902652	secondary alcohol metabolic process	21/1676	31/3257	0.0491965	0.845504	0.844836	LSS/APOBR/APOL2/CYB5R3/CYP1A2/NPC2/NSDHL/DGKQ/FDFT1/LDLRAP1/SQLE/IDH3A/LIMA1/CYP3A4/GNB3/IDH3G/SCARF1/CETP/IDH3B/MSMO1/ANGPTL3	21	AL
GO:0051172	negative regulation of nitrogen compound metabolic process	261/1676	474/3257	0.049464	0.845504	0.844836	ALAD/BST2/CAV3/DTX3L/HSBP1/KLF4/MEF2C/PLK3/PRDM16/SATB1/SIRT7/TRIM44/C3/CSTB/EIF2AK1/GPD1L/ID1/LDB1/MAGEC2/MAGED4/TGIF2/DNAJB1/ERN2/FOXF2/GATAD2A/HNRNPA1/IBTK/ITGAV/JAK3/KAT2B/KAT6B/KLF2/LHX1/MTDH/MYOZ2/PBK/PDPK1/PHF10/PRDM11/PRDM6/PTPRT/RASIP1/RD3/RNF169/SERPINE3/SIRT2/SLX1A/SUV39H1/TAF9/TFAP2C/TLE2/TLK2/TRAF6/ZIM2/ZNF136/ZNF653/ZNF750/ABCA2/ACVRL1/ANXA8/AP2A1/APOD/BAK1/BCORL1/BMP7/CIART/CLU/CRT…	261	AL
GO:0018209	peptidyl-serine modification	45/1676	73/3257	0.0497149	0.845504	0.844836	MAPK1/GPD1L/NDNF/BAG4/MAST1/MAST3/PBK/PDPK1/PRKACA/PRKCB/STK39/TLK2/BAK1/CAMK4/DCN/DGKQ/PCK1/RASSF2/RPS6KA4/RPS6KA5/SH2D3C/TGFBR2/TSSK2/WNT3A/DMTN/UHMK1/VRK2/MORC3/SH2D3A/CNKSR3/CSF3/CSNK1A1L/IFNA17/LIF/MAPK7/RPS6KA1/SPOCK2/CAMK1G/CAMKV/GCG/GSK3A/INPP5K/NTRK3/TNKS1BP1/CSNK1D	45	AL

## Sheet: D-Significant GI priority
G	GeneNameID	GeneNames	Control_median	Mutant_median	Control_sd	Mutant_sd	Pval	log2FC_by_median	CliffDelta	dip_pval	Interaction_score	Adj_pval	GI_direction	GI_tiers	Drug_group	Priority_class
COAD	TUBA1B_10376	TUBA1B	0.08	0.59	0.243431	0.205385	0.00055	2.88264	0.835	0.35654	1.5899	0.0007	SL	Tier_1	Tier_1	Class_A
COAD	MDM2_4193	MDM2	0.06	0.83	0.324428	0.1895	0.00221344	3.79008	0.759	0.795961	1.84857	0.00269973	SL	Tier_1	Tier_1	Class_A
Pan_cancer	CDK6_1021	CDK6	0.66	0.16	0.377487	0.240996	0.00478372	-2.04439	-0.414	0.276449	-1.1138	0.00309969	AL	Tier_1	Tier_1	Class_A
STAD	NDUFB5_4711	NDUFB5	0.13	0.7	0.238161	0.229189	0.00799201	2.42884	0.84	0.529956	1.1305	0.00809919	SL	Tier_1	Tier_1	Class_A
COAD	ZNF217_7764	ZNF217	0.68	0.05	0.300049	0.245986	0.00559441	-3.76553	-0.699	0.646248	-1.31472	0.00659934	AL	Tier_1	Tier_2	Class_B
COAD	WRN_7486	WRN	0.02	0.9	0.047701	0.304754	6.08e-06	5.49185	0.985	0.64894	4.02029	0.0001	SL	Tier_1	Tier_2	Class_B
ESCA	RAB7A_7879	RAB7A	0.58	0.1	0.348503	0.442489	1	-2.53605	0.0303	1	0	0.0001	AL	Tier_1	Tier_2	Class_B
ESCA	MRPS17_51373	MRPS17	0.11	0.75	0.191272	0.152535	0.00549451	2.76939	1	1	1.35012	0.00629937	SL	Tier_1	Tier_2	Class_B
HNSC	ACTR5_79913	ACTR5	0.56	0.07	0.262615	0.0539356	0.00752137	-3	-0.889	1	-1.00213	0.00749925	AL	Tier_1	Tier_2	Class_B
Pan_cancer	WRN_7486	WRN	0.05	0.7	0.141787	0.428319	0.00250017	3.80735	0.444	0.000174	1.57569	0.00179982	SL	Tier_1	Tier_2	Class_B
STAD	MTG1_92170	MTG1	0.15	0.72	0.229884	0.192656	0.00799201	2.26303	0.84	0.902857	1.12611	0.00809919	SL	Tier_1	Tier_2	Class_B
COAD	SOD2_6648	SOD2	0.96	0.06	0.294268	0.427686	0.00559441	-4	-0.699	0.180352	-1.75384	0.00659934	AL	Tier_1	Tier_3	Class_C
COAD	TRNAU1AP_54952	TRNAU1AP	0.16	0.72	0.248151	0.235896	0.00282457	2.16993	0.744	0.483536	1.35412	0.00359964	SL	Tier_1	Tier_3	Class_C
COAD	DHX29_54505	DHX29	0.12	0.65	0.255647	0.310979	0.00282457	2.43741	0.744	0.0547526	1.29947	0.00359964	SL	Tier_1	Tier_3	Class_C
COAD	SAA1_6288	SAA1	0.1	0.6	0.133842	0.187522	0.000201	2.58496	0.88	0.356578	1.77506	0.0004	SL	Tier_1	Tier_3	Class_C
HNSC	GRHL2_79977	GRHL2	0.52	0.05	0.273404	0.0116946	0.0042735	-3.37851	-0.92	1	-1.07915	0.00479952	AL	Tier_1	Tier_3	Class_C
HNSC	WDR83_84292	WDR83	0.85	0.15	0.237294	0.0605569	0.001221	-2.5025	-0.973	1	-1.87905	0.00169983	AL	Tier_1	Tier_3	Class_C
HNSC	EFEMP2_30008	EFEMP2	0.14	0.57	0.141885	0.0770736	0.0042735	2.02554	0.92	1	0.981994	0.00479952	SL	Tier_1	Tier_3	Class_C
HNSC	GPATCH4_54865	GPATCH4	0.12	0.57	0.1441	0.253639	0.00671551	2.24793	0.893	1	0.952421	0.00749925	SL	Tier_1	Tier_3	Class_C
HNSC	CHCHD3_54927	CHCHD3	0.11	0.73	0.200393	0.29771	0.0042735	2.73039	0.92	1	1.37799	0.00479952	SL	Tier_1	Tier_3	Class_C
LUSC	RNASEH2A_10535	RNASEH2A	0.63	0.14	0.228752	0.0422123	0.00549451	-2.16993	-1	1	-1.062	0.0059994	AL	Tier_1	Tier_3	Class_C
LUSC	TAF5L_27097	TAF5L	0.13	0.57	0.168326	0.128386	0.00549451	2.13245	1	1	0.966732	0.0059994	SL	Tier_1	Tier_3	Class_C
LUSC	ASL_435	ASL	0.1	0.54	0.116418	0.114259	0.00549451	2.43296	1	1	0.963186	0.0059994	SL	Tier_1	Tier_3	Class_C
LUSC	SUPT20H_55578	SUPT20H	0.08	0.68	0.166386	0.0324618	0.00549451	3.08746	1	1	1.2692	0.0059994	SL	Tier_1	Tier_3	Class_C
LUSC	FBXW11_23291	FBXW11	0.02	0.75	0.276135	0.115705	0.00549451	5.22882	1	1	1.51168	0.0059994	SL	Tier_1	Tier_3	Class_C
SCLC	NBAS_51594	NBAS	0.15	0.86	0.210427	0.0775912	0.0040404	2.51937	1	0.014446	1.55371	0.00489951	SL	Tier_1	Tier_3	Class_C
STAD	DARS2_55157	DARS2	0.14	0.76	0.213321	0.0805088	0.002664	2.44057	0.92	0.426197	1.48064	0.00319968	SL	Tier_1	Tier_3	Class_C
STAD	NUBPL_80224	NUBPL	0.08	0.56	0.18063	0.183537	0.00466201	2.80735	0.88	0.859009	1.07399	0.00489951	SL	Tier_1	Tier_3	Class_C
STAD	ATP2B1_490	ATP2B1	0.1	0.8	0.287003	0.112513	0.00466201	3	0.88	0.148276	1.5028	0.00489951	SL	Tier_1	Tier_3	Class_C
STAD	TFB1M_51106	TFB1M	0.05	0.64	0.163825	0.127241	0.001332	3.67807	0.96	0.902857	1.61191	0.00189981	SL	Tier_1	Tier_3	Class_C
BLCA	STAG2_10735	STAG2	0.68	0.15	0.362722	0.26843	0.0266038	-2.18057	-0.559	0.404008	-0.805813	0.0234976	AL	Tier_2	Tier_3	Class_D
BLCA	MYH7B_57644	MYH7B	0.01	0.05	0.0176167	0.0434674	0.011103	2.32193	0.625	0.361927	0.0602196	0.0106989	SL	Tier_3	Tier_1	Class_D
BLCA	ANO1_55107	ANO1	0.01	0.07	0.0514249	0.0632873	0.0469879	2.80735	0.5	0.850916	0.0699466	0.0479952	SL	Tier_3	Tier_1	Class_D
BLCA	PPP3CA_5530	PPP3CA	0.01	0.08	0.0356073	0.067347	0.00101775	3	0.778	0.811109	0.190793	0.001	SL	Tier_3	Tier_1	Class_D
BLCA	CASP6_839	CASP6	0	0.01	0.0110427	0.0245797	0.0076299	Inf	0.653	0.26598	0.0209223	0.00759924	SL	Tier_3	Tier_1	Class_D
BLCA	IFNA8_3445	IFNA8	0	0.03	0.01588	0.0178447	0.0259045	Inf	0.556	0.0105192	0.0405584	0.0234976	SL	Tier_3	Tier_1	Class_D
BLCA	LY96_23643	LY96	0	0.02	0.00731662	0.0219736	0.00213023	Inf	0.736	0.628864	0.0425427	0.00159984	SL	Tier_3	Tier_1	Class_D
BLCA	LYN_4067	LYN	0	0.01	0.00290273	0.00890374	0.00335024	Inf	0.708	0.919809	0.0132862	0.00259974	SL	Tier_3	Tier_1	Class_D
BLCA	NOS3_4846	NOS3	0	0.03	0.0204565	0.0380646	0.00512074	Inf	0.681	0.833894	0.0579627	0.00459954	SL	Tier_3	Tier_1	Class_D
BLCA	PDE6C_5146	PDE6C	0	0.01	0.0341548	0.00652098	1	Inf	0	0.839821	0	0.0001	SL	Tier_3	Tier_1	Class_D
BLCA	COL11A2_1302	COL11A2	0.01	0	0.0181026	0.00259995	0.0259045	0	-0.556	0.195182	-0.010113	0.0234976	AL	Tier_3	Tier_1	Class_D
BLCA	HTR1A_3350	HTR1A	0.01	0	0.0499401	0.00705306	0.0469879	0	-0.5	0.812764	-0.0141139	0.0479952	AL	Tier_3	Tier_1	Class_D
BLCA	ICOS_29851	ICOS	0.01	0	0.00686948	0.00926575	1	0	0	0.659111	0	0.0001	AL	Tier_3	Tier_1	Class_D
BLCA	KCNA7_3743	KCNA7	0.01	0	0.0299991	0.0137293	0.0220755	0	-0.569	0.264165	-0.0150205	0.020398	AL	Tier_3	Tier_1	Class_D
BLCA	KCNQ2_3785	KCNQ2	0.01	0	0.0270224	0.00352826	0.0187329	0	-0.583	0.241795	-0.00918323	0.0176982	AL	Tier_3	Tier_1	Class_D
BLCA	MAPK1_5594	MAPK1	0.06	0	0.138898	0.0253947	0.00512074	0	-0.681	0.779482	-0.140833	0.00459954	AL	Tier_3	Tier_1	Class_D
BLCA	PLA2G2A_5320	PLA2G2A	0.01	0	0.014578	0.000906	0.0469879	0	-0.5	0.676058	-0.00710353	0.0479952	AL	Tier_3	Tier_1	Class_D
BLCA	SLC10A1_6554	SLC10A1	0.01	0	0.0116632	0.00182525	0.000593	0	-0.806	0.170909	-0.0247822	0.0007	AL	Tier_3	Tier_1	Class_D
BLCA	SRD5A1_6715	SRD5A1	0.01	0	0.0172532	0.00122936	0.00213023	0	-0.736	0.77216	-0.0112606	0.00159984	AL	Tier_3	Tier_1	Class_D
BLCA	TUBB1_81027	TUBB1	0.01	0	0.0400883	0.00408916	0.0351833	0	-0.528	0.788772	-0.00801011	0.0351965	AL	Tier_3	Tier_1	Class_D
BLCA	HTT_3064	HTT	0.06	0.01	0.162562	0.0209861	0.0220755	-2.58496	-0.569	0.0471934	-0.0760104	0.020398	AL	Tier_3	Tier_2	Class_D
BLCA	ITPR3_3710	ITPR3	0.06	0.01	0.161052	0.0856619	0.0407367	-2.58496	-0.514	0.724698	-0.0644541	0.0407959	AL	Tier_3	Tier_2	Class_D
BLCA	RHOT2_89941	RHOT2	0.05	0.01	0.0498345	0.0191355	0.0158128	-2.32193	-0.597	0.916609	-0.0624237	0.0148985	AL	Tier_3	Tier_2	Class_D
BLCA	XKR8_55113	XKR8	0.05	0.01	0.0528717	0.0224584	0.00268327	-2.32193	-0.722	0.75486	-0.112369	0.00179982	AL	Tier_3	Tier_2	Class_D
BLCA	OAZ1_4946	OAZ1	0.02	0.09	0.0625949	0.140536	0.0259045	2.16993	0.556	0.209256	0.105978	0.0234976	SL	Tier_3	Tier_2	Class_D
BLCA	SEC24A_10802	SEC24A	0.03	0.14	0.0776397	0.0814575	0.0259045	2.22239	0.556	0.091936	0.163157	0.0234976	SL	Tier_3	Tier_2	Class_D
BLCA	PPIP5K2_23262	PPIP5K2	0.04	0.19	0.143643	0.147258	0.0076299	2.24793	0.653	0.619961	0.330521	0.00759924	SL	Tier_3	Tier_2	Class_D
BLCA	ATL3_25923	ATL3	0.01	0.05	0.0590013	0.0494476	0.0407367	2.32193	0.514	0.942843	0.0565113	0.0407959	SL	Tier_3	Tier_2	Class_D
BLCA	ZDHHC17_23390	ZDHHC17	0.01	0.05	0.0194203	0.0361593	0.0259045	2.32193	0.556	0.71457	0.0511649	0.0234976	SL	Tier_3	Tier_2	Class_D
BLCA	MAPK6_5597	MAPK6	0.04	0.22	0.0896996	0.110927	0.0302508	2.45943	0.542	0.432859	0.281233	0.0294971	SL	Tier_3	Tier_2	Class_D
BLCA	OGA_10724	OGA	0.08	0.48	0.167844	0.247734	0.0187329	2.58496	0.583	0.278694	0.669916	0.0176982	SL	Tier_3	Tier_2	Class_D
BLCA	PHIP_55023	PHIP	0.02	0.12	0.0474464	0.148545	0.0302508	2.58496	0.542	0.535358	0.144541	0.0294971	SL	Tier_3	Tier_2	Class_D
BLCA	ATG9A_79065	ATG9A	0.04	0.31	0.240839	0.330713	0.0259045	2.9542	0.556	0.699957	0.422418	0.0234976	SL	Tier_3	Tier_2	Class_D
BLCA	NEK1_4750	NEK1	0.03	0.25	0.0655941	0.289342	0.0132883	3.05889	0.611	0.163281	0.408071	0.0128987	SL	Tier_3	Tier_2	Class_D
BLCA	RB1CC1_9821	RB1CC1	0.03	0.28	0.194047	0.283844	0.0076299	3.22239	0.653	0.902236	0.52721	0.00759924	SL	Tier_3	Tier_2	Class_D
BLCA	KIF2A_3796	KIF2A	0.01	0.12	0.0192308	0.292627	0.00415804	3.58496	0.694	0.605076	0.262058	0.00379962	SL	Tier_3	Tier_2	Class_D
BLCA	G6PD_2539	G6PD	0.01	0.13	0.156698	0.190468	0.0132141	3.70044	0.618	0.112592	0.224639	0.0106989	SL	Tier_3	Tier_2	Class_D
BLCA	EIF2AK4_440275	EIF2AK4	0.01	0.36	0.184713	0.450495	0.0469879	5.16993	0.5	0.0186221	0.457701	0.0479952	SL	Tier_3	Tier_2	Class_D
BLCA	AHSP_51327	AHSP	0	0.04	0.0124196	0.0434497	0.00415804	Inf	0.694	0.245161	0.0870483	0.00379962	SL	Tier_3	Tier_2	Class_D
BLCA	LPAR3_23566	LPAR3	0	0.02	0.00478095	0.0132677	0.00213023	Inf	0.736	0.406466	0.0350682	0.00159984	SL	Tier_3	Tier_2	Class_D
BLCA	MAB21L1_4081	MAB21L1	0	0.01	0.00938993	0.0244251	0.0407367	Inf	0.514	0.944157	0.0101388	0.0407959	SL	Tier_3	Tier_2	Class_D
BLCA	MSH6_2956	MSH6	0	0.03	0.010331	0.0283091	0.0132883	Inf	0.611	0.955026	0.0394627	0.0128987	SL	Tier_3	Tier_2	Class_D
BLCA	NPFFR2_10886	NPFFR2	0	0.01	0.00146201	0.0388875	0.0351833	Inf	0.528	0.455963	0.00710824	0.0351965	SL	Tier_3	Tier_2	Class_D
BLCA	OARD1_221443	OARD1	0	0.02	0.00547716	0.0106969	0.00101775	Inf	0.778	0.822734	0.0432137	0.001	SL	Tier_3	Tier_2	Class_D
BLCA	POLR1D_51082	POLR1D	0	0.02	0.0266019	0.0312913	0.0469879	Inf	0.5	0.498281	0.0224958	0.0479952	SL	Tier_3	Tier_2	Class_D
BLCA	RAB3IP_117177	RAB3IP	0	0.02	0.00635202	0.0101864	0.0158128	Inf	0.597	0.535591	0.0215796	0.0148985	SL	Tier_3	Tier_2	Class_D
BLCA	RIPK2_8767	RIPK2	0	0.01	0.00742855	0.0157148	0.00512074	Inf	0.681	0.995	0.0142368	0.00459954	SL	Tier_3	Tier_2	Class_D
BLCA	SLC40A1_30061	SLC40A1	0	0.01	0.00352503	0.0109267	0.0062729	Inf	0.667	0.290403	0.0261888	0.00589941	SL	Tier_3	Tier_2	Class_D
BLCA	SP100_6672	SP100	0	0.01	0.013723	0.00494486	1	Inf	0	0.712368	0	0.0001	SL	Tier_3	Tier_2	Class_D
BLCA	ZUP1_221302	ZUP1	0	0.02	0.00704677	0.0194393	0.00512074	Inf	0.681	0.987227	0.0314215	0.00459954	SL	Tier_3	Tier_2	Class_D
BLCA	AICDA_57379	AICDA	0.01	0	0.0160474	0.00939057	0.0407367	0	-0.514	0.481046	-0.0140205	0.0407959	AL	Tier_3	Tier_2	Class_D
BLCA	ALAD_210	ALAD	0.02	0	0.0291511	0.00946865	0.0259045	0	-0.556	0.541683	-0.0204892	0.0234976	AL	Tier_3	Tier_2	Class_D
BLCA	ALPL_249	ALPL	0.01	0	0.0573908	0.00181935	0.000593	0	-0.806	0.423025	-0.0313947	0.0007	AL	Tier_3	Tier_2	Class_D
BLCA	BST2_684	BST2	0.01	0	0.0131436	0.00233818	0.0407367	0	-0.514	0.445538	-0.00545767	0.0407959	AL	Tier_3	Tier_2	Class_D
BLCA	HLA-DPA1_3113	HLA-DPA1	0.01	0	0.00720794	0.002993	0.0469879	0	-0.5	0.873266	-0.00696235	0.0479952	AL	Tier_3	Tier_2	Class_D
BLCA	KSR1_8844	KSR1	0.01	0	0.0113363	0.0072849	0.0259045	0	-0.556	0.675024	-0.0144937	0.0234976	AL	Tier_3	Tier_2	Class_D
BLCA	LCN2_3934	LCN2	0.01	0	0.0413426	0.011877	0.0407367	0	-0.514	0.711499	-0.0101839	0.0407959	AL	Tier_3	Tier_2	Class_D
BLCA	LSS_4047	LSS	0.01	0	0.0412584	0.00445897	0.0351833	0	-0.528	0.881677	-0.0105347	0.0351965	AL	Tier_3	Tier_2	Class_D
BLCA	PHYHD1_254295	PHYHD1	0.02	0	0.0293455	0.00886455	0.0302508	0	-0.542	0.995	-0.0173776	0.0294971	AL	Tier_3	Tier_2	Class_D
BLCA	PLK3_1263	PLK3	0.01	0	0.0845293	0.0132301	0.0469879	0	-0.5	0.995	-0.00717531	0.0479952	AL	Tier_3	Tier_2	Class_D
BLCA	RAP1GAP_5909	RAP1GAP	0.01	0	0.0166689	0.0054104	0.00923269	0	-0.639	0.848765	-0.0194186	0.00909909	AL	Tier_3	Tier_2	Class_D
BLCA	SPIN1_10927	SPIN1	0.01	0	0.0255753	0.00538391	0.0259045	0	-0.556	0.617071	-0.0127252	0.0234976	AL	Tier_3	Tier_2	Class_D
BLCA	TPSG1_25823	TPSG1	0.01	0	0.0133833	0.00175988	0.0132883	0	-0.611	0.93602	-0.00840186	0.0128987	AL	Tier_3	Tier_2	Class_D
BLCA	EIPR1_7260	EIPR1	0.24	0.03	0.236831	0.176672	0.0351833	-3	-0.528	0.424545	-0.312106	0.0351965	AL	Tier_3	Tier_3	Class_D
BLCA	ETNK2_55224	ETNK2	0.08	0.01	0.0930864	0.0168331	0.0407367	-3	-0.514	0.695205	-0.0853364	0.0407959	AL	Tier_3	Tier_3	Class_D
BLCA	CPZ_8532	CPZ	0.07	0.01	0.0648415	0.0151959	0.00335024	-2.80735	-0.708	0.503405	-0.136451	0.00259974	AL	Tier_3	Tier_3	Class_D
BLCA	SATB1_6304	SATB1	0.07	0.01	0.0771008	0.0148591	0.000444	-2.80735	-0.819	0.588822	-0.209158	0.0006	AL	Tier_3	Tier_3	Class_D
BLCA	HSBP1_3281	HSBP1	0.18	0.03	0.129283	0.0991382	0.0187329	-2.58496	-0.583	0.33197	-0.264652	0.0176982	AL	Tier_3	Tier_3	Class_D
BLCA	PGAP2_27315	PGAP2	0.12	0.02	0.146988	0.0806003	0.0259045	-2.58496	-0.556	0.940502	-0.160367	0.0234976	AL	Tier_3	Tier_3	Class_D
BLCA	SIRT7_51547	SIRT7	0.06	0.01	0.0894158	0.0820938	0.0302508	-2.58496	-0.542	0.499657	-0.0743229	0.0294971	AL	Tier_3	Tier_3	Class_D
BLCA	TMEM247_388946	TMEM247	0.06	0.01	0.0581086	0.0107745	0.000444	-2.58496	-0.819	0.827964	-0.145461	0.0006	AL	Tier_3	Tier_3	Class_D
BLCA	ABHD12B_145447	ABHD12B	0.05	0.01	0.0958981	0.029799	0.0351833	-2.32193	-0.528	0.903563	-0.0517169	0.0351965	AL	Tier_3	Tier_3	Class_D
BLCA	FCMR_9214	FCMR	0.05	0.01	0.0904826	0.0393551	0.0076299	-2.32193	-0.653	0.914571	-0.0830966	0.00759924	AL	Tier_3	Tier_3	Class_D
BLCA	FOXD4L1_200350	FOXD4L1	0.15	0.03	0.131264	0.115298	0.0469879	-2.32193	-0.5	0.879265	-0.160464	0.0479952	AL	Tier_3	Tier_3	Class_D
BLCA	IGFBP1_3484	IGFBP1	0.05	0.01	0.0725418	0.0127823	0.0062729	-2.32193	-0.667	0.214482	-0.0822585	0.00589941	AL	Tier_3	Tier_3	Class_D
BLCA	VSIG8_391123	VSIG8	0.05	0.01	0.0886635	0.0270457	0.0259045	-2.32193	-0.556	0.968509	-0.048681	0.0234976	AL	Tier_3	Tier_3	Class_D
BLCA	ZDHHC11_79844	ZDHHC11	0.13	0.03	0.0973624	0.0509797	0.0220755	-2.11548	-0.569	0.547483	-0.151454	0.020398	AL	Tier_3	Tier_3	Class_D
BLCA	CTAGE1_64693	CTAGE1	0.06	0.25	0.0707783	0.15079	0.0259045	2.05889	0.556	0.272463	0.29003	0.0234976	SL	Tier_3	Tier_3	Class_D
BLCA	TBC1D8_11138	TBC1D8	0.04	0.17	0.0672145	0.0685054	0.00512074	2.08746	0.681	0.733537	0.298528	0.00459954	SL	Tier_3	Tier_3	Class_D
BLCA	RNF17_56163	RNF17	0.02	0.09	0.0528029	0.0802298	0.0469879	2.16993	0.5	0.725833	0.0830146	0.0479952	SL	Tier_3	Tier_3	Class_D
BLCA	KRT18_3875	KRT18	0.07	0.32	0.0965286	0.19438	0.0302508	2.19265	0.542	0.0956196	0.374995	0.0294971	SL	Tier_3	Tier_3	Class_D
BLCA	C14orf28_122525	C14orf28	0.01	0.05	0.0730876	0.0715692	0.0259045	2.32193	0.556	0.516636	0.0600957	0.0234976	SL	Tier_3	Tier_3	Class_D
BLCA	DGKH_160851	DGKH	0.01	0.05	0.0518892	0.0481899	0.011103	2.32193	0.625	0.280498	0.0778598	0.0106989	SL	Tier_3	Tier_3	Class_D
BLCA	FLNB_2317	FLNB	0.01	0.05	0.0481928	0.031513	0.00923269	2.32193	0.639	0.972633	0.0741322	0.00909909	SL	Tier_3	Tier_3	Class_D
BLCA	POTEJ_653781	POTEJ	0.04	0.2	0.0738559	0.102505	0.0076299	2.32193	0.653	0.873787	0.320139	0.00759924	SL	Tier_3	Tier_3	Class_D
BLCA	PREX1_57580	PREX1	0.01	0.05	0.0181454	0.057238	0.0220755	2.32193	0.569	0.64113	0.066946	0.020398	SL	Tier_3	Tier_3	Class_D
BLCA	SCFD2_152579	SCFD2	0.01	0.05	0.0823732	0.0563362	0.0407367	2.32193	0.514	0.640798	0.0560515	0.0407959	SL	Tier_3	Tier_3	Class_D
BLCA	SCGB1D2_10647	SCGB1D2	0.02	0.1	0.0746066	0.098452	0.0158128	2.32193	0.597	0.217582	0.132491	0.0148985	SL	Tier_3	Tier_3	Class_D
BLCA	TMBIM4_51643	TMBIM4	0.02	0.1	0.116028	0.0924139	0.00268327	2.32193	0.722	0.794652	0.213361	0.00179982	SL	Tier_3	Tier_3	Class_D
BLCA	ZNF821_55565	ZNF821	0.01	0.05	0.025456	0.0228373	0.0259045	2.32193	0.556	0.39454	0.0539311	0.0234976	SL	Tier_3	Tier_3	Class_D
BLCA	MCTS1_28985	MCTS1	0.05	0.26	0.171516	0.253007	0.0158639	2.37851	0.603	0.385775	0.37313	0.0148985	SL	Tier_3	Tier_3	Class_D
BLCA	HEATR3_55027	HEATR3	0.07	0.37	0.245868	0.259354	0.0302508	2.4021	0.542	0.846806	0.447997	0.0294971	SL	Tier_3	Tier_3	Class_D
BLCA	ABCC10_89845	ABCC10	0.02	0.11	0.0570428	0.0798312	0.0187329	2.45943	0.583	0.246651	0.147182	0.0176982	SL	Tier_3	Tier_3	Class_D
BLCA	GNAT3_346562	GNAT3	0.01	0.06	0.0135598	0.0247625	0.00101775	2.58496	0.778	0.646235	0.136061	0.001	SL	Tier_3	Tier_3	Class_D
BLCA	ITGA6_3655	ITGA6	0.02	0.12	0.0508816	0.0681723	0.0187329	2.58496	0.583	0.656153	0.171167	0.0176982	SL	Tier_3	Tier_3	Class_D
BLCA	MTMR12_54545	MTMR12	0.01	0.06	0.0160741	0.037639	0.0351833	2.58496	0.528	0.222874	0.0755317	0.0351965	SL	Tier_3	Tier_3	Class_D
BLCA	NMRK2_27231	NMRK2	0.01	0.06	0.018695	0.0663587	0.00415804	2.58496	0.694	0.696826	0.115362	0.00379962	SL	Tier_3	Tier_3	Class_D
BLCA	NSMAF_8439	NSMAF	0.01	0.06	0.0464195	0.056144	0.0302508	2.58496	0.542	0.184079	0.0696914	0.0294971	SL	Tier_3	Tier_3	Class_D
BLCA	PLPPR4_9890	PLPPR4	0.02	0.12	0.0517437	0.148808	0.0351833	2.58496	0.528	0.764217	0.141692	0.0351965	SL	Tier_3	Tier_3	Class_D
BLCA	SPG11_80208	SPG11	0.01	0.06	0.0430901	0.126157	0.0158128	2.58496	0.597	0.22399	0.0809319	0.0148985	SL	Tier_3	Tier_3	Class_D
BLCA	TIMP3_7078	TIMP3	0.01	0.06	0.0355806	0.0357813	0.0132883	2.58496	0.611	0.524067	0.0949957	0.0128987	SL	Tier_3	Tier_3	Class_D
BLCA	FKBPL_63943	FKBPL	0.03	0.19	0.115202	0.195897	0.0187329	2.66297	0.583	0.641224	0.27268	0.0176982	SL	Tier_3	Tier_3	Class_D
BLCA	AP3S1_1176	AP3S1	0.02	0.14	0.106811	0.118642	0.0062729	2.80735	0.667	0.730778	0.255922	0.00589941	SL	Tier_3	Tier_3	Class_D
BLCA	PEX2_5828	PEX2	0.01	0.07	0.0335355	0.0385465	0.011103	2.80735	0.625	0.603329	0.118024	0.0106989	SL	Tier_3	Tier_3	Class_D
BLCA	TAF5L_27097	TAF5L	0.04	0.28	0.263516	0.329716	0.0187329	2.80735	0.583	0.348702	0.411335	0.0176982	SL	Tier_3	Tier_3	Class_D
BLCA	TAS2R38_5726	TAS2R38	0.01	0.07	0.0671679	0.0719293	0.0351833	2.80735	0.528	0.643374	0.0836814	0.0351965	SL	Tier_3	Tier_3	Class_D
BLCA	ARFGAP2_84364	ARFGAP2	0.02	0.15	0.070063	0.18965	0.00268327	2.90689	0.722	0.621925	0.353042	0.00179982	SL	Tier_3	Tier_3	Class_D
BLCA	MPHOSPH8_54737	MPHOSPH8	0.03	0.3	0.163759	0.175538	0.0469879	3.32193	0.5	0.725693	0.352865	0.0479952	SL	Tier_3	Tier_3	Class_D
BLCA	GOT2_2806	GOT2	0.01	0.12	0.0868197	0.182636	0.00512074	3.58496	0.681	0.524001	0.233985	0.00459954	SL	Tier_3	Tier_3	Class_D
BLCA	SUPT20H_55578	SUPT20H	0.02	0.3	0.186104	0.278483	0.00415804	3.90689	0.694	0.977133	0.668922	0.00379962	SL	Tier_3	Tier_3	Class_D
[truncated: 4,256 more rows]
