# Supplementary material for: Mapping in silico genetic networks of the KMT2D tumour suppressor gene to uncover novel functional associations and cancer cell vulnerabilities
Source: Genome Med. 2024 Nov 22;16:136. doi: 10.1186/s13073-024-01401-9 (PMC11583415; doi:10.1186/s13073-024-01401-9)
Supplement: Supplementary file 12 — Additional file 12: Table S10. Profiles of KMT2D mutations and immune markers in POG and MSK-IMPACT cases. A. POG solid cancer clinical data and immune marker profiles. OS: overall survival. censor_status: 1-living, 2-deceased. Fpkm: fragments per kilobase of transcript per million mapped reads. B_cells_naive to absolute_score_sig_score columns are immune cell composition score outputs from Cibersort. PredictIO_score: immune checkpoint response score (see Methods section). B. MSK-IMPACT cohort overall survival and TMB obtained from Samstein et al. (13), and MSI and KMT2D status (see Methods section). [file 13073_2024_1401_MOESM12_ESM.xlsx]

## Sheet: A - POG ICI response scores
POG_ID	comparator_oncotree_tumour_type	MS_status	KMT2D_groups_annot	demographics_sex	censor_status	OS_months	TMB	TUBA1B_fpkm	CD274_fpkm	CTLA4_fpkm	cytolytic_activity_score	m1m2_score	IFNg_score	HRDetect_score	predictIO	b_cells_naive	b_cells_memory	plasma_cells	t_cells_cd8	t_cells_cd4_naive	t_cells_cd4_memory_resting	t_cells_cd4_memory_activated	t_cells_follicular_helper	t_cells_regulatory_tregs	t_cells_gamma_delta	nk_cells_resting	nk_cells_activated	monocytes	macrophages_m0	macrophages_m1	macrophages_m2	dendritic_cells_resting	dendritic_cells_activated	mast_cells_resting	mast_cells_activated	eosinophils	neutrophils	p_value	correlation	rmse	absolute_score_sig_score	EGA_datasetID_tumour_DNA	EGA_studyID_tumour_DNA	EGA_datasetID_tumour_RNA	EGA_studyID_tumour_RNA
POG001	Colorectal Adenocarcinoma (COADREAD)	MSS	WT	F	2	3.154004106776181	6.4	540.66	2.69	0.13	1.0497618777608566	6.611000000000001	38.508	0.00154657	-0.17	0.0328416	0.0282252	0.00361513	0.0807459	0	0.232724	0	0.0258577	0.0320085	0	0.00434465	0.0326451	0.0352011	0.224044	0.0550841	0.95619	0.00527773	0.0203304	0	0.0335651	0	0.0533951	0	0.705435	0.740521	1.85609	EGAZ00001035283	EGAS00001001159	EGAD00001001307	EGAZ00001035278
POG002	Breast Invasive Ductal Carcinoma (IDC)	MSS	WT	F	2	10.316221765913758	5.24	NA	NA	NA	NA	NA	NA	0.0213902	NA	NA	NA	NA	NA	NA	NA	NA	NA	NA	NA	NA	NA	NA	NA	NA	NA	NA	NA	NA	NA	NA	NA	NA	NA	NA	NA	EGAZ00001225084	EGAS00001001159	EGAD00001002017	EGAZ00001225054
POG003	Basal Cell Carcinoma (BCC)	MSS	LOF	M	2	22.833675564681723	NA	363.14	0.9	0.24	2.524460338369371	9.313	36.918	6.43e-4	-0.5502	0.0115025	0.0511866	0.0129586	0.213432	0.0455764	0.0949959	0	0.0652208	0.0779703	0	0	0.107218	0.0938809	0.0722218	0.0198381	0.470664	0.145557	0.0704069	0.573878	0	0	0.0220623	0	0.55933	0.844181	2.14857	EGAZ00001225131	EGAS00001001159	EGAD00001002018	EGAZ00001225092
POG004	Breast Invasive Ductal Carcinoma (IDC)	MSS	WT	F	2	1.1170431211498972	7.74	289.5	0.98	1.05	2.944163718273832	18.102999999999998	78.732	0.999624	0.9496	0.0923048	0	0.0213184	0.251564	0	0.613928	0.00898175	0.104191	0.0356496	0	0.0172279	0.0169334	0.0984189	0.0216634	0.259797	0.982352	0	0	0.449661	0	0	0	0	0.545531	0.848492	2.97399	EGAZ00001225105	EGAS00001001159	EGAD00001002019	EGAZ00001225096
POG005	Atypical Teratoid/Rhabdoid Tumor (ATRT)	MSS	WT	M	2	6.505133470225872	NA	49.81	7.33	0	0	20.498	348.44100000000003	4.94e-4	0.8149	0.0459175	0.00448035	0.036575	0.236885	0.223967	0.305824	0.231857	0	0	0.0826207	0.143547	0	0.149866	0	0	3.98422	0	0.853353	0	2.17904	0	4.40431	0	0.603156	0.797519	12.8825	EGAZ00001095186	EGAS00001001159	EGAD00001001655	EGAZ00001398722
POG008	Colorectal Adenocarcinoma (COADREAD)	MSS	WT	F	2	5.420944558521561	6.04	343.58	0.4	1.43	1.388236291126262	1.35	45.358	0.00540952	-0.8882	0	0.122782	0.0206094	0.167555	0	0.020932	0.00748764	0.0538758	0.0585581	0	0	0.029722	0.0303213	0.574534	0.00499581	0.908874	0.0633614	0	0.127643	0.0212928	0	0.0061449	0	0.817063	0.657008	2.21869	EGAZ00001225057	EGAS00001001159	EGAD00001002022	EGAZ00001225117
POG009	Lung Adenocarcinoma (LUAD)	MSS	WT	M	2	3.975359342915811	11.11	439.82	2.23	0.55	0.3295451410656816	6.266	47.339	0.0310466	-0.283	0.167213	0	0.116597	0.0941429	0	0.0629592	0	0.106111	0.0668085	0	0	0.0906095	0.469387	0.255162	0.138639	1.04849	0.0268529	4.8889389762571e-4	0	0.0980123	0	0.00562231	0	0.552863	0.839298	2.7471	EGAZ00001225067	EGAS00001001159	EGAD00001002023	EGAZ00001225103
POG010	Breast Invasive Ductal Carcinoma (IDC)	MSS	WT	F	1	NA	4.77	536.06	2.23	5.08	6.760917097554148	18.037	160.704	0.0170452	1.4389	0.861124	0.30213	0.492071	0.67343	0	0.677924	0.143025	0.610697	0.297387	0.121784	0.128479	0	0.0627063	0.262161	0.461871	1.93396	0.0174042	0	0	0.133041	0	0.039952	0.004	0.350518	0.938762	7.21914	EGAZ00001225088	EGAS00001001159	EGAD00001002021	EGAZ00001225155
POG011	Anal Squamous Cell Carcinoma (ANSC)	MSS	WT	F	2	14.882956878850102	7.33	619.78	5.61	1.16	6.7522292615106005	28.533	94.799	7.03e-4	0.7768	0.203227	0.342971	0.534738	0.845362	0	0.643331	0	0.356696	0.322975	2.7634065444415e-4	0	0.120785	0.158862	0.203492	0.229665	1.27099	0.136868	0.0904285	0.0852069	0.0389306	0	0.0710699	0.004	0.355743	0.935935	5.65588	EGAZ00001225126	EGAS00001001159	EGAD00001002024	EGAZ00001225167
POG012	Colorectal Adenocarcinoma (COADREAD)	MSS	WT	M	2	1.215605749486653	NA	249.55	1	0.08	4.283876748927308	8.931	55.475	6.71e-4	0.5046	0.0625305	0.0703759	0.0473534	0.263148	0	0.413341	0	0.0405708	0.0501149	0	0.0825143	0	0.450415	0.0183347	0.0796776	1.23455	0	0	0.0931588	0	0	0.023471276576686802	0.002	0.424093	0.905116	2.92956	EGAZ00001225176	EGAS00001001159	EGAD00001002025	EGAZ00001225109
POG014	Cholangiocarcinoma (CHOL)	MSS	WT	F	2	8.837782340862423	1.6	414.27	4.98	0.48	5.388459891286192	7.716	78.935	4.46e-4	0.431	0.0719632	0	0.0734516	0.120944	0	0.296738	0	0.0468058	0.170548	0	0.0222183	0.116684	0.24779	0.22061	0.140496	1.16927	0.0713817	0	0.0648685	0	0.00433869	0.0265634	0	0.5325	0.851612	2.86467	EGAZ00001035281	EGAS00001001159	EGAD00001001308	EGAZ00001035287
POG015	Breast Invasive Ductal Carcinoma (IDC)	MSS	WT	F	2	3.4168377823408624	3.33	718.48	1.96	0.27	2.438647165950827	4.905	178.399	0.0292817	0.6523	0.0668191	0.139625	0	0.217931	0	0.131289	0	0.1705	0.121943	0.0709691	0	0.228059	6.6949018983508e-4	0.68823	0.0891008	1.47824	0.150559	0	0.266339	0	0.00342572	0.0421239	0	0.495772	0.869049	3.86582	EGAZ00001225142	EGAS00001001159	EGAD00001002026	EGAZ00001225087
POG016	Appendiceal Adenocarcinoma (APAD)	MSS	WT	F	2	2.5626283367556466	9.18	331.37	0.19	0.14	0.592453	1.313	20.070999999999998	0.589238	-0.1259	0.0364086	0.0532472	0.0459081	0.061825	0	0.177483	0	0.0107217	0.0555408	0	0.0542817	0	0.0459487	0.0418045	0.0229305	0.579349	0.0126319	0	0.0257832	0.00110978	0.0264316	0.0111226	0	0.512332	0.862366	1.26253	EGAZ00001035284	EGAS00001001159	EGAD00001001309	EGAZ00001035286
POG017	Colorectal Adenocarcinoma (COADREAD)	MSS	WT	M	2	3.909650924024641	6.4	NA	NA	NA	NA	NA	NA	0.00668375	NA	NA	NA	NA	NA	NA	NA	NA	NA	NA	NA	NA	NA	NA	NA	NA	NA	NA	NA	NA	NA	NA	NA	NA	NA	NA	NA	EGAZ00001225145	EGAS00001001159	EGAD00001002027	EGAZ00001225112
POG018	Pancreatic Adenocarcinoma (PAAD)	MSS	WT	F	2	7.227926078028747	6.19	60.76	7.73	0	21.561530557917266	17.79	81.325	0.00328944	0.8575	0	0.636785	0	0.312167	0.748954	0.123466	0.386857	0	0	0	1.41644	0	1.93733	0	0.0343693	0.813109	0.0654504	0.21095	0.186986	0	0	1.48696	0	0.616903	0.800283	8.35982	EGAZ00001225069	EGAS00001001159	EGAD00001002028	EGAZ00001225114
POG019	Salivary Carcinoma (SACA)	MSS	WT	F	2	15.671457905544148	4.75	390.3	0.34	0.02	0.6079473661428265	0.572	10.248000000000001	0.00457229	-1.1233	0.0444814	0.0122038	0	0.166518	0	0.0688461	0.0100998	0	0.0603701	0	0.0416668	0	0.0529756	0	0.0215813	0.755691	0.0255729	0.0161567	0.148106	0	0	0.0756297	0	0.480852	0.877259	1.4999	EGAZ00001095180	EGAS00001001159	EGAD00001001657	EGAZ00001095185
POG020	Granulosa Cell Tumor (GRCT)	MSS	LOF	F	2	7.852156057494867	1.15	567.85	0.52	0.29	0.547905	1.352	22.298000000000002	6.35e-4	0.1373	0.0192588	0.0537157	0.00681584	0.10231210443529801	0	0.115202	0	0.0175887	0.0209796	0	0.0498649	7.4124932400415e-4	0.0948406	0	0.0223324	0.856437	0.0119922	0.0255213	0.106444	0	0	0.00875729	0	0.491428	0.871179	1.5128	EGAZ00001225162	EGAS00001001159	EGAD00001002029	EGAZ00001225146
POG021	Lung Adenocarcinoma (LUAD)	MSS	WT	F	2	45.24024640657084	NA	514.27	1.62	1.83	7.212114807738434	14.026	72.357	0.00459369	1.1397	0.175057	0	0.36183	0.569966	0	0.336065	0.0928208	0.21493	0.233326	0	0	0.136299	0.129587	0.178129	0.183695	0.938562	0.0621412	0	0.181652	0	0	0.0351511	0.005	0.33622	0.94351	3.82921	EGAZ00001223329	EGAS00001001159	EGAD00001001961	EGAZ00001223916
POG022	Breast Invasive Lobular Carcinoma (ILC)	MSS	WT	F	2	33.14989733059548	NA	447.35	3.05	0.03	0.7319836063738039	2.149	28.287	0.00193331	-0.8266	0.0159042	0.0327493	0.00585106	0.0867329	0	0.186506	0	0.0336603	0.0111118	0	0.0185797	0.0425575	0.0668042	0.100919	0.0503155	0.763957	0.00360109	0.0656712	0.457619	0	0	0.00249794	0	0.452561	0.891915	1.94504	EGAZ00001225053	EGAS00001001159	EGAD00001002030	EGAZ00001225144
POG023	Breast Invasive Ductal Carcinoma (IDC)	MSS	WT	F	2	6.7351129363449695	NA	627.59	1.8	0.02	1.803940132044298	15.429	82.122	0.883882	0.3547	0.0320718	0.0288615	0.00430638	0.20773	0	0.14832	0	0.082709	0.126881	0	0	0.0872741	0.107583	0.320495	0.173531	1.84994	0.0235213	0	0	0.13082	0	0.0171046	0	0.803082	0.667351	3.34115	EGAZ00001225075	EGAS00001001159	EGAD00001002031	EGAZ00001225161
POG025	Lung Adenocarcinoma (LUAD)	MSS	WT	F	2	14.981519507186858	9.28	447.91	2.84	1.43	2.5943978106682097	10.494	61.75	0.00198759	-0.7515	0.0329286	0.0583553	0.0374951	0.116911	0	0.341911	0	0.0925424	0.0679171	0	0.0064686	0.042471	0.136895	0.271076	0.113646	0.809838	0.175483	0.0529997	0.27303	0.096488	0	0.0577634	0	0.706241	0.771086	2.78422	EGAZ00001223335	EGAS00001001159	EGAD00001001962	EGAZ00001223328
POG026	Adenoid Cystic Carcinoma of the Lung (LUACC)	MSS	WT	M	2	40.6735	1.32	439.92	0.82	0.12	0.9351470472604829	2.217	50.105000000000004	1.58e-4	-0.9847	0.0915033	0	0.0879436	0.131458	0	0.120753	0	0.0968599	0.0248647	0	0	0.0562837	0.133672	0	0.0144879	0.670984	0.016564	0.0759006	0.143628	0	0	0.0574738	0.002	0.425392	0.904772	1.72238	EGAZ00001225160	EGAS00001001159	EGAD00001002032	EGAZ00001225051
POG029	Pancreatic Adenocarcinoma (PAAD)	MSS	WT	M	2	1.1827515400410678	1.58	377.65	1.45	0.36	5.489152940117446	10.608	136.48499999999999	0.00129695	-0.2295	0.158766	0	0.0254798	0.348556	0	0.431443	0	0.0928792	0.227793	0	0	0.215891	0.36093	0.225665	0.0460139	1.18091	0.0389268	0.0214137	0.42824	0	0	0.00451255	0	0.508673	0.867159	3.80742	EGAZ00001225076	EGAS00001001159	EGAD00001002034	EGAZ00001225120
POG031	Epithelial Type Metaplastic Breast Cancer (EMBC)	MSS	LOF	F	2	15.967145790554415	4.55	627.58	2.53	1.84	6.098926134984748	28.489	143.703	0.999824	0.5	0.100989	0.0395731	0	0.458625	0	0.34364	0.112702	0.196513	0.155385	0	0	0.103152	0.128969	0.403453	0.290491	1.1129	0	0.0213722	0.0200299	0.0943111	0	0.0394813	0	0.610122	0.81152	3.62158	EGAZ00001225139	EGAS00001001159	EGAD00001002035	EGAZ00001225130
POG032	Metaplastic Breast Cancer (MBC)	MSS	LOF	F	2	18.20123203285421	8.33	721.65	0.45	1.26	2.89487	1.7089999999999999	45.605	0.998701	-0.9354	0.0752802	0.00252651	0.023736	0.0810471	0.00995001	0.179607	0	0	0.0916023	0	0.0702924	0.0810993	0.0848033	0.0229299	0.0150752	1.0335	0.0121108	0.0295873	0.0840415	0	0	0.0317643	0	0.617636	0.802747	1.92895	EGAZ00001225110	EGAS00001001159	EGAD00001002036	EGAZ00001225129
POG033	Prostate Adenocarcinoma (PRAD)	MSS	WT	M	2	1.9383983572895278	2.53	350.92	0.72	0.56	0.406202	1.208	28.651	0.341352	-0.1591	0.0119713	0.0423367	0.00669408	0.0983214	0	0.0652782	0	0.057326	0.0474346	0	0.0198273	0.0184705	0.0201307	0.0612131	0.0228851	0.994219	0.0145411	0	0.0564314	0.00435236	0.00410806	0.00646983	0	0.660112	0.766747	1.55201	EGAZ00001252958	EGAS00001001159	EGAD00001003049	EGAZ00001252919
POG034	Breast Invasive Ductal Carcinoma (IDC)	MSS	WT	F	2	4.829568788501026	2.99	442.81	1.65	1.29	3.823087757297758	18.177	143.358	7.35e-4	0.9138	0.21962	0	0.0775771	0.187437	0	0.408551	5.1740581213904e-4	0.146642	0.149381	0	0	0.109316	0.186392	0.279319	0.144849	1.15633	0.0387582	0	0.182605	0	0	0.113698	0	0.646584	0.798686	3.40099	EGAZ00001225082	EGAS00001001159	EGAD00001002041	EGAZ00001225113
POG038	High-Grade Serous Ovarian Cancer (HGSOC)	MSS	LOF	F	2	8.607802874743326	11.18	737.49	1.7	0.29	1.9778018100911932	5.523	45.74	0.915732	1.1008	0.0410127	0.106822	0.0495113	0.0573988	0	0.198051	0	0.0569436	0.0467686	0	0.00197838	0.102704	0.105787	0.18624	0.0587208	0.611063	0.0852666	0.131079	0.0606266	0.0698293	0	0.307961	0	0.472401	0.882075	2.27776	EGAZ00001225124	EGAS00001001159	EGAD00001002039	EGAZ00001225066
POG040	Esophageal Squamous Cell Carcinoma (ESCC)	MSS	LOF	M	2	13.60164271047228	5.55	506.95	12.71	3.29	6.211907919472083	19.624	198.447	0.072087	1.0423	0.137827	0.0975532	0.0859468	0.372486	0	0.968022	0	0.217098	0.204572	0	0.0806769	0.248619	0.0481692	1.88005	0.518332	2.305	0.0935026	0	0	0.169403	0	0.0853742	0.014	0.212893	1.01053	7.51263	EGAZ00001225128	EGAS00001001159	EGAD00001002040	EGAZ00001225050
POG041	Uterine Endometrioid Carcinoma (UEC)	MSI	WT	F	1	NA	58.57	906.54	0.71	1.61	2.2220261024569448	21.259	91.379	2.01e-5	0.2035	0.0127846	0.0365408	0.0115949	0.204386	0	0.0636551	0.0269971	0.0973712	0.170929	0.0288494	0	0.0435378	0.0158816	0.513816	0.0701819	0.450215	0.0230919	0.0498284	0	0.107391	0	0.0176608	0.002	0.426499	0.904458	1.94471	EGAZ00001225061	EGAS00001001159	EGAD00001002042	EGAZ00001225080
POG042	Breast Invasive Ductal Carcinoma (IDC)	MSS	WT	F	2	23.359342915811087	3.39	444.04	6.93	1.53	4.379040990902003	27.289	110.336	0.998053	1.2287	0.149082	0	0.0371584	0.19299	0	0.451852	0	0.129527	0.160092	0.00274733	0	0.0870469	0.165213	0.00246396	0.198484	1.29006	0	0.0569125	0.393889	0	0	0.00477045	0.002	0.434455	0.90053	3.32228	EGAZ00001225049	EGAS00001001159	EGAD00001002044	EGAZ00001225175
POG044	Anaplastic Oligodendroglioma (AODG)	MSS	WT	M	2	106.05338809034907	1.9	338.23	0.14	0.1	0	0.17800000000000002	6.4079999999999995	9.5e-4	-0.7432	0.0279702	0.0152767	0.0123738	0.0716778	0	0.0882979	0.00314446	0.054015	0.0119844	0	0.0794255	0	0.0451068	0	0.0252393	0.473313	0.00593162	0.0142516	0.140988	0	0	0.00142025	0.007	0.298148	0.960514	1.07042	EGAZ00001225058	EGAS00001001159	EGAD00001002043	EGAZ00001225171
POG045	Lung Adenocarcinoma (LUAD)	MSS	LOF	F	2	6.275154004106776	3.32	609.92	2.96	0.31	2.3874672772626644	1.359	182.825	0.246587	0.1612	0	0.0453565	0	0.0448535	0	0.228647	0.0247706	0.0747383	0	0.132437	0	0.0549063	0.180648	0	0.0122588	0.403919	0.0427701	0.0253077	0.0166614	0.0252695	0.136359	0.0173123	0	0.465894	0.886216	1.46622	EGAZ00001225062	EGAS00001001159	EGAD00001002045	EGAZ00001225168
POG046	Sweat Gland Carcinoma/Apocrine Eccrine Carcinoma (AECA)	MSS	WT	F	2	59.006160164271044	1.94	390.36	0.69	0.37	1.4204224723651764	3.737	76.121	0.0278846	-0.8632	0.0760524	0	0.0157486	0.169787	0	0.112549	0	0.0728167	0.0831583	0	0	0.0601406	0.0471694	0.213261	0.104033	1.01036	0.0595706	0	0.206731	0.0138105	0	6.4403791828308e-4	0.003	0.394284	0.919771	2.24583	EGAZ00001225158	EGAS00001001159	EGAD00001002047	EGAZ00001225065
POG048	Well-Differentiated Liposarcoma (WDLS)	MSS	WT	F	2	33.347022587268995	0.76	757.55	0.45	0.13	2.3827714955488286	2.296	15.003	5.8e-4	-0.5638	0.0297322	0.0515892	0.00886826	0.153876	0	0.0818865	0	0.031024	0.0661805	0.0401589	0	0.114095	0.133837	0	0.0589674	1.0408	0.00251246	0	0.305427	0.0671523	0	0.0157631	0	0.684584	0.768875	2.20187	EGAZ00001225119	EGAS00001001159	EGAD00001002046	EGAZ00001225101
POG049	Adrenocortical Carcinoma (ACC)	MSS	WT	F	2	8.476386036960985	3.05	1045.26	0.62	0	0	0.322	41.300999999999995	0.985066	-0.1194	0	0.0457988	0.00400335	0.0607056	0	0.207052	8.7035613403115e-4	0.0207462	0	0	0.00482592	0.0316226	0.131005	0.0862811	0.0119727	0.640545	0.0228368	0.0373799	0.0358203	0.0192002	0.0474269	0.0162922	0.002	0.437524	0.898919	1.42439	EGAZ00001225133	EGAS00001001159	EGAD00001002049	EGAZ00001225106
POG050	Breast Invasive Ductal Carcinoma (IDC)	MSS	WT	F	2	4.895277207392197	1.53	1432.87	1.36	0.03	0.5865151319446072	2.7359999999999998	23.846	0.0999263	0.9821	0.0326982	0.00320727	0.0262577	0.0793354	0	0.104908	0	0.0402516	0.0493207	0	0	0.082008	0.131301	0.136993	0.0631434	0.73076	0.00823934	0	0.0214862	0.00820241	0.0177539	0.0136666	0	0.525024	0.852864	1.54953	EGAZ00001225074	EGAS00001001159	EGAD00001002048	EGAZ00001225136
POG051	Peritoneal Mesothelioma (PEMESO)	MSS	WT	F	2	6.537987679671458	0.35	407.3	1.03	0.47	3.7169880279602734	3.174	69.856	0.00248157	-0.4345	0.53805	0	0.585008	0.471889	0	0.773664	0	0.0348865	0.155813	0	0	0.228947	0.45634	0	0.12457	1.07683	0.0141057	0.00648784	0.211366	0	0	0.158042	0.003	0.405048	0.913593	4.836	EGAZ00001082098	EGAS00001001159	EGAD00001001310	EGAZ00001082099
POG054	Breast Invasive Ductal Carcinoma (IDC)	MSS	WT	F	2	17.018480492813143	2.36	494.21	0.55	0.39	1.2361634196173255	5.2829999999999995	55.379	0.205916	0.7786	0.144312	0	0.0260891	0.13632	0	0.141718	0	0.129474	0.108916	0.0012284	0	0.0694785	0.080271	0.109965	0.101182	0.656729	0.00953793	0.0369597	0.167667	0	0	0.033311	0	0.533657	0.855708	1.95316	EGAZ00001232938	EGAS00001001159	EGAD00001002531	EGAZ00001233029
POG055	Clear Cell Ovarian Cancer (CCOV)	MSS	WT	F	2	19.942505133470227	NA	469.54	1.17	0.68	2.1555509736491967	13.799999999999999	96.49000000000001	0.488591	-0.1769	0	0.0558873	0.0131724	0.215271	0	0.41081	0	0	0.0255445	0	0	0.109739	0.0347533	0.180396	0.174196	0.867411	0	0.0217138	0.0222133	0	0	0.0319948	0	0.600618	0.812485	2.1631	EGAZ00001547642	EGAS00001001159	EGAD00001005906	EGAZ00001547644
POG057	Serous Ovarian Cancer (SOC)	MSS	WT	F	2	10.414784394250514	3.12	1075.38	2.36	2.48	8.229355989383375	48.209	171.56	0.14977	1.0507	0.145805	0	0.023078	0.355256	0	0.650619	0.0312469	0.115723	0.201916	0	0.0273834	0.0595739	0.143022	0.194492	0.463396	1.1568	0.0629463	0	0.272009	0	0	0.0373967	0	0.659526	0.788512	3.94066	EGAZ00001232954	EGAS00001001159	EGAD00001002533	EGAZ00001233024
POG058	Lung Adenocarcinoma (LUAD)	MSS	WT	F	2	26.086242299794662	3.28	215.53	7.21	1.06	3.957650818351715	18.041999999999998	101.58399999999999	0.0899844	0.1164	0.0216335	0.107576	0.0405498	0.210088	0	0.451713	0	0.0502585	0.128671	0	0.0153427	0.104775	0.0588319	0.079344	0.109878	1.00058	0.0665796	0.119974	0.310137	0	0	0.012843204587188701	0.007	0.28812	0.962978	2.88877	EGAZ00001223330	EGAS00001001159	EGAD00001001965	EGAZ00001223918
POG059	Breast Invasive Ductal Carcinoma (IDC)	MSS	WT	F	2	4.59959	15.8	842.41	1.56	0.48	1.5304901175767192	12.33	53.698	0.961657	0.2178	0.0354605	0.00880344	0.00892103	0.221249	0	0.0360517	0	0.145546	0.0480925	0	0	0.135792	0.00161431	1.00278	0.225508	0.967947	0.00776754	0.0113687	0	0.105824	0	0.0175328	0.003	0.38631	0.933348	2.98026	EGAZ00001232990	EGAS00001001159	EGAD00001002534	EGAZ00001232988
POG063	Breast Invasive Ductal Carcinoma (IDC)	MSS	WT	F	2	5.848049281314168	5.04	35.02	0	0	0	0.654	504.681	0.18331	-0.433	0	0.044925	0.00256043	0	0.0628981	0.317994	0.0109012	0	0	0	0.101041	0	0.365376	0	0.00869476	0.689256	0	0.0206518	0.0651016	0	0.0151002	0.0621856	0.002	0.411873	0.911203	1.76669	EGAZ00001233004	EGAS00001001159	EGAD00001002536	EGAZ00001233028
POG068	Undifferentiated Pleomorphic Sarcoma/Malignant Fibrous Histiocytoma/High-Grade Spindle Cell Sarcoma (MFH)	MSS	WT	F	2	2.529774127310062	3.69	1514.29	0.76	0.68	3.3137591946307747	3.619	83.80399999999999	0.0474062	-0.8582	0	0.037034	0.00876496	0.113808	0	0.427795	0.118285	2.094049685651e-4	0.0184702	0	0.0477772	0.0299906	0	0.941342	0.0198541	1.70767	0	0.0306965	0.135047	0	0	0.00761776	0	0.801858	0.659	3.64436	EGAZ00001232945	EGAS00001001159	EGAD00001002538	EGAZ00001232948
POG069	Cholangiocarcinoma (CHOL)	MSS	WT	M	2	10.77618069815195	3.31	471.8	0.51	0.04	1.277810627597063	1.929	50.833	0.124511	0.3543	0.0262974	0.0597995	0	0.0645589	0	0.177762	0.00172034	0.0242445	0.0422856	0	0.0272842	0.0548352	0.109318	0.13411	0.0270971	0.906722	0.0100102	0.0458804	0.0908502	0	0	0.00816992	0	0.499865	0.866823	1.81095	EGAZ00001232959	EGAS00001001159	EGAD00001002537	EGAZ00001232977
POG071	Breast Invasive Ductal Carcinoma (IDC)	MSS	WT	F	2	3.383983572895277	NA	195.63	0.52	0	9.06448	16.148	187.692	0.00412423	0.4845	0.165144	0.0278592	0.0563991	1.82103	0	0	0.317697	0.443793	0	0.18209	0	0.119516	0.287231	0.0524789	0.370438	5.34512	0.235348	0.0319086	0.281611	0.488324	0	0.0876686	0.576	0.0150812	1.09072	10.3137	EGAZ00001232981	EGAS00001001159	EGAD00001002542	EGAZ00001233018
POG073	Duodenal Adenocarcinoma (DA)	MSS	WT	F	2	42.18480492813142	1.03	536.81	3.69	5.89	16.78328334980971	94.497	190.74599999999998	0.675355	1.4558	2.09021	1.21768	0.290884	1.11659	0.0403833	0.270013	0.345769	0.598058	0.976016	0.0821635	0	0.097697	0.091735	0.453553	0.488085	1.39661	0	0.0347271	0.428821	0	0	0	0	0.562114	0.831195	10.019	EGAZ00001233013	EGAS00001001159	EGAD00001002545	EGAZ00001233027
POG074	Breast Invasive Ductal Carcinoma (IDC)	MSS	LOF	F	2	30.028747433264886	5.61	457.09	1.16	0.62	2.091650066335189	7.511	38.905	0.999991	-0.3103	0.161879	0	0.0842639	0.146864	0	0.313817	0	0.11657	0.0984207	0	0.102294	0	0.0111363	0.796315	0.182496	1.12011	0	0	0.0160388	0.0230366	0	0.00248012	0.002	0.431569	0.902703	3.17572	EGAZ00001232969	EGAS00001001159	EGAD00001002540	EGAZ00001232944
POG075	Oligodendroglioma (ODG)	MSS	WT	F	2	20.632443531827516	1.24	259.81	0.31	0.08	0.4487761134463375	0.86	24.271	0.00421124	-1.0625	0.0376538	0.0580719	0.0189541	0.0702078	0.038942	0.0922297	0	0.0195127	0	0	0.0640618	0.0120383	0.0538272	0	0.0224742	0.928189	0.0221921	0.00976638	0.0781962	0	0	0.022928	0	0.486017	0.873691	1.54924	EGAZ00001232993	EGAS00001001159	EGAD00001002539	EGAZ00001232992
POG076	Dedifferentiated Liposarcoma (DDLS)	MSS	WT	M	2	10.151950718685832	1.55	1485.32	3.07	0.73	2.132697822008547	1.628	142.847	5.98e-5	-1.0536	0	0.056288	0.00243661	0.109891	0	0.549029	0.0914498	0	0	0.00686076	0.0458223	0	0.0984455	1.07449	0.0303857	2.73689	0	0.00368024	0.177627	0.0104539	0	6.8444136914614e-4	0	0.698883	0.732439	4.99444	EGAZ00001232951	EGAS00001001159	EGAD00001002541	EGAZ00001232998
POG077	High-Grade Serous Ovarian Cancer (HGSOC)	MSS	WT	F	2	34.10266940451746	3.64	589.14	6.23	1.19	5.647016911609172	49.534	218.536	0.0429804	0.7023	0.104308	0	0.00686543	0.357332	0	0.462304	0.0639797	0.147056	0.125212	0	0.0284176	0.11495	0.298077	0.94487	0.296312	1.04135	0.0151511	0	0	0.0669097	0	0	0	0.744821	0.727018	4.07309	EGAZ00001232955	EGAS00001001159	EGAD00001002544	EGAZ00001233000
POG078	Breast Invasive Ductal Carcinoma (IDC)	MSS	WT	F	2	53.28952772073922	1.18	492.26	0.52	0	3.1975302969635804	4.877	67.233	0.00190398	0.5196	0.101672	0	0.0609779	0.224708	0	0.34098	0	0.107416	0.0875744	5.180194945218e-4	5.1585556183288e-4	0.0361533	0.109104	0.0831027	0.127723	0.944447	0.00649979	0	0.324401	0	0	0.0282052	0.014	0.213477	0.994073	2.584	EGAZ00001232956	EGAS00001001159	EGAD00001002543	EGAZ00001233025
POG080	Low-Grade Serous Ovarian Cancer (LGSOC)	MSS	WT	F	2	18.39835728952772	1.16	681.85	0.29	0.79	1.3463283403390125	1.422	37.457	0.00492033	-0.816	0	0.0602419	0.0065126	0.0672227	0	0.310335	0	0.0626631	0	0	0	0.0972099	0.0286846	0.372918	0.0296595	0.654024	0.0050163	0.0240602	0	0.190658	0	0.022679	0	0.461487	0.886657	1.93188	EGAZ00001252921	EGAS00001001159	EGAD00001003050	EGAZ00001252975
POG083	Melanoma (MEL)	MSS	WT	F	2	1.9712525667351128	10.9	683.77	1.15	1.85	1.4384366513684221	1.7489999999999999	30.021	7.25e-4	-0.6553	0.0734794	0	0.00344784	0.0582059	0	0.371884	0.0340333	0.0743113	0.0923238	0.00483533	0.0923735	0	0.0731372	0.0569559	0.0218962	1.03128	0.00993519	0.0481746	0.2224	0.00873654	0	0.0406235	0.002	0.422538	0.905947	2.31804	EGAZ00001232935	EGAS00001001159	EGAD00001002546	EGAZ00001233021
POG086	Breast Invasive Ductal Carcinoma (IDC)	MSS	WT	F	2	97.47843942505133	2.76	310.18	0.38	0.05	4.665447459783467	0.778	13.693	0.0891946	0.852	0.146307	0	0.0208885	0.126552	0.0159954	0.168314	0.0203116	0	0.0543676	0	0.106761	0.0159444	0.52368	0	0.00189033	0.189135	0.00237972	0.0072171	0.0764928	0	0	0.32407380861130197	0	0.835933	0.653746	1.80031	EGAZ00001390514	EGAS00001001159	EGAD00001002547	EGAZ00001232984
POG088	Breast Invasive Lobular Carcinoma (ILC)	MSS	WT	F	2	14.193018480492814	1.91	186.2	2.31	0	0.15874507866387544	1.004	58.040000000000006	0.0221344	0.2706	0.0619956	0	0	0.0947635	0	0.142442	0.0124495	0.025101	0.0283985	0	0.0837315	0	0.0595799	0.113245	0.0147873	0.302797	0.0332135	0.0378765	0.16676	0	0	0.0330904	0.003	0.370532	0.928328	1.21023	EGAZ00001253203	EGAS00001001159	EGAD00001002972	EGAZ00001253121
POG090	Lung Adenocarcinoma (LUAD)	MSS	WT	F	1	NA	1.42	458.92	2.28	0.11	0.6049793384901669	2.721	40.044000000000004	0.0079276	-0.3184	0.0386397	0.0234149	0.0172628	0.036194	0	0.249402	0.00887405	0.0348677	0.0182007	0	0.0388471	0	0.025088	0.467939	0.00710071	0.761496	0	0.0494582	0.0905608	0	0	0.0228223	0	0.479663	0.877531	1.89017	EGAZ00001233020	EGAS00001001159	EGAD00001002548	EGAZ00001232997
POG091	Anal Squamous Cell Carcinoma (ANSC)	MSS	WT	F	2	3.252566735112936	9.77	456.66	58.56	5.64	48.65238843057962	162.322	464.048	0.999811	1.3224	0	0.308416	0	1.81207	0	0.135198	0.63224	0.367178	0.205188	0	0	0.440134	0.0349574	0.128622	0.807273	1.43491	0.0164609	0.295497	0.177101	0	0	0.288677	0.003	0.396152	0.919	7.08393	EGAZ00001232965	EGAS00001001159	EGAD00001002553	EGAZ00001232958
POG092	Breast Invasive Ductal Carcinoma (IDC)	MSS	WT	F	2	3.8767967145790556	6.4	512.95	2.28	0.36	3.39832	23.581	130.179	0.99976	1.0385	0.0400656	0	0.00230387	0.149893	0	0.227743	0	0.131738	0.0191452	0.00408603	0	0.0820666	0.268879	0	0.223038	1.19974	0	0.118046	0.14935	0	0	0.0187078	0	0.739704	0.734811	2.6348	EGAZ00001232957	EGAS00001001159	EGAD00001002549	EGAZ00001233011
POG093	Lung Adenocarcinoma (LUAD)	MSS	LOF	F	2	13.831622176591376	6.73	312.91	2.51	1.18	1.8985520798756088	41.952999999999996	160.311	0.0234206	0.6218	0.0953638	0.104719	0.147989	0.171617	0	0.6844	0	0.147297	0.17652	0	0	0.123852	0.22891	0.447401	0.180729	1.05519	0.077101	0.0468457	0.35	0	0	0.00950504	0.009	0.244973	0.979936	4.04744	EGAZ00001223327	EGAS00001001159	EGAD00001001966	EGAZ00001223914
POG097	Breast Invasive Ductal Carcinoma (IDC)	MSS	LOF	F	2	2.4969199178644765	8.34	549.31	2.12	0.75	1.164989270336856	31.898	112.92	0.892219	0.8463	0.228507	0	0.0218814	0.147276	0	0.156335	0.0634726	0.15826	0	0	0	0.0743486	0.194425	0.255492	0.153433	1.0971	0.00517389	0.101176	0	0.148683	0.0170795	0.0520556	0.005	0.328631	0.949236	2.8747	EGAZ00001232964	EGAS00001001159	EGAD00001002554	EGAZ00001232994
POG099	Breast Invasive Ductal Carcinoma (IDC)	MSS	WT	F	2	7.227926078028747	NA	682.01	2.29	1.04	2.886451108194975	42.832	194.203	0.0115205	1.1139	0.13383	0.0023077	0.0226385	0.248173	0	0.575927	0	0.186802	0.0972815	0	0.00662815	0.0642896	0.121466	0.0885702	0.224619	0.708117	0.046117	0.0310632	0.0405933	0	0	0.0235826	0.003	0.390728	0.920439	2.62201	EGAZ00001232967	EGAS00001001159	EGAD00001002555	EGAZ00001232986
POG1000	Pancreatic Adenocarcinoma (PAAD)	MSS	WT	F	1	NA	NA	372.68	2.06	3.04	6.410117003612338	26.471	147.024	0.0376106	0.6145	0.011522	0.161998	0	0.363993	0	0.389246	0.00217345	0.230259	0.367352	0	0.0212645	0.165094	0.0370378	0.0852525	0.367026	0.642053	0.069881	0.0104827	0.226651	0	0	0.0520758	0	0.730079	0.743353	3.20336	EGAZ00001545998	EGAS00001001159	EGAD00001005762	EGAZ00001545996
POG1002	Endometrioid Ovarian Cancer (EOV)	MSS	LOF	F	2	13.86447638603696	3.63	519.46	0.89	1.59	2.2023623680039575	10.501	117.03699999999999	0.99997	0.738	0.0640684	0.123795	0	0.163554	0	0.445639	0	0.0953609	0.293767	0	0.0386811	0.0175788	0.157978	0.880865	0.0907857	0.739436	0	0	0	0.145221	0	0	0	0.600116	0.811831	3.25673	EGAZ00001547569	EGAS00001001159	EGAD00001005859	EGAZ00001547546
POG1003	Pancreatic Adenocarcinoma (PAAD)	MSS	WT	M	2	12.616016427104723	NA	304.65	1.19	0.71	1.3184839779079607	2.194	28.382	0.00376078	-0.2121	0.0369464	0.0888275	0.0215304	0.0555497	0	0.287597	0	0.0177645	0.0671997	0	0.068101	0.0429551	0.0899956	0.349463	0.0387319	0.855911	0.00308969	0.0214512	0.145368	0	0	0.0489492	0	0.612791	0.808991	2.23943	EGAZ00001547670	EGAS00001001159	EGAD00001005858	EGAZ00001547635
POG1006	Pancreatic Adenocarcinoma (PAAD)	MSS	LOF	M	2	10.316221765913758	1.42	315.75	11.67	0.48	1.3779695207079146	3.086	71.253	0.0312189	-0.6043	0.0129088	0.070142	0.0966261	0.100976	0	0.270678	0	0.0135956	0.073238	0	0.0263337	0.04171	0.0801534	0.285185	0.0576778	1.4987	0.0459152	0	0.0947928	0	0	0.0749618	0	0.675683	0.762761	2.8436	EGAZ00001547597	EGAS00001001159	EGAD00001005861	EGAZ00001547699
POG1008	Pancreatic Adenocarcinoma (PAAD)	MSS	WT	F	2	6.570841889117043	1.99	510.78	0.54	0.28	1.2408464852672147	2.556	60.775999999999996	0.00751587	-0.3834	0.1001	0.0201431	0.0439773	0.0357414	0	0.221999	0	0.00144779	0.0296229	0	0.0812212	0.0186326	0.130478	0.496968	0.0749455	0.920631	2.5806409990134e-4	0	0.0884539	0	0	0.150481	0.004	0.364455	0.937344	2.4151	EGAZ00001547572	EGAS00001001159	EGAD00001005862	EGAZ00001547632
POG1011	Pancreatic Adenocarcinoma (PAAD)	MSS	WT	F	2	12.780287474332649	NA	349.99	3.24	0.17	2.175890622251036	4.524	47.211	0.0760933	-0.7687	0.116667	0	0.0143729	0.0989466	0.0591265	0.14247	0	0.0248773	0.0293207	0	0	0.0950856	0.0318103	0.82699	0.123464	1.20746	0	0.051253	0.0928396	0.270051	0	0.379018	0.005	0.324907	0.961726	3.56375	EGAZ00001547668	EGAS00001001159	EGAD00001005864	EGAZ00001547561
POG1014	Oral Cavity Squamous Cell Carcinoma (OCSC)	MSS	LOF	M	2	4.271047227926078	7.79	698.79	1.84	0.24	0.6427285585688565	2.144	22.611	0.455872	-1.0346	0.0178504	0.0243656	0.0885432	0.0728822	0.00495863	0.188943	0.00288982	0.0496918	0	0	0.0607962	0.0275878	0.0555667	0.479408	0.0647941	0.683673	0.0384082	0.0157222	0.0213334	0.11757	0	0.156449	0	0.671441	0.768214	2.17143	EGAZ00001547549	EGAS00001001159	EGAD00001005865	EGAZ00001547711
POG1017	Neuroendocrine Tumor, NOS (NETNOS)	MSS	WT	F	2	12.550308008213552	1.24	346.12	0.64	0.2	2.0743673734418406	4.95	29.758000000000003	0.0509571	-0.4802	0.0695305	0	0.0122199	0.156836	0	0.35687	0	0.0248012	0.0484711	0	0.0260792	0.0417578	0.072964	0.0867646	0.0806918	0.900121	0.012462	0	0.250191	0	0	0.00709409	0	0.455723	0.890436	2.14685	EGAZ00001547598	EGAS00001001159	EGAD00001005866	EGAZ00001547545
POG1018	Pancreatic Adenocarcinoma (PAAD)	MSS	WT	M	2	22.209445585215605	NA	124.36	7.08	1.86	2.978674201721296	20.567999999999998	69.53	0.747242	0.4767	0.228652	0	0.0556296	0	0	0.632639	0.0698114	0.112182	0	0	0.174975	0	0.0876499	0.326106	0.248616	1.12071	0	0	0.0192766	0	0	0.0412905	0	0.623926	0.805264	3.11754	EGAZ00001391262	EGAS00001001159	EGAD00001004716	EGAZ00001391259
POG1019	Colorectal Adenocarcinoma (COADREAD)	MSS	LOF	F	2	46.521560574948666	28.88	124.76	2.23	3.34	1.5761662348876784	3.04	19.493	0.98925	-0.4516	0.0552292	0.181263	0.0624843	0.029359	0	0.891523	0	0	0	0	0.0841703	0.0239118	0.0999053	0.0733681	0.00126949	0.411899	0.00394134	0.155069	0.11442	0.12314	0.0429602	0.0491222	0.004	0.346473	0.938924	2.40304	EGAZ00001547680	EGAS00001001159	EGAD00001005885	EGAZ00001547665
POG1020	Pancreatic Adenocarcinoma (PAAD)	MSS	WT	M	2	14.061601642710473	2.24	181.81	1.31	0.56	2.8634769075374087	4.946	64.81700000000001	0.437045	-0.3589	0.00517711	0.0714318	0.0348121	0.145818	0	0.293374	0	0.0422582	0.0813622	0	0.00624138	0.0833575	0.0158189	0.4032	0.0877304	1.03222	0.0156127	0	0.289003	0	0	0.164788	0	0.552538	0.840994	2.7722	EGAZ00001547588	EGAS00001001159	EGAD00001005867	EGAZ00001547555
POG1021	Pancreatic Adenocarcinoma (PAAD)	MSS	WT	F	2	5.848049281314168	NA	423.12	9.04	0.33	0.2497999199359359	5.951	27.964000000000002	0.00833367	-0.8635	0.183633	0	0.161698	0.09667	0	0.33555	0.0165104	0.00249336	0.0938258	0	0.0137249	0.0904782	0.137585	0.248672	0.0440366	0.943654	0.00732293	0.130871	0.0965736	0	0.013681	0.0476391	0.003	0.376106	0.9266	2.66462	EGAZ00001547544	EGAS00001001159	EGAD00001005868	EGAZ00001547617
POG1023	Osteosarcoma (OS)	MSS	WT	F	2	7.950718685831622	NA	662.21	0.62	3.49	0.8961026726887941	3.7689999999999997	20.685	0.0190417	-0.9692	0.0439385	0.0134324	0	0.136074	0	0.153128	0.00808654	0.112332	0.0688462	0	0.0185772	0.0134695	0.0339484	0.335156	0.112387	0.644837	0	0	0.0170579	0	0	0.00401364	0	0.710945	0.743387	1.71528	EGAZ00001547662	EGAS00001001159	EGAD00001005870	EGAZ00001547582
POG1025	Cervical Squamous Cell Carcinoma (CESC)	MSS	LOF	F	2	7.55647	27.13	627.36	11.48	1.14	3.1242279046189956	15.464	64.624	0.132808	0.5912	0.00985141	0.115997	0.0760457	0.195114	0	0.206303	0.0234145	0.17478	0.14921	0	0.00145498	0.132747	0.0870377	0.223482	0.304387	0.906235	0.0263203	0.00905199	0.123154	0	0	0.0519464	0	0.635851	0.800543	2.81653	EGAZ00001547592	EGAS00001001159	EGAD00001005872	EGAZ00001547595
POG1026	Chordoma (CHDM)	MSS	WT	F	1	NA	NA	717.22	1.49	1.67	2.8841289846329685	4.618	57.069	0.0110431	-0.2243	0.0320423	0.0477273	0	0.135074	0	0.472845	0	0.16551	0.147756	0	0	0.204472	0.0629277	0.281192	0.138019	1.1251	0.0300779	0	0	0.127411	0	0.068642	0	0.773319	0.713996	3.0388	EGAZ00001547619	EGAS00001001159	EGAD00001005871	EGAZ00001547649
POG1027	Colorectal Adenocarcinoma (COADREAD)	MSS	WT	M	2	3.2197125256673513	5.19	379.82	1.41	2.76	1.7102631376487072	4.961	50.201	4.37754e-4	-0.6188	0.006892	0.0254769	0.00540225	0.109039	0	0.188963	0.0123243	0.0168039	0.0331026	0	0.03408	0.0128253	0.0353433	1.29745	0.109076	0.962018	0	0	0.0562883	0	0	0.023486	0	0.873401	0.563554	2.92857	EGAZ00001547542	EGAS00001001159	EGAD00001005873	EGAZ00001547603
POG103	Endometrial Carcinoma (UCEC)	MSS	WT	F	2	37.946611909650926	2.8	565.48	1.29	0.64	2.7360555549915286	15.893	167.758	3.28e-4	0.4932	0.712277	0	0.118189	1.04075	0	1.52693	0	0.258705	1.06426	0	0	0.443688	0.107766	1.66847	0.191746	2.44658	0.0706763	0.290772	0.0298887	0.380065	0	0.0531352	0.536	0.0210354	1.08068	10.4039	EGAZ00001233038	EGAS00001001159	EGAD00001002568	EGAZ00001233112
POG1030	Pancreatic Adenocarcinoma (PAAD)	MSS	WT	F	1	NA	NA	538.81	5.9	1.6	4.3826361929779205	44.471	155.743	5.12e-7	0.8113	8.00818083748925e-5	0.332619	0.327612	0.548562	0	0.595203	0.104143	0.172199	0.169776	0	0.0780339	0.0955586	0.0696207	0.34319	0.491025	1.57619	0.0050301	0	0.0279967	0.123794	0	0.0745303	0.007	0.281501	0.968396	5.13516	EGAZ00001547696	EGAS00001001159	EGAD00001005874	EGAZ00001547653
POG1032	Pancreatic Adenocarcinoma (PAAD)	MSS	WT	M	2	1.5770020533880904	NA	336.53	4.53	0.81	6.74556	9.123	53.606	0.00625337	-0.834	0.0130756	0.0483613	0.098872	0.318586	0	0.341901	0.0113784	0.0126939	0.111843	0	0.224309	0	0.104903	0.702555	0.100114	1.20073	0	0.108338	0	0.0999315	0	0.0740057	0	0.631419	0.7954	3.5716	EGAZ00001547547	EGAS00001001159	EGAD00001005875	EGAZ00001547678
POG1034	Pleural Mesothelioma, Epithelioid Type (PLEMESO)	MSS	WT	F	2	5.979466119096509	NA	423.94	11.9	4.35	16.05996886671951	132.416	363.769	0.202573	1.2101	0.208353	0.0498111	0.169022	1.19346	0	1.65911	0.103616	0.0611299	0	0	0	0.195126	0.528826	0	1.09739	1.81478	0.0350666	0.00183387	0.0505531	0.00149998	0	0.0718273	0	0.525023	0.85296	7.2414	EGAZ00001547570	EGAS00001001159	EGAD00001005877	EGAZ00001547658
POG104	Breast Invasive Ductal Carcinoma (IDC)	MSS	WT	F	2	1.5441478439425051	3.96	647.36	0.17	0.21	0.46540305112880387	2.524	19.904	0.487178	-0.6754	0.014753	0.0248927	0.00101945	0.103874	0	0.244896	0.00399073	0.0302773	0.0504691	0	0	0.0393701	0.0226984	0.0863856	0.0619865	0.60621	0.157764	0.00330021	0.238107	0	0	0.035111	0	0.458356	0.890022	1.72511	EGAZ00001233128	EGAS00001001159	EGAD00001002558	EGAZ00001233083
POG1044	Ovarian Epithelial Tumor (OVT)	MSS	WT	F	1	NA	1.29	329.27	0.78	0.49	1.9935897271003378	5.148	115.425	0.0532511	-0.5334	0.0262565	0.00816027	0.00514873	0.0996075	0	0.244382	0	0.0539283	0.0183107	0	0	0.114214	0.137001	0.0842453	0.0160549	1.07412	0.0609791	0.0256778	0.0762572	0	0.0137997	0.0307878	0	0.671509	0.769688	2.08893	EGAZ00001547690	EGAS00001001159	EGAD00001005879	EGAZ00001547553
POG1049	Pancreatic Adenocarcinoma (PAAD)	MSS	WT	M	2	15.31006160164271	NA	440.88	3.03	2.97	7.47414	32.747	111.67200000000001	0.46482	-0.098	0.592984	0	0.258665	0.260586	0	0.476379	0	0.163155	0.324858	0	0	0.113719	0.0812346	0.942876	0.525955	1.2936	0	0	0.0314414	0.114833	0	0.141241	0.003	0.381751	0.924986	5.32152	EGAZ00001547636	EGAS00001001159	EGAD00001005882	EGAZ00001547638
POG1057	Pancreatic Adenocarcinoma (PAAD)	MSS	LOF	M	2	3.8439425051334704	1.95	335.22	2.95	1.27	2.2611501498131434	3.624	64.906	0.143727	-0.5572	0.112759	0.117235	0.0941031	0.240721	0	0.482715	0.0025369	0	0.121502	0	0.0331049	0.081322	0.242292	0.323752	0.0704157	1.13445	0.0771435	0	0.295071	0	0	0.069242	0.008	0.263233	0.973876	3.49837	EGAZ00001547604	EGAS00001001159	EGAD00001005884	EGAZ00001547607
POG1058	Adenoid Cystic Carcinoma (ACYC)	MSS	WT	M	2	37.5524	NA	500.01	1.28	0.09	1.5352849898308785	10.719	60.38100000000001	2.56e-4	-1.0293	0.223315	0	0.277919	0.205376	0	0.217174	0.00516314	0.0716742	0.047553	0	0.0517581	0.0513242	0.0850203	0	0.0385123	0.594905	0.0108513	0.018815993005135902	0.295145	0	0	0.0109148	0	0.498535	0.870781	2.20542	EGAZ00001547550	EGAS00001001159	EGAD00001005887	EGAZ00001547577
POG106	Low-Grade Serous Ovarian Cancer (LGSOC)	MSS	LOF	F	2	9.166324435318275	3.93	671.63	0.9	0.29	2.53109	14.924999999999999	48.046	0.996054	-0.0328	0.0279439	0	8.4900606465968e-4	0.347802	0	0.194163	3.3965909561519e-4	0.0881233	0.0909433	0	0	0.10128	0.0674377	0.216084	0.0846837	0.603538	0.0146031	0.0654541	0	0.0965145	0	0.00776771	0.003	0.386409	0.923106	2.00753	EGAZ00001233104	EGAS00001001159	EGAD00001002565	EGAZ00001233041
POG1061	Breast Invasive Ductal Carcinoma (IDC)	MSS	WT	F	1	NA	NA	470.79	2.37	3.46	9.303579956124414	17.387	197.103	0.119686	1.2232	0.69683	0.393585	0.0167132	0.220851	0.194237	0.554235	8.6652420493083e-4	0.184109	0.139856	0	0.155172	0.0775217	0.174343	0.209533	0.0921261	0.825591	0.0462099	0	0.107727	0	0	0.303852	0	0.829881	0.68884	4.39336	EGAZ00001547673	EGAS00001001159	EGAD00001005888	EGAZ00001547660
POG1062	Melanoma (MEL)	MSS	WT	M	1	NA	NA	435.81	9.27	13.15	31.495653668403204	112.612	326.366	0.0122543	1.5193	0.111106	0	0.0449195	1.46475	0	0	0.0923239	0.634259	0.536375	0.0046133	0	0.177506	0.141289	0.516132	0.44616	1.6267	0.0505895	0	0	0.016282	0	0	0	0.697197	0.75518	5.863	EGAZ00001547576	EGAS00001001159	EGAD00001005890	EGAZ00001547583
POG1067	Pancreatic Adenocarcinoma (PAAD)	MSS	LOF	F	2	4.6652977412731005	2.19	413	1.63	1.3	2.462681465394987	7.993	107.27199999999999	0.0107366	0.3466	0.066088	0.0464608	0.00228729	0.23079	0	0.199816	0.0404916	0.098939	0.129181	0	0	0.191626	0.102173	0.105881	0.123614	0.956968	0.0680061	0	0.0780495	0	0	0.0705192	0.001	0.450118	0.892523	2.51089	EGAZ00001547633	EGAS00001001159	EGAD00001005889	EGAZ00001547631
POG1071	Pancreatic Adenocarcinoma (PAAD)	MSS	WT	F	2	3.679671457905544	NA	462.41	5.3	0.11	0.24248711305964282	1.49	18.94	0.0140078	-0.9034	0.0312945	0.05866	0.00983142	0.0648705	0.00441056	0.156102	0	0	0.0500407	0	0.0656816	0.00572085	0.059113	0.462214	0.0224757	0.736323	0.0502521	0	0.0610603	0	0.037938	0.0296578	0	0.48418	0.874863	1.90565	EGAZ00001547564	EGAS00001001159	EGAD00001005892	EGAZ00001547681
POG1072	Pancreatic Adenocarcinoma (PAAD)	MSS	WT	M	2	1.3141683778234086	NA	NA	NA	NA	NA	NA	NA	0.00813037	NA	NA	NA	NA	NA	NA	NA	NA	NA	NA	NA	NA	NA	NA	NA	NA	NA	NA	NA	NA	NA	NA	NA	NA	NA	NA	NA	EGAZ00001547620	EGAS00001001159	EGAD00001005893	EGAZ00001547703
POG108	Cervical Adenocarcinoma In Situ (CEAIS)	MSS	WT	F	1	NA	3.18	581.09	6.13	0.9	17.68728356758041	30.067	123.938	0.157255	1.163	0.484361	0.124155	0.077947	0.441539	0	0.609146	0	0.38272	0.383572	0.0221163	0	0.402623	0.0276426	0.0549563	0.301168	0.774154	0.0154437	0.0862104	0.162022	0	0	0.0121578	0.007	0.283256	0.9727	4.36193	EGAZ00001233064	EGAS00001001159	EGAD00001002560	EGAZ00001233053
POG1083	Pancreatic Adenocarcinoma (PAAD)	MSS	LOF	M	2	9.363449691991786	NA	365.33	2.05	1.22	2.7471439714729184	8.727	58.019	0.990246	0.6515	0.143202	0	0.0834027	0.239932	0	0.278693	0.032813	0.143241	0.174239	0	0.0481663	0.102272	0.0827332	0.591007	0.215917	0.931574	0.00304094	0	0.0102049	0.0584944	0	0.0693012	0.007	0.286664	0.969032	3.20823	EGAZ00001547630	EGAS00001001159	EGAD00001005896	EGAZ00001547712
POG1087	Endometrial Stromal Sarcoma (ESS)	MSS	WT	F	1	NA	1.13	140.03	1.52	0.28	4.354514898355498	2.517	19.174000000000003	1.48e-5	-0.5897	0.133428	0	0.046483	0.152068	0.0522666	0.254908	0	0.0470364	0.0272385	0	0.238804	0.0660066	0.266253	0	0.0533723	0.810676	0	0.00199832	0.223882	0	0	0.131861	0	0.519338	0.861936	2.50628	EGAZ00001547575	EGAS00001001159	EGAD00001005899	EGAZ00001547709
POG109	Cervical Adenocarcinoma In Situ (CEAIS)	MSS	WT	M	1	NA	23.01	1191.71	4.44	1.06	7.714842837025263	30.516000000000002	286.389	0.0171103	1.5172	0.183977	0	0.0827711	0.357239	0	0.951157	0.159538	0.0193891	0.0582414	0	0.0858009	0.0399044	0.0109966	0.810803	0.240053	0.704178	0	0.0359616	0	0.0454081	0	0.128512	0.007	0.294244	0.965606	3.91393	EGAZ00001233058	EGAS00001001159	EGAD00001002561	EGAZ00001233063
POG1093	Pancreatic Adenocarcinoma (PAAD)	MSS	WT	M	2	40.6735	NA	203.83	2.21	0.56	4.839731397505444	14.883	64.198	0.00740675	-0.0367	0.0149942	0.124062	0.163314	0.0724466	0	0.224415	0	0.0885591	0.068457	0	0.0615438	0.107102	0.0196546	0.33549	0.270584	0.59752	7.8362707911095e-4	0.0155893	0.189979	0	0	0.106864	0.003	0.372612	0.928054	2.46136	EGAZ00001547805	EGAS00001001159	EGAD00001005901	EGAZ00001547693
POG1096	Pancreatic Adenocarcinoma (PAAD)	MSS	WT	F	2	40.80492813141684	NA	166.99	6.68	3.47	9.717654037883834	30.725	146.623	0.347722	1.1895	0.307848	0	0.480439	0.50682	0	0.521665	0	0.209612	0.245282	0	0	0.230631	0.0724911	0.371512	0.400181	0.873598	0	0	0.128424	0	0	0.130039	0.006	0.307871	0.957733	4.47854	EGAZ00001547811	EGAS00001001159	EGAD00001005902	EGAZ00001547701
POG1103	Adenocarcinoma, NOS (ADNOS)	MSS	WT	F	2	24.640657084188913	NA	244.21	17.34	3.82	5.626446480683878	22.481	136.028	0.299268	0.4835	0.340482	0	0.201038	0.377989	0	0.178442	0	0.177712	0.176433	0	0.150028	0.0457413	0.19154	0.435713	0.392678	1.16963	0.103121	0	0.0939774	0	0	0.164256	0.002	0.418709	0.907258	4.19878	EGAZ00001547562	EGAS00001001159	EGAD00001005905	EGAZ00001547612
POG1106	Colon Adenocarcinoma (COAD)	MSS	LOF	M	2	19.416837782340863	6.61	191.02	0.66	0.73	1.6999705879808626	2.762	37.888000000000005	0.0149345	-0.3872	0.0169051	0.045602	0.0179908	0.110385	0.0296927	0.190486	0.0351465	0.0548744	0	0	0.0349398	0.02264	0.0273131	0.0122072	0.0258587	0.459784	0.0296585	0.0160769	0.0487568	0.00240387	0.0293266	0.0162467	0	0.647971	0.799108	1.22629	EGAZ00001547609	EGAS00001001159	NA	NA
POG1108	Pancreatic Adenocarcinoma (PAAD)	MSS	WT	M	2	11.46611909650924	NA	229.7	1.39	0.86	1.2018319350058893	2.174	73.491	0.0212431	-1.0513	0.0189776	0	0	0	0	0.320674	0	0.0117663	0	0	0.0478109	0.00822421	0.0693589	0.268336	0.00156914	0.761179	0.131139	0.0695791	0.0734846	0	0.00601837	0.0263199	0	0.562443	0.832476	1.81444	EGAZ00001547812	EGAS00001001159	NA	NA
POG111	Osteosarcoma (OS)	MSS	LOF	M	2	8.837782340862423	2.59	486.37	2.02	0.08	3.696484816687335	2.68	37.693	0.0101865	-0.3034	0.324427	0	0.0387826	0.287451	0	1.04304	0	0	0.0263556	0	0.0371633	0.258057	0.476458	2.25419	0.218838	2.79004	0.197988	0	0.408151	0	0	0	0	0.650211	0.778178	8.36094	EGAZ00001233046	EGAS00001001159	EGAD00001002562	EGAZ00001233059
POG1110	Squamous Cell Carcinoma, NOS (SCCNOS)	MSS	WT	M	1	NA	NA	NA	NA	NA	NA	NA	NA	0.457159	NA	NA	NA	NA	NA	NA	NA	NA	NA	NA	NA	NA	NA	NA	NA	NA	NA	NA	NA	NA	NA	NA	NA	NA	NA	NA	NA	EGAZ00001547567	EGAS00001001159	EGAD00001005908	EGAZ00001547624
POG1112	Adenocarcinoma of the Gastroesophageal Junction (GEJ)	MSS	WT	M	2	9.232032854209445	NA	NA	NA	NA	NA	NA	NA	0.00213299	NA	NA	NA	NA	NA	NA	NA	NA	NA	NA	NA	NA	NA	NA	NA	NA	NA	NA	NA	NA	NA	NA	NA	NA	NA	NA	NA	EGAZ00001877093	EGAS00001001159	EGAD00001005910	EGAZ00001547675
POG1117	Cancer of Unknown Primary, NOS (CUPNOS)	MSS	LOF	F	2	13.404517453798768	NA	NA	NA	NA	NA	NA	NA	0.993437	NA	NA	NA	NA	NA	NA	NA	NA	NA	NA	NA	NA	NA	NA	NA	NA	NA	NA	NA	NA	NA	NA	NA	NA	NA	NA	NA	EGAZ00001547627	EGAS00001001159	NA	NA
POG1118	Pancreatic Neuroendocrine Tumor (PANET)	MSS	LOF	M	1	NA	NA	NA	NA	NA	NA	NA	NA	0.938304	NA	NA	NA	NA	NA	NA	NA	NA	NA	NA	NA	NA	NA	NA	NA	NA	NA	NA	NA	NA	NA	NA	NA	NA	NA	NA	NA	EGAZ00001780276	EGAS00001001159	EGAD00001008910	EGAZ00001780279
POG1124	Breast Invasive Ductal Carcinoma (IDC)	MSS	WT	F	2	27.039014373716633	NA	NA	NA	NA	NA	NA	NA	0.00340235	NA	NA	NA	NA	NA	NA	NA	NA	NA	NA	NA	NA	NA	NA	NA	NA	NA	NA	NA	NA	NA	NA	NA	NA	NA	NA	NA	EGAZ00001863104	EGAS00001001159	EGAD00001010315	EGAZ00001863105
POG1125	Ewing Sarcoma (ES)	MSS	WT	M	2	19.02258726899384	NA	NA	NA	NA	NA	NA	NA	0.0252008	NA	NA	NA	NA	NA	NA	NA	NA	NA	NA	NA	NA	NA	NA	NA	NA	NA	NA	NA	NA	NA	NA	NA	NA	NA	NA	NA	EGAZ00001780251	EGAS00001001159	EGAD00001008911	EGAZ00001780255
POG1126	Pancreatic Adenocarcinoma (PAAD)	MSS	WT	M	2	13.043121149897331	NA	NA	NA	NA	NA	NA	NA	0.0754638	NA	NA	NA	NA	NA	NA	NA	NA	NA	NA	NA	NA	NA	NA	NA	NA	NA	NA	NA	NA	NA	NA	NA	NA	NA	NA	NA	EGAZ00001863108	EGAS00001001159	EGAD00001010316	EGAZ00001863109
POG1128	Synovial Sarcoma (SYNS)	MSS	WT	F	1	NA	1.98	NA	NA	NA	NA	NA	NA	6.64e-4	NA	NA	NA	NA	NA	NA	NA	NA	NA	NA	NA	NA	NA	NA	NA	NA	NA	NA	NA	NA	NA	NA	NA	NA	NA	NA	NA	EGAZ00001780375	EGAS00001001159	EGAD00001008912	EGAZ00001780371
POG1129	Pancreatic Adenocarcinoma (PAAD)	MSS	LOF	M	2	10.349075975359343	4.43	NA	NA	NA	NA	NA	NA	0.0368083	NA	NA	NA	NA	NA	NA	NA	NA	NA	NA	NA	NA	NA	NA	NA	NA	NA	NA	NA	NA	NA	NA	NA	NA	NA	NA	NA	EGAZ00001780250	EGAS00001001159	EGAD00001008913	EGAZ00001780254
POG1132	Pancreatic Adenocarcinoma (PAAD)	MSS	WT	M	2	11.696098562628336	NA	NA	NA	NA	NA	NA	NA	0.779106	NA	NA	NA	NA	NA	NA	NA	NA	NA	NA	NA	NA	NA	NA	NA	NA	NA	NA	NA	NA	NA	NA	NA	NA	NA	NA	NA	EGAZ00001780260	EGAS00001001159	EGAD00001008915	EGAZ00001780263
POG1135	Pancreatic Adenocarcinoma (PAAD)	MSS	WT	M	2	10.053388090349076	NA	NA	NA	NA	NA	NA	NA	0.254663	NA	NA	NA	NA	NA	NA	NA	NA	NA	NA	NA	NA	NA	NA	NA	NA	NA	NA	NA	NA	NA	NA	NA	NA	NA	NA	NA	EGAZ00001780269	EGAS00001001159	EGAD00001008918	EGAZ00001780271
POG1136	Pancreatic Adenocarcinoma (PAAD)	MSS	LOF	M	2	13.470225872689939	NA	NA	NA	NA	NA	NA	NA	0.111839	NA	NA	NA	NA	NA	NA	NA	NA	NA	NA	NA	NA	NA	NA	NA	NA	NA	NA	NA	NA	NA	NA	NA	NA	NA	NA	NA	EGAZ00001780272	EGAS00001001159	EGAD00001008919	EGAZ00001780273
POG114	Uveal Melanoma (UM)	MSS	WT	M	1	NA	1.21	418.76	1.86	0.28	3.4731109973624514	2.474	24.753999999999998	3.28e-4	0.2774	0.00445044	0.0380753	0.043862	0.240656	0	0.0907683	0.0485848	0.0366707	0.0838949	0	0.0448319	0	0.0717565	0.184496	0.0466493	0.540051	0.0255285	0	0.0249314	0.00850299	0	0	0.001	0.449146	0.893196	1.53371	EGAZ00001233070	EGAS00001001159	EGAD00001002566	EGAZ00001233078
POG1140	Oral Cavity Squamous Cell Carcinoma (OCSC)	MSS	WT	M	1	NA	NA	NA	NA	NA	NA	NA	NA	0.00534444	NA	NA	NA	NA	NA	NA	NA	NA	NA	NA	NA	NA	NA	NA	NA	NA	NA	NA	NA	NA	NA	NA	NA	NA	NA	NA	NA	EGAZ00001780283	EGAS00001001159	NA	NA
POG1141	Uterine Serous Carcinoma/Uterine Papillary Serous Carcinoma (USC)	MSS	WT	F	2	12.944558521560575	NA	NA	NA	NA	NA	NA	NA	0.071994	NA	NA	NA	NA	NA	NA	NA	NA	NA	NA	NA	NA	NA	NA	NA	NA	NA	NA	NA	NA	NA	NA	NA	NA	NA	NA	NA	EGAZ00001780275	EGAS00001001159	EGAD00001008921	EGAZ00001780278
POG1143	Intrahepatic Cholangiocarcinoma (IHCH)	MSS	WT	F	2	19.21971252566735	1.41	NA	NA	NA	NA	NA	NA	0.108508	NA	NA	NA	NA	NA	NA	NA	NA	NA	NA	NA	NA	NA	NA	NA	NA	NA	NA	NA	NA	NA	NA	NA	NA	NA	NA	NA	EGAZ00001780281	EGAS00001001159	EGAD00001008922	EGAZ00001780282
POG1145	Pancreatic Adenocarcinoma (PAAD)	MSS	WT	M	2	3.1211498973305956	NA	NA	NA	NA	NA	NA	NA	0.0047064	NA	NA	NA	NA	NA	NA	NA	NA	NA	NA	NA	NA	NA	NA	NA	NA	NA	NA	NA	NA	NA	NA	NA	NA	NA	NA	NA	EGAZ00001780284	EGAS00001001159	EGAD00001008923	EGAZ00001780286
POG1146	Pancreatic Adenocarcinoma (PAAD)	MSS	WT	M	2	14.915811088295689	NA	NA	NA	NA	NA	NA	NA	0.999993	NA	NA	NA	NA	NA	NA	NA	NA	NA	NA	NA	NA	NA	NA	NA	NA	NA	NA	NA	NA	NA	NA	NA	NA	NA	NA	NA	EGAZ00001780287	EGAS00001001159	EGAD00001008924	EGAZ00001780291
POG1147	Pancreatic Adenocarcinoma (PAAD)	MSS	LOF	M	2	11.301848049281315	NA	NA	NA	NA	NA	NA	NA	0.999246	NA	NA	NA	NA	NA	NA	NA	NA	NA	NA	NA	NA	NA	NA	NA	NA	NA	NA	NA	NA	NA	NA	NA	NA	NA	NA	NA	EGAZ00001780292	EGAS00001001159	EGAD00001008925	EGAZ00001780293
POG1149	Lung Adenocarcinoma (LUAD)	MSS	WT	F	2	7.753593429158111	NA	NA	NA	NA	NA	NA	NA	0.100317	NA	NA	NA	NA	NA	NA	NA	NA	NA	NA	NA	NA	NA	NA	NA	NA	NA	NA	NA	NA	NA	NA	NA	NA	NA	NA	NA	EGAZ00001780295	EGAS00001001159	NA	NA
POG1150	Cancer of Unknown Primary, NOS (CUPNOS)	MSS	WT	F	2	29.9959	NA	NA	NA	NA	NA	NA	NA	0.43881	NA	NA	NA	NA	NA	NA	NA	NA	NA	NA	NA	NA	NA	NA	NA	NA	NA	NA	NA	NA	NA	NA	NA	NA	NA	NA	NA	EGAZ00001780294	EGAS00001001159	EGAD00001008927	EGAZ00001780299
POG1154	Hepatocellular Carcinoma (HCC)	MSS	WT	M	2	19.21971252566735	NA	NA	NA	NA	NA	NA	NA	0.0159767	NA	NA	NA	NA	NA	NA	NA	NA	NA	NA	NA	NA	NA	NA	NA	NA	NA	NA	NA	NA	NA	NA	NA	NA	NA	NA	NA	EGAZ00001780303	EGAS00001001159	EGAD00001008929	EGAZ00001780304
POG1156	Pancreatic Adenocarcinoma (PAAD)	MSS	WT	M	2	3.02259	NA	NA	NA	NA	NA	NA	NA	0.00926384	NA	NA	NA	NA	NA	NA	NA	NA	NA	NA	NA	NA	NA	NA	NA	NA	NA	NA	NA	NA	NA	NA	NA	NA	NA	NA	NA	EGAZ00001780307	EGAS00001001159	NA	NA
POG1157	Head and Neck Mucosal Melanoma (HNMUCM)	MSS	WT	F	2	6.997946611909651	NA	NA	NA	NA	NA	NA	NA	0.399273	NA	NA	NA	NA	NA	NA	NA	NA	NA	NA	NA	NA	NA	NA	NA	NA	NA	NA	NA	NA	NA	NA	NA	NA	NA	NA	NA	EGAZ00001780313	EGAS00001001159	EGAD00001008932	EGAZ00001780316
POG1158	Pancreatic Adenocarcinoma (PAAD)	MSS	WT	M	2	11.498973305954825	NA	NA	NA	NA	NA	NA	NA	0.0289405	NA	NA	NA	NA	NA	NA	NA	NA	NA	NA	NA	NA	NA	NA	NA	NA	NA	NA	NA	NA	NA	NA	NA	NA	NA	NA	NA	EGAZ00001780312	EGAS00001001159	EGAD00001008933	EGAZ00001780315
POG1159	Pancreatic Adenocarcinoma (PAAD)	MSS	WT	M	2	4.698151950718686	NA	NA	NA	NA	NA	NA	NA	0.00613287	NA	NA	NA	NA	NA	NA	NA	NA	NA	NA	NA	NA	NA	NA	NA	NA	NA	NA	NA	NA	NA	NA	NA	NA	NA	NA	NA	EGAZ00001780318	EGAS00001001159	EGAD00001008934	EGAZ00001780319
POG116	Lung Adenocarcinoma (LUAD)	MSS	WT	F	2	27.59753593429158	0.64	484.77	6.13	3.27	8.704826247547965	55.165	148.652	3.37e-4	1.3031	0.649427	0	0.359502	0.732159	0	1.02261	0	0.281402	0.380277	0	0	0.292057	0.0837559	0.34145	0.465849	1.0518	0.045553	0.0512317	0.0669607	0.0495817	0	0.438761	0.003	0.391965	0.919748	6.31238	EGAZ00001233087	EGAS00001001159	EGAD00001002564	EGAZ00001233082
POG1162	Pancreatic Adenocarcinoma (PAAD)	MSS	LOF	M	2	3.8767967145790556	2.73	NA	NA	NA	NA	NA	NA	0.0113529	NA	NA	NA	NA	NA	NA	NA	NA	NA	NA	NA	NA	NA	NA	NA	NA	NA	NA	NA	NA	NA	NA	NA	NA	NA	NA	NA	EGAZ00001863101	EGAS00001001159	EGAD00001010317	EGAZ00001863102
POG1163	Paraganglioma (PGNG)	MSS	WT	M	1	NA	NA	NA	NA	NA	NA	NA	NA	0.992075	NA	NA	NA	NA	NA	NA	NA	NA	NA	NA	NA	NA	NA	NA	NA	NA	NA	NA	NA	NA	NA	NA	NA	NA	NA	NA	NA	EGAZ00001780321	EGAS00001001159	EGAD00001008935	EGAZ00001780322
POG1164	Lung Carcinoid (LUCA)	MSS	WT	M	2	18.39835728952772	NA	NA	NA	NA	NA	NA	NA	0.00939583	NA	NA	NA	NA	NA	NA	NA	NA	NA	NA	NA	NA	NA	NA	NA	NA	NA	NA	NA	NA	NA	NA	NA	NA	NA	NA	NA	EGAZ00001780323	EGAS00001001159	EGAD00001008936	EGAZ00001780325
POG1165	Salivary Carcinoma (SACA)	MSS	WT	F	1	NA	NA	NA	NA	NA	NA	NA	NA	0.0284314	NA	NA	NA	NA	NA	NA	NA	NA	NA	NA	NA	NA	NA	NA	NA	NA	NA	NA	NA	NA	NA	NA	NA	NA	NA	NA	NA	EGAZ00001780326	EGAS00001001159	EGAD00001008937	EGAZ00001780327
POG1166	Lung Adenocarcinoma (LUAD)	MSS	WT	M	2	13.503080082135524	NA	NA	NA	NA	NA	NA	NA	0.800456	NA	NA	NA	NA	NA	NA	NA	NA	NA	NA	NA	NA	NA	NA	NA	NA	NA	NA	NA	NA	NA	NA	NA	NA	NA	NA	NA	EGAZ00001780329	EGAS00001001159	EGAD00001008938	EGAZ00001780330
POG1167	Cholangiocarcinoma (CHOL)	MSS	WT	F	1	NA	NA	NA	NA	NA	NA	NA	NA	2.4e-4	NA	NA	NA	NA	NA	NA	NA	NA	NA	NA	NA	NA	NA	NA	NA	NA	NA	NA	NA	NA	NA	NA	NA	NA	NA	NA	NA	EGAZ00001780341	EGAS00001001159	EGAD00001008939	EGAZ00001780343
POG1168	Salivary Adenocarcinoma (SAAD)	MSS	WT	NA	NA	NA	4.65	NA	NA	NA	NA	NA	NA	0.0063994	NA	NA	NA	NA	NA	NA	NA	NA	NA	NA	NA	NA	NA	NA	NA	NA	NA	NA	NA	NA	NA	NA	NA	NA	NA	NA	NA	EGAZ00001780373	EGAS00001001159	EGAD00001008940	EGAZ00001780372
POG117	Colorectal Adenocarcinoma (COADREAD)	MSS	LOF	M	2	27.761806981519506	NA	517.22	0.51	0.18	0.837138	1.766	19.727999999999998	0.0389605	-0.3521	0.0192437	0.0435557	0.00374211	0.128226	0	0.269806	0.0157406	0.0135653	0.048027	0	0.0313361	0.0265787	0.039391	0.224048	0.0346542	0.493614	0.0584681	0	0	0.0963414	0	0.014697	0	0.617686	0.806959	1.56104	EGAZ00001233116	EGAS00001001159	EGAD00001002567	EGAZ00001233075
POG1170	Invasive Breast Carcinoma (BRCA)	MSS	LOF	F	2	3.4168377823408624	3.01	NA	NA	NA	NA	NA	NA	0.694699	NA	NA	NA	NA	NA	NA	NA	NA	NA	NA	NA	NA	NA	NA	NA	NA	NA	NA	NA	NA	NA	NA	NA	NA	NA	NA	NA	EGAZ00001780340	EGAS00001001159	EGAD00001008942	EGAZ00001780342
POG1171	Mucosal Melanoma of the Vulva/Vagina (VMM)	MSS	WT	F	2	10.64476386036961	NA	NA	NA	NA	NA	NA	NA	0.0335117	NA	NA	NA	NA	NA	NA	NA	NA	NA	NA	NA	NA	NA	NA	NA	NA	NA	NA	NA	NA	NA	NA	NA	NA	NA	NA	NA	EGAZ00001780346	EGAS00001001159	EGAD00001008943	EGAZ00001780348
POG1173	Invasive Breast Carcinoma (BRCA)	MSS	WT	F	2	4.7967145790554415	8.65	NA	NA	NA	NA	NA	NA	0.899406	NA	NA	NA	NA	NA	NA	NA	NA	NA	NA	NA	NA	NA	NA	NA	NA	NA	NA	NA	NA	NA	NA	NA	NA	NA	NA	NA	EGAZ00001780349	EGAS00001001159	EGAD00001008945	EGAZ00001780353
POG1181	Pancreatic Adenocarcinoma (PAAD)	MSS	LOF	M	1	NA	NA	NA	NA	NA	NA	NA	NA	NA	NA	NA	NA	NA	NA	NA	NA	NA	NA	NA	NA	NA	NA	NA	NA	NA	NA	NA	NA	NA	NA	NA	NA	NA	NA	NA	NA	EGAZ00001780364	EGAS00001001159	EGAD00001008948	EGAZ00001780365
POG1183	Pancreatic Adenocarcinoma (PAAD)	MSS	WT	F	2	11.268993839835728	NA	NA	NA	NA	NA	NA	NA	NA	NA	NA	NA	NA	NA	NA	NA	NA	NA	NA	NA	NA	NA	NA	NA	NA	NA	NA	NA	NA	NA	NA	NA	NA	NA	NA	NA	EGAZ00001863111	EGAS00001001159	EGAD00001010318	EGAZ00001863112
POG1186	Leiomyosarcoma (LMS)	MSS	LOF	F	1	NA	NA	NA	NA	NA	NA	NA	NA	NA	NA	NA	NA	NA	NA	NA	NA	NA	NA	NA	NA	NA	NA	NA	NA	NA	NA	NA	NA	NA	NA	NA	NA	NA	NA	NA	NA	EGAZ00001780623	EGAS00001001159	EGAD00001010939	EGAZ00001780627
POG1187	Pancreatic Adenocarcinoma (PAAD)	MSS	WT	F	1	NA	NA	NA	NA	NA	NA	NA	NA	NA	NA	NA	NA	NA	NA	NA	NA	NA	NA	NA	NA	NA	NA	NA	NA	NA	NA	NA	NA	NA	NA	NA	NA	NA	NA	NA	NA	EGAZ00001780619	EGAS00001001159	EGAD00001010940	EGAZ00001780620
POG1188	Head and Neck Squamous Cell Carcinoma (HNSC)	MSS	LOF	M	2	10.08624229979466	NA	NA	NA	NA	NA	NA	NA	6.9e-4	NA	NA	NA	NA	NA	NA	NA	NA	NA	NA	NA	NA	NA	NA	NA	NA	NA	NA	NA	NA	NA	NA	NA	NA	NA	NA	NA	EGAZ00001780624	EGAS00001001159	EGAD00001010941	EGAZ00001780628
POG1189	Non-Small Cell Lung Cancer (NSCLC)	MSS	WT	F	2	10.809034907597535	NA	NA	NA	NA	NA	NA	NA	NA	NA	NA	NA	NA	NA	NA	NA	NA	NA	NA	NA	NA	NA	NA	NA	NA	NA	NA	NA	NA	NA	NA	NA	NA	NA	NA	NA	EGAZ00001780622	EGAS00001001159	EGAD00001010942	EGAZ00001780626
POG1191	Cancer of Unknown Primary (CUP)	MSS	WT	M	1	NA	NA	NA	NA	NA	NA	NA	NA	0.0249019	NA	NA	NA	NA	NA	NA	NA	NA	NA	NA	NA	NA	NA	NA	NA	NA	NA	NA	NA	NA	NA	NA	NA	NA	NA	NA	NA	EGAZ00001780621	EGAS00001001159	EGAD00001010944	EGAZ00001780625
POG1195	Pancreatic Adenocarcinoma (PAAD)	MSS	WT	F	2	16.13141683778234	NA	NA	NA	NA	NA	NA	NA	NA	NA	NA	NA	NA	NA	NA	NA	NA	NA	NA	NA	NA	NA	NA	NA	NA	NA	NA	NA	NA	NA	NA	NA	NA	NA	NA	NA	EGAZ00001780630	EGAS00001001159	EGAD00001010945	EGAZ00001780632
POG1196	Breast Invasive Ductal Carcinoma (IDC)	MSS	WT	F	2	14.160164271047227	NA	NA	NA	NA	NA	NA	NA	0.994213	NA	NA	NA	NA	NA	NA	NA	NA	NA	NA	NA	NA	NA	NA	NA	NA	NA	NA	NA	NA	NA	NA	NA	NA	NA	NA	NA	EGAZ00001780637	EGAS00001001159	EGAD00001010946	EGAZ00001780642
POG1198	Cervical Adenocarcinoma (CEAD)	MSS	WT	F	1	NA	NA	NA	NA	NA	NA	NA	NA	NA	NA	NA	NA	NA	NA	NA	NA	NA	NA	NA	NA	NA	NA	NA	NA	NA	NA	NA	NA	NA	NA	NA	NA	NA	NA	NA	NA	EGAZ00001780639	EGAS00001001159	EGAD00001010947	EGAZ00001780644
POG1199	Pancreatic Adenocarcinoma (PAAD)	MSS	WT	F	2	13.963039014373717	NA	NA	NA	NA	NA	NA	NA	0.0709421	NA	NA	NA	NA	NA	NA	NA	NA	NA	NA	NA	NA	NA	NA	NA	NA	NA	NA	NA	NA	NA	NA	NA	NA	NA	NA	NA	EGAZ00001780645	EGAS00001001159	EGAD00001010948	EGAZ00001780646
POG1203	Invasive Breast Carcinoma (BRCA)	MSS	WT	F	2	6.505133470225872	NA	NA	NA	NA	NA	NA	NA	0.997355	NA	NA	NA	NA	NA	NA	NA	NA	NA	NA	NA	NA	NA	NA	NA	NA	NA	NA	NA	NA	NA	NA	NA	NA	NA	NA	NA	EGAZ00001780650	EGAS00001001159	EGAD00001010950	EGAZ00001780652
POG1204	Pancreatic Adenocarcinoma (PAAD)	MSS	WT	M	2	8.936344969199178	NA	NA	NA	NA	NA	NA	NA	0.632445	NA	NA	NA	NA	NA	NA	NA	NA	NA	NA	NA	NA	NA	NA	NA	NA	NA	NA	NA	NA	NA	NA	NA	NA	NA	NA	NA	EGAZ00001780649	EGAS00001001159	EGAD00001010951	EGAZ00001780651
POG1205	Chromophobe Renal Cell Carcinoma (CHRCC)	MSS	WT	F	1	NA	NA	NA	NA	NA	NA	NA	NA	NA	NA	NA	NA	NA	NA	NA	NA	NA	NA	NA	NA	NA	NA	NA	NA	NA	NA	NA	NA	NA	NA	NA	NA	NA	NA	NA	NA	EGAZ00001780655	EGAS00001001159	EGAD00001010952	EGAZ00001780657
POG1207	Cancer of Unknown Primary (CUP)	MSS	LOF	F	2	5.092402464065708	NA	NA	NA	NA	NA	NA	NA	0.298618	NA	NA	NA	NA	NA	NA	NA	NA	NA	NA	NA	NA	NA	NA	NA	NA	NA	NA	NA	NA	NA	NA	NA	NA	NA	NA	NA	EGAZ00001780659	EGAS00001001159	EGAD00001010953	EGAZ00001780660
POG1208	Invasive Breast Carcinoma (BRCA)	MSS	WT	F	1	NA	NA	NA	NA	NA	NA	NA	NA	0.753854	NA	NA	NA	NA	NA	NA	NA	NA	NA	NA	NA	NA	NA	NA	NA	NA	NA	NA	NA	NA	NA	NA	NA	NA	NA	NA	NA	EGAZ00001780665	EGAS00001001159	EGAD00001010954	EGAZ00001780667
POG1210	Merkel Cell Carcinoma (MCC)	MSS	WT	M	1	NA	NA	NA	NA	NA	NA	NA	NA	NA	NA	NA	NA	NA	NA	NA	NA	NA	NA	NA	NA	NA	NA	NA	NA	NA	NA	NA	NA	NA	NA	NA	NA	NA	NA	NA	NA	EGAZ00001780664	EGAS00001001159	EGAD00001010955	EGAZ00001780666
POG1214	Uveal Melanoma (UM)	MSS	WT	M	2	9.494866529774127	NA	NA	NA	NA	NA	NA	NA	NA	NA	NA	NA	NA	NA	NA	NA	NA	NA	NA	NA	NA	NA	NA	NA	NA	NA	NA	NA	NA	NA	NA	NA	NA	NA	NA	NA	EGAZ00001780512	EGAS00001001159	EGAD00001010956	EGAZ00001780514
POG1215	Leiomyosarcoma (LMS)	MSS	LOF	F	2	9.921971252566735	NA	NA	NA	NA	NA	NA	NA	0.0166456	NA	NA	NA	NA	NA	NA	NA	NA	NA	NA	NA	NA	NA	NA	NA	NA	NA	NA	NA	NA	NA	NA	NA	NA	NA	NA	NA	EGAZ00001780511	EGAS00001001159	EGAD00001010957	EGAZ00001780513
POG1219	Invasive Breast Carcinoma (BRCA)	MSS	LOF	F	1	NA	NA	NA	NA	NA	NA	NA	NA	NA	NA	NA	NA	NA	NA	NA	NA	NA	NA	NA	NA	NA	NA	NA	NA	NA	NA	NA	NA	NA	NA	NA	NA	NA	NA	NA	NA	EGAZ00001780431	EGAS00001001159	EGAD00001010959	EGAZ00001780433
POG122	Colorectal Adenocarcinoma (COADREAD)	MSS	WT	F	2	23.852156057494867	10.09	325.47	1.22	0.11	1.9829019138626096	4.99	26.015	0.234167	0.505	0.0986906	0	0.00903985	0.180999	0	0.148674	0.0150515	0	0.0711562	0	0.0436239	0.0321994	0.121335	0.12172	0.050768	0.479919	0.0308846	0.015651	0.209201	0	0	0.130518	0	0.599808	0.82572	1.75943	EGAZ00001233034	EGAS00001001159	EGAD00001002575	EGAZ00001233122
POG1222	Serous Ovarian Cancer (SOC)	MSS	WT	F	1	NA	NA	NA	NA	NA	NA	NA	NA	NA	NA	NA	NA	NA	NA	NA	NA	NA	NA	NA	NA	NA	NA	NA	NA	NA	NA	NA	NA	NA	NA	NA	NA	NA	NA	NA	NA	EGAZ00001780446	EGAS00001001159	EGAD00001010961	EGAZ00001780449
POG1224	Pancreatic Adenocarcinoma (PAAD)	MSS	WT	F	1	NA	NA	NA	NA	NA	NA	NA	NA	0.999794	NA	NA	NA	NA	NA	NA	NA	NA	NA	NA	NA	NA	NA	NA	NA	NA	NA	NA	NA	NA	NA	NA	NA	NA	NA	NA	NA	EGAZ00001780439	EGAS00001001159	EGAD00001010963	EGAZ00001780441
POG1225	Cancer of Unknown Primary (CUP)	MSS	WT	F	2	16.427104722792606	1.97	NA	NA	NA	NA	NA	NA	0.0127372	NA	NA	NA	NA	NA	NA	NA	NA	NA	NA	NA	NA	NA	NA	NA	NA	NA	NA	NA	NA	NA	NA	NA	NA	NA	NA	NA	EGAZ00001780445	EGAS00001001159	EGAD00001010964	EGAZ00001780448
POG1228	Leiomyosarcoma (LMS)	MSS	WT	F	1	NA	NA	NA	NA	NA	NA	NA	NA	NA	NA	NA	NA	NA	NA	NA	NA	NA	NA	NA	NA	NA	NA	NA	NA	NA	NA	NA	NA	NA	NA	NA	NA	NA	NA	NA	NA	EGAZ00001780460	EGAS00001001159	EGAD00001010965	EGAZ00001780462
POG123	Bladder Adenocarcinoma (BLAD)	MSS	LOF	F	2	11.3347	5.3	849.56	2.38	0.79	2.928463761087031	7.725	122.633	0.997562	0.8373	0.0850932	0	0.00219062	0.137401	0	0.354495	0	0.0819553	0.0252786	0	0	0.0739918	0.227616	0.0920331	0.0879704	1.11845	0	0.235423	0.170737	0	0	0.0149858	0	0.526337	0.856137	2.70762	EGAZ00001233117	EGAS00001001159	EGAD00001002569	EGAZ00001233073
POG1231	Cancer of Unknown Primary (CUP)	MSS	LOF	M	2	3.0882956878850103	1.47	NA	NA	NA	NA	NA	NA	0.00150933	NA	NA	NA	NA	NA	NA	NA	NA	NA	NA	NA	NA	NA	NA	NA	NA	NA	NA	NA	NA	NA	NA	NA	NA	NA	NA	NA	EGAZ00001780527	EGAS00001001159	EGAD00001010968	EGAZ00001780529
POG1233	Undifferentiated Pleomorphic Sarcoma/Malignant Fibrous Histiocytoma/High-Grade Spindle Cell Sarcoma (MFH)	MSS	LOF	F	2	8.706365503080082	NA	NA	NA	NA	NA	NA	NA	NA	NA	NA	NA	NA	NA	NA	NA	NA	NA	NA	NA	NA	NA	NA	NA	NA	NA	NA	NA	NA	NA	NA	NA	NA	NA	NA	NA	EGAZ00001780455	EGAS00001001159	EGAD00001010969	EGAZ00001780458
POG1235	Pancreatic Adenocarcinoma (PAAD)	MSS	WT	M	2	14.817248459958932	NA	NA	NA	NA	NA	NA	NA	0.0569086	NA	NA	NA	NA	NA	NA	NA	NA	NA	NA	NA	NA	NA	NA	NA	NA	NA	NA	NA	NA	NA	NA	NA	NA	NA	NA	NA	EGAZ00001780461	EGAS00001001159	EGAD00001010970	EGAZ00001780463
POG1236	High-Grade Serous Ovarian Cancer (HGSOC)	MSS	WT	F	1	NA	NA	NA	NA	NA	NA	NA	NA	0.910914	NA	NA	NA	NA	NA	NA	NA	NA	NA	NA	NA	NA	NA	NA	NA	NA	NA	NA	NA	NA	NA	NA	NA	NA	NA	NA	NA	EGAZ00001780468	EGAS00001001159	EGAD00001010971	EGAZ00001780471
POG1237	Rectal Adenocarcinoma (READ)	MSS	WT	F	1	NA	NA	167.97	0.64	2.66	1.1864231959971114	1.95	29.564	NA	-0.5864	0.0104783	0.0755154	0.0131648	0	0.175067	0.415654	0.0351707	0	0	0	0.130452	0	0	0.675067	0.0271565	0.940584	0	0	0.0927295	0	0	0.0134416	0	0.49209	0.870732	2.60448	EGAZ00001877091	EGAS00001001159	NA	NA
POG1238	Pancreatic Adenocarcinoma (PAAD)	MSS	WT	F	2	1.8069815195071868	NA	NA	NA	NA	NA	NA	NA	NA	NA	NA	NA	NA	NA	NA	NA	NA	NA	NA	NA	NA	NA	NA	NA	NA	NA	NA	NA	NA	NA	NA	NA	NA	NA	NA	NA	EGAZ00001780469	EGAS00001001159	EGAD00001010973	EGAZ00001780472
POG1239	Pancreatic Adenocarcinoma (PAAD)	MSS	LOF	M	2	3.383983572895277	NA	NA	NA	NA	NA	NA	NA	NA	NA	NA	NA	NA	NA	NA	NA	NA	NA	NA	NA	NA	NA	NA	NA	NA	NA	NA	NA	NA	NA	NA	NA	NA	NA	NA	NA	EGAZ00001780480	EGAS00001001159	EGAD00001010974	EGAZ00001780485
POG124	Leiomyosarcoma (LMS)	MSS	WT	F	2	13.1088	4.03	2778.8	0.38	0.05	0.9663332758422427	2.045	27.8	0.060367	-0.2561	0	0.0506361	0.0222384	0.121681	0	0.537454	0	0	0	0	0.0333023	0.0338637	0.111311	0	0.0576904	0.612603	0.0341688	0.00780692	0.0568976	0	0.0174975	0	0	0.49119	0.87313	1.69715	EGAZ00001233093	EGAS00001001159	EGAD00001002570	EGAZ00001233088
POG1240	Sex Cord Stromal Tumor (SCST)	MSS	WT	F	1	NA	NA	NA	NA	NA	NA	NA	NA	NA	NA	NA	NA	NA	NA	NA	NA	NA	NA	NA	NA	NA	NA	NA	NA	NA	NA	NA	NA	NA	NA	NA	NA	NA	NA	NA	NA	EGAZ00001780476	EGAS00001001159	EGAD00001010975	EGAZ00001780481
POG1242	Invasive Breast Carcinoma (BRCA)	MSS	LOF	F	2	5.815195071868583	NA	NA	NA	NA	NA	NA	NA	NA	NA	NA	NA	NA	NA	NA	NA	NA	NA	NA	NA	NA	NA	NA	NA	NA	NA	NA	NA	NA	NA	NA	NA	NA	NA	NA	NA	EGAZ00001780478	EGAS00001001159	EGAD00001010976	EGAZ00001780483
POG1243	Colorectal Adenocarcinoma (COADREAD)	MSS	WT	M	1	NA	12.12	198.09	0.23	0.22	0.4166533331199932	1.808	12.824	0.0613836	-0.499	0.0102893	0.115422	0.160089	0.0653024	0.0210609	0.181212	0.0103633	0.0127833	0.042327	0	0.0546765	0	0.011992	0.244677	0.0498187	0.594294	0.0072182	0	0	0.0786378	0	0.02153	0	0.479579	0.877853	1.68169	EGAZ00001780479	EGAS00001001159	EGAD00001010977	EGAZ00001780484
POG1246	Large Cell Neuroendocrine Carcinoma (LUNE)	MSS	LOF	F	1	NA	1.56	NA	NA	NA	NA	NA	NA	NA	NA	NA	NA	NA	NA	NA	NA	NA	NA	NA	NA	NA	NA	NA	NA	NA	NA	NA	NA	NA	NA	NA	NA	NA	NA	NA	NA	EGAZ00001780491	EGAS00001001159	EGAD00001010979	EGAZ00001780496
POG1247	Invasive Breast Carcinoma (BRCA)	MSS	LOF	NA	NA	NA	NA	NA	NA	NA	NA	NA	NA	0.994681	NA	NA	NA	NA	NA	NA	NA	NA	NA	NA	NA	NA	NA	NA	NA	NA	NA	NA	NA	NA	NA	NA	NA	NA	NA	NA	NA	EGAZ00001780492	EGAS00001001159	EGAD00001010980	EGAZ00001780497
POG1248	Colorectal Adenocarcinoma (COADREAD)	MSS	WT	F	2	7.5893223819301845	NA	263.27	0.83	0.18	1.9796969465046916	3.025	22.520000000000003	0.986217	-0.3345	0.0313492	0.04869	0.0694384	0.0953593	0	0.162994	0	0.0288583	0	0	0.0799497	0.0439932	0.0399839	0.0823277	0.0354447	0.625741	0.0182961	0.0035026	0.0163809	0.0317607	0	0.0247965	0	0.559704	0.837751	1.43887	EGAZ00001780500	EGAS00001001159	EGAD00001010981	EGAZ00001780502
POG125	High-Grade Neuroendocrine Carcinoma of the Colon and Rectum (HGNEC)	MSS	WT	M	2	31.901437371663246	1.84	326.34	0.72	0.01	0.15427248620541514	6.289	15.451	0.0138405	-0.3436	0.0303144	0.00737121	0.00901487	0.0461858	0	0.129552	0	0.0285432	0.0218944	0	0.00503084	0.0310341	0.030826	0.0490244	0.0357147	0.544455	0.0184577	0.00868184	0.246119	0	0	0.00142024	0.003	0.403718	0.914946	1.24364	EGAZ00001233037	EGAS00001001159	EGAD00001002589	EGAZ00001233051
POG1252	Paraganglioma (PGNG)	MSS	WT	M	2	9.593429158110883	NA	NA	NA	NA	NA	NA	NA	NA	NA	NA	NA	NA	NA	NA	NA	NA	NA	NA	NA	NA	NA	NA	NA	NA	NA	NA	NA	NA	NA	NA	NA	NA	NA	NA	NA	EGAZ00001780522	EGAS00001001159	NA	NA
POG1259	Prostate Adenocarcinoma (PRAD)	MSI	LOF	M	2	9.659137577002053	65.06	NA	NA	NA	NA	NA	NA	NA	NA	NA	NA	NA	NA	NA	NA	NA	NA	NA	NA	NA	NA	NA	NA	NA	NA	NA	NA	NA	NA	NA	NA	NA	NA	NA	NA	EGAZ00001780506	EGAS00001001159	EGAD00001010988	EGAZ00001780508
POG1260	Cancer of Unknown Primary (CUP)	MSS	LOF	NA	NA	NA	155.72	NA	NA	NA	NA	NA	NA	NA	NA	NA	NA	NA	NA	NA	NA	NA	NA	NA	NA	NA	NA	NA	NA	NA	NA	NA	NA	NA	NA	NA	NA	NA	NA	NA	NA	EGAZ00001780505	EGAS00001001159	EGAD00001010989	EGAZ00001780507
POG1262	Salivary Carcinoma (SACA)	MSS	WT	F	2	6.078028747433265	8.08	NA	NA	NA	NA	NA	NA	0.470599	NA	NA	NA	NA	NA	NA	NA	NA	NA	NA	NA	NA	NA	NA	NA	NA	NA	NA	NA	NA	NA	NA	NA	NA	NA	NA	NA	EGAZ00001790910	EGAS00001001159	EGAD00001010992	EGAZ00001790995
POG1263	Thymic Carcinoma (THYC)	MSS	WT	M	1	NA	4.45	NA	NA	NA	NA	NA	NA	NA	NA	NA	NA	NA	NA	NA	NA	NA	NA	NA	NA	NA	NA	NA	NA	NA	NA	NA	NA	NA	NA	NA	NA	NA	NA	NA	NA	EGAZ00001780535	EGAS00001001159	EGAD00001010990	EGAZ00001780536
POG1265	Salivary Carcinoma (SACA)	MSS	WT	M	2	5.618069815195072	NA	NA	NA	NA	NA	NA	NA	0.0209957	NA	NA	NA	NA	NA	NA	NA	NA	NA	NA	NA	NA	NA	NA	NA	NA	NA	NA	NA	NA	NA	NA	NA	NA	NA	NA	NA	EGAZ00001790899	EGAS00001001159	EGAD00001010993	EGAZ00001790977
POG1266	Lung Adenocarcinoma (LUAD)	MSS	WT	F	2	6.505133470225872	NA	NA	NA	NA	NA	NA	NA	3.98e-4	NA	NA	NA	NA	NA	NA	NA	NA	NA	NA	NA	NA	NA	NA	NA	NA	NA	NA	NA	NA	NA	NA	NA	NA	NA	NA	NA	EGAZ00001790898	EGAS00001001159	EGAD00001010994	EGAZ00001790976
POG1267	Cancer of Unknown Primary (CUP)	MSS	LOF	NA	NA	NA	NA	NA	NA	NA	NA	NA	NA	0.0448969	NA	NA	NA	NA	NA	NA	NA	NA	NA	NA	NA	NA	NA	NA	NA	NA	NA	NA	NA	NA	NA	NA	NA	NA	NA	NA	NA	EGAZ00001790902	EGAS00001001159	EGAD00001010995	EGAZ00001790979
POG1269	Cholangiocarcinoma (CHOL)	MSS	WT	F	1	NA	NA	NA	NA	NA	NA	NA	NA	NA	NA	NA	NA	NA	NA	NA	NA	NA	NA	NA	NA	NA	NA	NA	NA	NA	NA	NA	NA	NA	NA	NA	NA	NA	NA	NA	NA	EGAZ00001791010	EGAS00001001159	EGAD00001010997	EGAZ00001790981
POG127	Undifferentiated Pleomorphic Sarcoma/Malignant Fibrous Histiocytoma/High-Grade Spindle Cell Sarcoma (MFH)	MSS	WT	NA	NA	NA	4.5	2004.15	2.92	0.15	1.1030865786510142	6.404	76.40599999999999	0.00758819	-0.5983	0.0191286	0.0146356	0	0.108796	0	0.135651	0	0.0201564	0.0507479	0	0.0118616	0.0175821	0.120815	0	0.0821364	1.47434	0	0.0139241	0.144912	0	0	0.00752241	0	0.647073	0.774206	2.22221	EGAZ00001233039	EGAS00001001159	EGAD00001002581	EGAZ00001233094
POG1272	Pancreatic Adenocarcinoma (PAAD)	MSS	WT	F	1	NA	2.26	NA	NA	NA	NA	NA	NA	NA	NA	NA	NA	NA	NA	NA	NA	NA	NA	NA	NA	NA	NA	NA	NA	NA	NA	NA	NA	NA	NA	NA	NA	NA	NA	NA	NA	EGAZ00001791011	EGAS00001001159	EGAD00001010998	EGAZ00001790980
POG1274	Invasive Breast Carcinoma (BRCA)	MSS	WT	F	1	NA	15.16	NA	NA	NA	NA	NA	NA	0.104053	NA	NA	NA	NA	NA	NA	NA	NA	NA	NA	NA	NA	NA	NA	NA	NA	NA	NA	NA	NA	NA	NA	NA	NA	NA	NA	NA	EGAZ00001790905	EGAS00001001159	EGAD00001010999	EGAZ00001790982
POG1277	Invasive Breast Carcinoma (BRCA)	MSS	LOF	F	2	5.059548254620124	0.87	NA	NA	NA	NA	NA	NA	0.00762195	NA	NA	NA	NA	NA	NA	NA	NA	NA	NA	NA	NA	NA	NA	NA	NA	NA	NA	NA	NA	NA	NA	NA	NA	NA	NA	NA	EGAZ00001790927	EGAS00001001159	EGAD00001011002	EGAZ00001790998
POG128	Breast Invasive Ductal Carcinoma (IDC)	MSS	WT	F	2	5.486652977412731	1.5	428.94	0.6	0	0.07	2.1599999999999997	45.870999999999995	0.00312689	0.5793	0.0266004	0.0368051	0.00128264	0.046879	0.00187047	0.0313657	0.00498518	0.0437458	0.0307899	0.00312967	0.0415182	0	0.222192	0.0157927	0.0394498	0.987371	0.0127601	0.00306937	0.0187097	0.0233887	0	0.0135411	0	0.587169	0.812712	1.60525	EGAZ00001233096	EGAS00001001159	EGAD00001002572	EGAZ00001233072
POG1281	Invasive Breast Carcinoma (BRCA)	MSS	WT	F	1	NA	0.02	NA	NA	NA	NA	NA	NA	NA	NA	NA	NA	NA	NA	NA	NA	NA	NA	NA	NA	NA	NA	NA	NA	NA	NA	NA	NA	NA	NA	NA	NA	NA	NA	NA	NA	EGAZ00001877092	EGAS00001001159	NA	NA
POG1286	Pancreatic Adenocarcinoma (PAAD)	MSS	LOF	M	1	NA	1.94	NA	NA	NA	NA	NA	NA	0.00504866	NA	NA	NA	NA	NA	NA	NA	NA	NA	NA	NA	NA	NA	NA	NA	NA	NA	NA	NA	NA	NA	NA	NA	NA	NA	NA	NA	EGAZ00001790863	EGAS00001001159	EGAD00001011006	EGAZ00001791002
POG1287	Inflammatory Myofibroblastic Lung Tumor (IMTL)	MSS	WT	F	1	NA	0.03	NA	NA	NA	NA	NA	NA	8.09e-4	NA	NA	NA	NA	NA	NA	NA	NA	NA	NA	NA	NA	NA	NA	NA	NA	NA	NA	NA	NA	NA	NA	NA	NA	NA	NA	NA	EGAZ00001790912	EGAS00001001159	EGAD00001011007	EGAZ00001791001
POG1288	Colorectal Adenocarcinoma (COADREAD)	MSS	LOF	M	2	5.256673511293634	11.39	222.22	0.96	0.56	1.4739742195845895	3.1	46.827	0.0120329	-0.24	0	0.0454096	0.0201054	0.0770756	0.14898	0.39851	0	0	0.017865	0	0.018875	0.0661133	0.0138133	0.437181	0.0583115	1.55723	0	0	0.0658561	0.0957058	0	0.0586349	0	0.70913	0.737807	3.07966	EGAZ00001790931	EGAS00001001159	EGAD00001011008	EGAZ00001791000
POG1289	Pancreatic Neuroendocrine Tumor (PANET)	MSS	WT	M	1	NA	0.77	NA	NA	NA	NA	NA	NA	0.038526	NA	NA	NA	NA	NA	NA	NA	NA	NA	NA	NA	NA	NA	NA	NA	NA	NA	NA	NA	NA	NA	NA	NA	NA	NA	NA	NA	EGAZ00001790911	EGAS00001001159	EGAD00001011009	EGAZ00001790985
POG129	Colorectal Adenocarcinoma (COADREAD)	MSS	WT	M	2	33.24845995893224	4.26	809.31	5.09	0.99	6.348921168198577	33.381	80.422	0.00370136	0.7923	0.144026	0.0905393	0.0555798	0.723393	0	0.270204	0.0627575	0.107056	0.26124	0	0	0.152675	0.0465254	0.090398	0.126288	0.716886	0.0261731	0.023523	0.191897	0.0784045	0.0356167	0.0110466	0.004	0.359983	0.934347	3.21423	EGAZ00001233044	EGAS00001001159	EGAD00001002573	EGAZ00001233067
POG1290	Lung Adenocarcinoma (LUAD)	MSS	LOF	F	1	NA	3.51	NA	NA	NA	NA	NA	NA	0.0480539	NA	NA	NA	NA	NA	NA	NA	NA	NA	NA	NA	NA	NA	NA	NA	NA	NA	NA	NA	NA	NA	NA	NA	NA	NA	NA	NA	EGAZ00001790946	EGAS00001001159	EGAD00001011010	EGAZ00001790987
POG1291	Pancreatic Neuroendocrine Tumor (PANET)	MSS	WT	NA	NA	NA	3.05	NA	NA	NA	NA	NA	NA	0.00185017	NA	NA	NA	NA	NA	NA	NA	NA	NA	NA	NA	NA	NA	NA	NA	NA	NA	NA	NA	NA	NA	NA	NA	NA	NA	NA	NA	EGAZ00001790864	EGAS00001001159	EGAD00001011011	EGAZ00001791003
POG1292	Cholangiocarcinoma (CHOL)	MSS	WT	M	2	1.1498973305954825	5.31	NA	NA	NA	NA	NA	NA	0.00592739	NA	NA	NA	NA	NA	NA	NA	NA	NA	NA	NA	NA	NA	NA	NA	NA	NA	NA	NA	NA	NA	NA	NA	NA	NA	NA	NA	EGAZ00001790937	EGAS00001001159	EGAD00001011012	EGAZ00001791004
POG1294	Esophageal Adenocarcinoma (ESCA)	MSS	WT	M	2	5.880903490759754	21.44	NA	NA	NA	NA	NA	NA	0.773494	NA	NA	NA	NA	NA	NA	NA	NA	NA	NA	NA	NA	NA	NA	NA	NA	NA	NA	NA	NA	NA	NA	NA	NA	NA	NA	NA	EGAZ00001790939	EGAS00001001159	EGAD00001011014	EGAZ00001791005
POG1295	Colon Adenocarcinoma (COAD)	MSS	WT	F	1	NA	9.5	537.96	6.48	0.97	2.6299809885244416	10.141	77.416	0.00589143	0.2301	0.0663093	0.0494873	0.171069	0.1237	0.0213539	0.331143	0	0.0464664	0	0	0	0.155293	0	0.566182	0.105519	1.5381	0	0.0703507	0	0.231355	0.10388	0.0781756	0	0.63125	0.792363	3.65839	EGAZ00001790947	EGAS00001001159	EGAD00001011015	EGAZ00001790988
POG1296	Thymic Carcinoma (THYC)	MSS	WT	M	1	NA	2.58	NA	NA	NA	NA	NA	NA	0.00118482	NA	NA	NA	NA	NA	NA	NA	NA	NA	NA	NA	NA	NA	NA	NA	NA	NA	NA	NA	NA	NA	NA	NA	NA	NA	NA	NA	EGAZ00001790949	EGAS00001001159	EGAD00001011016	EGAZ00001790990
POG1297	Nasopharyngeal Carcinoma (NPC)	MSS	WT	M	2	1.3470225872689938	8.21	NA	NA	NA	NA	NA	NA	0.932379	NA	NA	NA	NA	NA	NA	NA	NA	NA	NA	NA	NA	NA	NA	NA	NA	NA	NA	NA	NA	NA	NA	NA	NA	NA	NA	NA	EGAZ00001790875	EGAS00001001159	EGAD00001011017	EGAZ00001790963
POG1299	Pancreatic Neuroendocrine Tumor (PANET)	MSS	WT	M	1	NA	1.11	NA	NA	NA	NA	NA	NA	0.00938834	NA	NA	NA	NA	NA	NA	NA	NA	NA	NA	NA	NA	NA	NA	NA	NA	NA	NA	NA	NA	NA	NA	NA	NA	NA	NA	NA	EGAZ00001790867	EGAS00001001159	EGAD00001011019	EGAZ00001790961
POG130	Colorectal Adenocarcinoma (COADREAD)	MSI	LOF	F	1	NA	NA	1072.61	0.65	1.3	2.65942	5.343	39.605	7.13e-5	0.7684	0.0103327	0.0128987	0.0146751	0.271009	0	0.0659362	0.0452363	0.0979121	0.0639166	0	0.0746586	0	0.0366157	0.327415	0.0571881	0.403506	0.0335605	0	0	0.0789669	0.00447016	0	0	0.666895	0.777418	1.5983	EGAZ00001877223	EGAS00001001159	EGAD00001001876	EGAZ00001215858
POG1300	Cancer of Unknown Primary (CUP)	MSS	WT	M	1	NA	1.2	NA	NA	NA	NA	NA	NA	2.49e-4	NA	NA	NA	NA	NA	NA	NA	NA	NA	NA	NA	NA	NA	NA	NA	NA	NA	NA	NA	NA	NA	NA	NA	NA	NA	NA	NA	EGAZ00001790874	EGAS00001001159	EGAD00001011020	EGAZ00001790962
POG1301	Invasive Breast Carcinoma (BRCA)	MSS	LOF	F	2	7.063655030800821	5.19	NA	NA	NA	NA	NA	NA	0.999331	NA	NA	NA	NA	NA	NA	NA	NA	NA	NA	NA	NA	NA	NA	NA	NA	NA	NA	NA	NA	NA	NA	NA	NA	NA	NA	NA	EGAZ00001790878	EGAS00001001159	EGAD00001011021	EGAZ00001790964
POG1302	Melanoma (MEL)	MSS	WT	F	1	NA	1.56	NA	NA	NA	NA	NA	NA	0.0161582	NA	NA	NA	NA	NA	NA	NA	NA	NA	NA	NA	NA	NA	NA	NA	NA	NA	NA	NA	NA	NA	NA	NA	NA	NA	NA	NA	EGAZ00001790882	EGAS00001001159	EGAD00001011022	EGAZ00001790968
POG1306	Small Cell Lung Cancer (SCLC)	MSS	LOF	M	2	7.326488706365503	10.53	NA	NA	NA	NA	NA	NA	0.00863023	NA	NA	NA	NA	NA	NA	NA	NA	NA	NA	NA	NA	NA	NA	NA	NA	NA	NA	NA	NA	NA	NA	NA	NA	NA	NA	NA	EGAZ00001790879	EGAS00001001159	EGAD00001011026	EGAZ00001790965
POG1307	Pancreatic Adenocarcinoma (PAAD)	MSS	WT	M	2	4.6652977412731005	2.16	NA	NA	NA	NA	NA	NA	0.258027	NA	NA	NA	NA	NA	NA	NA	NA	NA	NA	NA	NA	NA	NA	NA	NA	NA	NA	NA	NA	NA	NA	NA	NA	NA	NA	NA	EGAZ00001790881	EGAS00001001159	EGAD00001011027	EGAZ00001790967
POG1308	Nasopharyngeal Carcinoma (NPC)	MSS	WT	F	2	5.486652977412731	6.34	NA	NA	NA	NA	NA	NA	0.00945418	NA	NA	NA	NA	NA	NA	NA	NA	NA	NA	NA	NA	NA	NA	NA	NA	NA	NA	NA	NA	NA	NA	NA	NA	NA	NA	NA	EGAZ00001790888	EGAS00001001159	EGAD00001011028	EGAZ00001790971
POG1309	Colorectal Adenocarcinoma (COADREAD)	MSS	WT	M	1	NA	11.21	449.55	0.12	0.29	0.4182104733265297	1.942	12.784	0.40247	-0.0922	0.0681402	0.0682652	0.0256999	0.142821	0.107199	0.372069	0	0.0346127	0	0	0.161479	0	0.0955523	0	0.0359501	0.749268	0.0246745	0.0275955	0.122216	0	0.0335623	0.0544349	0.136	0.0949928	1.04055	2.12354	EGAZ00001790883	EGAS00001001159	EGAD00001011029	EGAZ00001790969
POG131	Breast Invasive Ductal Carcinoma (IDC)	MSS	WT	F	2	38.53798767967146	1.43	401.33	1	0.04	0.6564297372910524	4.812	39.168	0.00485125	0.7205	0.080879	0	0.0115724	0.129919	0	0.170673	0	0.0401189	0.0887859	0	0	0.0679874	0.139027	0.120144	0.0900875	0.873569	0.011148	0	0.127311	0	0	0.0299229	0	0.511298	0.862326	1.98114	EGAZ00001233091	EGAS00001001159	EGAD00001002578	EGAZ00001233121
POG1311	Pancreatic Adenocarcinoma (PAAD)	MSS	WT	M	1	NA	4.21	NA	NA	NA	NA	NA	NA	0.00312073	NA	NA	NA	NA	NA	NA	NA	NA	NA	NA	NA	NA	NA	NA	NA	NA	NA	NA	NA	NA	NA	NA	NA	NA	NA	NA	NA	EGAZ00001790887	EGAS00001001159	EGAD00001011030	EGAZ00001790970
POG1313	Liposarcoma (LIPO)	MSS	WT	M	1	NA	0.61	NA	NA	NA	NA	NA	NA	2.88e-4	NA	NA	NA	NA	NA	NA	NA	NA	NA	NA	NA	NA	NA	NA	NA	NA	NA	NA	NA	NA	NA	NA	NA	NA	NA	NA	NA	EGAZ00001790916	EGAS00001001159	EGAD00001011032	EGAZ00001790991
POG1317	Gastrointestinal Stromal Tumor (GIST)	MSS	WT	F	1	NA	1.16	NA	NA	NA	NA	NA	NA	0.0824046	NA	NA	NA	NA	NA	NA	NA	NA	NA	NA	NA	NA	NA	NA	NA	NA	NA	NA	NA	NA	NA	NA	NA	NA	NA	NA	NA	EGAZ00001790918	EGAS00001001159	EGAD00001011033	EGAZ00001790993
POG1319	Granulosa Cell Tumor (GRCT)	MSS	LOF	F	1	NA	1.02	NA	NA	NA	NA	NA	NA	0.00854207	NA	NA	NA	NA	NA	NA	NA	NA	NA	NA	NA	NA	NA	NA	NA	NA	NA	NA	NA	NA	NA	NA	NA	NA	NA	NA	NA	EGAZ00001790921	EGAS00001001159	EGAD00001011034	EGAZ00001790994
POG1321	Rectal Adenocarcinoma (READ)	MSS	WT	M	1	NA	NA	NA	NA	NA	NA	NA	NA	NA	NA	NA	NA	NA	NA	NA	NA	NA	NA	NA	NA	NA	NA	NA	NA	NA	NA	NA	NA	NA	NA	NA	NA	NA	NA	NA	NA	EGAZ00001877227	EGAS00001001159	NA	NA
POG1322	Pancreatic Adenocarcinoma (PAAD)	MSS	WT	NA	NA	NA	5.18	NA	NA	NA	NA	NA	NA	0.53314	NA	NA	NA	NA	NA	NA	NA	NA	NA	NA	NA	NA	NA	NA	NA	NA	NA	NA	NA	NA	NA	NA	NA	NA	NA	NA	NA	EGAZ00001790951	EGAS00001001159	EGAD00001011035	EGAZ00001791006
POG1323	Invasive Breast Carcinoma (BRCA)	MSS	WT	F	1	NA	23.23	NA	NA	NA	NA	NA	NA	0.00369151	NA	NA	NA	NA	NA	NA	NA	NA	NA	NA	NA	NA	NA	NA	NA	NA	NA	NA	NA	NA	NA	NA	NA	NA	NA	NA	NA	EGAZ00001790894	EGAS00001001159	EGAD00001011036	EGAZ00001790974
POG1324	Invasive Breast Carcinoma (BRCA)	MSS	WT	F	1	NA	2.46	NA	NA	NA	NA	NA	NA	0.027068	NA	NA	NA	NA	NA	NA	NA	NA	NA	NA	NA	NA	NA	NA	NA	NA	NA	NA	NA	NA	NA	NA	NA	NA	NA	NA	NA	EGAZ00001790952	EGAS00001001159	EGAD00001011037	EGAZ00001790975
POG1326	Papillary Thyroid Cancer (THPA)	MSS	WT	F	1	NA	NA	NA	NA	NA	NA	NA	NA	NA	NA	NA	NA	NA	NA	NA	NA	NA	NA	NA	NA	NA	NA	NA	NA	NA	NA	NA	NA	NA	NA	NA	NA	NA	NA	NA	NA	EGAZ00001791012	EGAS00001001159	EGAD00001011038	EGAZ00001791008
POG1329	Thymoma (THYM)	MSS	WT	F	1	NA	0.91	NA	NA	NA	NA	NA	NA	8.25e-4	NA	NA	NA	NA	NA	NA	NA	NA	NA	NA	NA	NA	NA	NA	NA	NA	NA	NA	NA	NA	NA	NA	NA	NA	NA	NA	NA	EGAZ00001790955	EGAS00001001159	EGAD00001011039	EGAZ00001791007
POG133	Breast Invasive Ductal Carcinoma (IDC)	MSS	WT	F	2	7.786447638603696	6.69	568.43	1.11	0.31	1.0708874824182044	6.522	45.707	0.99983	-0.6627	0.0660357	0	0.0541423	0.0383125	0	0.279633	0.00862123	0.0343089	0.0294827	0.0111565	0.0113729	0.0104247	0	0.386391	0.0749034	1.24878	0	0	0.0379885	0.0141909	0	0.023674	0	0.701501	0.737835	2.32941	EGAZ00001233071	EGAS00001001159	EGAD00001002576	EGAZ00001233061
POG1330	Lung Squamous Cell Carcinoma (LUSC)	MSS	WT	M	1	NA	NA	NA	NA	NA	NA	NA	NA	NA	NA	NA	NA	NA	NA	NA	NA	NA	NA	NA	NA	NA	NA	NA	NA	NA	NA	NA	NA	NA	NA	NA	NA	NA	NA	NA	NA	EGAZ00001877226	EGAS00001001159	NA	NA
POG1335	Cancer of Unknown Primary (CUP)	MSS	LOF	F	1	NA	16.87	NA	NA	NA	NA	NA	NA	0.0025335	NA	NA	NA	NA	NA	NA	NA	NA	NA	NA	NA	NA	NA	NA	NA	NA	NA	NA	NA	NA	NA	NA	NA	NA	NA	NA	NA	EGAZ00001877086	EGAS00001001159	NA	NA
POG1336	Lung Adenocarcinoma (LUAD)	MSS	LOF	F	1	NA	2.96	NA	NA	NA	NA	NA	NA	0.00337098	NA	NA	NA	NA	NA	NA	NA	NA	NA	NA	NA	NA	NA	NA	NA	NA	NA	NA	NA	NA	NA	NA	NA	NA	NA	NA	NA	EGAZ00001877085	EGAS00001001159	NA	NA
POG1337	Esophageal Squamous Cell Carcinoma (ESCC)	MSS	LOF	M	2	1.6098562628336757	5	NA	NA	NA	NA	NA	NA	0.0266108	NA	NA	NA	NA	NA	NA	NA	NA	NA	NA	NA	NA	NA	NA	NA	NA	NA	NA	NA	NA	NA	NA	NA	NA	NA	NA	NA	EGAZ00001877094	EGAS00001001159	NA	NA
POG1342	Clear Cell Sarcoma (CCS)	MSS	WT	M	1	NA	0.79	NA	NA	NA	NA	NA	NA	0.00217597	NA	NA	NA	NA	NA	NA	NA	NA	NA	NA	NA	NA	NA	NA	NA	NA	NA	NA	NA	NA	NA	NA	NA	NA	NA	NA	NA	EGAZ00001877082	EGAS00001001159	NA	NA
POG1345	Rectal Adenocarcinoma (READ)	MSS	WT	M	1	NA	7.03	429.2	0.87	0.31	2.0896171898220977	2.189	19.297	0.0180973	0.3869	0.0242992	0.113233	0.0120099	0.136652	0.159851	0.105355	0.0524314	0	0	0	0.186942	0	0.0329841	0.19481	0.022888	0.395682	0.0152198	0.0278936	0	0.078123441395968607	0.0477239	0.133961	0.001	0.440501	0.897544	1.74006	EGAZ00001877084	EGAS00001001159	NA	NA
POG1346	Invasive Breast Carcinoma (BRCA)	MSS	WT	F	1	NA	3.61	NA	NA	NA	NA	NA	NA	0.259339	NA	NA	NA	NA	NA	NA	NA	NA	NA	NA	NA	NA	NA	NA	NA	NA	NA	NA	NA	NA	NA	NA	NA	NA	NA	NA	NA	EGAZ00001877083	EGAS00001001159	NA	NA
POG1347	Colon Adenocarcinoma (COAD)	MSS	WT	M	1	NA	7.11	403.62	2.01	0.56	1.3797825915701356	7.841	50.695	0.0111167	0.1288	0.075501	0	0.217648	0.0350176	0	0.179875	0.0366951	0.0454289	0.00860603	0	0.0138594	0.027984	0	0.315364	0.0759126	0.84106	0.00235108	0	0	0.11733	0.00698152	0.0807457	0	0.615678	0.801753	2.08036	EGAZ00001877202	EGAS00001001159	NA	NA
POG1348	Colon Adenocarcinoma (COAD)	MSS	WT	NA	NA	NA	7.03	287.63	0.47	0.1	0.841487	2.4619999999999997	21.403	0.00542267	-0.0339	0.0367813	0.0228211	0.0928808	0.0564089	0	0.321282	0	0.0314898	0	0	0.0491714	0.0167992	7.5751487544338e-4	0.428521	0.0525324	0.845111	2.9651885887866e-4	0	0.0239007	0.0398628	0	0.0293149	0	0.475938	0.879152	2.04793	EGAZ00001877200	EGAS00001001159	NA	NA
POG1350	Breast Invasive Ductal Carcinoma (IDC)	MSS	WT	NA	NA	NA	1.38	NA	NA	NA	NA	NA	NA	0.00150421	NA	NA	NA	NA	NA	NA	NA	NA	NA	NA	NA	NA	NA	NA	NA	NA	NA	NA	NA	NA	NA	NA	NA	NA	NA	NA	NA	EGAZ00001877201	EGAS00001001159	NA	NA
POG1354	Invasive Breast Carcinoma (BRCA)	MSS	LOF	NA	NA	NA	20.07	NA	NA	NA	NA	NA	NA	0.99659	NA	NA	NA	NA	NA	NA	NA	NA	NA	NA	NA	NA	NA	NA	NA	NA	NA	NA	NA	NA	NA	NA	NA	NA	NA	NA	NA	EGAZ00001877184	EGAS00001001159	NA	NA
POG1356	Cholangiocarcinoma (CHOL)	MSS	WT	NA	NA	NA	2.91	NA	NA	NA	NA	NA	NA	0.999257	NA	NA	NA	NA	NA	NA	NA	NA	NA	NA	NA	NA	NA	NA	NA	NA	NA	NA	NA	NA	NA	NA	NA	NA	NA	NA	NA	EGAZ00001877216	EGAS00001001159	NA	NA
POG1358	Pancreatic Neuroendocrine Tumor (PANET)	MSS	WT	NA	NA	NA	4.76	NA	NA	NA	NA	NA	NA	0.0910436	NA	NA	NA	NA	NA	NA	NA	NA	NA	NA	NA	NA	NA	NA	NA	NA	NA	NA	NA	NA	NA	NA	NA	NA	NA	NA	NA	EGAZ00001877217	EGAS00001001159	NA	NA
POG1359	Pancreatic Adenocarcinoma (PAAD)	MSS	WT	NA	NA	NA	1.35	NA	NA	NA	NA	NA	NA	0.0017556	NA	NA	NA	NA	NA	NA	NA	NA	NA	NA	NA	NA	NA	NA	NA	NA	NA	NA	NA	NA	NA	NA	NA	NA	NA	NA	NA	EGAZ00001877214	EGAS00001001159	NA	NA
POG1360	Non-Small Cell Lung Cancer (NSCLC)	MSS	WT	NA	NA	NA	3.42	NA	NA	NA	NA	NA	NA	0.00170884	NA	NA	NA	NA	NA	NA	NA	NA	NA	NA	NA	NA	NA	NA	NA	NA	NA	NA	NA	NA	NA	NA	NA	NA	NA	NA	NA	EGAZ00001877215	EGAS00001001159	NA	NA
POG1361	Invasive Breast Carcinoma (BRCA)	MSS	WT	NA	NA	NA	3.79	NA	NA	NA	NA	NA	NA	0.0117565	NA	NA	NA	NA	NA	NA	NA	NA	NA	NA	NA	NA	NA	NA	NA	NA	NA	NA	NA	NA	NA	NA	NA	NA	NA	NA	NA	EGAZ00001877219	EGAS00001001159	NA	NA
POG1362	Sarcomatoid Carcinoma of the Lung (SARCL)	MSS	WT	NA	NA	NA	1.45	NA	NA	NA	NA	NA	NA	0.00447697	NA	NA	NA	NA	NA	NA	NA	NA	NA	NA	NA	NA	NA	NA	NA	NA	NA	NA	NA	NA	NA	NA	NA	NA	NA	NA	NA	EGAZ00001877218	EGAS00001001159	NA	NA
POG1365	Pancreatic Adenocarcinoma (PAAD)	MSS	WT	NA	NA	NA	1.82	NA	NA	NA	NA	NA	NA	0.0168902	NA	NA	NA	NA	NA	NA	NA	NA	NA	NA	NA	NA	NA	NA	NA	NA	NA	NA	NA	NA	NA	NA	NA	NA	NA	NA	NA	EGAZ00001877220	EGAS00001001159	NA	NA
POG1366	Undifferentiated Pleomorphic Sarcoma/Malignant Fibrous Histiocytoma/High-Grade Spindle Cell Sarcoma (MFH)	MSS	WT	NA	NA	NA	1.11	NA	NA	NA	NA	NA	NA	0.0243423	NA	NA	NA	NA	NA	NA	NA	NA	NA	NA	NA	NA	NA	NA	NA	NA	NA	NA	NA	NA	NA	NA	NA	NA	NA	NA	NA	EGAZ00001877221	EGAS00001001159	NA	NA
POG1367	Lung Adenocarcinoma (LUAD)	MSS	LOF	NA	NA	NA	5.08	NA	NA	NA	NA	NA	NA	0.144014	NA	NA	NA	NA	NA	NA	NA	NA	NA	NA	NA	NA	NA	NA	NA	NA	NA	NA	NA	NA	NA	NA	NA	NA	NA	NA	NA	EGAZ00001877185	EGAS00001001159	NA	NA
POG1368	Head and Neck Squamous Cell Carcinoma (HNSC)	MSS	LOF	NA	NA	NA	3.08	NA	NA	NA	NA	NA	NA	0.0529321	NA	NA	NA	NA	NA	NA	NA	NA	NA	NA	NA	NA	NA	NA	NA	NA	NA	NA	NA	NA	NA	NA	NA	NA	NA	NA	NA	EGAZ00001877186	EGAS00001001159	NA	NA
POG137	Breast Invasive Ductal Carcinoma (IDC)	MSS	LOF	F	2	76.64887063655031	8.78	696.28	4.76	0.54	1.4513097532918326	10.567	52.027	0.206559	0.3398	0.0614601	0	0.00895987	0.0487904	0	0.257555	0.0119349	0.0149548	6.5960338295552e-4	0	0.051078	0.00735633	0.0159336	0.167455	0.115584	0.535445	0.0366888	0.190257	0.00492345	0.0543407	0	0.651001	0	0.78063	0.678904	2.23438	EGAZ00001233062	EGAS00001001159	EGAD00001002580	EGAZ00001233097
POG1372	Sarcomatoid Carcinoma of the Lung (SARCL)	MSS	LOF	NA	NA	NA	4.31	NA	NA	NA	NA	NA	NA	0.962787	NA	NA	NA	NA	NA	NA	NA	NA	NA	NA	NA	NA	NA	NA	NA	NA	NA	NA	NA	NA	NA	NA	NA	NA	NA	NA	NA	EGAZ00001877187	EGAS00001001159	NA	NA
POG1373	Wilms' Tumor (WT)	MSS	WT	NA	NA	NA	2.43	NA	NA	NA	NA	NA	NA	0.00498976	NA	NA	NA	NA	NA	NA	NA	NA	NA	NA	NA	NA	NA	NA	NA	NA	NA	NA	NA	NA	NA	NA	NA	NA	NA	NA	NA	EGAZ00001877095	EGAS00001001159	NA	NA
POG138	Leiomyosarcoma (LMS)	MSS	WT	M	2	22.537987679671456	2.42	1117.42	4.02	4.1	10.436656552747149	612.852	258.163	0.00508553	1.3338	0.626983	0	0	0.845191	0	1.23278	0.635999	0	0.562502	0	0.0651144	0	0.737686	0	0.829282	2.78672	0.13968	0	0.727916	0	0	0	0.01	0.236152	0.983459	9.18985	EGAZ00001233105	EGAS00001001159	EGAD00001002583	EGAZ00001233099
POG1381	Osteosarcoma (OS)	MSS	WT	NA	NA	NA	3.83	NA	NA	NA	NA	NA	NA	NA	NA	NA	NA	NA	NA	NA	NA	NA	NA	NA	NA	NA	NA	NA	NA	NA	NA	NA	NA	NA	NA	NA	NA	NA	NA	NA	NA	EGAZ00001877097	EGAS00001001159	NA	NA
POG1383	Hepatocellular Carcinoma (HCC)	MSS	WT	NA	NA	NA	8.51	NA	NA	NA	NA	NA	NA	NA	NA	NA	NA	NA	NA	NA	NA	NA	NA	NA	NA	NA	NA	NA	NA	NA	NA	NA	NA	NA	NA	NA	NA	NA	NA	NA	NA	EGAZ00001877096	EGAS00001001159	NA	NA
POG1386	Inflammatory Myofibroblastic Tumor (IMT)	MSS	WT	NA	NA	NA	2.72	NA	NA	NA	NA	NA	NA	NA	NA	NA	NA	NA	NA	NA	NA	NA	NA	NA	NA	NA	NA	NA	NA	NA	NA	NA	NA	NA	NA	NA	NA	NA	NA	NA	NA	EGAZ00001877188	EGAS00001001159	NA	NA
POG1389	Melanoma (MEL)	MSS	WT	NA	NA	NA	1.6	NA	NA	NA	NA	NA	NA	NA	NA	NA	NA	NA	NA	NA	NA	NA	NA	NA	NA	NA	NA	NA	NA	NA	NA	NA	NA	NA	NA	NA	NA	NA	NA	NA	NA	EGAZ00001877222	EGAS00001001159	NA	NA
POG139	Breast Invasive Ductal Carcinoma (IDC)	MSS	WT	F	2	7.457905544147844	6.3	1140.23	1.07	2.65	4.186406573661952	46.338	103.307	0.99995	1.241	1.32077	0.213611	0.599613	0.470361	0	0.196886	0	0.274938	0.503319	0	0	0.04527	0.0155832	0.423402	0.297811	0.828265	0	0.0117234	0.0354107	0	0	0.00658672	0	0.662145	0.763986	5.24355	EGAZ00001233108	EGAS00001001159	EGAD00001002579	EGAZ00001233056
POG1391	Pancreatic Adenocarcinoma (PAAD)	MSS	LOF	NA	NA	NA	1.53	NA	NA	NA	NA	NA	NA	NA	NA	NA	NA	NA	NA	NA	NA	NA	NA	NA	NA	NA	NA	NA	NA	NA	NA	NA	NA	NA	NA	NA	NA	NA	NA	NA	NA	EGAZ00001877078	EGAS00001001159	NA	NA
POG1395	Colon Adenocarcinoma (COAD)	MSS	WT	NA	NA	NA	9.2	227.47	1.59	0.58	1.3790939054321139	3.714	30.482	NA	0.3216	0.143747	0	0.17006	0.0431656	0	0.430453	0.0187824	0.0422896	0	0	0.0495853	0.0205997	0.00474511	0.453743	0.0833565	0.77012	0.00617631	0	0.0162205	0.00839878	0.00517926	0.0861745	0	0.632607	0.796093	2.3528	EGAZ00001877189	EGAS00001001159	NA	NA
POG1396	Colon Adenocarcinoma (COAD)	MSS	WT	NA	NA	NA	9.43	400.01	1.67	1.06	1.46335	4.864	46.924	NA	0.0789	0.115389	0	0.0869961	0.11176	0	0.392232	0.0706884	0.0568611	0.00606857	0	0.100758	0	0.0466357	0.211983	0.116849	0.91488	0	0	0.0656772	0	0	0.0372027	0	0.519734	0.859478	2.33398	EGAZ00001877079	EGAS00001001159	NA	NA
POG1397	Small Bowel Cancer (SBC)	MSS	WT	NA	NA	NA	9.98	NA	NA	NA	NA	NA	NA	NA	NA	NA	NA	NA	NA	NA	NA	NA	NA	NA	NA	NA	NA	NA	NA	NA	NA	NA	NA	NA	NA	NA	NA	NA	NA	NA	NA	EGAZ00001877087	EGAS00001001159	NA	NA
POG1399	Head and Neck Neuroendocrine Carcinoma (HNNE)	MSS	WT	NA	NA	NA	2.97	NA	NA	NA	NA	NA	NA	NA	NA	NA	NA	NA	NA	NA	NA	NA	NA	NA	NA	NA	NA	NA	NA	NA	NA	NA	NA	NA	NA	NA	NA	NA	NA	NA	NA	EGAZ00001877088	EGAS00001001159	NA	NA
POG140	Odontogenic Carcinoma (ODGC)	MSS	WT	M	2	16.13141683778234	1.81	484.64	1.34	0.43	1.7683325479106016	2.472	22.092000000000002	2.2e-4	-1.064	0.0326447	4.8511982731136e-4	0.0100093	0.176753	0.00251819	0	0.002563	0.0834416	0.0829365	0.0161505	0.0195628	0.00928651	0	0.401975	0.0515125	0.775553	0	0	0.118962	0	0	9.2245795592668e-4	0	0.638876	0.783352	1.78528	EGAZ00001095188	EGAS00001001159	EGAD00001001658	EGAZ00001095182
POG1400	Colon Adenocarcinoma (COAD)	MSS	WT	NA	NA	NA	12.56	234.3	0.86	0.1	0.8944271909999159	2.674	17.244	NA	-0.5231	0.0297851	0.0577598	0.125064	0.0623536	0.11742	0.129686	0	0.0436447	0.0080348	0	0.120629	0.00553411	0.05023	0.346465	0.0420542	1.00494	0.00581796	0	0.0132791	0.0139159	0	0.0688512	0	0.506182	0.862884	2.24546	EGAZ00001877089	EGAS00001001159	NA	NA
POG1402	Lung Adenocarcinoma (LUAD)	MSS	WT	NA	NA	NA	1.14	NA	NA	NA	NA	NA	NA	NA	NA	NA	NA	NA	NA	NA	NA	NA	NA	NA	NA	NA	NA	NA	NA	NA	NA	NA	NA	NA	NA	NA	NA	NA	NA	NA	NA	EGAZ00001877204	EGAS00001001159	NA	NA
POG1403	Lung Adenocarcinoma (LUAD)	MSS	WT	NA	NA	NA	7.31	NA	NA	NA	NA	NA	NA	NA	NA	NA	NA	NA	NA	NA	NA	NA	NA	NA	NA	NA	NA	NA	NA	NA	NA	NA	NA	NA	NA	NA	NA	NA	NA	NA	NA	EGAZ00001877090	EGAS00001001159	NA	NA
POG1405	Pancreatic Adenocarcinoma (PAAD)	MSS	WT	NA	NA	NA	4.44	NA	NA	NA	NA	NA	NA	NA	NA	NA	NA	NA	NA	NA	NA	NA	NA	NA	NA	NA	NA	NA	NA	NA	NA	NA	NA	NA	NA	NA	NA	NA	NA	NA	NA	EGAZ00001877203	EGAS00001001159	NA	NA
POG1406	Head and Neck Carcinoma, Other (OHNCA)	MSS	WT	NA	NA	NA	1.91	NA	NA	NA	NA	NA	NA	NA	NA	NA	NA	NA	NA	NA	NA	NA	NA	NA	NA	NA	NA	NA	NA	NA	NA	NA	NA	NA	NA	NA	NA	NA	NA	NA	NA	EGAZ00001877190	EGAS00001001159	NA	NA
POG1409	Adrenocortical Carcinoma (ACC)	MSS	WT	NA	NA	NA	5.6	NA	NA	NA	NA	NA	NA	0.794776	NA	NA	NA	NA	NA	NA	NA	NA	NA	NA	NA	NA	NA	NA	NA	NA	NA	NA	NA	NA	NA	NA	NA	NA	NA	NA	NA	EGAZ00001877205	EGAS00001001159	NA	NA
POG1410	Chondrosarcoma (CHS)	MSS	WT	NA	NA	NA	11.59	NA	NA	NA	NA	NA	NA	NA	NA	NA	NA	NA	NA	NA	NA	NA	NA	NA	NA	NA	NA	NA	NA	NA	NA	NA	NA	NA	NA	NA	NA	NA	NA	NA	NA	EGAZ00001877206	EGAS00001001159	NA	NA
POG1415	Uterine Leiomyosarcoma (ULMS)	MSS	LOF	NA	NA	NA	2.36	NA	NA	NA	NA	NA	NA	0.402522	NA	NA	NA	NA	NA	NA	NA	NA	NA	NA	NA	NA	NA	NA	NA	NA	NA	NA	NA	NA	NA	NA	NA	NA	NA	NA	NA	EGAZ00001877207	EGAS00001001159	NA	NA
POG1418	Cancer of Unknown Primary (CUP)	MSS	WT	NA	NA	NA	5.08	NA	NA	NA	NA	NA	NA	NA	NA	NA	NA	NA	NA	NA	NA	NA	NA	NA	NA	NA	NA	NA	NA	NA	NA	NA	NA	NA	NA	NA	NA	NA	NA	NA	NA	EGAZ00001877080	EGAS00001001159	NA	NA
POG1423	Gastrointestinal Stromal Tumor (GIST)	MSS	WT	NA	NA	NA	1.03	NA	NA	NA	NA	NA	NA	NA	NA	NA	NA	NA	NA	NA	NA	NA	NA	NA	NA	NA	NA	NA	NA	NA	NA	NA	NA	NA	NA	NA	NA	NA	NA	NA	NA	EGAZ00001877193	EGAS00001001159	NA	NA
POG1426	Radiation-Associated Sarcoma (RAS)	MSS	WT	NA	NA	NA	2.19	NA	NA	NA	NA	NA	NA	0.0709076	NA	NA	NA	NA	NA	NA	NA	NA	NA	NA	NA	NA	NA	NA	NA	NA	NA	NA	NA	NA	NA	NA	NA	NA	NA	NA	NA	EGAZ00001877081	EGAS00001001159	NA	NA
POG143	Mucosal Melanoma of the Vulva/Vagina (VMM)	MSS	WT	NA	NA	NA	2.18	696.47	0.84	0.36	1.6524527224704495	6.455	26.009	0.0826663	0.1304	0.278735	0.172797	0.553705	0.396864	0	0.225799	0.0213126	0.158797	0.183747	0	0	0.152026	0.134149	0.0804229	0.121006	0.822734	0.0462486	0.0219868	0.105932	0	0	0.0354847	0	0.533406	0.849494	3.51174	EGAZ00001233032	EGAS00001001159	EGAD00001002584	EGAZ00001233081
POG1431	Colon Adenocarcinoma (COAD)	MSS	WT	NA	NA	NA	7.12	331.99	2.58	0.11	0.6020797289396148	1.682	15.133999999999999	NA	-0.6474	0.0462915	0.0258252	0	0.0503115	0	0.0336997	0	0.0950979	0.0174229	0	0.0589954	0	0	1.33903	0.0221094	0.444725	0	0	0.0267435	0.0351635	0	0.0360654	0	0.760007	0.659068	2.23148	EGAZ00001877192	EGAS00001001159	NA	NA
POG1433	Invasive Breast Carcinoma (BRCA)	MSS	WT	NA	NA	NA	NA	NA	NA	NA	NA	NA	NA	NA	NA	NA	NA	NA	NA	NA	NA	NA	NA	NA	NA	NA	NA	NA	NA	NA	NA	NA	NA	NA	NA	NA	NA	NA	NA	NA	NA	EGAZ00001877209	EGAS00001001159	NA	NA
POG1434	Salivary Duct Carcinoma (SDCA)	MSS	WT	NA	NA	NA	2.93	NA	NA	NA	NA	NA	NA	NA	NA	NA	NA	NA	NA	NA	NA	NA	NA	NA	NA	NA	NA	NA	NA	NA	NA	NA	NA	NA	NA	NA	NA	NA	NA	NA	NA	EGAZ00001877191	EGAS00001001159	NA	NA
POG1436	Goblet Cell Carcinoid of the Appendix (GCCAP)	MSS	WT	NA	NA	NA	2.54	NA	NA	NA	NA	NA	NA	NA	NA	NA	NA	NA	NA	NA	NA	NA	NA	NA	NA	NA	NA	NA	NA	NA	NA	NA	NA	NA	NA	NA	NA	NA	NA	NA	NA	EGAZ00001877194	EGAS00001001159	NA	NA
POG1441	Invasive Breast Carcinoma (BRCA)	MSS	WT	NA	NA	NA	2.19	NA	NA	NA	NA	NA	NA	NA	NA	NA	NA	NA	NA	NA	NA	NA	NA	NA	NA	NA	NA	NA	NA	NA	NA	NA	NA	NA	NA	NA	NA	NA	NA	NA	NA	EGAZ00001877196	EGAS00001001159	NA	NA
POG1443	Bladder Urothelial Carcinoma (BLCA)	MSS	LOF	NA	NA	NA	9.26	NA	NA	NA	NA	NA	NA	NA	NA	NA	NA	NA	NA	NA	NA	NA	NA	NA	NA	NA	NA	NA	NA	NA	NA	NA	NA	NA	NA	NA	NA	NA	NA	NA	NA	EGAZ00001877197	EGAS00001001159	NA	NA
POG1448	Uterine Leiomyosarcoma (ULMS)	MSS	WT	NA	NA	NA	1.04	NA	NA	NA	NA	NA	NA	NA	NA	NA	NA	NA	NA	NA	NA	NA	NA	NA	NA	NA	NA	NA	NA	NA	NA	NA	NA	NA	NA	NA	NA	NA	NA	NA	NA	EGAZ00001877195	EGAS00001001159	NA	NA
POG147	Melanoma (MEL)	MSS	WT	F	2	57.724845995893226	32.4	1280.63	0.49	0.31	1.2193440859740945	4.792	31.358	0.758558	-0.4352	0.0930406	0	0.0243819	0.328122	0	0.19901	0.0575175	0.144314	0.0862717	0	0.0402741	0.037114	0.0986005	0.024771	0.13887	1.0194	0.031296	0	0	0.11087	0	0	0.008	0.273843	0.973432	2.43386	EGAZ00001233066	EGAS00001001159	EGAD00001002585	EGAZ00001233120
POG148	Squamous Cell Carcinoma of the Vulva/Vagina (VSC)	MSS	WT	F	2	5.585215605749487	5.56	1156.99	11.63	3.59	20.357038094968534	127.254	234.332	0.0429188	0.57	0.0758704	0	0.0303177	0.401862	0	0.575776	0.246719	0.0933702	0	0	0.245647	0.11753	0.0706385	0.151067	0.410052	1.16632	0.0694152	0.136496	0.0642064	0.186226	0	0.139535	0	0.538875	0.849718	4.18105	EGAZ00001233100	EGAS00001001159	EGAD00001002586	EGAZ00001233065
POG151	Pancreatic Neuroendocrine Tumor (PANET)	MSS	WT	F	2	3.383983572895277	7.43	554.85	1.7	0.05	2.21	2.1879999999999997	27.555	0.13009	-0.6258	0.0537186	0.00992702	0.0425117	0.0652298	0	0.180018	0	0.02846	0.0261781	0	0.0941363	0.0226592	0.0833812	0	0.0184791	0.859877	8.9227501881782e-4	0.0258141	0.190829	0	0	0.0194046	0	0.518972	0.859164	1.72152	EGAZ00001233198	EGAS00001001159	EGAD00001002591	EGAZ00001233140
POG158	Porocarcinoma/Spiroadenocarcinoma (POCA)	MSS	WT	NA	NA	NA	1.5	665.9	1.62	0.25	1.2445079348883237	4.5169999999999995	45.972	5.23e-4	-1.0809	0.122952	0	0.0169805	0.128367	0	0.365837	0.0280449	0	0	0	0.0218446	0	0.0378441	0.188663	0.0823332	0.985796	0.0578575	0.00372485	0.210346	0	0	0.0236938	0	0.68218	0.773414	2.27428	EGAZ00001233204	EGAS00001001159	EGAD00001002596	EGAZ00001233180
POG162	Leiomyosarcoma (LMS)	MSS	LOF	M	2	22.570841889117045	1.51	303.57	0	0	0	0.8099999999999999	10.382000000000001	0.0713098	-0.7791	0.011903	0.0452231	0.00509468	0.0311933	0	0.110206	0.0386976	0	0.0110314	0	0.0951125	0	0.0346786	0.0107687	0.010382	0.481577	0.0090269	0.00207497	0.115586	0	0	0.0123709	0	0.646809	0.795587	1.02493	EGAZ00001233141	EGAS00001001159	EGAD00001002593	EGAZ00001233206
POG163	Peritoneal Mesothelioma (PEMESO)	MSS	WT	F	2	2.2012320328542097	5.01	784.97	0.74	0.01	2.109644519818446	4.843999999999999	49.437999999999995	0.00111417	-0.7105	0.0172458	0.0242457	0.00173825	0.119322	0	0.488873	0	0	0	0	0	0.115725	0.173541	0.064278	0.0431023	0.659315	0	0.0213677	0.124453	0.0121511	0	0.0206882	0	0.614727	0.811951	1.88605	EGAZ00001233138	EGAS00001001159	EGAD00001002594	EGAZ00001233148
POG165	Pancreatic Adenocarcinoma (PAAD)	MSS	WT	F	2	16.82135523613963	4.08	402.95	1.34	0.07	0.46130250378683185	1.615	28.938	2.78e-4	0.1492	0.0271816	0.0661592	0	0.0962773	0	0.112196	0	0.0218263	0.0854343	0.0095034	0	0.0402013	0.040197	0.31067	0.0157953	0.854771	0.0287741	0	0	0.198162	0.0106351	0.078258	0	0.579277	0.82027	1.99604	EGAZ00001233203	EGAS00001001159	EGAD00001002597	EGAZ00001233153
POG166	Adenocarcinoma of the Gastroesophageal Junction (GEJ)	MSS	WT	M	2	2.3983572895277208	8.18	269.86	2.17	0	0.8535221145348256	1.774	19.499	0.0180063	-0.042	0.0364258	0.00459414	0.00299687	0.0464233	0	0.0688908	0	0.0518199	0	0.0137714	0	0.0490221	0.0436399	0.0824311	0.0225037	0.505427	0.0208279	6.8523228383267e-4	0.0367102	0	0.00245921	0.0131688	0	0.611289	0.804216	1.0018	EGAZ00001233205	EGAS00001001159	EGAD00001002595	EGAZ00001233134
POG167	Medullary Thyroid Cancer (THME)	MSS	WT	M	1	NA	1.75	304.4	0.25	0.07	0.10677078252031312	1.273	5.614	2.25e-4	-0.4637	0.116861	0	0.0389869	0.0624702	0	0.10316	0.051352	0.0523069	0.0183868	0	0.0468959	0.00946921	0.0257503	0.300065	0.0228158	0.47268	0.011265	0.0131598	0.119829	0	0.00980728	0	0.004	0.344843	0.941965	1.47526	EGAZ00001233166	EGAS00001001159	EGAD00001002599	EGAZ00001233191
POG169	Colorectal Adenocarcinoma (COADREAD)	MSS	WT	F	2	24.739219712525667	4.27	845.03	4.55	2.67	2.515810008724824	16.873	28.878	2.42e-4	0.9409	0.12091	0	0.091494	0.112612	0	0.551809	0.135461	0.10089	0.0703471	0	0.198328	0	0.0865837	0.284598	0.149003	0.321254	0.00684972	0.198583	0.0598208	0.17324	0	0.0471718	0.009	0.251395	0.977986	2.70895	EGAZ00001233189	EGAS00001001159	EGAD00001002598	EGAZ00001233179
POG170	Lung Adenocarcinoma (LUAD)	MSS	WT	F	2	23.16221765913758	6.11	520.34	0.98	0.6	0.229129	8.96	40.552	0.0453786	0.5329	0.0521638	0.022354	0.0239694	0.100924	0	0.0620764	0	0.128855	0.0305896	0.0254927	0	0.0263343	0.092524	0	0.106988	0.846731	0.0130002	0.128375	0.170601	0	0.0163577	0.0269239	0.002	0.415452	0.908913	1.87426	EGAZ00001223321	EGAS00001001159	EGAD00001001967	EGAZ00001223919
POG171	Other Uterine Tumor (OUTT)	MSS	WT	F	2	16.788501026694046	0.56	991.4	0.3	0.02	0.4781213235152768	1.415	51.897	3.84e-5	-0.5472	0.0495224	0	0	0.0521393	0.0168792	0.170904	0	0.0255471	0	0.00828603	0	0.0566418	0.183871	0	0.0330132	0.669446	0.018678	0.00776578	0	0.090745	0.0659926	0.00401181	0	0.473224	0.880861	1.45344	EGAZ00001233139	EGAS00001001159	EGAD00001002600	EGAZ00001233199
POG174	Pancreatic Adenocarcinoma (PAAD)	MSS	WT	F	2	8.049281314168377	1.22	138.21	0.73	0.12	3.1990623626306505	5.809	36.682	0.00165748	0.149	0.0523129	0.0122974	0.0502178	0.231848	0	0.185107	0	0.045159	0.0111155	0	0.135015	0	0.120082	0.168768	0.0808659	0.965525	0.0102924	0	0.114146	0	0	0.00644916	0	0.498266	0.868803	2.1892	EGAZ00001313725	EGAS00001001159	NA	NA
POG175	Breast Invasive Ductal Carcinoma (IDC)	MSS	WT	F	2	2.1683778234086244	3.52	351.15	1.09	0.07	0.9557719393244395	1.961	55.634	0.00115054	-0.8656	0.19707	0	0.0273722	0.0801829	0	0.225319	0	0.00450855	0.0251865	0	0.0118538	0.0334352	0.0602548	0.286242	0.0262189	0.889156	0.0171134	0	0.0832218	0	0	0.0131863	0	0.544516	0.842529	1.98032	EGAZ00001233157	EGAS00001001159	EGAD00001002601	EGAZ00001233132
POG176	Breast Invasive Ductal Carcinoma (IDC)	MSS	WT	F	2	29.930184804928132	3.22	648.93	1.6	0.13	1.187097300140136	7.618	86.616	0.00319873	0.6556	0.0741129	0	0.0287453	0.111137	0	0.247698	0	0.0563895	0.0924434	0	0	0.0884343	0.102048	0.0707545	0.0956289	0.754591	0.0108093	0	0.234273	0	0	0.0221448	0	0.531773	0.855663	1.98921	EGAZ00001233185	EGAS00001001159	EGAD00001002603	EGAZ00001233135
POG181	Lung Adenocarcinoma (LUAD)	MSS	WT	M	2	8.410677618069816	13.77	332.95	3.75	0.58	5.724543649934028	7.551	72.44800000000001	4.32e-4	0.5756	0.079162	0	0.0676534	0.214313	0	0.352137	0.0366697	0.0424754	0.100589	0.00397527	0.0900824	0	0.156418	0.211063	0.108629	1.03134	0.0678666	0.025213	0	0.164244	0	0.0706092	0.012	0.223926	0.993293	2.82244	EGAZ00001223325	EGAS00001001159	EGAD00001001968	EGAZ00001223917
POG183	Metaplastic Breast Cancer (MBC)	MSS	WT	F	2	1.0184804928131417	7.34	810.97	2.71	0.3	11.546757120507904	22.16	154.215	0.00117691	0.8793	0.037106	0	0.0125672	0.107195	0	0.222577	0.0125841	0.0665571	0.104718	0	0.147118	0.0548055	0.0598709	0	0.151028	0.575079	0.101623	0.0143248	0.261681	0	0	0.024301	0	0.520641	0.86209817898294006	1.95314	EGAZ00001233170	EGAS00001001159	EGAD00001002610	EGAZ00001233155
POG185	Epithelial Type Metaplastic Breast Cancer (EMBC)	MSS	WT	F	2	8.37782	3.23	1352.24	0.69	1.18	2.2391962843841986	4.266	31.955000000000002	0.141689	-1.2086	0.015697	0.0193369	0.00847215	0.122344	0	0.343189	0.00293688	0.0236896	0.0471789	0	0.0336535	0.01478	0.0190934	1.02972	0.0460232	0.715144	0.005326	0	0.125857	0.0267666	0	0.0104979	0	0.812327	0.64739	2.6097	EGAZ00001233172	EGAS00001001159	EGAD00001002605	EGAZ00001233193
POG187	Cholangiocarcinoma (CHOL)	MSS	WT	M	2	15.835728952772074	1.34	310.19	1.06	0.11	0.548544	2.263	29.104	0.00673049	-0.5316	0.0291288	0.0366274	0	0.0852306	0	0.153754	0	0.0482296	0.0358879	0	0.0195279	0.0408923	0.0437446	0.505643	0.0150175	0.323142	0.00487329	0.031842	0.0676122	0	0.0123755	0.0333802	0	0.462663	0.886429	1.48691	EGAZ00001233149	EGAS00001001159	EGAD00001002606	EGAZ00001233196
POG192	Esophageal Adenocarcinoma (ESCA)	MSS	WT	M	2	44.51745379876797	2.26	283.31	6.77	1.02	4.147167708207615	11.169	72.515	0.0195144	0.6385	0.217238	0	0.0873826	0.24373	0	0.425835	0.0891792	0.0751443	0.114799	0	0.127137	0	0.506566	0.0824728	0.128642	0.481241	0	0.128441	0	1.17429	0	0.820137	0.013	0.215462	1.01153	4.70223	EGAZ00001233167	EGAS00001001159	EGAD00001002612	EGAZ00001233184
POG195	Colorectal Adenocarcinoma (COADREAD)	MSS	WT	M	2	10.119096509240247	4.34	584.42	3.5	0.9	4.02815	10.304	57.794	1.09e-4	0.7365	0.0581401	0.0127993	9.3521161920132e-5	0.165473	0	0.336142	0.00157898	0.0671663	0.129222	0	0.0880107	0.0155195	0.077712	0.294118	0.133383	1.17123	0.0288218	0	0.0432485	0.0108551	0	0.0598565	0	0.674364	0.770062	2.69337	EGAZ00001233171	EGAS00001001159	EGAD00001002611	EGAZ00001233186
POG196	Thymic Carcinoma (THYC)	MSS	WT	M	1	NA	1.05	515.95	45.78	9.05	39.49486042512366	114.899	363.831	3.44e-5	1.5923	0.750024	0.0315193	0.329152	2.51764	0	0.868719	0.530039	0.811336	0.353635	0	0.470983	0	0.0660525	0.926599	1.49949	1.23851	0	0.1272	0	0.153741	0	0	0.007	0.290109	0.972583	10.6746	EGAZ00001233154	EGAS00001001159	EGAD00001002614	EGAZ00001233169
POG197	Colorectal Adenocarcinoma (COADREAD)	MSS	WT	M	2	4.59959	8.01	272.19	2.57	0.79	23.03128307324627	3.435	32.85	0.410413	1.0126	0.513013	0	0	0.121819	0.105543	0.265327	0.0211834	0	0.0448883	0	0.482471	0	0.765409	0.276526	0	0.279281	0	0	0.0762561	0	0	1.48258	0	0.818085	0.627527	4.4343	EGAZ00001253062	EGAS00001001159	NA	NA
POG198	Stomach Adenocarcinoma (STAD)	MSS	WT	F	2	10.119096509240247	2.09	182.98	0.73	0.51	2.424871130596428	4.29	43.760999999999996	0.00162196	-0.1663	0.016555	0.0381859	0.00548352	0.105005	0	0.146685	0	0.016832	0.0374966	0.0181301	0.0155479	0.0133528	0.0231361	0.104598	0.0539516	0.636621	0.010516	0	0.0569696	0	0	0.0214708	0	0.585316	0.821115	1.32054	EGAZ00001253186	EGAS00001001159	NA	NA
POG199	Esophageal Squamous Cell Carcinoma (ESCC)	MSS	LOF	M	2	5.519507186858316	11.72	903.54	0.6	0.16	1.8814621973348282	11.593	28.006	0.00207618	-0.1725	0.0236281	0.0350658	0.0133636	0.161286	0	0.104184	0	0.0529474	0.0667355	0	0	0.0782547	0.307153	0.0904253	0.106161	0.683351	0.00523198	0.11744	0.0672276	0	0	0.0224072	0	0.455959	0.889889	1.93486	EGAZ00001313732	EGAS00001001159	EGAD00001003646	EGAZ00001313733
POG203	Colorectal Adenocarcinoma (COADREAD)	MSS	WT	F	2	7.917864476386037	9.17	482.14	1.56	1.1	1.178303865732435	7.319	27.75	0.358593	0.5854	0.076623	0.0171277	0.0198952	0.128332	0	0.316253	0.00465015	0.0546009	0.122347	0	0.00589118	0.0177993	0.00952496	0.531214	0.122124	0.604378	0.00612461	0	0	0.0741742	0	0.0496522	0.003	0.402248	0.9169214893693172	2.16071	EGAZ00001233280	EGAS00001001159	EGAD00001002619	EGAZ00001233228
POG204	Colorectal Adenocarcinoma (COADREAD)	MSS	WT	M	2	61.831622176591374	8.56	511.66	0.22	0.19	0.5754997827975263	1.863	13.32	0.00183686	0.0369	0.0611777	0.0176901	0.023244	0.118758	0.0183698	0.0729438	0.077165	0.0344923	0.0251293	0	0.0297656	0	0	0.422338	0.0667111	0.529105	0	0	0	0.0751246	0.00825438	0.049158	0	0.523393	0.853052	1.62943	EGAZ00001233220	EGAS00001001159	EGAD00001002618	EGAZ00001233294
POG205	Round Cell Sarcoma, NOS (RCSNOS)	MSS	WT	F	1	NA	5.75	472.44	1.09	0.03	0.0774597	1.314	10.018	0.00271869	-0.7933	0.0249202	0.0054296	0.0120218	0.0426259	0.0243548	0.0594415	0.0193006	0.0573964	0	0.00505706	0.0540858	0	0.0257578	0.222086	0.0124073	1.23111	0.0084853	0.0241704	0.0771764	0	0.00465957	0.0118556	0	0.478883	0.87998	1.92234	EGAZ00001233265	EGAS00001001159	EGAD00001002625	EGAZ00001233296
POG208	Colorectal Adenocarcinoma (COADREAD)	MSS	WT	M	2	14.817248459958932	4.42	595.36	1.44	0.46	1.6778557744931475	3.951	33.01	0.0100819	0.314	0.0281928	0.0216031	0.0055211	0.104506	0	0.220686	0.033504	0.0232981	0.0911196	0	0.0358328	0.0201136	0.00544526	0.601779	0.0688998	0.53916	0.0158576	0	0.0720211	0	0	0.00653702	0	0.805945	0.672127	1.89408	EGAZ00001233295	EGAS00001001159	EGAD00001002615	EGAZ00001233227
POG209	Pleomorphic Liposarcoma (PLLS)	MSS	LOF	F	2	15.605749486652977	2.75	1019.5	1.35	1.45	7.160446913426563	12.24	132.8	0.125142	-0.1603	0.015211	0	0.00481836	0.299742	0	0.933201	0	0.119944	0.0276114	0	0.0370237	0.0259769	0.191919	0	0.158439	1.52799	0	0	0.162036	0.0319255	0	6.262748635908e-4	0	0.747096	0.731014	3.53646	EGAZ00001233213	EGAS00001001159	EGAD00001002616	EGAZ00001233218
POG211	Myxoid/Round-Cell Liposarcoma (MRLS)	MSS	WT	M	1	NA	0.77	499.89	0.49	0.06	0.34871191548325386	2.987	13.261000000000001	3.72e-5	-0.7454	0.0238471	0.0359664	0.0125191	0.0912193	0	0.0611579	0.0185999	0.0185784	0.0132849	0	0.063991	0	0.0650178	0	0.029075	0.547099	0	0.00485675	0.179733	0	0	0	0	0.615817	0.81157	1.16495	EGAZ00001233231	EGAS00001001159	EGAD00001002620	EGAZ00001233302
POG213	Lung Adenocarcinoma (LUAD)	MSS	WT	F	2	11.268993839835728	13.16	656.12	2.06	0.92	1.654932022773141	9.18	74.072	7.93e-5	0.4478	0.0296407	0.0382794	0.0150528	0.143575	0	0.239213	0	0.061548	0.137782	0	0.0321562	0.0645102	0.095918	0.269725	0.108389	1.35824	0.0073302	0.0384052	0.0558217	0	0	0.0643352	0	0.719433	0.738094	2.75993	EGAZ00001390520	EGAS00001001159	EGAD00001004596	EGAZ00001390610
POG215	Lung Adenocarcinoma (LUAD)	MSS	WT	F	1	NA	2.61	777.91	2.25	0.71	3.226530644515871	20.105	151.28900000000002	0.0225552	-0.139	0.238648	0	0.152782	0.261733	0	0.469845	0	0	0.105652	0	0.0369951	0.0590195	0.169302	0.0321092	0.0847883	0.919835	0.0564495	0.087199	0.33526	0	0	0.0647772	0.003	0.384685	0.922334	3.07439	EGAZ00001223326	EGAS00001001159	EGAD00001001969	EGAZ00001223920
POG216	Intrahepatic Cholangiocarcinoma (IHCH)	MSS	WT	F	2	32.23	NA	278.69	1.37	0.46	1.8103866990231672	5.401	43.301	0.0183715	-0.5032	0.0309525	0.0855823	0.0712332	0.144645	0	0.402133	0	0.0577302	0.146378	0	0.0233326	0.0717216	0.0890457	0.291243	0.14246	0.736957	0.0326868	0	0.0819823	0.0150612	0	0.0619951	0.002	0.425276	0.904413	2.48514	EGAZ00001233297	EGAS00001001159	EGAD00001002623	EGAZ00001233225
POG219	Colorectal Adenocarcinoma (COADREAD)	MSS	WT	F	2	21.190965092402465	10.7	521.95	0.53	0.07	2.1466252583997982	2.254	19.411	0.0372873	0.1887	0.0345218	0.0725298	0.0161075	0.119578	0	0.164547	0.0678521	0.0303414	0	0	0.132252	0.0067458	0.0703335	0.0168179	0.0415542	0.427529	0.0299645	0.0173876	0.0928713	0	0.0165828	0.0202743	0	0.489183	0.877799	1.37779	EGAZ00001233308	EGAS00001001159	EGAD00001002634	EGAZ00001233306
POG221	Pancreatic Adenocarcinoma (PAAD)	MSS	WT	NA	NA	NA	2.64	347.26	1.68	0.88	1.777188791321845	10.565	51.806	0.00155913	-0.4024	0.0799853	0	0.0174579	0.176407	0	0.253187	0	0.0361618	0.196852	0	0.0481533	0.0390924	0.164923	0.539465	0.182424	1.17039	0	0.0110576	0.129587	0	0	0.0680158	0	0.460234	0.88723	3.11316	EGAZ00001233209	EGAS00001001159	EGAD00001002621	EGAZ00001233217
POG222	Colorectal Adenocarcinoma (COADREAD)	MSS	WT	M	2	17.117043121149898	NA	827.82	1.38	0.23	3.1478564134979217	3.365	31.017	0.073311	0.2961	0.0512506	0.00889019	0.0119438	0.199894	0	0.0739508	0.106393	0.0622309	0	0	0.028557	0.0482637	0.0535482	0.0161294	0.0434543	0.63247	0.0300222	0.00920933	0.160209	0.00912526	0	0.0198888	0	0.509462	0.866711	1.56543	EGAZ00001233281	EGAS00001001159	EGAD00001002622	EGAZ00001233252
POG223	Colorectal Adenocarcinoma (COADREAD)	MSS	WT	F	2	7.655030800821355	10.09	488.85	1.19	0.88	1.159310139695155	4.235	53.332	0.0114586	0.1741	0.0676749	0.0722394	0.0466286	0.261904	0	0.344888	0	0.0474974	0.194032	0	0.0374584	0.0483258	0.112697	0.371576	0.105385	0.890181	0.0347629	0	0.104503	0	0	0.0144886	0.004	0.347616	0.940017	2.75424	EGAZ00001313649	EGAS00001001159	EGAD00001003605	EGAZ00001313730
POG225	Lung Neuroendocrine Tumor (LNET)	MSS	WT	F	2	1.1170431211498972	1.21	239.53	1.01	0.07	1.2401209618420295	1.592	14.029	0.00702209	-0.5228	0.0127683	0.0575964	0.00393016	0.0754271	0	0.236941	0	0	0	0	0.0731215	0	0.0866496	0.028479	0.0160255	0.550585	0	0.010336	0.0289927	0	0	0.0606377	0	0.547741	0.843697	1.24149	EGAZ00001253118	EGAS00001001159	NA	NA
POG227	Pancreatic Adenocarcinoma (PAAD)	MSS	WT	F	2	4.9281314168377826	3.45	1550	13.61	0.5	0.5291502622129182	14.955	85.832	0.0117366	-0.4802	0.0709301	0.0656485	0.012955	0.0264911	0.00920526	0.190168	0	0.0059788	0	0	0.0474417	0.00424977	0	1.41211	0.181869	1.4026	0	0.213728	0	0.0829216	0.0351966	0.0982412	0	0.678037	0.742498	3.85973	EGAZ00001233279	EGAS00001001159	EGAD00001002626	EGAZ00001233303
POG228	Cholangiocarcinoma (CHOL)	MSS	WT	M	2	5.9137577002053385	1.08	515.45	2.32	1.07	12.820351009235276	32.244	142.942	3.31e-4	-0.2565	0.405723	0	0.218381	0.38016	0	0.72935	0.00817874	0.0163714	0.212191	0	0.00401314	0.112721	0.187731	0.504183	0.263998	1.25983	0.0159402	0	0.377281	0	0	0	0	0.472441	0.883765	4.69605	EGAZ00001252869	EGAS00001001159	EGAD00001003051	EGAZ00001252922
POG233	Stomach Adenocarcinoma (STAD)	MSS	LOF	M	2	2.4969199178644765	7.28	337.36	0.82	0.08	0.9402127418834527	1.4	18.446	0.109111	-0.3875	0.081912	0	0.0212935	0.113863	0	0.160385	0	0.00460629	0.0429901	0	0.0367028	0.0316151	0.0497033	0.272559	0.0432863	0.774285	0.00482688	0	0.0637102	0	0	0.0160879	0	0.579829	0.822065	1.71783	EGAZ00001233250	EGAS00001001159	EGAD00001002630	EGAZ00001233212
POG235	Colorectal Adenocarcinoma (COADREAD)	MSS	LOF	F	2	17.117043121149898	NA	308.87	0.61	0.51	0.6289674077406555	3.28	14.464	0.0333164	0.364	0.0280894	0.0268974	0.00536744	0.0723489	0	0.265947	0.0577475	0.00496503	0.0258167	0	0.0386042	0.00892005	0.0510851	0.274362	0.0334335	0.439817	0.0127642	0	0	0.0623444	0.00369394	0.0119258	0	0.640371	0.792933	1.42413	EGAZ00001233239	EGAS00001001159	EGAD00001002629	EGAZ00001233274
POG237	Uterine Endometrioid Carcinoma (UEC)	MSS	WT	F	2	26.71047227926078	4.97	1199.92	4.71	1.85	8.041989803524995	48.04	230.70999999999998	0.0245298	1.176	0.083329	0	0.0364954	0.503641	0	0.409039	0.0565943	0.145963	0.132864	0	0.0309969	0.107053	0.0279947	0.394328	0.361381	1.14378	0.0325921	0	0	0.0739584	0	0.00366754	0	0.504742	0.864345	3.54368	EGAZ00001257551	EGAS00001001159	EGAD00001002631	EGAZ00001233221
POG238	Esophageal Squamous Cell Carcinoma (ESCC)	MSS	WT	M	2	1.3470225872689938	2.1	865.5	4.86	0.97	1.5049916943292412	7.893	37.24	0.00166705	-0.8153	0	0.0534177	5.9014083401922e-4	0.0544393	0	0.341348	0	0.0320922	0.0353979	0	0	0.0942596	0.0954275	0.226439	0.0704748	0.604666	0.047255	0.0808226	0	0.151602	0.00367016	0.0411047	0	0.688137	0.768911	1.93301	EGAZ00001233254	EGAS00001001159	EGAD00001002624	EGAZ00001233207
POG239	Adenoid Cystic Carcinoma of the Lung (LUACC)	MSS	WT	F	1	NA	0.65	467.22	0.62	0.08	1.1749042514179613	2.965	30.728	0.00103109	-0.9034	0	0.0472195	0.0222786	0.0936647	0	0.304032	0	0.0238526	0.0339524	0	0.0800458	0.00357632	0.0849365	0.0257127	0.0231075	0.605529	0.00167139	0.0674393	0.159812	0	0	0.0121388	0.003	0.396362	0.917597	1.58897	EGAZ00001233285	EGAS00001001159	EGAD00001002627	EGAZ00001233269
POG243	Pancreatic Adenocarcinoma (PAAD)	MSS	WT	M	2	10.250513347022586	2.66	460.22	7.79	2.14	0.5817215828899595	3.711	76.97	0.00127491	-0.654	0.0554147	0.0107823	7.0779704225345e-4	0.0738406	0	0.299096	0.0144368	0.0113432	0.0583273	0	0.0460006	0	0.175652	0.724089	0.0161042	1.39279	0.0198665	0.10303	0	0.0570946	0	0.0266028	0	0.505535	0.862953	3.08518	EGAZ00001233240	EGAS00001001159	EGAD00001002636	EGAZ00001233264
POG246	Colorectal Adenocarcinoma (COADREAD)	MSS	WT	M	1	NA	7.8	256.62	2.69	1.14	4.951282662098781	27.688	82.121	0.965304	0.8263	0.0253255	0.0264249	0.0599972	0.35797	0	0.482617	0.0336997	0.061053	0.0222206	0	0.0400976	0.0657631	0.0823861	0.206459	0.147704	0.81399	0.00600843	0	0.0243774	0	0	0.0328615	0.002	0.437036	0.89869	2.48895	EGAZ00001253005	EGAS00001001159	NA	NA
POG247	Breast Invasive Ductal Carcinoma (IDC)	MSS	WT	F	2	2.726899383983573	2.17	792.4	1.97	0	0.20784609690826528	6.274	96.964	0.123888	0.3439	0	0.0781306	0.0339514	0.0899853	0	0.12155	0.0172023	0.0798101	0.00758843	0.0142217	0	0.0450992	0.0295402	0.106285	0.0458564	0.423086	0.0122113	0.159055	0.109701	0	0.0124123	0.0378386	0.007	0.285204	0.963614	1.42353	EGAZ00001233230	EGAS00001001159	EGAD00001002635	EGAZ00001233222
POG248	Uterine Endometrioid Carcinoma (UEC)	MSI	WT	F	2	12.15605749486653	78.46	667.91	2.5	2.23	7.461635209523445	14.014000000000001	128.33	1.35e-6	-0.6787	0.0838388	0.0473003	0.191865	0.426139	0	0.629646	0.0585182	0	0.112081	0	0.29878	0	0.0112486	0.603065	0.154585	1.35109	0.0680029	0	0.0941512	0.0895964	0	0.135138	0.05	0.162413	1.01916	4.35505	EGAZ00001233242	EGAS00001001159	EGAD00001002633	EGAZ00001233233
POG251	Anal Squamous Cell Carcinoma (ANSC)	MSS	WT	M	2	6.7351129363449695	2.57	937.46	4.24	0.61	2.7760403455281413	11.049	42.75	6.99e-4	0.4448	0.111115	0	0.0542191	0.169029	0	0.216164	0	0.145441	0.134733	0	0	0.0926893	0.177841	0.0505443	0.201498	0.717225	0.00853435	0.0149555	0.111883	0	0	0.312244	0.002	0.426184	0.90381	2.51811	EGAZ00001253161	EGAS00001001159	EGAD00001002994	EGAZ00001252996
POG253	Colorectal Adenocarcinoma (COADREAD)	MSS	WT	M	2	9.494866529774127	6.87	378.76	0.9	0.12	1.8604031821086524	2.569	27.752000000000002	5.74e-4	-0.0046	0.0738913	0.0109829	0.0215521	0.150989	0	0.202192	0	0.0171912	0.0589365	0	0	0.0465927	0.143681	0.256483	0.0433332	0.969629	0.0485916	0	0.0344418	0.0160142	0	0.0748876	0.004	0.35693	0.939682	2.16939	EGAZ00001233298	EGAS00001001159	EGAD00001002637	EGAZ00001233234
POG254	Prostate Adenocarcinoma (PRAD)	MSS	WT	M	1	NA	2.17	737.13	0.59	0.28	0.5282045058497703	4.417	36.68	0.00307454	0.451	0.0488689	0.089246	0.00595399	0.114677	0	0.1623	0	0.0681187	0.106083	0	0.105361	0	0.0509641	0.0670471	0.103321	0.590742	0.0254171	0	0.0229074	0.0441638	0	0.0223963	0.083	0.121932	1.03371	1.62757	EGAZ00001233305	EGAS00001001159	EGAD00001002638	EGAZ00001233286
POG256	Melanoma of Unknown Primary (MUP)	MSS	WT	M	2	1.215605749486653	8.58	832.07	0.23	0.12	0.36469165057620934	0.584	9.957	0.0664385	-1.0548	0.0234242	0.0566744	0.00447449	0.0716985	0	0.0531011	0.00114309	0.0676637	0.0253309	0	0.0649968	0	0.00524767	0.444064	0.0355719	0.600314	0	0	0.0598539	0	0	0.0138344	0	0.748627	0.705055	1.52739	EGAZ00001233304	EGAS00001001159	EGAD00001002641	EGAZ00001233284
POG258	Uterine Leiomyosarcoma (ULMS)	MSS	LOF	F	2	18.168377823408623	2.55	2057.23	2.67	0.06	0.7113367697511496	3.683	43.714	0.0471569	-0.7552	0.0072789	0.0625266	0.00339674	0.0503656	0	0.156888	0.0355757	0.0296358	0.0253311	0.0218838	0.0352674	0	0.072509	0.164951	0.0652866	1.23757	0.00917338	0	0.11967	0	0	0.0106841	0	0.511028	0.859583	2.10799	EGAZ00001253064	EGAS00001001159	EGAD00001003010	EGAZ00001253144
POG261	Cholangiocarcinoma (CHOL)	MSS	WT	F	2	16.098562628336754	1.21	323.69	0.34	0.25	0.8766413177577247	3.828	31.995	0.131716	-0.552	0.0319198	0.0650182	0.00605955	0.0547667	0	0.228466	0	0.0269952	0.0423546	0	0.0658816	0	0.0682882	0.235419	0.0680751	0.649233	0.0176151	0	0.183796	4.2128082786461e-4	0	0.111553	0	0.620528	0.808282	1.85586	EGAZ00001253060	EGAS00001001159	EGAD00001002976	EGAZ00001253155
POG262	Pleural Mesothelioma, Epithelioid Type (PLEMESO)	MSS	WT	M	2	51.219712525667354	0.81	406.8	1.93	0.55	5.4748150653697865	15.814	138.893	9.61e-4	0.5507	0.316731	0.457941	0.121715	0.508746	0	0.658732	0.0444363	0.116576	0.22531	0	0.0692172	0.0524475	0.457533	0	0.287591	1.48174	0.0144158	0.0264748	0.226736	0	0	0.108208	0.003	0.371622	0.927926	5.17455	EGAZ00001233288	EGAS00001001159	EGAD00001002646	EGAZ00001233293
POG263	Chordoma (CHDM)	MSS	WT	M	2	13.79876796714579	1.36	395.48	1.03	0.64	3.2874306076326536	3.048	24.753	0.00552383	-0.3943	0.0857985	0	0.0139953	0.171291	0	0.615125	0	0.0343128	0	0	0	0.117513	0.105397	0.0347834	0.0618134	0.878724	0.0162556	0	0.00447106	0.0725479	0	0.0656387	0	0.457784	0.888601	2.27767	EGAZ00001233214	EGAS00001001159	EGAD00001002640	EGAZ00001233247
POG264	Breast Invasive Ductal Carcinoma (IDC)	MSS	LOF	F	2	3.679671457905544	11.49	802.25	1.36	0.34	1.2077251342917394	12.433	22.702	0.999864	0.1648	0.110141	0	0.034876	0.191287	0	0.328029	0	0.132524	0.0429238	0	0	0.193369	0.104524	0.087	0.0772799	0.398506	0.0108998	0.0478184	0	0.0335381	0.0101787	0.0167126	0.006	0.321059	0.952953	1.81961	EGAZ00001233260	EGAS00001001159	EGAD00001002645	EGAZ00001233271
POG265	Hepatocellular Carcinoma (HCC)	MSS	WT	M	2	64.49281314168378	3.12	274.67	1.74	1.04	3.79716	10.794	60.175000000000004	4.63e-4	0.835	0.165566	0	0.0715254	0.226445	0	0.323962	0	0.103938	0.16406	0	0	0.0820656	0.135404	0.13783	0.178844	0.884678	0.0248765	0	0.099263	0	0	0.00612796	0.003	0.369415	0.929429	2.60459	EGAZ00001233287	EGAS00001001159	EGAD00001002644	EGAZ00001233256
POG266	Cholangiocarcinoma (CHOL)	MSS	WT	F	2	0.8870636550308009	2.35	576.07	7.02	0.13	1.7661257033405071	4.069	79.321	0.0983526	0.2034	0.0398516	0.0508163	0.00631931	0.0940271	0.00182431	0.0317061	0	0.0127371	0.035332	0.0476146	0.0729471	0	0.21166	0.194242	0.0574987	0.816124	0.0483525	0	0.0177242	0.0248201	0.0127454	0.0999584	0	0.647762	0.781514	1.8763	EGAZ00001233257	EGAS00001001159	EGAD00001002642	EGAZ00001233229
POG269	Colorectal Adenocarcinoma (COADREAD)	MSS	WT	M	2	14.55441478439425	5.21	550.13	1.66	0.88	3.3812719500211754	6.029	72.528	0.00838509	0.8964	0.174809	0.0491321	0.0299515	0.439164	0	0.433216	0.0965034	0.0939824	0.347214	0	0.0127515	0.0779893	0.180917	1.09665	0.128328	1.08651	0.0579185	0	0.0873693	0.0716414	0	0	0.019	0.197973	1.01036	4.46404	EGAZ00001253196	EGAS00001001159	EGAD00001002978	EGAZ00001253096
POG270	Hepatocellular Carcinoma (HCC)	MSS	WT	F	2	49.281314168377826	2.24	187.97	1.08	1.27	2.8839902912457944	8.036	29.183	0.012144	0.2875	0.262735	0	0.675924	0.309151	0	0.507551	0	0.143792	0.389425	0	0	0.177673	0.0999607	0.2911	0.256788	0.972747	0.0539167	0	0.293892	0	0	0.00467692	0.004	0.34759	0.93983	4.43933	EGAZ00001253149	EGAS00001001159	EGAD00001002980	EGAZ00001253215
POG271	Pancreatic Adenocarcinoma (PAAD)	MSS	LOF	F	2	2.6940451745379876	1.42	401.14	1.76	0.45	1.5584607791022524	6.469	97.56	3.39e-4	0.4757	0.0432558	0.118556	0	0.135182	0	0.263963	0.0077645	0.0599549	0.0830832	0	0.0369414	0	0.144924	0.34933	0.124965	0.68369	0.0256127	0	0.0702924	0.00107071	0	0.106169	0	0.503138	0.86684	2.25476	EGAZ00001253171	EGAS00001001159	EGAD00001002981	EGAZ00001253081
POG272	Breast Invasive Lobular Carcinoma (ILC)	MSS	WT	F	2	10.250513347022586	1.24	689.15	0.86	0.14	0.3781534080237808	1.501	16.311999999999998	0.0152603	-0.075	0.0331949	0.0101818	0.0100443	0.0789477	0	0.103309	0	0.0390691	0.0631454	0	0	0.0384775	0.0241081	0.0454218	0.035569	0.61619	0.00674076	0	0.431042	0.00176614	0	0.00428733	0	0.542943	0.846203	1.54149	EGAZ00001253135	EGAS00001001159	EGAD00001003009	EGAZ00001253066
POG277	Lung Adenocarcinoma (LUAD)	MSS	WT	M	2	20.53388090349076	2.76	448.14	2.99	0.61	1.722324011328879	3.441	436.582	0.00663216	-0.1334	0.0200386	0.178835	0.00955116	0.0660996	0	0.0883239	0.0166013	0.0430497	0.0526379	0	0.0616575	0.00559926	0.140206	0.0814399	0.0259333	0.770458	0.189116	0.0575112	0.202031	0	0	0.203116	0.002	0.408294	0.912241	2.21221	EGAZ00001253124	EGAS00001001159	EGAD00001002985	EGAZ00001253054
POG279	Breast Invasive Ductal Carcinoma (IDC)	MSS	LOF	F	2	43.30184804928131	9.83	660.73	4.97	1.35	5.559316504751281	34.021	165.564	0.999909	0.7805	0.35688	0	0.0625881	0.518051	0	0.326872	0.118451	0.269172	0.0202767	0	0.0128616	0.0570265	0.161457	0.393653	0.305115	1.74347	0.0248026	0	0	0.066368	0	0.0390631	0.006	0.312028	0.956806	4.47611	EGAZ00001253010	EGAS00001001159	EGAD00001002997	EGAZ00001253208
POG280	Lung Adenocarcinoma (LUAD)	MSS	LOF	F	2	22.80082135523614	21.73	290.27	2.46	1.26	6.703663177696205	9.547	153.974	0.00111576	-0.5265	0.0050488	0.107433	0.0457539	0.103471	0	0.284245	0	0.0397632	0.0469483	0	0.0257708	0.0497821	0.0621639	0.346635	0.0676601	0.989294	0.0146584	0	0.176563	0	0	0.00894494	0	0.730156	0.740618	2.37414	EGAZ00001313760	EGAS00001001159	NA	NA
POG284	Endocervical Adenocarcinoma (ECAD)	MSS	WT	F	1	NA	4.85	1470.51	11.58	7.01	40.51678170832426	151.855	502.488	0.591021	1.6555	1.58423	0.152668	0.0772494	1.60467	0	0	0.0281176	0.570557	0.791442	0	0	0.36959	0.131178	0.948395	0.672574	2.33556	0.165568	0	0.229443	0	0	0.00753502	0	0.617009	0.808849	9.66878	EGAZ00001253139	EGAS00001001159	EGAD00001002987	EGAZ00001253093
POG286	High-Grade Serous Ovarian Cancer (HGSOC)	MSS	WT	F	2	9.626283367556468	2.75	907.89	10.79	4.86	14.632320390150015	101.237	248.29399999999998	0.257622	1.1877	0.0608835	0.0198732	0.140585	0.781993	0	0.458606	0.00432992	0.419928	0.299259	0	0	0.239563	0.127953	0.047792	0.889921	1.66943	0.0844407	0	0.0867107	0.00542331	0	0.0197866	0.006	0.309651	0.96251	5.35647	EGAZ00001253020	EGAS00001001159	EGAD00001003001	EGAZ00001253211
POG287	Colorectal Adenocarcinoma (COADREAD)	MSS	WT	F	1	NA	NA	605.08	1.34	0.88	4.1187498103186595	24.261	112.598	0.0147278	1.1362	0.259061	0	0.0452277	0.229116	0	0.498805	0.0675588	0.121338	0.166879	0	0	0.0435513	0.0342141	0.296605	0.316164	0.477677	0.0538779	0	0.195578	0	0	0	0	0.61556	0.812711	2.80565	EGAZ00001253013	EGAS00001001159	EGAD00001002982	EGAZ00001253091
POG294	Uterine Carcinosarcoma/Uterine Malignant Mixed Mullerian Tumor (UCS)	MSS	WT	F	2	6.308008213552362	1.61	425.82	0.41	0.39	2.787723085243583	4.373	42.424	0.154441	-0.3697	0.114466	0	0.141724	0.256956	0	0.191799	0	0.0505847	0.0937991	0	0	0.12377	0.109643	0.0791858	0.0686495	0.734171	0.00470606	0	0.18876	0	0	0.00484321	0.004	0.354697	0.935383	2.16306	EGAZ00001253040	EGAS00001001159	EGAD00001003008	EGAZ00001253038
POG297	Cancer of Unknown Primary (CUP)	MSS	WT	M	2	3.252566735112936	9.35	777.05	6.6	2.31	10.405719581076553	43.827	176.858	1.83e-4	1.0878	0.219419	0	0.0393259	0.426724	0	0.308883	0.177244	0.218388	0.236609	0	0.0681326	0.0649774	0.134001	0.149275	0.365152	1.26543	0.0479611	0	0.0428146	0.0493416	0	0.167276	0	0.511887	0.863687	3.98095	EGAZ00001253025	EGAS00001001159	EGAD00001002993	EGAZ00001253188
POG298	Breast Invasive Ductal Carcinoma (IDC)	MSS	WT	F	2	4.501026694045175	1.22	908.31	0.75	0.04	0.9665402216152208	1.8419999999999999	72.92999999999999	0.013037	0.4877	0.0340763	0.0344881	0.00157975	0.0701475	0	0.157751	0	0.0176314	0.0346448	0.00895939	0.0137658	0.0159904	0.122378	0.123585	0.0471455	1.03429	0.017176	0	0.10368	0	0	0.0250337	0	0.666328	0.767671	1.86232	EGAZ00001253176	EGAS00001001159	EGAD00001002999	EGAZ00001253032
POG302	Colorectal Adenocarcinoma (COADREAD)	MSS	WT	M	2	38.110882956878854	17.77	629.47	0.25	1.12	1.4079772725438433	4.289	35.738	0.999355	0.2182	0.0711068	0.0655434	0.0040902	0.180397	0	0.221855	0.0558671	0.0823499	0.131051	0	0.048069	0	0.0720395	0.349234	0.0272349	0.737215	0.0197867	0	0	0.170387	0.00364032	0	0	0.642054	0.793352	2.23987	EGAZ00001708815	EGAS00001001159	EGAD00001003022	EGAZ00001253132
POG303	Breast Invasive Ductal Carcinoma (IDC)	MSS	WT	F	2	16.95277207392197	6.23	817.17	0.98	0.35	7.489993324429603	12.643	79.193	0.999702	1.2777	0.111635	0	0.0192605	0.461786	0	0.358639	0	0.116187	0.121203	0	0.0376533	0.0978257	0.1343	0.0666177	0.193383	0.812359	0.0138423	0	0.041899	0	0	0.0298134	0	0.519795	0.857605	2.6164	EGAZ00001253193	EGAS00001001159	EGAD00001002986	EGAZ00001253137
POG304	Invasive Breast Carcinoma (BRCA)	MSS	WT	F	2	9.987679671457906	4.67	280.66	1.68	0.47	2.3903556220780207	12.443	50.071	0.969042	0.3927	0.113551	0	0.0187496	0.124141	0	0.202488	0	0.0884346	0.080797	0	0.0590187	0.0444537	0.109149	0.219063	0.130169	0.733692	0.0231479	0	0.115767	0	0	0.016053	0.002	0.419519	0.907042	2.07867	EGAZ00001253164	EGAS00001001159	NA	NA
POG307	Granulosa Cell Tumor (GRCT)	MSS	WT	F	2	1.6098562628336757	1.37	924.45	0.58	11.77	1.3447304562625182	1.13	29.065	4.92e-4	-0.4213	0.0234876	0.0333703	0.0118057	0.0637862	0	0.17634	5.805295535997e-4	0.0291326	0.0248194	0	0.0885599	0	0.0710485	0	0.0338408	1.24998	0.00495251	4.1861910455401e-4	0.0543908	0	0	0.023928	0	0.529405	0.848417	1.89044	EGAZ00001253022	EGAS00001001159	EGAD00001003002	EGAZ00001253012
POG309	Uterine Carcinosarcoma/Uterine Malignant Mixed Mullerian Tumor (UCS)	MSS	WT	F	2	4.205338809034908	0.07	655.56	20.01	2.64	17.214848242142594	45.547000000000004	175.564	1.6e-5	0.452	0.277143	0	0.00277256	0.421989	0	0.670391	0.0998719	0.129748	0.313771	0.0422004	0	0.148115	0.477398	0	0.230086	1.53376	0.17241	0.0957007	0.456086	0	0	0.192356	0	0.709605	0.774088	5.2638	EGAZ00001253120	EGAS00001001159	EGAD00001002995	EGAZ00001253071
POG311	Breast Invasive Ductal Carcinoma (IDC)	MSS	WT	F	2	6.3408624229979464	1.23	472.77	3	0.38	1.3208330704521294	13.841	45.032	0.00303089	-0.8512	0.0241567	0.0609545	0.0027769	0.0641125	0	0.170889	0	0.047906	0.0407124	0	0.0458655	0.0729241	0.0441206	0.504625	0.185377	0.836506	0	0.0529001	0.168543	0	0	0.0353812	0	0.547114	0.840273	2.35775	EGAZ00001253214	EGAS00001001159	EGAD00001002988	EGAZ00001253097
POG312	Leiomyosarcoma (LMS)	MSS	WT	M	2	35.15400410677618	1.59	746.27	6.34	0.35	1.8402173784637508	6.87	78.319	0.0160998	-0.1555	0.0126377	0.0541046	0.0713889	0.289631	0	0.350537	0	0.0538311	0.0543689	0	0	0.110983	0.107568	0.0181515	0.142235	1.01655	0.120233	0	0.0281292	0.0672613	0	0.01283	0.001	0.450576	0.892378	2.51044	EGAZ00001253122	EGAS00001001159	EGAD00001002996	EGAZ00001253212
POG313	Breast Invasive Ductal Carcinoma (IDC)	MSS	WT	F	2	3.909650924024641	1.11	612.62	0.89	0	0.2039607805437114	0.8350000000000001	14.248999999999999	6.79e-4	0.3235	0.0166915	0.050292	0.0138026	0.118638	0	0.0601442	9.1428845438592e-4	0.0268521	0.0183269	0.0207146	0.0232858	0	0.0509482	0.00101428	0.0192037	0.607688	0.0215211	0.0107884	0.225755	0	0	0.0160757	0.003	0.400059	0.916421	1.30266	EGAZ00001253055	EGAS00001001159	EGAD00001002992	EGAZ00001253003
POG315	Medullary Thyroid Cancer (THME)	MSS	LOF	F	1	NA	3.7	337.86	0.42	0	0.2672077843177478	1.537	12.121	5.31e-4	-0.2773	0.0238891	0.0547392	0.0066259	0.100187	0	0.13661	0	0.0367262	0.0259498	0	0.00884264	0.0431358	0.0573666	0.0278207	0.0569395	0.585631	0.0492868	0	0.173189	0	0.0203502	0.0208761	0.006	0.313624	0.953492	1.42817	EGAZ00001253079	EGAS00001001159	EGAD00001002989	EGAZ00001253106
POG317	Intrahepatic Cholangiocarcinoma (IHCH)	MSS	WT	F	2	11.46611909650924	2.08	510.42	0.81	0.61	2.357498674442893	7.255	102.86	0.0564185	0.3791	0.0454134	0.0279451	0.0179526	0.306641	0	0.239169	0	0.0602495	0.182424	0	0	0.188796	0.0812637	0.312213	0.159871	0.584829	0.0697624	0	0.118352	0	0.00506779	0.079131	0.002	0.419728	0.906798	2.47908	EGAZ00001253123	EGAS00001001159	EGAD00001002991	EGAZ00001253195
POG318	Lung Adenocarcinoma (LUAD)	MSS	WT	F	2	16.13141683778234	3.57	760.58	25.74	3.48	6.696461752298747	12.963	191.757	0.0169857	0.9148	0.0071017	0.0613124	0.0315144	0.417776	0	0.653101	0	0.160114	0.26476	0	0	0.126284	0.16615	0.258556	0.0790325	0.928099	0.0986015	0.205142	0.417719	0	0	0.0316109	0	0.708102	0.770056	3.90688	EGAZ00001253154	EGAS00001001159	EGAD00001003005	EGAZ00001253117
POG319	Breast Invasive Ductal Carcinoma (IDC)	MSS	WT	F	2	35.449691991786445	NA	251.71	0.41	0.04	0.14866068747318506	1.2510000000000001	16.324	0.0792215	0.1945	0	0.0761492	0.0844576	0.0668593	0.0171264	0.086197	0.00935291	0.0167376	0.0410242	0	0.0326061	0	0.0384022	0.270844	0.0243645	0.752389	0.0058384	0.0181091	0.0940337	0	0.0280957	0.0295006	0	0.475502	0.879608	1.69209	EGAZ00001780366	EGAS00001001159	EGAD00001005823	EGAZ00001780367
POG323	Stomach Adenocarcinoma (STAD)	MSS	WT	F	2	26.02053388090349	4.52	598.37	1.56	0.04	1.121873433146538	3.323	73.15599999999999	0.0396806	0.1704	0.0199522	0.0934693	0	0.0734461	0	0.161835	0	0.0122315	0.0590923	0	0	0.0736112	0.134909	0.293519	0.0128219	0.854952	0.00999362	0.0289504	0.147237	0	0	0	0	0.69849	0.755041	1.97602	EGAZ00001253068	EGAS00001001159	EGAD00001003013	EGAZ00001253187
POG324	Medullary Thyroid Cancer (THME)	MSS	WT	F	2	26.64476386036961	1.2	347.6	0.59	0.15	1.3389548162652838	3.281	61.428	2.61e-4	-0.0886	0.0311706	0.0558893	0	0.0903367	0	0.141485	0	0	0.0603009	0.0193509	0	0.059444	0.185775	0.0871034	0.059752944083533203	1.04172	0.0155203	0	0.0960685	0	0	0.0287782	0	0.484208	0.874685	1.97269	EGAZ00001253163	EGAS00001001159	EGAD00001003006	EGAZ00001253205
POG326	Lung Squamous Cell Carcinoma (LUSC)	MSS	LOF	M	2	11.46611909650924	19.06	899.61	3.98	0.03	0.18384776310850237	2.473	5.414	0.196268	-0.7139	0.0825297	0	0.013755	0.0571668	0.0132937	0.0600853	0	0	0.0272222	0	0.0651118	0	0	0.745893	0.0140472	0.268412	0.0164724	0.0253404	0.0023757	0.0637055	7.1515396237879e-4	2.2092322232736e-4	0	0.684624	0.735673	1.45635	EGAZ00001253042	EGAS00001001159	EGAD00001003011	EGAZ00001253056
POG328	Glioblastoma Multiforme (GBM)	MSS	LOF	F	2	10.217659137577002	3.08	983.25	0.97	0.2	2.3202370568543205	1.442	132.787	0.00107108	-0.9893	0.0595159	0.0253093	0.071299	0.274351	0	0.137026	0	0.0347629	0.102457	0.012849	0	0.152672	0.261453	0	0.0385275	1.19361	0	0	0	0.364652	0.0410943	0.0468432	0.001	0.446588	0.893979	2.81642	EGAZ00001253145	EGAS00001001159	EGAD00001003004	EGAZ00001253174
POG329	Breast Invasive Mixed Mucinous Carcinoma (IMMC)	MSS	WT	F	2	9.19918	2.9	636.84	0.73	0.19	0.2884441020371192	2.574	24.196	2.86e-4	-0.0022	0.2348	0	0.0133173	0.100901	0	0.189929	0	0.0327769	0.128608	0	0.0353344	0	0.0196939	0.244595	0.0793982	0.588597	0.00853451	0	0.0657618	0.0439689	0	0.0182825	0.005	0.34119	0.942838	1.8045	EGAZ00001253130	EGAS00001001159	EGAD00001003015	EGAZ00001253034
POG332	Colorectal Adenocarcinoma (COADREAD)	MSS	WT	M	2	22.537987679671456	5.04	930.16	1.02	0.14	1.2741663941573722	1.9309999999999998	19.087	0.00292146	0.5035	0.120721	0	0.0188482	0.150328	0	0.228288	0.0481475	0.0225571	0.0133667	0	0.00397192	0.0389572	0.162179	0.0381131	0.0380649	0.51055	0.0233085	0.00903946	0	0.137237	0	0.0512243	0	0.48478	0.877436	1.6149	EGAZ00001253181	EGAS00001001159	EGAD00001003012	EGAZ00001253182
POG336	Breast Invasive Ductal Carcinoma (IDC)	MSS	WT	F	2	13.043121149897331	3.48	555.37	2.83	0.48	2.7903225619988814	19.895	78.05199999999999	4.41e-4	1.2543	0.24801	0	0.102769	0.215614	0	0.461091	0.0141972	0.0488771	0.104384	0	0	0.0239265	0.11856	0.0890148	0.18626	0.728214	0.0136512	0	0.114887	0	0	0.00801013	0	0.549387	0.846983	2.47747	EGAZ00001253002	EGAS00001001159	EGAD00001003016	EGAZ00001253086
POG338	Clear Cell Sarcoma (CCS)	MSS	WT	M	2	0.5585215605749486	1.26	1006.73	0.26	1.11	0.7356629663099808	4.782	13.387	0.0059659	-0.5334	0.089545	0.0311058	0.255122	0.0811668	0.067648	0.129953	0.0472348	0.010749	0.00318386	0	0.106889	0	0.0291145	0.144671	0.0534049	0.582025	0.0124422	0.00768617	0.0620652	0	0.00240935	0.0281352	0	0.465894	0.885032	1.74455	EGAZ00001252993	EGAS00001001159	EGAD00001003018	EGAZ00001253143
POG341	Undifferentiated Pleomorphic Sarcoma/Malignant Fibrous Histiocytoma/High-Grade Spindle Cell Sarcoma (MFH)	MSS	WT	M	2	4.632443531827516	3.21	852.72	2.72	1.9	4.210665030609772	10.455	204.823	0.0123837	-0.7575	0	0.0227533	0.00108109	0.226077	0	0.487556	0.0614363	0.0319589	0.0915646	0.0617286	0	0	0.103879	0.102377	0.0901591	1.80711	0.00807517	0	0.0633244	0	3.8561489483142e-4	0.00978526	0	0.79071	0.686077	3.16925	EGAZ00001313638	EGAS00001001159	EGAD00001003644	EGAZ00001313700
POG342	Breast Invasive Ductal Carcinoma (IDC)	MSS	WT	F	2	74.2177	6.27	342.43	1.69	0.25	2.685442235461415	7.401	67.928	0.998784	0.1893	0.111168	0	0.031571	0.121676	0	0.361792	0	0.0483172	0.0879473	0	0.0417018	0.0525317	0.0940666	0.120871	0.127336	0.780382	0.0108177	0	0.1405	0	0	0.00254802	0.001	0.444276	0.895829	2.13323	EGAZ00001253065	EGAS00001001159	EGAD00001003021	EGAZ00001253087
POG343	Uveal Melanoma (UM)	MSS	WT	M	2	10.08624229979466	0.65	448.27	1.54	0.25	2.957194616524249	4.797	78.171	2.96e-4	0.0358	0.0312549	0.0211551	0.0343802	0.304323	0	0.199959	0.00225497	0.0466469	0.120881	0	0.0240302	0.013682	0.0860761	0.0570483	0.0935551	0.681045	0.0140326	0	0.0757569	3.3621471604495e-4	0	0.0131332	0.003	0.391811	0.919822	1.81955	EGAZ00001253165	EGAS00001001159	EGAD00001003019	EGAZ00001253039
POG345	Colorectal Adenocarcinoma (COADREAD)	MSS	WT	F	2	13.568788501026694	3.94	519.71	0.69	0.21	1.1556816170554933	5.282	17.812	2.93e-4	-0.0431	0.0363433	0.0337518	0.0161236	0.0933402	0.00198473	0.220415	0.06989	0	0.0619927	0	0.13151	0	0.144461	0.0956397	0.0300089	0.46937	0.0211662	0.0110019	0.088181	0.0123429	0.00111581	0.0928721	0	0.555675	0.846346	1.63151	EGAZ00001253000	EGAS00001001159	EGAD00001003034	EGAZ00001253173
POG348	Low-Grade Serous Ovarian Cancer (LGSOC)	MSS	WT	F	2	42.31622176591376	0.45	549.18	2.16	2.58	5.72729	9.41	124.379	0.00228136	0.5447	0.075902	0.041139	0.0146646	0.250841	0	0.609065	0	0.0134669	0.281991	0	0.0600594	0.192873	5.1534653690373e-4	0.665679	0.0561698	1.39366	0.0467311	0.0536128	0.209959	0	0	0.0302652	0	0.458849	0.88815	3.99659	EGAZ00001253107	EGAS00001001159	EGAD00001003020	EGAZ00001253147
POG352	Uterine Endometrioid Carcinoma (UEC)	MSS	WT	F	2	19.515400410677618	2.62	947.08	3.71	1.15	8.399696423085778	41.077	178.465	8.56e-5	0.031	0.0199739	0.0896481	0.257759	0.117805	0.0796282	0.188423	0.0550776	0.105804	0.01916	0.0750602	0.119965	0.00720831	0.00896692	0	0.0878945	1.00628	0.0216811	0.173687	0	0.362131	0.0200512	0.588845	0.008	0.256653	0.980519	3.40505	EGAZ00001253148	EGAS00001001159	EGAD00001003025	EGAZ00001253202
POG353	Chordoma (CHDM)	MSS	WT	M	2	34.562628336755644	1.66	566.26	0.76	0.76	0.9534149149242422	1.394	14.588	0.00245769	-0.6525	0.00407818	0.0769805	0.00722558	0.0870668	0	0.125632	0.0155146	0.0248531	0.0702222	8.36597443882789e-5	0.0705692	0	0.0754842	0.130484	0.0334615	0.596731	0.027188	0	0.0145726	0.0375599	0.00169194	0.056068	0.002	0.41461	0.909623	1.45547	EGAZ00001253142	EGAS00001001159	EGAD00001003040	EGAZ00001253092
POG354	Adenocarcinoma of the Gastroesophageal Junction (GEJ)	MSS	LOF	M	2	3.909650924024641	7.83	1035.78	0.62	0.03	1.6043690348545125	1.134	31.392	0.0476107	0.5056	0.0583864	0.0978431	0	0.469051	0	0.188947	0	0.0905022	0.118302	0	0	0.136879	0.171885	0	0.0548498	1.65871	0.062619	0.0292911	0.217321	0	0	0.0161829	0.29	0.0593667	1.06681	3.37077	EGAZ00001253063	EGAS00001001159	EGAD00001003032	EGAZ00001253172
POG357	Pancreatic Adenocarcinoma (PAAD)	MSS	WT	M	2	44.97741273100616	NA	309.26	0.83	0.11	1.5526751108973182	4.252	28.832	0.143537	-0.1166	0.0832131	0.0534394	0.0110857	0.087056	0	0.251455	0	0.0294013	0.0745209	0	0.0475875	0.0444789	0.142469	0.27175	0.103393	1.02918	0.00937047	0	0.0339417	0.00898052	0	0.0191286	0	0.452351	0.891335	2.30045	EGAZ00001253111	EGAS00001001159	EGAD00001003029	EGAZ00001253011
POG358	Myxopapillary Ependymoma (MPE)	MSS	LOF	M	1	NA	0.97	435.81	0.64	0.24	0.2144761058952722	1.0030000000000001	25.329	2.41e-4	-1.2512	0.0390051	0.0571334	0	0.0492521	0	0.131026	0	0.02966	0.0216979	0.00687978	0	0.0611175	0.0548519	0	0.0467745	0.760774	0	0	0.275801	0.154551	0	0	0	0.581831	0.822642	1.68852	EGAZ00001253190	EGAS00001001159	EGAD00001003027	EGAZ00001253031
POG359	Breast Invasive Ductal Carcinoma (IDC)	MSS	LOF	F	2	11.006160164271048	3.56	794.8	0.85	0.22	0.9491575211733825	4.656	29.443	0.999182	-0.1797	0.0198346	0.0523542	0.00576454	0.101424	0	0.253449	0	0.0725438	0.0852797	0	0	0.0280457	0.00599739	0.475195	0.124967	0.582834	0.00897641	0	0.0425086	0.00648836	0	0.00453092	0	0.770112	0.703503	1.87019	EGAZ00001253030	EGAS00001001159	EGAD00001003028	EGAZ00001253133
POG365	Breast Invasive Ductal Carcinoma (IDC)	MSS	WT	F	2	38.997946611909654	4.03	550.92	3.59	0.9	10.449258346887593	16.97	403.886	0.996647	0.9539	0.0257661	0.0158304	0	0.564643	0	0.119499	0.057891	0.0956139	0.164707	0.0598236	0	0.100023	0.326694	0.467707	0.169705	2.9502	0.0196309	0	0.0509033	0	0	0.0372486	0	0.665573	0.763732	5.22589	EGAZ00001253098	EGAS00001001159	EGAD00001003030	EGAZ00001253069
POG367	Breast Invasive Ductal Carcinoma (IDC)	MSS	WT	F	2	40.47638603696099	1.6	600.44	0.93	0	0.1933907960581372	0.317	8.857	0.0149032	0.2487	0.00834616	0.0169588	0.0196104	0	0	0.28698938733206403	0	0.0176193	0.0345309	0.0577445	0.0196596	0.00224357	0.0436618	0.152917	0.0302713	0.444122	0	0	0.0263085	0.0192329	0	0.0151856	0.003	0.375966	0.928334	1.1954	EGAZ00001253210	EGAS00001001159	EGAD00001003033	EGAZ00001253045
POG369	Breast Invasive Ductal Carcinoma (IDC)	MSS	WT	F	2	13.437371663244353	3.2	1058.61	0.6	0.5	5.043689126026702	2.1029999999999998	64.044	0.125517	0.4444	0.0198035	0.0302868	0.0112659	0.0906736	0	0.16234	0.00606047	0.0621309	0.0437031	0	0.0490484	0.0510131	0.0687394	0.126969	0.0714415	0.589177	0.00884063	0	0	0.0509207	0.0139233	0.0330718	0	0.696466	0.762611	1.48941	EGAZ00001253080	EGAS00001001159	EGAD00001003042	EGAZ00001253178
POG370	Small Cell Carcinoma of the Ovary (SCCO)	MSS	WT	F	2	9.00205	4.71	1991.06	0.71	0.6	0.9086253353280438	5.047	36.047	0.0317791	0.3756	0.097941	0.0339239	0.163173	0.278418	0	0.359578	0.0113651	0.118747	0.0722488	0	0.02381	0.0554222	0.0195399	0.817463	0.128201	1.21064	0.024953	0	0	0.151612	0	0.0258318	0.142	0.0924227	1.06189	3.59286	EGAZ00001253008	EGAS00001001159	EGAD00001003036	EGAZ00001252995
POG371	Breast Invasive Lobular Carcinoma (ILC)	MSS	WT	F	2	3.482546201232033	2.3	584.04	2.15	1.5	9.745665703275483	54.653	117.169	5.95e-4	1.0963	0.768163	0.107193	0.669184	0.795242	0	0.505001	7.9290346565618e-4	0.370691	0.320633	0	0	0.181657	0.45502	2.6828255167539e-4	0.295428	0.854343	0.0370524	0	0.308678	0	0	0.0714441	0	0.462427	0.88609	5.74079	EGAZ00001253047	EGAS00001001159	EGAD00001003035	EGAZ00001253162
POG373	Malignant Peripheral Nerve Sheath Tumor (MPNST)	MSS	WT	M	2	10.217659137577002	4.88	1156.33	1.8	0.43	3.566468841865859	22.553	63.465	0.00124335	0.1225	0.0237463	0.00984353	0.0195538	0.327794	0	0	0.0563543	0.10758	0.0343401	0	0.00344292	0.156534	0.0834634	0.153406	0.25542	0.8119	0.018826	0	0	0.0532858	0.0119617	0.009833	0.004	0.359409	0.937755	2.13728	EGAZ00001252909	EGAS00001001159	EGAD00001003052	EGAZ00001252966
POG374	Breast Invasive Ductal Carcinoma (IDC)	MSS	WT	F	2	51.186858316221766	1.2	856.27	0.57	0.17	0.8802272433866155	5.567	41.11	0.00732269	-0.8297	0.0299642	0	0.0279514	0.0599014	0	0.1009	0	0.049025	0.0415993	0	0.0157144	0.0214804	0.00170399	0.434281	0.107253	0.641632	0.020779	0	0.171377	0	0	0.00832225	0	0.75986	0.706515	1.73188	EGAZ00001253102	EGAS00001001159	EGAD00001003037	EGAZ00001253216
POG375	Breast Invasive Ductal Carcinoma (IDC)	MSS	WT	F	2	21.71663244353183	1.05	315.71	7.46	1.3	5.037320716412646	23.107	276.842	0.00176985	0.6704	0.101004	0	0.0740692	0.420644	0	0.929473	0.0415403	0.168117	0.0672452	0	0.0311976	0.0907214	0.32627040327650503	1.00218	0.387272	1.14996	0.0166917	0	0.390322	0.0986587	0	0	0.008	0.257117	0.979379	5.29537	EGAZ00001253140	EGAS00001001159	EGAD00001003038	EGAZ00001253169
POG379	Solitary Fibrous Tumor of the Central Nervous System (SFTCNS)	MSS	WT	M	2	31.44147843942505	0.88	526.63	1.93	0.07	5.229225564077343	3.213	32.615	1.38e-4	9e-4	0.0458019	0.0132808	0.0120577	0.424141	0	0.227995	0	0.179941	0.184778	0.153594	0	0.207544	0	0.0667756	0.0556051	0.723504	0.00885439	0.00420567	0.178389	0.00522644	0	0.00528065	0.002	0.43076	0.902053	2.49698	EGAZ00001252898	EGAS00001001159	EGAD00001003056	EGAZ00001252962
POG381	Lung Adenocarcinoma (LUAD)	MSS	LOF	F	1	NA	3.16	280.59	0.98	0.95	2.5180150912971113	9.027	382.654	0.00129147	0.138	0.217303	0	0.59779	0.168692	0	0.268446	0.0219875	0.0115007	0.103278	0	0.0431173	0.0171346	0.114682	0.0375494	0.061860931133943003	1.17241	0.128915	0.186581	0.570167	0	0	0.0325571	0.002	0.422282	0.90595	3.75397	EGAZ00001313716	EGAS00001001159	EGAD00001003616	EGAZ00001313637
POG382	Pancreatic Adenocarcinoma (PAAD)	MSS	WT	M	2	13.043121149897331	2.56	796.48	1.72	0.45	0.823408	3.683	44.417	6.32e-5	0.1584	0.108651	0.00335327	0.015643	0.0961419	0	0.385644	0	0.0203243	0.106562	0	0	0.0767386	0.16235	0.615148	0.0736993	1.07626	0.0278203	0	0	0.0402506	0.0140659	0.128953	0	0.537287	0.845259	2.95161	EGAZ00001233272	EGAS00001001159	EGAD00001002648	EGAZ00001233301
POG383	Adenoid Cystic Carcinoma (ACYC)	MSS	WT	M	2	52.40246406570842	0.47	481.63	0.86	0.47	1.9474598840540978	8.111	53.741	1.08e-4	-0.7577	0.0129084	0.0503322	0.0401077	0.0852876	0	0.338988	0	0.00108121	0.00466113	0	0.0587129	0.0154559	0.0908965	0.0389358	0.0532513	0.567312	0.0145788	0.036575	0.390336	0	0	0.0269091	0	0.51437	0.865898	1.82633	EGAZ00001252894	EGAS00001001159	EGAD00001003065	EGAZ00001252936
POG384	Breast Invasive Ductal Carcinoma (IDC)	MSS	WT	F	1	NA	3.28	550.18	5.38	1.6	7.117464436159831	21.041999999999998	89.984	0.505035	1.1452	0.0553686	0	0.0109115	0.248901	0	0.383061	0.098606	0.111078	0.0792296	0	0.0835869	0.0853396	0.077964	0.294822	0.176214	0.797452	0	0.104063	9.7307706562608e-4	0.0327727	0	0.0212519	0	0.483242	0.876255	2.66159	EGAZ00001253158	EGAS00001001159	EGAD00001003043	EGAZ00001253050
POG387	Breast Invasive Ductal Carcinoma (IDC)	MSS	WT	F	1	NA	1.29	797.75	2.84	0.3	0.7993747556684536	4.266	44.277	0.00604218	-0.3919	0.0111319	0.0520906	0.0054922	0.0869144	0	0.176257	0	0.0482222	0.0737282	0	0.0160424	0.0295632	0.056673	0.0390668	0.0442683	0.634626	0.0327335	0.0109294	0.491253	0	0	0.0126685	0	0.684268	0.776192	1.82166	EGAZ00001253125	EGAS00001001159	EGAD00001003044	EGAZ00001253141
POG395	Esophageal Adenocarcinoma (ESCA)	MSS	WT	M	2	16.788501026694046	8.68	661.64	0.73	0.56	2.649716966017314	2.336	23.613999999999997	0.0094444	0.4395	0.0754034	0.0632714	0.0974461	0.390521	0	0.379097	0	0.0595858	0.207962	0	0	0.122268	0	0.163489	0.00671798	0.505377	0.0254491	0.0889096	0.199773	0.130307	0	0.0247757	0.01	0.238975	0.986486	2.54035	EGAZ00001252928	EGAS00001001159	EGAD00001003061	EGAZ00001252974
POG397	Solitary Fibrous Tumor of the Central Nervous System (SFTCNS)	MSS	WT	M	2	57.06776180698152	0.81	133.56	3.58	0.63	3.9139749615959474	11.378	63.587	0.0120879	0.0344	0.0916433	0	0.00938031	0.172659	0	0.333072	0	0.0728879	0.0496733	0	0.00189855	0.0966858	0.0909574	0	0.231428	1.47926	0	0	0.378537	0.00534783	7.5864294069602e-4	0.0164953	0.003	0.391839	0.920494	3.03068	EGAZ00001313754	EGAS00001001159	EGAD00001003634	EGAZ00001313703
POG399	Pancreatic Adenocarcinoma (PAAD)	MSS	WT	M	2	23.326488706365502	3.4	356.12	1.22	0.22	1.84922	1.964	36.682	0.00157127	-0.9645	0.217066	0	0.0524959	0.142681	0	0.296909	0	0.165386	0.0822685	0	0.0657391	0	0.0309825	0.00778317	0.05533	1.07174	0	0	0.0657458	0	0	0.00401278	0	0.625031	0.802848	2.25814	EGAZ00001390366	EGAS00001001159	EGAD00001004598	EGAZ00001390575
POG400	Appendiceal Adenocarcinoma (APAD)	MSS	WT	M	2	12.91170431211499	12.2	418.38	0.74	1.31	4.532571014336123	8.3	93.602	0.00474926	0.2901	0.210384	0.205181	0	0.330157	0	0.0934896	0	0.134414	0.167899	0.0812396	0	0.0357391	0.0294034	0.0759419	0.105419	0.565731	0.0633034	0	0.0228315	0.0473438	0	0.035777	0	0.791969	0.713759	2.20425	EGAZ00001252938	EGAS00001001159	EGAD00001003066	EGAZ00001252944
POG403	Duodenal Adenocarcinoma (DA)	MSS	WT	M	2	7.392197125256674	7.05	654.42	3.25	1.42	3.9046126568457464	7.804	53.945	0.0128206	0.7489	0.0403539	0	0.0246065	0.403356	0	0.254458	0.0708658	0.164554	0.0941254	0	0	0.05294	0.0801938	0.0673295	0.148595	0.568448	0.0468697	0	0	0.216368	0.00511234	0.0368786	0.002	0.433649	0.900247	2.27505	EGAZ00001252935	EGAS00001001159	EGAD00001003055	EGAZ00001252930
POG404	Low-Grade Serous Ovarian Cancer (LGSOC)	MSS	WT	F	2	14.42299794661191	0.82	803.68	2.79	2.85	6.164973641468389	35.755	163.09300000000002	0.00458345	0.6796	0.33396	0	0.024278	0.382216	0	0.66913	0.0730551	0.171141	0.135786	0.00698527	0	0.262162	0.701743	0	0.27271	1.14654	0.180298	0.0192769	0	0.0606368	0	0	0	0.493455	0.873082	4.43992	EGAZ00001252932	EGAS00001001159	EGAD00001003054	EGAZ00001252957
POG405	Uterine Carcinosarcoma/Uterine Malignant Mixed Mullerian Tumor (UCS)	MSS	WT	F	2	19.351129363449694	2.6	629.89	2.53	0.52	1.159310139695155	20.232	50.437999999999995	0.00941004	-0.4396	0.0499766	0.055665	0.00504936	0.0875435	0	0.243789	0.0372739	0.105721	0.0272007	0	0.0301032	0.0345337	0.0481989	0.253849	0.166837	0.85633	0	0.0407128	0.129338	0	0	0.00736134	0.002	0.43782	0.898452	2.17948	EGAZ00001252925	EGAS00001001159	EGAD00001003059	EGAZ00001252864
POG408	Glioblastoma Multiforme (GBM)	MSS	WT	M	2	7.227926078028747	4.73	914.31	0.59	0.13	0.5207686626516614	1.107	26.762	0.0320032	-0.8242	0.0504667	0.00519293	0	0.126663	0.0917586	0.179503	0.0165987	0.0341419	0	0	0	0.08825	0.193163	0	0.0289321	0.585146	0.0211649	0.0245517	0.0370591	0	0.0317611	0.0372639	0.008	0.26474316461374803	0.976003	1.55162	EGAZ00001313653	EGAS00001001159	EGAD00001003648	EGAZ00001313765
POG409	Breast Invasive Ductal Carcinoma (IDC)	MSS	LOF	F	2	38.275154004106774	1.1	368.01	0.9	0.35	0.9754486147409304	1.931	44.826	0.00401486	0.5575	0.281619	0.106198	0.442103	1.31945	0	0.642731	0	0.575805	0.564694	0.0583786	0.167484	0	0.317547	0	0.411533	4.58374	0.185088	0	2.41487	0	0	0.154238	0.233	0.0708099	1.04982	12.2255	EGAZ00001252884	EGAS00001001159	EGAD00001003074	EGAZ00001252891
POG410	Breast Mixed Ductal and Lobular Carcinoma (MDLC)	MSS	WT	F	2	3.811088295687885	11.08	2546.03	0.53	0.1	0.5398147830506311	1.009	12.911999999999999	0.189353	-0.1511	0.0867104	0	0.0614211	0.0827276	0	0.137762	0.0156698	0.00952903	0.0471088	0.013916	0.0585066	0	0.0739063	0.0718447	0.056066	0.463116	0.0185841	0	0.0969656	0	0.01091	0.00865265	0.006	0.307817	0.954707	1.3134	EGAZ00001252943	EGAS00001001159	EGAD00001003068	EGAZ00001252945
POG411	Salivary Duct Carcinoma (SDCA)	MSS	WT	M	2	6.308008213552362	4.93	546.48	0.37	0.26	0.7177046746399246	2.189	25.950999999999997	0.210603	-0.5795	0.0248108	0.0127885	0.0311369	0.0929639	0	0.107938	0.00198382	0.067226	0.0368851	0	0.0319966	0.00448643	0.0515193	0.0828343	0.0650237	0.675868	0.00374607	0.0202672	0.0755325	0	0	0.0382474	0	0.638197	0.794401	1.42525	EGAZ00001313629	EGAS00001001159	EGAD00001003627	EGAZ00001313717
POG414	Dedifferentiated Liposarcoma (DDLS)	MSS	WT	M	2	7.392197125256674	1.21	1957.98	0.36	0.03	0.9524704719832526	1.9729999999999999	11.645	0.00587866	-1.0298	0.0177117	0.0117154	0.0114491	0.0507247	0.0137808	0.0800161	0	0.00164905	0.0300882	0.00624243	0	0.0539982	0.331768	0	0.0771896	1.071	1.9218405935609e-4	0	0.0316011	0	0.00510611	0.00812115	0	0.607378	0.799695	1.80236	EGAZ00001252865	EGAS00001001159	EGAD00001003060	EGAZ00001252893
POG415	Osteosarcoma (OS)	MSS	WT	F	2	34.299794661190965	NA	934.28	0.12	0.07	1.0967223896684155	0.8059999999999999	21.628	0.0349367	-1.0925	0.0161857	0.0388594	0	0.100386	0	0.289633	0	0.0177404	0	0	0	0.0820753	0.163252	0	0.0382638	0.925023	0.00821832	0	0	0.0849337	0	0	0.002	0.428145	0.90393	1.76457	EGAZ00001252918	EGAS00001001159	EGAD00001003062	EGAZ00001252953
POG416	High-Grade Serous Ovarian Cancer (HGSOC)	MSS	LOF	F	1	NA	3.77	609.88	5.27	4.56	24.31807558175606	171.718	346.613	0.999906	1.3106	0.323775	0.31355	0.0454878	0.920002	0	0.559476	0.11523	0.378982	0.397225	0	0	0.309736	0.13264	0.108279	1.07066	1.66109	0.0116949	0	0.0814141	0	0	0.0415814	0.004	0.347901	0.943362	6.47082	EGAZ00001252913	EGAS00001001159	EGAD00001003064	EGAZ00001252880
POG418	Uterine Leiomyosarcoma (ULMS)	MSS	WT	F	2	66.39835728952772	1.18	513.33	1.15	0.49	5.89911	6.264	91.479	1.42e-4	-0.5436	0.0251807	0.00984069	0.00216205	0.116488	0	0.370736	0	0.0656616	0.049636	0.00138198	0	0.119164	0.193234	0.00934313	0.118706	1.44516	0	0	0.74331	0	0	0.0172957	0	0.620693	0.805739	3.2873	EGAZ00001252857	EGAS00001001159	EGAD00001002891	EGAZ00001252856
POG419	Breast Invasive Ductal Carcinoma (IDC)	MSS	WT	F	2	16.75564681724846	2.59	707.96	1.45	0.49	2.851771379336008	20.562	89.653	0.341494	1.0911	0.109318	0	0.103843	0.23214	0	0.456911	0.0269162	0.168989	0.0307616	0	0.0391935	0.0480199	0.116631	0.15719	0.322548	1.27345	0	0	0	0.107712	0	0.0175253	0.005	0.333099	0.947575	3.21114	EGAZ00001252965	EGAS00001001159	EGAD00001003072	EGAZ00001252961
POG420	Pleural Mesothelioma (PLMESO)	MSS	WT	M	2	20.960985626283367	1.33	758.04	0.32	0.05	1.2527968710050326	1.689	27.461000000000002	6.35e-4	-0.408	0.0780914	0.00295667	0.00853477	0.36976	0	0.0561219	0.0147444	0.0211622	0.0556574	0	0.0839346	0	0.108535	0	0.0433063	0.742771	0.0187162	0.0142247	0.0630306	0	0.0112568	0.0188492	0.003	0.388987	0.921335	1.71165	EGAZ00001252917	EGAS00001001159	EGAD00001003071	EGAZ00001252911
POG421	Pancreatic Neuroendocrine Tumor (PANET)	MSS	WT	M	2	0.5913757700205339	2.01	538.95	0.91	0.95	0.6586349520030045	3.172	29.346	9.37e-5	0.2253	0.046827	0.0183561	0.00596185	0.251922	0	0	0.0967567	0.0377733	0.0461764	0	0.0264552	0	0.0714169	0.0469593	0.0443376	0.606017	0.0344789	0	0.0367146	0	0	0.0362824	0	0.46962	0.883508	1.40644	EGAZ00001252942	EGAS00001001159	EGAD00001003069	EGAZ00001252948
POG425	Breast Invasive Ductal Carcinoma (IDC)	MSS	LOF	F	2	7.293634496919918	2.98	871.53	1.55	0.88	1.953714411064217	24.117	78.367	0.997733	0.7206	0.0969035	0	0.00205487	0.166109	0	0.143117	0.0245732	0.158905	0.0365681	0.0298142	0.0112758	0.0407468	0.146705	0.0302195	0.202991	0.911736	0	0.065135	0.00804117	0.00856421	0	0.0110298	0	0.455472	0.889488	2.09449	EGAZ00001252933	EGAS00001001159	EGAD00001003070	EGAZ00001252897
POG426	Pancreatic Adenocarcinoma (PAAD)	MSS	WT	F	2	6.209445585215605	2.38	584.28	1.69	0.28	1.5422386326376343	2.909	26.392	9.51e-4	-0.7944	0.0475823	0.0938627	0.00549638	0.0663928	0	0.144361	0	0.0260715	0.143496	0	0.021463	0.0488894	0.0398571	0.268725	0.0549217	0.9663	0.0136643	0	0.0388118	0.023547	0.0184658	0.089973	0	0.476812	0.878529	2.11188	EGAZ00001252920	EGAS00001001159	EGAD00001003073	EGAZ00001252927
POG439	Colorectal Adenocarcinoma (COADREAD)	MSS	WT	F	2	7.7207392197125255	7.92	1180.63	1.13	0.1	0.6502307282803543	2.409	26.236	0.00921934	0.3384	0.0224651	0.0742742	0.00447032	0.0926337	0	0.107971	0.0272279	0.0354521	0.039487	0	0.0287761	0	0.0722434	0.350145	0.0358149	0.835639	0.0146294	0	0.0029757	0.0453547	0.0328132	0.0659855	0	0.665601	0.766841	1.88836	EGAZ00001313654	EGAS00001001159	EGAD00001003643	EGAZ00001313659
POG441	Melanoma (MEL)	MSS	WT	M	2	41.06776180698152	38.85	1850.17	0.78	0.53	0.6979971346646059	1.559	20.59	5.02e-4	-0.8992	0.0995596	0.0156803	0.0395185	0.0554032	0	0.221251	0.0109531	0.0185962	0.0106544	0	0.0532809	0.00216264	0.0900354	0.472841	0.0529303	0.904686	0.00227628	0	0.0413597	0.0180689	0	0.0148158	0	0.726973	0.726138	2.12407	EGAZ00001313692	EGAS00001001159	EGAD00001003603	EGAZ00001313678
POG443	Lung Adenocarcinoma (LUAD)	MSS	WT	F	2	35.383983572895275	35.87	236.47	5.27	1.14	3.5547151784636695	10.802999999999999	80.38199999999999	2.14e-4	0.257	0.0748564	0.0493723	0.137021	0.0724485	0	0.328969	0.0127039	0.0410844	0.0163185	0	0.0142231	0.0682114	0.00743442	0.542836	0.0829745	0.743034	0.239054	0.276759	0.301705	0	0	0.0548456	0.002	0.438172	0.898829	3.06385	EGAZ00001252972	EGAS00001001159	EGAD00001003076	EGAZ00001252947
POG450	Invasive Breast Carcinoma (BRCA)	MSS	WT	F	1	NA	1	470.01	0.17	0.09	1.4758048651498612	1.633	19.18	7.06e-4	-0.0066	0.0585423	0.0242445	0.00844305	0.166158	0	0.0506163	0	0.0357137	0.116552	0.00333858	0.0451446	0	0.154709	0.109995	0.0237222	0.423139	0.0186652	0	0.32002	0	0	0.0844272	0	0.496204	0.873545	1.64343	EGAZ00001252868	EGAS00001001159	EGAD00001003081	EGAZ00001252902
POG453	Colorectal Adenocarcinoma (COADREAD)	MSS	WT	M	2	13.437371663244353	10.45	422.64	1.27	0.08	0.811665	4.732	39.767	0.0246615	-0.0726	0.0248052	0.0608948	0.0032231	0.0884327	0	0.0529769	0	0.0506951	0.0568652	0	0.069304	0	0.0662504	0.215863	0.14459	0.658141	0.0224491	0	0	0.0848753	0.0140962	0.0144865	0	0.60691	0.807322	1.62795	EGAZ00001252959	EGAS00001001159	EGAD00001003077	EGAZ00001252872
POG455	Poorly Differentiated Non-Small Cell Lung Cancer (NSCLCPD)	MSS	WT	NA	NA	NA	9.76	360.41	1.24	0.19	3.7788887255382373	2.747	19.338	2.55e-4	0.3472	0.466619	0	0.49592	0.180906	0	0.268669	0.0290852	0.122179	0.0732925	0	0.174975	0	0.412666	0.27987	0.0199041	0.282644	0	0.0854911	0.0838455	0.00765291	0	0.332948	0.002	0.419653	0.907268	3.31667	EGAZ00001252939	EGAS00001001159	EGAD00001003079	EGAZ00001252859
POG456	Colorectal Adenocarcinoma (COADREAD)	MSS	WT	F	2	6.04517	NA	590.85	1.37	0.24	4.042202369995841	3.632	32.75	0.0685963	0.3521	0.162405	0	0.0681044	0.0941354	0	0.205992	0	0.0242035	0.107812	0	0.095375	0	0.115931	0.376658	0.0654119	0.816685	0.0101069	0	0	0.0806432	0	0.0512006	0	0.501246	0.866627	2.27466	EGAZ00001313759	EGAS00001001159	EGAD00001003606	EGAZ00001313761
POG459	High-Grade Serous Ovarian Cancer (HGSOC)	MSS	WT	F	2	66.29979466119096	2.93	616.43	0.97	0.49	3.994095642320049	12.669	70.053	0.0385636	0.5108	0.0950752	0	0.0280503	0.330331	0	0.401899	8.7804862906453e-4	0.143161	0.0458549	0	0.0573385	0.0756355	0.0523732	0.181351	0.221112	0.96328	0.00600579	0	0.0640889	0	0	0.011341	0.007	0.288725	0.967716	2.67778	EGAZ00001313718	EGAS00001001159	EGAD00001003609	EGAZ00001313646
POG460	Colorectal Adenocarcinoma (COADREAD)	MSS	WT	M	2	28.188911704312115	7.81	423.54	1.14	0.61	3.0274907101426423	6.073	86.676	0.050716	0.4954	0.0485359	0.0453712	1.3683223576513e-4	0.188291	0	0.27861	0.0679083	0	0.160698	0	0.0298703	0.0201472	0.119563	0.230259	0.123257	1.32275	0.0356084	0	0.0687541	0.00329269	0	0.0315136	0	0.686939	0.762414	2.77457	EGAZ00001313748	EGAS00001001159	EGAD00001003649	EGAZ00001313633
POG461	Ovarian Carcinosarcoma/Malignant Mixed Mesodermal Tumor (OCS)	MSS	WT	F	2	13.273100616016427	2.12	920.11	2.28	2.79	12.735462300207244	23.672	163.53	0.0194138	-0.051	0.276912	0	0.445052	1.15228	0	0.238144	0	0.463996	0.260912	0	0	0.133695	0.475567	0	0.445582	1.29581	0	0	0.0596561	0	0	0	0.005	0.323545	0.951498	5.24761	EGAZ00001313655	EGAS00001001159	EGAD00001003610	EGAZ00001313737
POG462	Anaplastic Ependymoma (APE)	MSS	WT	F	1	NA	1.52	437.58	1.82	0.2	33.63879159541853	1.323	70.112	4.54e-4	-0.4626	0.0417229	0.00110857	0.0135327	0.055415	0	0.221113	0.0270681	0.0467433	0.159877	0.00943823	0.395069	0.506921	0.143864	0.0203176	0.0469346	1.52128	0.00364614	0	0.233576	0	0	0.128143	0.003	0.397765	0.920883	3.57577	EGAZ00001313616	EGAS00001001159	EGAD00001003645	EGAZ00001313652
POG463	Breast Invasive Ductal Carcinoma (IDC)	MSS	WT	F	2	18.924024640657084	1.61	415.55	0.54	0.08	1.2847567863218314	4.402	65.68700000000001	0.0315327	-0.1	0.0514441	0.027354	0.0153593	0.247142	0	0.108187	0	0.146176	0.0551521	0.00288185	0	0.0359745	0.0399167	0.158328	0.126025	0.945804	0.0201396	0	0.393032	0	0	0.0239511	0	0.451772	0.89224	2.39687	EGAZ00001313684	EGAS00001001159	EGAD00001003631	EGAZ00001313696
POG465	Adenoid Cystic Carcinoma (ACYC)	MSS	WT	M	2	4.041067761806982	0.61	538.69	0.37	0.08	0.0424264	0.406	6.495	9.01e-4	-0.5092	0	0.140756	0.0181944	0.0960487	0	0.12666	0	0.0845048	0	0	0.0214037	0.0255913	0.0593339	0	0	0.345468	0.00907043	0.119721	0.086605677517993307	0	0.0248896	0.0231151	0.073	0.126656	1.02254	1.18136	EGAZ00001313648	EGAS00001001159	EGAD00001003640	EGAZ00001313666
POG469	Colorectal Adenocarcinoma (COADREAD)	MSS	WT	F	2	18.72689938398357	NA	264.45	0.44	0.08	0.5897457079114692	0.8240000000000001	10.399	0.00493823	-0.1439	0.0458832	0.0621417	0.0120991	0	0.0482362	0.251811	0.071252	0	0.0615543	0	0.0906036	0	0.19739	0.107793	0.0282407	0.475017	0.00235164	0.00750756	0.0386177	0.00274685	0	0.0252709	0.013	0.214187	0.993821	1.52852	EGAZ00001313645	EGAS00001001159	EGAD00001003651	EGAZ00001313749
POG470	Colorectal Adenocarcinoma (COADREAD)	MSS	WT	M	2	25.921971252566735	3.12	453.13	0	0	0	5.285	29.253	0.00255848	0.4783	0.0622642	0.131113	0	0	0.179083	0	0.110217	0.0493267	0.00499926	0.170227	0	0.0428769	0.0247194	0.264051	0.114923	1.05296	0	0	0.0827141	0	0	0.0204494	0	0.488416	0.873012	2.30993	EGAZ00001398499	EGAS00001001159	EGAD00001004898	EGAZ00001398504
POG472	Pancreatic Adenocarcinoma (PAAD)	MSS	WT	M	2	10.710472279260781	2.53	387.97	1.84	1.01	7.111089930524013	17.468	117.42999999999999	2.05e-4	0.9926	0.151891	0.0283484	0.113679	0.410544	0	0.502508	0.0429485	0.0589993	0.196302	0	0	0.171212	0.368858	0.127711	0.219026	0.918691	0.113877	0	0.108618	0	0	0.117272	0.005	0.324667	0.947913	3.65049	EGAZ00001252871	EGAS00001001159	EGAD00001003080	EGAZ00001252889
POG473	Undifferentiated Pleomorphic Sarcoma/Malignant Fibrous Histiocytoma/High-Grade Spindle Cell Sarcoma (MFH)	MSS	WT	F	2	27.071868583162217	1.45	525.26	1.17	1.22	24.07478764184639	6.944	314.452	2.74e-4	-0.0506	0.227903	0	0.145571	0.475749	0	0.504911	0.0798231	0	0.118111	0	0.0235393	0.0395539	0.0290456	0.324238	0.12703	2.43073	0.035306	0	0.366698	0	0	0.0794881	0	0.515428	0.859861	5.0077	EGAZ00001313664	EGAS00001001159	EGAD00001003630	EGAZ00001313677
POG474	Non-Small Cell Lung Cancer (NSCLC)	MSS	WT	F	2	24.082135523613964	3.48	617.5	43.56	4.73	30.391530070070502	50.458999999999996	396.64599999999996	1.48e-6	1.3376	0.157742	0	0.598526	1.15751	0	0.672892	0.504609	0.27978	0	0.18958	0.346826	0	1.02425	0.344604	0.329036	4.07963	0.226417	0.0733711	0	0.383581	0	3.77521	0	0.481546	0.875722	14.1436	EGAZ00001313695	EGAS00001001159	EGAD00001003639	EGAZ00001313767
POG477	Breast Invasive Ductal Carcinoma (IDC)	MSS	WT	F	2	5.683778234086242	3.95	457.45	1.15	0.18	5.226930265461745	6.474	53.546	0.0373857	0.7141	0.46346	0	0.00382642	0.132353	0	0.145913	0	0.0557374	0.0819677	0	0	0.112722	0.752955	0.140879	0.0341812	0.561911	0	0.0532908	0.109005	0	0	0.41132	0	0.72005	0.742203	3.05952	EGAZ00001313685	EGAS00001001159	EGAD00001003641	EGAZ00001313712
POG478	Pancreatic Adenocarcinoma (PAAD)	MSS	LOF	F	2	19.21971252566735	1.82	457.39	1.19	0.54	1.3484435472054437	4.002	67.146	0.00305365	-0.6491	0.0678448	0.0859468	0.0121784	0.102714	0	0.318204	0	0.0249274	0.0810274	0	0.00799997	0.0446041	0.0192599	0.922693	0.0313008	1.17202	0	0	0.147873	0	0	0.0782887	0.001	0.442379	0.899235	3.11688	EGAZ00001313670	EGAS00001001159	EGAD00001003637	EGAZ00001313722
POG479	Colorectal Adenocarcinoma (COADREAD)	MSS	WT	F	1	NA	4.22	555.59	0.66	0.04	1.9008945262691457	3.0060000000000002	59.644	0.0089754	-0.8888	0.0216147	0.064716	0	0.129596	0	0.271375	0	0.0025181	0.0841966	0	0	0.0831456	0.160854	0.20152	0.0591534	1.02516	0	0	0.0974865	0	0	0.0812069	0	0.77494	0.709738	2.28254	EGAZ00001252946	EGAS00001001159	EGAD00001003084	EGAZ00001252950
POG480	Pleural Mesothelioma (PLMESO)	MSS	WT	M	1	NA	1.28	849.42	0.98	1.51	11.07158525234756	34.214000000000006	423.77000000000004	0.00519347	0.5648	0.111728	0.166637	0.140724	0.558287	0	0.326625	0	0.195209	0.0564624	0.0908442	0	0.258116	0.37167	0	0.157847	0.882998	0.0378097	0.00524572	0	0.27291	0.00863266	0.104629	0.005	0.323632	0.949752	3.74638	EGAZ00001313668	EGAS00001001159	EGAD00001003618	EGAZ00001313658
POG486	Breast Invasive Ductal Carcinoma (IDC)	MSS	LOF	F	2	4.468172484599589	1.65	611.1	0.74	0.89	1.7434735443934901	9.391	58.183	0.10159	0.6621	0.185731	0	0.0824596	0.227003	0	0.407592	0.00890765	0.10198	0.133751	0	0.0527519	0.00695626	0.116283	0.209172	0.151379	1.36186	0.0113211	0	0.0330615	0	0	0.019014	0.004	0.358284	0.936323	3.10922	EGAZ00001313624	EGAS00001001159	EGAD00001003622	EGAZ00001313741
POG487	Colorectal Adenocarcinoma (COADREAD)	MSS	WT	M	2	5.618069815195072	NA	807.13	0.45	0.03	0.8332466621595312	2.188	17.654	0.057020299000000003	0.0633	0.0204309	0.0684798	0.0313934	0.116722	0	0.149462	0.0121182	0.0079488	0.0445916	0	0.0218465	0.0259702	0.119111	0.152737	0.0705494	0.775124	0.014751	0	0.0302537	0.0253363	0.0110054	0.0253569	0	0.506629	0.863703	1.72319	EGAZ00001313644	EGAS00001001159	EGAD00001003624	EGAZ00001313701
POG488	Paraganglioma (PGNG)	MSS	WT	M	2	40.772073921971256	0.57	423.49	1.98	0.12	0.9916652661054536	2.199	30.495	0.00159851	-1.0717	0.0436977	0.0145187	0.0226899	0.116255	0	0.180955	0	0	0.126456	0	0	0.0570937	0.0591347	0.0732805	0.0451427	0.703703	0.020029	0	0.0852003	0	0	0.0172147	0	0.552298	0.841657	1.56537	EGAZ00001313688	EGAS00001001159	EGAD00001003636	EGAZ00001313756
POG489	Adenocarcinoma of the Gastroesophageal Junction (GEJ)	MSS	WT	M	2	5.256673511293634	5.4	299.17	1.04	0.18	0.8694826047713663	3.169	25.677	0.396465	0.2241	0.13855	0	7.72709175270173e-5	0.102416	0	0.29128	0	0	0.0416482	0	0.0593671	0.0179461	0.050749	0.34701	0.06478	1.01628	0	0	0.022286	0.0201398	0	0.0217065	0.001	0.440135	0.898257	2.19424	EGAZ00001313742	EGAS00001001159	EGAD00001003629	EGAZ00001313618
POG490	Colorectal Adenocarcinoma (COADREAD)	MSS	WT	M	2	11.794661190965092	4.45	312.35	0.91	0.29	3.098967570014246	9.943	53.534	0.0016868	-0.0052	0.165835	0	0.187096	0.286598	0	0.693264	0.0142499	0	0.0153991	0	0.0853243	0	0.257742	0.140958	0.0979216	1.08595	0.00504816	0	0.286118	0	0	0.0260381	0.01	0.23552	0.984233	3.34754	EGAZ00001313708	EGAS00001001159	EGAD00001003619	EGAZ00001313739
POG495	Colorectal Adenocarcinoma (COADREAD)	MSS	WT	F	2	1.9383983572895278	NA	561.46	0.55	0.08	2.403122968139583	2.165	13.084000000000001	0.0145345	-0.2098	0.0389583	0.0572677	0.00893732	0.115935	0	0.128829	0.0463009	0.0160088	0.0434702	0	0.0525926	0.032903514081888303	0.115558	0.106031	0.0205339	0.450238	0.0251309	0.00607384	0.114155	0	0.0333335	0.0285107	0	0.499104	0.872811	1.44077	EGAZ00001252877	EGAS00001001159	EGAD00001003086	EGAZ00001252955
POG498	Colorectal Adenocarcinoma (COADREAD)	MSS	LOF	M	2	5.388090349075975	45.2	944.68	1.09	0.4	1.772455923288362	5.99	17.273	2.69e-4	-0.2786	0.08366	0	0.0538133	0.11959	0	0.314283	0	0.0748956	0.0650401	0	0	0.090469	0.0663635	0.175239	0.0925381	0.46433	0	0.0547306	0.108263	0.0149073	0	0	0.003	0.38442	0.922581	1.77812	EGAZ00001313763	EGAS00001001159	EGAD00001003647	EGAZ00001313747
POG502	Breast Invasive Ductal Carcinoma (IDC)	MSS	WT	F	2	8.640657084188911	NA	799.76	0.31	0.11	0.8389278872465737	1.674	29.255	0.0426095	0.2234	0.028909	0.00194535	0.062087	0.141766	0	0.195901	0	0.0612213	0.0731372	0	0.0480736	0	0.0565884	0.0420741	0.0848978	0.860038	0.0158047	0	0.0585191	0	0	0.00464786	0	0.514457	0.85999	1.73561	EGAZ00001390603	EGAS00001001159	EGAD00001004597	EGAZ00001390275
POG505	Pancreatic Neuroendocrine Tumor (PANET)	MSS	WT	M	2	26.2177	2.67	145.88	0.84	0.01	1.290426286155083	2.101	16.439	3.85e-4	0.0181	0.0560671	0.0286085	0.0208485	0.133245	0	0.156798	0.0145097	0.0723292	0.0784587	0	0.100608	0.00535273	0.247534	0	0.047055	0.564679	0.0364476	0.00721311	0.154108	0	0	0	0.008	0.27001	0.96973	1.72386	EGAZ00001313711	EGAS00001001159	EGAD00001003642	EGAZ00001313691
POG507	Carcinoma with Chondroid Metaplasia (CCHM)	MSS	LOF	F	2	22.570841889117045	6.38	340.13	0.81	0.9	4.264152905325981	12.354000000000001	80.17699999999999	0.999904	0.9467	0.161089	0.0349092	0.0468627	0.326378	0	0.248581	0	0.226741	0.0862938	0.0161541	0.0560741	0.0111796	0.108179	0.0794473	0.140377	0.890753	0	0	0.0615207	0	0	0.00653415	0	0.517606	0.860361	2.50107	EGAZ00001313743	EGAS00001001159	EGAD00001003607	EGAZ00001313713
POG509	Prostate Adenocarcinoma (PRAD)	MSS	WT	M	1	NA	2.06	272.33	1.17	0.79	7.171778022220152	19.195	105.671	0.813222	0.9071	0.255711	0.122059	0.535805	0.581472	0	0.331416	0	0.234323	0.352803	0.0370552	0	0.202847	0.0558359	0.181985	0.22893	0.974341	0.00850764	0	0.219118	0	0	0	0.002	0.407222	0.912764	4.32221	EGAZ00001313623	EGAS00001001159	EGAD00001003638	EGAZ00001313744
POG511	Breast Invasive Ductal Carcinoma (IDC)	MSS	WT	F	2	75.66324435318275	0.9	226.04	1.48	0.18	1.9874606914351791	2.014	35.309	0.00190463	0.7029	0.177926	0	0.0564866	0.135766	0	0.0920231	0	0.10011	0.145714	0.0232103	0.0249941	0.0128793	0.253332	0.770778	0.0539753	0.662311	0	0	0.0727263	0	0	0	0.001	0.449136	0.893406	2.58223	EGAZ00001313650	EGAS00001001159	EGAD00001003613	EGAZ00001313641
POG512	Lung Squamous Cell Carcinoma (LUSC)	MSS	LOF	NA	NA	NA	10.22	535.09	10.21	2.8	12.07	36.241	111.747	0.00353777	0.7675	0.123833	0	0.178657	0.543298	0	0	0.085101739111202293	0.19151	0.265186	0	0.0779075	0.0689534	0.0315704	0.0484325	0.327042	0.649914	0.300159	0	0.00929674	0.0430234	0	0.0226103	0.002	0.411262	0.910665	2.96649	EGAZ00001313639	EGAS00001001159	EGAD00001003614	EGAZ00001313622
POG513	Appendiceal Adenocarcinoma (APAD)	MSS	WT	F	2	5.322381930184805	15.85	633.12	2.3	0.87	4.777467948610434	42.910000000000004	118.058	0.019386	0.7603	0.0540428	0.0432634	0.0202125	0.409119	0	0.20516	0.045311	0.278047	0.0547805	0	0.070115	0.0831813	0.0871818	0.0724933	0.292256	0.653526	0.0314471	0	0.0425029	0	0	0	0.003	0.385791	0.923471	2.44264	EGAZ00001313705	EGAS00001001159	EGAD00001003628	EGAZ00001313714
POG514	Colorectal Adenocarcinoma (COADREAD)	MSS	WT	M	2	38.40657084188912	9.92	701.03	1.12	0.54	2.330772404161333	6.5889999999999995	55.995000000000005	0.00433374	0.6144	0.0590889	0.00118087	0.0167222	0.205244	0	0.317767	0	0.0302047	0.165654	0	0.0359402	0.0351926	0.152493	0.409835	0.150859	0.98208	0.037907	0	0.0615588	0	0	0.0388628	0	0.64247	0.790449	2.70059	EGAZ00001313626	EGAS00001001159	EGAD00001003623	EGAZ00001313656
POG515	Small Cell Lung Cancer (SCLC)	MSS	LOF	F	1	NA	2.15	614.16	0.84	0.34	5.81139	1.493	13.859	0.0801409	0.8003	0.0804748	0.0677336	0	0.565716	0.170094	0	0	0	0.221009	0	0.0442496	0.0850777	0.586587	0.0645174	0	0.241777	0.00629944	0.0133775	0.015144	0	0	0.52102	0	0.711497	0.734951	2.68308	EGAZ00001313642	EGAS00001001159	EGAD00001003608	EGAZ00001313636
POG517	Gallbladder Cancer (GBC)	MSS	WT	M	2	9.82341	4.45	562.15	21.27	4.47	12.156405718796979	62.233999999999995	301.053	0.911229	1.1617	0.0303337	0.145284	0.0215248	0.837081	0	0.268653	0.0502581	0.505614	0.341726	0	0	0.292647	0.17663	0.106336	0.488136	1.40841	0	0.0321918	0.14207	0	0	0.0435807	0.016	0.204138	1.00645	4.89048	EGAZ00001313719	EGAS00001001159	EGAD00001003604	EGAZ00001313635
POG518	Colorectal Adenocarcinoma (COADREAD)	MSS	WT	F	2	6.439425051334703	11.39	798.72	2.51	1.24	12.813723112351074	19.083	65.537	0.192352	0.9568	0.198846	0.319509	0.163498	0.577298	0	0.47602	0.00147698	0.252734	0.280257	0	0	0.308707	0.0146451	0.55731	0.190608	0.964648	0.0091444	0	0.173436	0.0308734	0	0.0825652	0.01	0.231468	0.989974	4.60158	EGAZ00001313876	EGAS00001001159	EGAD00001003693	EGAZ00001313806
POG519	Thymic Carcinoma (THYC)	MSS	WT	F	1	NA	0.96	577.32	17.69	4.4	7.349578219190541	46.016999999999996	150.975	0.00628234	1.1643	0.548404	0	0.407141	0.581698	0	0.748288	0.107785	0.257135	0.50814	0	0.0110497	0.194839	0.370546	0.203918	0.482148	1.4481	0.119961	0.0875339	0.137746	0.0633847	0	0.0862133	0.007	0.296191	0.960132	6.36403	EGAZ00001313898	EGAS00001001159	EGAD00001003700	EGAZ00001313781
POG526	Renal Angiomyolipoma (RAML)	MSS	WT	M	2	43.006160164271044	NA	1010.52	1.48	0.79	6.866476534584532	10.247	72.99	0.0169056	0.2619	0.0524167	0.0367883	0.0112149	0.273384	0	0.380198	0	0.0526128	0.168421	0.0420037	0.0107353	0.0345876	0.154032	0.148513	0.286841	1.26459	0.0296298	0	0.146874	0	0	0	0	0.458793	0.888118	3.09284	EGAZ00001313796	EGAS00001001159	EGAD00001003689	EGAZ00001313798
POG532	Thymoma (THYM)	MSS	WT	F	1	NA	1.51	1300.24	73.42	0.72	7.9899937421752725	339.442	43.038000000000004	0.00253163	0.9373	0.0853063	0.181925	0.06276	1.69984	0	0	0.0335084	0.637861	0.571847	0	0	0.439713	0	0.523909	0.396681	0.253489	0.528415	0	0.523673	0	0	0	0.026	0.18399	1.02065	5.93893	EGAZ00001313882	EGAS00001001159	EGAD00001003678	EGAZ00001313779
POG534	Chondroblastic Osteosarcoma (CHOS)	MSS	LOF	M	2	4.9281314168377826	3.87	496.34	0.58	1.11	1.10838	4.717	60.588	0.00517733	-0.9906	0.0268695	0.0548092	0	0.081021228949562707	0	0.144943	0	0.0527707	0.0672096	0	0.0627564	0	0.00403131	0.396058	0.108062	1.22412	0.0136901	0	0.0649716	0.014009	0	0.0445088	0	0.698154	0.740821	2.35983	EGAZ00001313854	EGAS00001001159	EGAD00001003685	EGAZ00001313855
POG542	Breast Invasive Ductal Carcinoma (IDC)	MSS	WT	F	2	31.770020533880903	2.11	667.16	0.84	1.13	2.669681628958779	11.086	96.16900000000001	0.0112007	0.3869	0.0797908	0.0788923	0.0186515	0.299531	0	0.334454	0	0.106809	0.176103	0	0	0.140939	0.148747	0	0.0941961	0.766676	0.0854635	0	0.923492	0	0	0	0	0.552658	0.845073	3.25374	EGAZ00001313862	EGAS00001001159	EGAD00001003664	EGAZ00001313836
POG549	Adenocarcinoma of the Gastroesophageal Junction (GEJ)	MSS	WT	M	2	13.73305954825462	23.8	486.12	6.1	1.99	16.91058839898837	88.892	336.029	0.999597	1.297	0.0394358	0.00920038	0.00594659	0.615996	0	0.243926	0.310467	0.212814	0.174773	0.0382665	0.00825098	0.041337	0.0748449	0.336985	0.300426	1.28289	0.0650508	0	0	0.115394	0	0.0496724	0	0.60563	0.814173	3.92568	EGAZ00001313896	EGAS00001001159	EGAD00001003673	EGAZ00001313791
POG553	Low-Grade Serous Ovarian Cancer (LGSOC)	MSS	WT	F	2	10.841889117043122	0.7	576.36	3.37	4.18	11.125151684359182	22.607	258.61899999999997	2.26e-4	0.5864	0.0860377	0.124622	0.00791228	0.361461	0	0.74497	0	0.31832	0.400394	0.0903527	0	0.125937	0.0652207	0.70742	0.175451	1.7142	0.077727	0.0336354	0.192978	0	0	0.0395059	0	0.457743	0.888815	5.26614	EGAZ00001313904	EGAS00001001159	EGAD00001003680	EGAZ00001313884
POG554	Anaplastic Ependymoma (APE)	MSS	WT	M	2	12.648870636550308	0.64	984.2	1.71	0.1	4.8825608035128445	1.412	121.56899999999999	4.91e-4	-0.4245	0.0703953	0	0.0268279	0.271834	0	0.483097	0.0645842	0.0165839	0.0725876	0	0.202994	0	0.366203	0.557225	0.0648878	0.940194	0	0	0.0344422	0	0	0	0.015	0.205194	1.00553	3.17186	EGAZ00001313902	EGAS00001001159	EGAD00001003659	EGAZ00001313916
POG555	Breast Invasive Ductal Carcinoma (IDC)	MSS	WT	F	2	41.42915811088296	1.84	619.4	1.32	0.22	0.5888972745734182	5.389	70.595	0.175499	0.1598	0.0254312	0.0449196	0.00855184	0.104635	0	0.169475	0	0.0401454	0.0643356	0	0.0973412	0	0.0266378	0.542716	0.106214	1.5887	0	0	0.161462	0.0114888	0	0.0649851	0	0.681469	0.75145	3.05704	EGAZ00001313803	EGAS00001001159	EGAD00001003684	EGAZ00001313772
POG558	Colorectal Adenocarcinoma (COADREAD)	MSS	WT	F	2	27.860369609856264	NA	587.95	2.35	2.84	5.758194161366913	14.076	189.939	6.01e-4	0.7032	0.132377	0.0391794	0	0.360301	0	0.362477	0.120973	0.11304	0.330504	0	0	0.138617	0.078517	0.288022	0.195512	1.09337	0.0822643	0	0.145819	0	0	0.255732	0.002	0.430835	0.901786	3.7367	EGAZ00001313829	EGAS00001001159	EGAD00001003655	EGAZ00001313852
POG559	Breast Invasive Ductal Carcinoma (IDC)	MSS	WT	M	2	26.02053388090349	1.26	421.14	0.46	0.72	2.3885141824992373	6.39	58.744	0.00200929	0.2766	0.0160163	0.241056	0.0280402	0.210212	0	0.325694	0	0.0524393	0.180828	0	0	0.0617851	0.110276	0	0.149066	0.721256	0.0206438	0	0.222372	0	0	0.0158356	0.002	0.42913	0.903109	2.35552	EGAZ00001313868	EGAS00001001159	EGAD00001003696	EGAZ00001313797
POG561	Oropharynx Squamous Cell Carcinoma (OPHSC)	MSS	WT	M	2	2.595482546201232	0.97	95.67	0	0	0	3.9730000000000003	1.1500000000000001	0.0711583	-0.2423	0.0327567	0.0340908	0.0027991	0.545823	0.203134	0	0	0.0123775	0.127761	0	0.137075	0.0930405	0.0943217	0.163242	0.00932703	0.172572	0.0196535	0.0425175	0.113634	0	0	0	0.022	0.189101	1.02442	1.80413	EGAZ00001313795	EGAS00001001159	EGAD00001003691	EGAZ00001398724
POG566	High-Grade Serous Ovarian Cancer (HGSOC)	MSS	WT	F	2	39.227926078028744	4.12	985.92	0.84	0.54	0.843742	3.718	41.905	0.917884	0.0104	0.170621	0	0.151603	0.117673	0	0.383826	0	0.0590551	0.131717	0	0.0217164	0.019852	0.0641205	0.943321	0.114084	0.674817	0	0	0	0.0939457	0	0.00952077	0.007	0.291824	0.973513	2.95587	EGAZ00001313842	EGAS00001001159	EGAD00001003702	EGAZ00001313808
POG569	Colorectal Adenocarcinoma (COADREAD)	MSS	WT	M	2	9.560574948665298	9.59	414.14	2.04	1.6	3.6542030594919046	8.422	65.615	0.104069	-0.1281	0.0409384	0.0195666	0.0780994	0.389249	0	0.451132	0.0176754	0.118195	0.232079	0	0.0572198	0	0.0863991	0.272002	0.14008	0.798713	0.0350494	0	0.0772022	0.099189	0.0406687	0.0371744	0.005	0.337785	0.943722	2.99063	EGAZ00001313807	EGAS00001001159	EGAD00001003669	EGAZ00001313864
POG571	Lung Adenocarcinoma (LUAD)	MSS	LOF	M	2	8.147843942505133	7.89	205.22	3.57	0.46	2.8649956369949328	5.055	54.127	0.00108253	-0.5298	0.0408728	0.0514688	0.00209642	0.13846	0	0.252016	0	0.0699946	0.217531	0	0.0404075	0.0786754	0.0822191	0.182664	0.103162	0.69846	0.0933993	0	0.176859	0	0	0.0132641	0	0.537664	0.852802	2.24155	EGAZ00001313910	EGAS00001001159	EGAD00001003653	EGAZ00001313839
POG574	Melanoma (MEL)	MSS	WT	M	2	19.15400410677618	262.08	839.37	8.33	1.73	6.160064934722684	17.354	160.819	0.00113313	0.2224	0.275796	0	0.136155	0.382588	0	0.54352	0.130124	0.138456	0.136647	0	0.21458	0	0.0182172	0.724645	0.322913	1.17165	0.0354873	0	0.216681	0	0	0.0269703	0	0.529267	0.85575	4.47443	EGAZ00001313866	EGAS00001001159	EGAD00001003695	EGAZ00001313786
POG576	Uterine Carcinosarcoma/Uterine Malignant Mixed Mullerian Tumor (UCS)	MSS	LOF	F	2	11.3347	2.55	979.98	0.38	0.44	1.9954949260772377	6.769	65.323	0.327246	-0.3859	0.00176944	0.0407936	0	0.115804	0	0.274594	0	0.0427582	0.196639	0	0	0.116248	0.0493865	0.135342	0.158034	0.971528	0.0115024	0	0.160034	0	0	0.00353518	0	0.484138	0.875538	2.27797	EGAZ00001313877	EGAS00001001159	EGAD00001003683	EGAZ00001313819
POG577	Adenoid Cystic Carcinoma (ACYC)	MSS	WT	NA	NA	NA	2.15	430.5	0.25	0.11	0.3240370349203931	1.481	13.417	6e-4	-1.2541	0.0275133	0.0131541	0.132946	0.0814076	0	0.178653	0.0208345	0.0429858	0.0189064	0.0316569	0.0411142	0	0.0351557	0.0814341	0.0649388	0.561776	0.0134687	0.0194539	0.064969	0	0	0.00530027	0.005	0.33368	0.945364	1.43567	EGAZ00001313818	EGAS00001001159	EGAD00001003679	EGAZ00001313830
POG579	Breast Invasive Ductal Carcinoma (IDC)	MSS	WT	F	2	8.969199178644764	1.57	718.81	0.56	0.09	1.1333137253205752	2.721	65.352	0.250297	-0.0492	0.054386	0.0200377	0.00564012	0.114372	0	0.0714598	0	0.0342633	0.110905	0	0.0620276	0	0.298787	0.0930481	0.0897922	0.897238	0.021421	0	0.116757	0	0	0.0197642	0	0.600464	0.814429	2.0099	EGAZ00001313826	EGAS00001001159	EGAD00001003663	EGAZ00001313847
POG580	Breast Invasive Ductal Carcinoma (IDC)	MSS	WT	F	2	27.564681724845997	3.48	755	1.09	0.22	7.664280788175758	8.438	109.927	0.671098	0.1094	0.104401	0	0.0439674	0.189052	0	0.311149	0	0.0779499	0.0447214	0.0364347	0.0483471	0.044848	0.0987705	0.0784884	0.100052	0.838426	0.0256538	0.00515474	0.15955	0	0.00655962	0	0	0.588459	0.82789	2.21353	EGAZ00001313834	EGAS00001001159	EGAD00001003666	EGAZ00001313840
POG581	Melanoma (MEL)	MSS	WT	M	2	5.552361396303901	91.96	545.59	1.43	0.33	0.8726969691708573	2.737	25.689	0.0217457	-0.1714	0.0618872	0.00329847	0.0145696	0.244422	0	0.146062	0.0117475	0.163213	0.114285	0	0.0265384	0.039029	0.00355199	0	0.088224	0.802897	0.0315024	0	0.149503	0	0	0.0203944	0.005	0.333233	0.94624	1.92113	EGAZ00001390423	EGAS00001001159	EGAD00001004599	EGAZ00001390409
POG583	Colorectal Adenocarcinoma (COADREAD)	MSS	WT	M	2	10.316221765913758	8.62	529.27	1.14	0.84	1.255468040214485	5.204	56.3	7.69e-4	0.4436	0.149535	0	0.0561906	0.216233	0	0.38405	0.00696481	0.0179245	0.184478	0	0.0554603	0	0.125909	0.415423	0.0672541	0.846847	0.0247824	0	0.0170306	0.0106527	0	0.0108517	0	0.554643	0.839917	2.58959	EGAZ00001313885	EGAS00001001159	EGAD00001003677	EGAZ00001313849
POG584	Breast Invasive Ductal Carcinoma (IDC)	MSS	WT	F	2	4.369609856262834	3.19	999.24	1.22	0.2	1.2409673645990857	2.828	64.007	0.00285402	0.7944	0.180471	0	0.107546	0.0960556	0	0.271193	0	0.03251	0.100953	0	0.0520959	0.0146362	0.196748	0	0.075917	0.728941	0.00357928	0.00253202	0.45497	0	0	0.00282635	0	0.500551	0.872512	2.32097	EGAZ00001313853	EGAS00001001159	EGAD00001003687	EGAZ00001313789
POG586	Myoepithelial Carcinoma (MYEC)	MSS	WT	F	2	14.948665297741274	2.49	265.03	0.85	0.23	1.9002631396730294	4.805	61.495000000000005	0.992249	-1.401	0.0901489	0.034322	0.0877849	0.202998	0	0.296124	0	0.102127	0.0781569	0	0.10797	0.0334102	0.146196	0.118732	0.033621	1.10678	0.0140241	0.113507	0.186762	0	0	0.0414315	0.009	0.247451	0.980955	2.7941	EGAZ00001313843	EGAS00001001159	EGAD00001003701	EGAZ00001313783
POG588	Carcinoma with Osseous Metaplasia (COM)	MSS	LOF	F	2	23.81930184804928	5.11	916.21	1.12	0.6	16.22217617953892	7.113	91.654	0.999179	-0.1326	0.0167439	0.036181376563038103	0.010812	0.172372	0	0.366728	0.0142492	0.0798672	0.07086	0	0.0650371	0.0173129	0.103058	0.409389	0.136269	1.05191	0.0104601	0	0.102565	0	0	0.0182234	0	0.772133	0.712148	2.68204	EGAZ00001313887	EGAS00001001159	EGAD00001003698	EGAZ00001313771
POG590	Lung Adenocarcinoma (LUAD)	MSS	WT	M	2	24.082135523613964	1.69	641.14	5.47	0.4	3.596665122026237	20.666	547.38	0.110002	-0.626	0	0.0658944	0	0.0880582	0	0.166657	0	0.0237617	0.0587536	0	0.00513125	0.0908023	0.707969	0.0912614	0.0399287	1.22894	0.451413	0.116808	0.10346	0.00237093	0.0647726	0.103982	0	0.488253	0.873219	3.40996	EGAZ00001313815	EGAS00001001159	EGAD00001003699	EGAZ00001313835
POG591	Colorectal Adenocarcinoma (COADREAD)	MSS	WT	M	2	16.854209445585216	6.61	581.36	0.79	0.15	0.4386342439892262	1.31	13.014000000000001	0.104302	-0.1014	0.0338621	0.0342918	0.00220647	0.0474118	0	0.0965707	0.00925138	0.0125667	0.0581999	0	0.0239654	0.00834787	0.0375963	0.613573	0.0509691	0.450511	0.00474241	0	0	0.0878627	0	0.0135897	0	0.729827	0.709131	1.58552	EGAZ00001313780	EGAS00001001159	EGAD00001003660	EGAZ00001313891
POG594	Breast Invasive Ductal Carcinoma (IDC)	MSS	WT	F	2	8.837782340862423	NA	862.15	1.81	2.11	5.046989201494292	19.887999999999998	70.879	0.998488	1.2928	0.096084	0.0847154	0.0516941	0.284129	0	0.217836	0	0.298485	0.180167	0	0.0287708	0.0319771	0.0224112	0.482694	0.317018	0.60931	0	3.2614932819778e-4	0.0877209	0	0	0	0	0.459792	0.887441	2.79334	EGAZ00001313947	EGAS00001001159	EGAD00001003720	EGAZ00001314025
POG596	Gastrointestinal Stromal Tumor (GIST)	MSS	WT	M	2	13.86447638603696	1.42	1401.51	1.08	0.39	4.01079	80.321	140.618	0.159573	-0.4896	0.0323819	0.0230894	0.00600479	0.0426176	0	0.509823	0	0.0111557	0.133484	0.0159763	0.176012	0.104414	0.176618	0	0.0564341	0.98631	0.0160689	0.0110939	0.105093	0	0	0.0186653	0.03	0.172219	1.0174	2.42524	EGAZ00001313802	EGAS00001001159	EGAD00001003692	EGAZ00001313844
POG598	Gastrointestinal Stromal Tumor (GIST)	MSS	WT	M	1	NA	1.07	1477.09	0.89	0.1	4.1151427678757395	1.512	31.895999999999997	0.0369019	-0.4779	0.0470522	0.0658006	0.00894954	0.241875	0	0.180084	0.0166888	0.0650566	0.0288944	0	0.180014	0.023289	0.106967	0	0.0462133	0.696026	0.035779	0.0164304	0.106381	0	0	0.0358805	0.006	0.309779	0.955308	1.90138	EGAZ00001313915	EGAS00001001159	EGAD00001003667	EGAZ00001313888
POG601	Lung Adenocarcinoma (LUAD)	MSS	WT	F	2	0.26283367556468173	12.68	359.6	3.33	2.42	4.435481935483448	9.319	60.242	0.379079	0.539	0.0966169	0.140676	0.00217381	0.279	0	0.0964454	0	0.044405	0.281506	0	0.109096	0.0206661	0.159654	0.96522	0.109082	0.557003	0	0.00195961	0	0.294097	0.0593307	0.329908	0	0.637284	0.789585	3.54684	EGAZ00001390602	EGAS00001001159	EGAD00001004600	EGAZ00001390266
POG602	Pancreatoblastoma (PB)	MSS	WT	M	2	5.618069815195072	1.34	398.56	9.46	0.55	17.726291208258985	55.941	130.791	0.022866	0.4687	0.0444136	0.0382089	0.022551	0.183969	0	0.202153	0	0.0210262	0.200669	0.0215537	0	0.484419	0.282315	0.188958	0.214427	0.849332	0.0343161	0	0.214476	0	0	0.139848	0.002	0.420819	0.906438	3.14264	EGAZ00001313790	EGAS00001001159	EGAD00001003688	EGAZ00001313792
POG604	Breast Invasive Ductal Carcinoma (IDC)	MSS	WT	F	2	22.965092402464066	NA	925.26	4.93	2.35	14.57651192844159	32.16	196.141	0.027189	1.1047	0.230381	0.060446	0.0787827	0.466432	0	0.79337	0	0.201462	0.312634	0	0.0479803	0.137986	0.183605	0.553312	0.33703	2.47401	0	0	0.0656138	0	0	0	0	0.767836	0.717555	5.94305	EGAZ00001313774	EGAS00001001159	EGAD00001003671	EGAZ00001313776
POG609	Lung Adenocarcinoma (LUAD)	MSI	WT	F	2	16.62422997946612	134.98	156.63	3.17	1.44	14.007462296933022	7.786	66.407	3.34e-5	0.8832	0.0511905	0.0352892	0.0255825	0.244379	0.152122	0.380555	0	0	0	0	0.207046	0.00869839	0.349757	0.362279	0.0336265	0.334932	0.00704377	0.00493109	0.0913429	0	0	0.745934	0	0.801381	0.673051	3.03471	EGAZ00001313883	EGAS00001001159	EGAD00001003661	EGAZ00001313907
POG611	Breast Invasive Ductal Carcinoma (IDC)	MSS	WT	F	2	26.90759753593429	1.27	577.45	0.66	0.17	0.6734983296193094	1.325	33.948	0.0354731	0.6234	0.0795266	0	0.0355914	0.116058	0	0.144753	0	0.0368898	0.034945	0	3.648341769045e-4	0.0375151	0.0070289	0.426383	0.0470851	0.746007	0.00364165	0	0.185907	0	0	0.0139609	0	0.568789	0.828492	1.91566	EGAZ00001313870	EGAS00001001159	EGAD00001003654	EGAZ00001313894
POG613	Leiomyosarcoma (LMS)	MSS	LOF	M	2	36.271047227926076	1.37	733.61	1.58	0.32	2.2533974349856707	3.557	44.894	0.00916511	-0.0197	0.030277	0.0412003	0.0101411	0.255071	0	0.246868	0	0	0.138155	0	0.113805	0.0332932	0.133697	0	0.0611017	1.09435	0.0220379	0	0.233925	0	0	0	0	0.490902	0.87328	2.41392	EGAZ00001390462	EGAS00001001159	EGAD00001004601	EGAZ00001390453
POG615	Alveolar Rhabdomyosarcoma (ARMS)	MSS	WT	M	2	1.8069815195071868	NA	1176.57	0.8	0.1	2.052802961806125	2.551	32.372	0.00336118	-0.6654	0.229085	0	0.0682326	0.180078	0	0.174353	0.0128407	0.0582192	0.0339393	0	0.0568293	0.0328271	0.101132	0	0.0366311	0.811586	0.0130902	0.0079414	0.076658	0	0	0	0	0.468803	0.88405	1.89344	EGAZ00001313846	EGAS00001001159	EGAD00001003668	EGAZ00001313816
POG616	Sarcomatoid Carcinoma of the Lung (SARCL)	MSS	WT	M	2	25.724845995893222	16.32	1122.33	28.06	4.06	7.324581899330501	31.947	299.52099999999996	9.58e-5	-0.1734	0.024064	0.0243356	0.00215909	0.281882	0	0.429682	0.050561	0.074447	0.106082	0	0	0.143625	0.179963	1.2571	0.185253	1.68983	0.0132097	0	0.0539271	0.0569671	0	0.0302138	0	0.836767	0.641423	4.6033	EGAZ00001313822	EGAS00001001159	EGAD00001003694	EGAZ00001313824
POG617	Meningioma (MNG)	MSS	WT	F	1	NA	1.17	573.88	1.34	0.48	14.848104256099498	3.797	82.693	0.00391861	0.4197	0.00325207	0.0237811	0.0113351	0.265512	0	0.406825	0	0.115337	0.182672	0	0.180199	0.340533	0.117225	0	0.130744	0.749572	0.00816894	0	0.196369	0	0	0.00815711	0	0.574869	0.824866	2.73968	EGAZ00001313858	EGAS00001001159	EGAD00001003697	EGAZ00001313800
POG622	Breast Mixed Ductal and Lobular Carcinoma (MDLC)	MSS	WT	F	2	19.975359342915812	6.21	598.65	2.61	2.9	12.156932178802347	30.779999999999998	302.983	4.32e-4	0.8975	0.0846035	0	0.0752029	0.519248	0	0.305568	0	0.261778	0.198741	0.111413	0	0.120959	0.0719871	0.209889	0.203731	1.28482	0.0765183	0	0.387883	0	0	0.0378423	0	0.622307	0.810883	3.95018	EGAZ00001313810	EGAS00001001159	EGAD00001003674	EGAZ00001313813
POG624	Small Bowel Well-Differentiated Neuroendocrine Tumor (SBWDNET)	MSS	WT	M	2	24.147843942505133	1.56	126.37	0.87	0.02	1.454922678357857	2.955	14.333	0.0255131	0.1362	0.11836	0	0.0290373	0.15246	0	0.318353	0	0.0292249	0.0959062	0	0.0420797	0.0637856	0.105647	0.0439867	0.0526221	0.746613	0.0149737	9.8538655002531e-4	0.129835	0	0	0.00645238	0.033	0.161767	1.01695	1.95032	EGAZ00001313905	EGAS00001001159	EGAD00001003686	EGAZ00001313889
POG625	Breast Invasive Ductal Carcinoma (IDC)	MSS	WT	F	2	16	5.14	724.62	1.57	2	6.3039511419426475	23.061	54.196	0.167077	1.0305	0.105167	0.0212577	0.0109677	0.303762	0	0.318639	0	0.190051	0.106982	0	0.150409	0.0345939	0.371665	0.160325	0.117501	0.47487	0.0163114	0.0177226	0.0488514	0	0	0.312036	0.006	0.306795	0.958135	2.76111	EGAZ00001313784	EGAS00001001159	EGAD00001003675	EGAZ00001313837
POG627	Clear Cell Ovarian Cancer (CCOV)	MSS	WT	F	2	9.396303901437372	3.88	916.83	1.99	0.69	1.5260406285548231	6.048	22.574	0.172735	0.0369	0.0237738	0.0479872	0.221397	0.482644	0	0.0909919	0.0386497	0.254989	0	0.0790973	0.034855	0	0.332839	0.103445	0.152879	0.536537	0.177028	0.090107337139979607	0.0150583	0.0052363	0	0.320853	0	0.591472	0.826617	3.00837	EGAZ00001313863	EGAS00001001159	EGAD00001003672	EGAZ00001313897
POG630	Meningioma (MNG)	MSS	LOF	NA	NA	NA	1.04	399.49	1.01	0.18	1.1832159566199232	3.06	26.806	7.79e-4	-0.6286	0.032591097065208303	0	0.00401857	0.103311	0	0.380814	0	0.0434574	0	0	0.0125864	0.0584971	0.301676	0	0.0783981	0.594687	0	0.0484003	0	0.206299	0	0.111485	0.003	0.377214	0.926523	1.97622	EGAZ00001313820	EGAS00001001159	EGAD00001003662	EGAZ00001313832
POG631	Uterine Leiomyosarcoma (ULMS)	MSS	LOF	F	1	NA	1.76	423.14	8.36	0.34	4.54723	4.354	37.969	0.0451771	-0.0552	0	0.0350271	0.115761	0.546666	0	0.225343	0	0.112602	0.130206	0	0	0.0727149	0.048502	0.0101689	0.0795501	0.797324	0.0214044	0.00939682	0.0250456	0.0187783	0	0.00248442	0	0.499632	0.86712	2.25097	EGAZ00001313920	EGAS00001001159	EGAD00001003733	EGAZ00001313950
POG633	Acral Melanoma (ACRM)	MSS	WT	M	2	5.092402464065708	2.32	723.3	3.09	1.44	11.049185490342717	27.714	112.302	0.170245	1.0213	0.0780896	0	0.189362	0.587424	0	0.577676	0.0985079	0.288158	0.162068	0	0.116744	0.0725202	0.190721	0	0.638306	1.60789	0	0	0.0518501	0	0	0.0145778	0.013	0.218575	1.00033	4.67389	EGAZ00001313946	EGAS00001001159	EGAD00001003730	EGAZ00001313958
POG634	Gastrointestinal Stromal Tumor (GIST)	MSS	WT	M	2	15.047227926078028	0.96	1184.96	1.12	0.29	8.048092941809259	13.035	61.085	0.401911	0.1397	0.0370139	0.040764	0.00270926	0.601819	0	0.154445	0	0.119134	0.185252	0.153998	0	0.107819	0.043881	0	0.166984	0.385372	0.0418968	0	0.101324	0	0	0.0142636	0	0.649209	0.776622	2.15668	EGAZ00001313995	EGAS00001001159	EGAD00001003728	EGAZ00001313996
POG637	Cutaneous Squamous Cell Carcinoma (CSCC)	MSS	WT	M	2	7.030800821355236	94.07	1326.24	5.75	3.04	5.432531638195952	3.91	53.357	0.15399	-0.3098	0.253309	0.190743	0.00408466	0.309124	0	0.291786	0.0126283	0.150557	0.189519	0	0.0822398	0.0073025	0.166626	0.579554	0.0589485	1.08334	0	0	0.0576005	0.00956743	0	0.0221379	0	0.662045	0.783509	3.46907	EGAZ00001313956	EGAS00001001159	EGAD00001003734	EGAZ00001313921
POG640	Breast Invasive Ductal Carcinoma (IDC)	MSS	WT	F	2	11.663244353182751	5.15	849.37	0.91	0.28	1.0778682665335315	7.065	23.881	0.428124	0.4339	0.0769636	0.0186945	0.143116	0.342623	0	0.207063	0	0.143479	0.122644	0	0	0.0782981	0.112681	0.420818	0.141225	0.600788	0.0225745	0.0403706	0.0488804	6.3047272249137e-4	0	0.00804005	0.008	0.263576	0.976542	2.52889	EGAZ00001313982	EGAS00001001159	EGAD00001003741	EGAZ00001313972
POG643	Pilocytic Astrocytoma (PAST)	MSS	WT	F	1	NA	NA	479.75	3.11	2.76	6.61737	1.827	97.533	4.59e-4	-1.2368	0.0762187	0.0232681	0.00982241	0.45801	0	0.498813	0	0.147195	0.0328006	0	0	0.208063	0.390583	0	0.0871855	2.05966	0	0	0.0150098	0.108301	0.0803831	0.00912089	0.097	0.113406	1.04906	4.20443	EGAZ00001780467	EGAS00001001159	EGAD00001003744	EGAZ00001314003
POG646	Lung Adenocarcinoma (LUAD)	MSS	WT	F	1	NA	0.99	722.44	9.22	4.35	120.05049937422166	52.133	880.183	0.137857	1.1875	0	0.0108836	0.175765	2.94725	0	0	0.464403	0.722437	0.395224	0.519308	0	0.310545	0.125458	0	0.528946	1.25308	0.117371	0	0.126078	0	0	0.126852	0.002	0.407348	0.918674	7.82361	EGAZ00001313992	EGAS00001001159	EGAD00001003742	EGAZ00001313993
POG649	Breast Invasive Ductal Carcinoma (IDC)	MSS	LOF	F	2	18.628336755646817	5.62	864.61	0.49	1.34	1.6494241419356028	8.168	55.363	0.0904877	0.4956	0.0980922	0.0402948	0.0847791	0.264271	0	0.219874	0	0.106185	0.186683	0	0.00523682	0.0636794	0.0580949	0.113311	0.18212	0.640245	0.0318637	0	0.214041	0	0	0.0116835	0.004	0.348356	0.937851	2.32045	EGAZ00001314009	EGAS00001001159	EGAD00001003721	EGAZ00001313930
POG650	Head and Neck Mucosal Melanoma (HNMUCM)	MSS	WT	M	2	11.301848049281315	4.76	1253.82	9.99	4.55	22.40616879343722	58.513000000000005	376.419	0.352528	1.152	0.0744853	0.184882	0.0684377	2.15026	0	0.727024	0	0.722666	0.715915	0	0	0.257425	0.144292	0.305941	0.746771	2.31072	0.0743559	0	0.197659	0	0	0.0958965	0.017	0.201076	1.01156	8.77673	EGAZ00001313919	EGAS00001001159	EGAD00001003716	EGAZ00001313951
POG652	Cervical Squamous Cell Carcinoma (CESC)	MSS	WT	F	2	12.714579055441478	NA	729.83	18.99	1.11	4.906444741358044	14.263	109.262	0.0891828	-0.5862	0	0.161663	0.0298197	0.306871	0	0.324429	0.0701925	0.178113	0.0498574	0	0.0203156	0.0265261	0.0141526	0.8504	0.258856	1.11873	0	0	0.0487695	0	0	0.0120561	0	0.776353	0.700562	3.47075	EGAZ00001390351	EGAS00001001159	EGAD00001004616	EGAZ00001390534
POG655	Pancreatic Adenocarcinoma (PAAD)	MSS	WT	M	2	12.517453798767967	2.34	555.43	4.55	0.97	1.3639281506003167	3.095	47.867000000000004	0.0046977	-0.525	0.0790067	0.0423948	0.0254516	0.131647	0	0.198552	0.00140252	0.0573764	0.113848	0	0.0510518	0.0161938	0.0754481	0.674298	0.061483	0.927605	0.0116031	0.0140204	0.19057	0	0	0.08319	0	0.77301	0.70532	2.75514	EGAZ00001314026	EGAS00001001159	EGAD00001003718	EGAZ00001313948
POG661	Breast Invasive Ductal Carcinoma (IDC)	MSS	WT	F	2	62.94866529774127	20.77	381.62	2.7	0.35	3.426222409593399	18.645	183.66	0.0190977	0.408	0.203692	0.0874187	0.118854	0.428295	0	0.349408	0.025928	0.0437493	0.254739	0	0	0.111904	0.070555	0.0721358	0.396802	0.552399	0.0616095	0	0.158208	0	0	0.0244856	0	0.545946	0.845109	2.96018	EGAZ00001313932	EGAS00001001159	EGAD00001003714	EGAZ00001313974
POG662	Synovial Sarcoma (SYNS)	MSS	WT	M	2	8.607802874743326	0.81	333.62	0.97	0.51	3.332821627390221	8.225999999999999	55.031	0.00137886	-0.5004	1.16208	0	0.170588	0.494692	0	0.589942	0	0.237281	0.240987	0	0.081167	0.0255081	0.0624264	0.0708437	0.113736	0.772978	0	0	0.103509	0	0	0	0	0.473909	0.879735	4.12574	EGAZ00001390452	EGAS00001001159	EGAD00001004602	EGAZ00001390441
POG663	High-Grade Serous Ovarian Cancer (HGSOC)	MSS	LOF	F	2	10.907597535934292	1.44	475.68	0.51	0.14	0.25690465157330256	1.56	32.980999999999995	0.139911	0.5187	0.0484979	0.00740789	0	0.150676	0	0.250543	0	0.0970039	0.0411879	0	0.0284697	0.0743854	0.249982	0.018908	0.0212848	0.475202	0.0278139	0.0237044	0.0989212	0	0.0571504	0	0.01	0.232645	0.986427	1.67114	EGAZ00001314017	EGAS00001001159	EGAD00001003709	EGAZ00001313983
POG664	Lung Adenocarcinoma (LUAD)	MSS	WT	M	2	22.6694	NA	312.45	3.1	1.71	5.562796059536966	15.355	99.63499999999999	0.202915	-0.1199	0.0176518	0.307073	0.163772	0.269769	0	0.355858	0	0.053211	0.221935	0	0.00755751	0.0707302	0.0762739	0.235657	0.144454	0.963584	0.0190787	0.0838311	0.410541	0	0	0	0	0.571388	0.840539	3.40098	EGAZ00001314007	EGAS00001001159	EGAD00001003717	EGAZ00001313933
POG665	Breast Invasive Ductal Carcinoma (IDC)	MSS	WT	F	2	64.36139630390144	NA	365.49	1.64	0.63	3.1996249780247683	4.762	38.079	0.997601	1.008	0.105207	0	0.138412	0.181446	0	0.414933	0	0.0806981	0.22878	0	0.109719	0	0.114302	0.0874329	0.102842	0.716069	0.00581119	0	0.0850799	0	0	0.00806452	0	0.518421	0.861151	2.3788	EGAZ00001780515	EGAS00001001159	EGAD00001003719	EGAZ00001313955
POG666	Sinonasal Adenocarcinoma (SNA)	MSS	LOF	F	2	13.634496919917865	2.21	414.22	0.01	0.69	0.2683281572999747	23.424	34.221	0.0900427	-0.3529	0.0593235	0.00327448	0.0367299	0.124054	0	0.11517	0.0186586	0.0455697	0	0.0140284	0	0.0367565	0.0478613	0.151926	0.0291192	0.402649	0.0365246	0.017649	0.0999834	0	0.0363167	0.0200174	0.008	0.273428	0.969499	1.29561	EGAZ00001314024	EGAS00001001159	EGAD00001003737	EGAZ00001313966
POG670	Low-Grade Serous Ovarian Cancer (LGSOC)	MSS	WT	F	2	9.626283367556468	1.06	393.2	1.19	2.73	7.022791467785441	12.876999999999999	162.99599999999998	0.00285104	0.3875	0.0208569	0.0310862	0.0271029	0.475532	0	0.496211	0.00905984	0.175189	0.0855549	0	0.0167421	0.0755481	0.047716	0.780479	0.149272	1.37141	0.0356831	0	0.103666	0.115206	0	0.0449915	0	0.727326	0.737679	4.06131	EGAZ00001313979	EGAS00001001159	EGAD00001003713	EGAZ00001313949
POG673	Cutaneous Melanoma (SKCM)	MSS	WT	M	2	3.8767967145790556	32.79	664.19	1.16	1.26	3.1407642382070007	7.166	41.669000000000004	0.0132098	0.3132	0.382696	0.0127849	1.71755	0.665	0	0.648813	0.0178794	0.18556	0.410448	0	0	0.227494	0.221088	0.534724	0.271819	1.46027	0.0453191	0	0.157603	0	0	0	0.002	0.411393	0.914403	6.95905	EGAZ00001313998	EGAS00001001159	EGAD00001003735	EGAZ00001313999
POG674	Breast Invasive Ductal Carcinoma (IDC)	MSS	WT	F	2	36.0082	2.95	439.93	1.55	0.66	1.7252825855493934	7.904	53.026	0.145403	0.1407	0.0667994	0	0.173353	0.145326	0	0.41973	0	0.0478154	0.147326	0	0.0490265	0.0299126	0.129563	0.268424	0.158042	0.76486	0.0073561	0	0.137281	0	0	0.0110206	0	0.59355	0.82574	2.55584	EGAZ00001313984	EGAS00001001159	EGAD00001003739	EGAZ00001313980
POG675	Uveal Melanoma (UM)	MSS	WT	F	2	9.462012320328542	0.68	441.61	1.24	0.78	2.8900692033236854	3.292	38.904	0.00651572	-0.2303	0.0155706	0.00948177	0.0220971	0.231926	0	0.307904	0	0.118035	0.114038	0	0.104161	0.0177683	0.12886	0.67145	0.173328	1.03562	0.00162486	0	0.0496011	0	0	0.0357377	0.006	0.32098	0.957775	3.03721	EGAZ00001390388	EGAS00001001159	EGAD00001004605	EGAZ00001390590
POG680	Cutaneous Squamous Cell Carcinoma (CSCC)	MSI	LOF	M	2	34.69404517453799	232.48	306.9	6.37	3.35	6.999485695392199	44.719	118.269	NA	-0.0403	0.0260452	0.00657146	0.0145977	0.251941	0	0.291829	0.0112754	0.190253	0.0601239	0	0.0437573	0.0733244	0.0259756	0.0543381	0.236964	0.595941	0.0836983	0.00510537	0.335789	0	0	0.0920955	0	0.626357	0.809972	2.39963	EGAZ00001390517	EGAS00001001159	EGAD00001004603	EGAZ00001390419
POG683	Colorectal Adenocarcinoma (COADREAD)	MSS	WT	F	2	35.51540041067762	NA	456.12	2.44	0.26	2.7249954128401757	4.301	62.32	0.0348521	0.4653	0.0446028	0.0575529	0.00124048	0.0657937	0	0.163511	0	0.00994118	0.106112	0	0.0418695	0.0424781	0.232366	1.62029	0.11546	0.974191	0	0	0	0.0856372	0	0.0224417	0	0.830919	0.609346	3.58348	EGAZ00001314010	EGAS00001001159	EGAD00001003725	EGAZ00001314002
POG684	Breast Invasive Ductal Carcinoma (IDC)	MSS	WT	F	2	20.79671457905544	11.12	633.23	3.13	1.33	7.205220329733158	21.169999999999998	134.822	0.286969	0.6689	0	0.0404277	0.0938597	0.250284	0	0.354667	0	0.148484	0.13386	0	0.104775	0.048892	0.0730025	0.339563	0.218285	1.28182	0	0	0.31198	0	0	0.00124441	0	0.813219	0.701608	3.40114	EGAZ00001313957	EGAS00001001159	EGAD00001003708	EGAZ00001313917
POG687	Cholangiocarcinoma (CHOL)	MSS	WT	NA	NA	NA	1.25	223.68	2.2	0.53	10.866646216749675	2.325	82.978	0.067906	0.4927	0.0025546	0.0337375	0.0552766	0.44938	0	0.330114	0	0.0841908	0.191571	0	0.208031	0.0327829	0.0605067	0.542978	0.0680014	1.34891	0.017542	0	0.0396034	0.0340099	0	0.124952	0	0.557733	0.83599	3.62414	EGAZ00001313962	EGAS00001001159	EGAD00001003715	EGAZ00001313939
POG688	Breast Invasive Lobular Carcinoma (ILC)	MSS	WT	F	2	5.618069815195072	9.38	1272.73	1.26	0.34	1.5424007261409078	6.562	47.642	0.178251	0.3355	0.0953534	0	0.0291678	0.118484	0	0.290277	0	0.0339703	0.0890066	0	0.0233333	0.0254034	0.0814925	0.204565	0.135401	0.888321	0.00722812	0	0.0814938	0	0	0.00621981	0	0.579514	0.826452	2.10972	EGAZ00001313922	EGAS00001001159	EGAD00001003732	EGAZ00001313935
POG690	Pancreatic Adenocarcinoma (PAAD)	MSS	WT	F	2	14.094455852156058	3.08	610.7	3.4	1.05	2.2120126581916297	9.714	85.972	0.0113689	0.2068	0.179021	0	0.0519121	0.183662	0	0.0351614	0	0.112954	0.188293	0	0.00168509	0.120429	0.197645	0.490585	0.176516	1.22268	0.0156225	0	0.121874	0	0	0.0370657	0	0.563132	0.833422	3.13511	EGAZ00001313925	EGAS00001001159	EGAD00001003727	EGAZ00001314015
POG691	Pancreatic Adenocarcinoma (PAAD)	MSS	WT	M	2	10.77618069815195	3.31	608.73	1.91	0.49	3.9119815950487293	6.266	55.818999999999996	0.0040743	-0.0025	0.0326628	0.104691	0.0226983	0.267982	0	0.446255	0	0.0347922	0.182886	0	0.0342988	0.0449654	0.15352	0.372401	0.127634	1.10789	0.0110056	0	0.0558733	0	0	0.0330664	0	0.692751	0.764762	3.03263	EGAZ00001390601	EGAS00001001159	EGAD00001004604	EGAZ00001390373
POG693	Clear Cell Ovarian Cancer (CCOV)	MSS	WT	F	2	45.73305954825462	4.09	141.84	0.36	0.39	2.856886417063163	2.741	14.006	0.147691	-0.0615	0.0978734	0.00440245	0.0351887	0.0874243	0	0.189433	0	0.0336281	0.123929	0	0.154068	0.030584	0.144692	0.0580691	0.0557439	0.34058	0	0.00495233	0.0353331	0	0	0.124581	0	0.613932	0.814187	1.52048	EGAZ00001390470	EGAS00001001159	EGAD00001004608	EGAZ00001390368
POG694	Ganglioglioma (GNG)	MSS	WT	NA	NA	NA	1.52	567.04	4.06	0.44	2.277959613338217	5.939	117.11099999999999	0.847219	-1.0241	0.0192725	0.127676	0	0.167572	0	0.418636	0	0.0422054	0.0166836	0	0.0426663	0.0274612	0.526003	0	0.149273	1.73991	0	0	0.0167295	0	0	0.0292503	0.003	0.397546	0.920093	3.32334	EGAZ00001390474	EGAS00001001159	EGAD00001004615	EGAZ00001390342
POG695	Ewing Sarcoma (ES)	MSS	WT	F	2	8.607802874743326	1.56	675.01	0.83	0.15	0.947418	1.44	17.209	0.0599225	-0.7367	0.0269742	0.142234	0	0.103684	0	0.168872	0	0.0395125	0.0826853	0	0.0931255	0	0.0514955	0.929465	0.0204673	0.787789	0.0047081	0.0169842	0.115267	0	0	0.0104097	0	0.60912	0.798853	2.5936721193962202	EGAZ00001313964	EGAS00001001159	EGAD00001003738	EGAZ00001313961
POG700	Melanoma (MEL)	MSS	WT	M	2	16.55852156057495	12.3	700.97	11.73	3.98	17.5139	21.652	414.268	0.00598893	0.6561	0	0.073187	0.0186539	0.41206	0	0	0.142154	0.327359	0.118504	0.013471	0.012165	0.166223	0.331687	1.17022	0.297031	2.08742	0.0711049	0	0.105299	0	0	0.0279267	0	0.581344	0.819288	5.37447	EGAZ00001390414	EGAS00001001159	EGAD00001004610	EGAZ00001390585
POG701	Pancreatic Neuroendocrine Tumor (PANET)	MSS	WT	F	1	NA	14.95	290.33	0.54	0	1.8827108115693179	2.1109999999999998	31.445	0.0023213	-0.1406	0.0664711	0.0440772	0	0.0472804	0	0.330289	6.069818656297e-4	0.0668773	0.142599	0	0.145123	0	0.0768244	0.261952	0.0581605	0.615316	0.0201556	0	0.133518	0	0	0.0108832	0.008	0.263227	0.975603	2.02013	EGAZ00001390389	EGAS00001001159	EGAD00001004664	EGAZ00001390444
POG702	Chondrosarcoma (CHS)	MSS	WT	NA	NA	NA	1.26	214.1	1.55	0.11	0.5739337940912698	1.1199999999999999	28.080000000000002	0.0172752	-1.3461	0.0977735	0	0.0341123	0.117958	0.010989	0.0550744	0	0.0261324	0.0559048	0	0.0579628	0.00662475	0.00781301	0.720056	0.0242639	0.942688	0	0	0.136755	0	0	0.178963	0	0.647626	0.772436	2.47307	EGAZ00001390417	EGAS00001001159	EGAD00001004609	EGAZ00001390597
POG703	Breast Invasive Mixed Mucinous Carcinoma (IMMC)	MSS	WT	F	2	5.519507186858316	1.35	319.59	2.57	0.27	2.5779061270729002	4.25	42.302	0.0153055	0.5794	0.275312	0	0.218782	0.239734	0	0.391945	0.0219427	0.162012	0.114667	0	0.0997326	0.0762223	0.147373	0.149843	0.0880762	1.67631	0	0.0985457	0.543786	0	0	0.0852975	0.055	0.138685	1.02237	4.38958	EGAZ00001390445	EGAS00001001159	EGAD00001004613	EGAZ00001390546
POG705	Follicular Thyroid Cancer (THFO)	MSS	WT	F	2	61.37166324435318	1.18	150.83	0.44	0	0.282843	4.539000000000001	12.884	0.00249269	-0.4605	0.0568123	0.0573205	0.0446792	0	0	0.47211	0.00611618	0.0365366	0.0657047	0	0.10857	0.0856446	0.138902	0.0258829	0.0397137	0.6285	0.0332831	0.0182998	0.178889	0	0.0201177	0.0402083	0.031	0.169009	1.00915	2.05729	EGAZ00001390618	EGAS00001001159	EGAD00001004614	EGAZ00001390306
POG706	Colorectal Adenocarcinoma (COADREAD)	MSS	WT	F	2	10.184804928131417	7.56	233.28	0.69	0.4	2.4606300006299198	5.135	37.126000000000005	0.00102687	0.2167	0.0220533	0.121329	0.0279115	0.156185	0	0.3515	0	0.0524147	0.16001	0	0.0280575	0.0305327	0.107658	0.183013	0.0800602	0.853279	0.00821218	0	0.0313499	0.0259291	0	0.01202	0	0.55348	0.841699	2.25152	EGAZ00001390363	EGAS00001001159	EGAD00001004607	EGAZ00001390357
POG710	Pancreatic Adenocarcinoma (PAAD)	MSS	WT	M	2	4.632443531827516	3	615.23	1.53	0.38	2.877707420847366	3.4290000000000003	39.089999999999996	0.00745291	0.0592	0.018942	0.0810839	0.0148326	0.109986	0	0.281589	0	0.02665	0.124869	0	0.0122873	0.135057	0.0693772	0.183121	0.073813	0.700854	0.0292652	0	0.128639	0	0	0.0527145	0	0.459261	0.888662	2.04308	EGAZ00001390347	EGAS00001001159	EGAD00001004612	EGAZ00001390398
POG711	Uterine Carcinosarcoma/Uterine Malignant Mixed Mullerian Tumor (UCS)	MSS	WT	F	2	21.420944558521562	4.02	502.61	0.96	0.85	3.408225344662527	6.694	34.907000000000004	0.0753949	-0.3706	0.0891534	0.0416946	0.0496931	0.329936	0	0.0974262	0.129712	0.218974	0.097706	0	0.0596418	0.0378002	0.0637122	0.351822	0.0965827	0.48942	0.0141228	0	0	0.0229762	0	0	0	0.572324	0.832732	2.19037	EGAZ00001390476	EGAS00001001159	EGAD00001004618	EGAZ00001390487
POG712	Colorectal Adenocarcinoma (COADREAD)	MSS	WT	F	2	25.82340862422998	5.66	314.52	2.9	0.85	4.662081080376016	4.921	55.134	0.00235213	0.4231	0.0779946	0.0442327	0.0644241	0.252651	6.312111013114e-4	0.186384	0.0147971	0.0310598	0.116871	0	0.140227	0.0199974	0.102187	0.788532	0.078931	0.732858	0.00630488	0	0	0.218261	0.00771801	0.384214	0	0.580539	0.821381	3.26828	EGAZ00001390317	EGAS00001001159	EGAD00001004627	EGAZ00001390531
POG713	Gastrointestinal Stromal Tumor (GIST)	MSS	WT	M	2	18.365503080082135	2.71	414.25	1.42	0.06	0.655134	10.503	25.226	0.166134	-0.4669	0.0496535	0	0	0.032777	0	0.34796	0	0.0273974	0.0454823	0	0.0446677	0.0660296	0.149763	0	0.150754	0.817986	0.00473575	0.00182435	0.0965415	0	0	0.0682508	0.003	0.400724	0.91593	1.90382	EGAZ00001390267	EGAS00001001159	EGAD00001004617	EGAZ00001390551
POG714	Stomach Adenocarcinoma (STAD)	MSS	WT	M	2	7.063655030800821	0.59	367.57	9.73	3.71	18.097541269465307	15.415	138.246	0.861459	0.9002	0.332276	0	0.127622	0.843722	0	0.854536	0.10857	0.0535152	0.247268	0	0.172328	0	0.151964	0.0867931	0.230691	1.14788	0.0287014	0.0660211	3.2665402165646e-4	0.277954	0	0.115886	0	0.470581	0.882996	4.84606	EGAZ00001390313	EGAS00001001159	EGAD00001004619	EGAZ00001390410
POG716	Breast Invasive Ductal Carcinoma (IDC)	MSS	LOF	F	2	45.60164271047228	5.06	486.65	1.14	0.98	1.5404544783926593	9.075000000000001	73.299	0.400051	-0.0813	0.139093	0	0.14065	0.13255	0	0.25661	0	0.125254	0.096175	0	0.0391707	0.0433681	0	0.7055	0.205205	0.673949	0.0108167	0	0.207612	0.0328714	0	0.0127515	0.002	0.425605	0.904361	2.82158	EGAZ00001390318	EGAS00001001159	EGAD00001004623	EGAZ00001390459
POG717	Uterine Endometrioid Carcinoma (UEC)	MSS	WT	F	2	3.5811088295687883	4.75	503.78	2	0.74	3.126995362964262	7.11	69.45700000000001	0.00346999	-0.5585	0.0304846	0.0624068	0.0244592	0.136137	0	0.264577	0	0.0894083	0.10447	0	0.0379116	0.0186535	0.0649763	0.484948	0.187439	0.977992	0	0	0.0352742	0	0	0.0177828	0	0.829588	0.664796	2.53692	EGAZ00001390516	EGAS00001001159	EGAD00001004636	EGAZ00001390552
POG719	High-Grade Serous Ovarian Cancer (HGSOC)	MSS	WT	F	2	24.542094455852155	1.67	481.07	0.62	0.32	0.6338769596696191	1.447	44.783	0.0655619	-1.3663	0	0.107036	0.00112677	0.0799379	0	0.334832	0	0.0544404	0.0560024	0	0.0781382	0	0.22431	0.0864502	0.0351375	0.905395	0	0.0956985	0.124189	0	0	0.00408463	0.032	0.164409	1.01789	2.18678	EGAZ00001390332	EGAS00001001159	EGAD00001004620	EGAZ00001390533
POG720	Colorectal Adenocarcinoma (COADREAD)	MSS	WT	F	2	12.616016427104723	NA	634.9	1.85	1.24	4.143911195959682	16.093	37.830999999999996	0.00120999	0.8202	0.119904	0.0463471	0.134858	0.282721	0	0.45082	0.0864859	0.149548	0.200436	0	0.131508	0.0413046	0.0625237	0.392259	0.193301	0.636235	0.0139489	0	0.00388455	0.0367711	0	0.043756	0.008	0.264561	0.975751	3.02661	EGAZ00001390505	EGAS00001001159	EGAD00001004622	EGAZ00001390301
POG723	Breast Invasive Ductal Carcinoma (IDC)	MSS	WT	F	2	12.353182751540041	6.31	256.14	1.15	0.38	3.202936152969647	3.021	27.423000000000002	0.279202	-0.0878	0.162864	0.0204834	0.0824799	0.109842	0.0646754	0.0353194	0	0.044229	0.0915031	0	0.193413	0	0.607415	0.684498	0.073737	0.493253	0	0	0.111781	0	0	0.623427	0	0.63096	0.787887	3.39892	EGAZ00001390490	EGAS00001001159	EGAD00001004632	EGAZ00001390525
POG724	Osteosarcoma (OS)	MSS	WT	M	2	8.673511293634498	3.96	514.56	0.82	0.42	3.0019493666616026	2.925	86.336	0.383062	-0.6239	0.012942	0.0762141	0.0308555	0.126239	0	0.550664	0.02666	0	0.046206	0	0.115998	0	0.214143	0.107792	0.118658	2.14399	0	0	0.039799	0	0	0	0	0.584021	0.817182	3.61016	EGAZ00001390327	EGAS00001001159	EGAD00001004628	EGAZ00001390440
POG725	Stomach Adenocarcinoma (STAD)	MSS	WT	M	2	10.809034907597535	5.82	388.93	0.67	0.36	1.62	2.428	28.831	0.0156433	-0.195	0.0668124	0.0339968	0.0172072	0.120499	0	0.313309	0	0.0501686	0.0711467	0	0.0484141	0.0212272	0.0295213	0.315349	0.0549764	0.919872	0.00176977	0	0.0522747	0	0	0.0250281	0	0.546283	0.841855	2.14157	EGAZ00001390464	EGAS00001001159	EGAD00001004625	EGAZ00001390488
POG730	Leiomyosarcoma (LMS)	MSS	WT	M	2	13.995893223819301	1.57	1109.27	5.81	0.48	1.9621416870348583	6.043	43.513	0.00973817	-0.0946	0.0781153	0	0.00318483	0.112898	0	0.391528	0	0.0572895	0.0651069	0	0.0483878	0.0121228	0.0690795	0.00735408	0.15864	0.660026	0.0193055	0	0.405505	0	0	0.00581904	0	0.557267	0.844111	2.09436	EGAZ00001390424	EGAS00001001159	EGAD00001004629	EGAZ00001390549
POG731	Uveal Melanoma (UM)	MSS	LOF	F	1	NA	NA	NA	NA	NA	NA	NA	NA	0.00250228	NA	NA	NA	NA	NA	NA	NA	NA	NA	NA	NA	NA	NA	NA	NA	NA	NA	NA	NA	NA	NA	NA	NA	NA	NA	NA	NA	EGAZ00001547541	EGAS00001001159	EGAD00001005824	EGAZ00001547574
POG732	Lung Adenocarcinoma (LUAD)	MSS	WT	M	2	28.057494866529773	4.35	806.35	34.13	0.9	7.095766343390966	11.704	235.14100000000002	0.0116497	1.0599	0.013645	0.0464196	0.116783	0.34233	0	0.288449	0	0.120792	0.124062	0	0.0430308	0.147678	0.636621	0.23557	0.145498	1.36508	0.376038	0.00449362	0.349403	0	0	0.0515752	0	0.700564	0.774166	4.40746	EGAZ00001390416	EGAS00001001159	EGAD00001004626	EGAZ00001390383
POG734	Leiomyosarcoma (LMS)	MSS	WT	M	2	42.31622176591376	2.02	871.56	5.18	1.7	11.682786482684683	52.507	236.68699999999998	0.361412	0.7205	0	0.044511	0.0517944	0.366392	0	0.373414	0.0513809	0.19842	0.228241	0.062383	0.0844638	0.059517	0.166512	0	0.770728	1.49628	0.0136269	0	0.117072	0	0	0	0	0.706079	0.744093	4.08473	EGAZ00001390589	EGAS00001001159	EGAD00001004639	EGAZ00001390455
POG736	Ependymoma (EPM)	MSS	WT	M	1	NA	1.85	569.63	0.37	0.02	0.0547723	0.347	14.073	3.38e-4	-0.9548	0.0326327	0.0299932	0.016754	0.0723225	0.0531765	0.0908759	0	0.081386	0	0	0.0654011	0	0.166881	0	0.0207518	0.79745	7.8387519576339e-4	0.0102988	0.0368817	0	0.0141301	0.00413145	0.007	0.276689	0.977037	1.49385	EGAZ00001390288	EGAS00001001159	EGAD00001004635	EGAZ00001390375
POG737	Pancreatic Adenocarcinoma (PAAD)	MSS	WT	F	2	11.433264887063656	9.32	740.61	4.36	0.42	1.3738631664034087	6.256	90.71600000000001	0.996169	0.3182	0	0.351677	0.0667088	0.11192	0	0.309125	0.0123359	0.0289439	0.0964014	0	0.0447498	0.0298251	0.295675	0.378652	0.130027	1.0097	0	0.0799586	0.0233741	0.00826552	0	0.0659511	0	0.455632	0.890117	3.04329	EGAZ00001314004	EGAS00001001159	EGAD00001003740	EGAZ00001313990
POG738	High-Grade Serous Ovarian Cancer (HGSOC)	MSS	WT	F	1	NA	3.4	466.39	2.38	2.71	4.669903639262806	18.512	87.126	0.581923	0.3624	0.616131	0.17439	0	0.0455976	0	0.900352	0.0717862	0.138834	0	0	0.0280323	0.0701184	0.208323	0.889835	0.265221	0.895489	0	0.0131353	0.322477	0.140644	0	0.0820759	0	0.560065	0.841582	4.8624409634934604	EGAZ00001390430	EGAS00001001159	EGAD00001004638	EGAZ00001390303
POG739	Basal Cell Carcinoma (BCC)	MSS	WT	M	2	14.784394250513348	4.27	387.96	0.83	0.55	0.5786190456595773	1.533	41.883	0.985649	-1.348	0.0811643	0	0.00384368	0.0279333	0	0.138396	0	0.0880351	0.101347	0	0.0207701	0.0162443	0	0.703046	0.041211	0.768779	0.0176684	0	0.667414	0	0	0.00797795	0	0.813302	0.672406	2.68383	EGAZ00001390543	EGAS00001001159	EGAD00001004630	EGAZ00001390468
POG742	Lung Adenocarcinoma (LUAD)	MSS	WT	F	2	2.759753593429158	7.59	387.75	6.85	2.07	9.123047736365297	10.56	67.751	6.18e-5	1.4081	1.20857	0.194581	0	0.23232	0.370703	0.427	0	0.0669017	0.26541	0	0.239922	0	0.981801	0.221487	0.0507996	0.294968	0	0.0961973	0.0967771	0	0	0.788146	0	0.848372	0.655214	5.53558	EGAZ00001390322	EGAS00001001159	EGAD00001004634	EGAZ00001390393
POG744	Breast Invasive Ductal Carcinoma (IDC)	MSS	WT	F	1	NA	5	271.86	2.57	2.71	3.7933494434338635	23.12	145.638	0.996164	-0.2245	0.156005	0.216755	0.122716	0.225605	0	0.39669	0.0539208	0.19625	0.315482	0	0.0846364	0.0057807	0	1.10685	0.39327	1.3698	0	0	0.243404	0	0	0.0422979	0	0.590523	0.820402	4.92946	EGAZ00001398498	EGAS00001001159	EGAD00001004897	EGAZ00001398502
POG745	Renal Cell Carcinoma (RCC)	MSS	WT	M	2	38.47227926078029	1.87	237.55	1.54	0.95	2.8275431031197384	12.029	92.001	0.00413098	-0.6234	0.172423	0.619557	0.119537	0.173619	0	0.248208	0	0.201363	0.230663	0	0	0.0922548	0.223946	0.254509	0.162872	1.01372	0	0	0.125434	0	0	0.0190511	0	0.50763	0.865753	3.65716	EGAZ00001390403	EGAS00001001159	EGAD00001004633	EGAZ00001390339
POG751	Lung Adenocarcinoma (LUAD)	MSS	WT	M	2	16.427104722792606	3.56	300.93	3.53	1.86	4.034996902105378	12.459	48.892	0.0136577	0.4513	0.370192	0	0.47641	0.298404	0	0.909638	0.0150808	0.171678	0.339699	0	0.141829	0.0502877	0.0884753	0.843868	0.175879	1.09134	0	0.0784361	0.35992	0	0	0.0323978	0.007	0.302469	0.95808	5.44353	EGAZ00001390560	EGAS00001001159	EGAD00001004650	EGAZ00001390526
POG752	Lung Adenocarcinoma (LUAD)	MSS	WT	M	2	3.154004106776181	5.94	471.95	1.04	0.43	1.3732079230764729	2.745	30.512999999999998	0.00456668	-0.6184	0.107113	0.0425545	0.036798	0.179214	0	0.129927	0.0506129	0.140992	0.0787939	0	0.134404	0	0	0.902509	0.0160607	0.769079	0	0.116962	0.163941	0	0	0.0336326	0	0.634233	0.790431	2.90259	EGAZ00001390577	EGAS00001001159	EGAD00001004644	EGAZ00001390434
POG755	Alveolar Soft Part Sarcoma (ASPS)	MSS	WT	M	2	8.082135523613964	0.52	215.84	2.34	0.37	1.7308957218735044	4.252	19.514	3.79e-4	-0.2722	0.0909888	0.234212	0	0.237968	0.0624598	0.179007	0	0.0172567	0.159173	0	0.129154	0	0.091234	0.185137	0.112378	1.00276	0.00117614	0	0.0974399	0	0	0.0156949	0.007	0.294244	0.962995	2.61604	EGAZ00001390588	EGAS00001001159	EGAD00001004641	EGAZ00001390523
POG756	Breast Invasive Ductal Carcinoma (IDC)	MSS	WT	F	1	NA	2.14	240.31	0.56	0.26	0.6523802572120037	1.613	19.743	0.00745873	0.4603	0.0723296	0.0112945	0.13236	0.165605	0	0.286461	0	0.0426173	0.0891098	0	0.0435324	0	0.0191219	0.412066	0.0663201	0.596107	0.00344167	0	0.0977874	0	0	0.00573978	0	0.505598	0.86541	2.04389	EGAZ00001877199	EGAS00001001159	EGAD00001004651	EGAZ00001390563
POG757	Pancreatic Adenocarcinoma (PAAD)	MSS	LOF	F	2	24.772073921971252	1.99	441.44	3.81	0.43	2.033617466486753	1.7209999999999999	42.903	0.00167631	0.0711	0.00814401	0.170113	0.024646	0.0567089	0	0.442525	0	0.0085517	0.109035	0	0.0145462	0.11867	0.158649	0.459803	0.0251976	0.559405	0.00846842	0.0312324	0.0933551	0	0	0.0348382	0	0.453278	0.891465	2.32389	EGAZ00001390435	EGAS00001001159	EGAD00001004642	EGAZ00001390295
POG759	Colorectal Adenocarcinoma (COADREAD)	MSS	WT	M	2	4.468172484599589	NA	684.97	1.27	0.36	1.4303845636750978	2.614	45.474	4.91e-4	-0.0604	0.0354785	0.0145902	0.0188252	0.0982458	0	0.296632	0	0.0200466	0.139149	0	0.0348453	0.0266312	0.0397081	0.701813	0.0612701	1.16603	0.0147361	0	0.169325	0	0	0.0790083	0	0.683729	0.754974	2.91633	EGAZ00001390443	EGAS00001001159	EGAD00001004646	EGAZ00001390548
POG760	Uveal Melanoma (UM)	MSS	WT	F	2	38.340862422997944	0.73	257.56	0.33	0.24	0.29393876913398137	1.32	6.0329999999999995	0.0115366	-0.3887	0.0411533	0.0853294	0.674158	0.259266	0	0.37946	0	0.220229	0.213531	0	0.173445	0.00223991	0.11699	0.173455	0.102576	0.881178	0.100932	0.0571085	0.0315551	0.0793516	0.0383041	0.0257908	0.005	0.331908	0.948003	3.65605	EGAZ00001390316	EGAS00001001159	EGAD00001004667	EGAZ00001390454
POG761	Breast Invasive Lobular Carcinoma (ILC)	MSS	WT	F	2	43.663244353182755	5.91	333.26	2.56	2.98	6.296586376760029	36.831	112.075	0.0388259	1.3291	1.55244	0.476639	0.439553	0.757163	0.326465	0.360362	0	0.298388	0.501395	0	0	0.0783054	0.0219779	0.18337	0.252057	0.722847	0	0.0368612	0.318041	0	0	0	0	0.70816	0.734578	6.32586	EGAZ00001313923	EGAS00001001159	EGAD00001003711	EGAZ00001314011
POG764	Uveal Melanoma (UM)	MSS	WT	M	2	8.476386036960985	0.66	238.56	1.44	0.27	1.5096357176484663	3.623	28.837	0.00597038	-0.6061	0.0396264	0.0562833	0.0613223	0.192802	0	0.337881	0	0.0286593	0.167907	0	0.00385416	0.0440425	0.117746	0.0376824	0.148887	0.600902	0.0434582	0	0.102363	0	0	0.0135174	0.006	0.319507	0.950675	1.99693	EGAZ00001390335	EGAS00001001159	EGAD00001004647	EGAZ00001390338
POG766	Lung Squamous Cell Carcinoma (LUSC)	MSS	LOF	F	2	7.917864476386037	23.72	522.55	2.37	1.85	2.3004999456639856	7.458	47.719	0.0102067	-0.9237	0.222181	0.262089	0.213722	0.219895	0	0.44999	0	0.116788	0	0	0.131975	0.0562129	0.0107339	0.933341	0.229613	1.00257	0.0356273	0	0.171466	0	0	0	0.003	0.373464	0.929068	4.0562	EGAZ00001390599	EGAS00001001159	EGAD00001004643	EGAZ00001390345
POG768	Cholangiocarcinoma (CHOL)	MSS	WT	M	2	15.868583162217659	10.17	631.34	0.53	0.23	0.3911521443121589	1.088	17.826	0.770891	-0.3346	0.101546	0.084391	0.0204518	0.0195991	0	0.25446	0	0.0197587	0.0986875	0	0.0639392	0	0.0352659	0.255941	0.0230821	0.876918	0	0.0370861	0.110081	0	0	0.0181908	0.002	0.434518	0.900365	2.0194	EGAZ00001390449	EGAS00001001159	EGAD00001004649	EGAZ00001390510
POG771	Undifferentiated Pleomorphic Sarcoma/Malignant Fibrous Histiocytoma/High-Grade Spindle Cell Sarcoma (MFH)	MSS	WT	NA	NA	NA	2.92	1355.43	8.55	1.44	6.851569163337693	8.563	379.194	0.242721	0.2061	0	0.124093	0.105534	0.623762	0	0.53267	0.0472393	0	0	0	0.0991998	0.0268198	0.627906	0.560929	0.129849	4.90167	0.153311	0	0	0.175203	0	0.275094	0.005	0.323322	0.964272	8.38328	EGAZ00001390273	EGAS00001001159	EGAD00001004648	EGAZ00001390340
POG774	Breast Invasive Ductal Carcinoma (IDC)	MSS	WT	F	2	16.13141683778234	1.2	180.23	0.79	0.06	1.3893883546366725	2.743	64.6	0.00953455	0.4549	0.0660037	0.0526834	0.0384858	0.236198	0	0.0503929	0	0.0672879	0.0877679	0	0	0.0723201	0.0215114	0.0763362	0.0993082	1.10337	0.023125	0	0.217459	0	0	0.00673227	0	0.622247	0.803669	2.21898	EGAZ00001390425	EGAS00001001159	EGAD00001004675	EGAZ00001390374
POG775	Colorectal Adenocarcinoma (COADREAD)	MSS	WT	M	2	30.882956878850102	10.6	271.9	3.51	1.18	7.508808161086553	8.923	70.728	0.010803	0.748	0.0391946	0.0906398	0.0194078	0.199472	0	0.377247	0.00235269	0.0220937	0.110393	0	0.111508	0.0886417	0.164903	0.508628	0.141925	0.561263	0	0	0.199136	0	0	0.214365	0	0.643956	0.797488	2.85117	EGAZ00001390299	EGAS00001001159	EGAD00001004665	EGAZ00001390369
POG776	Thymoma (THYM)	MSS	WT	M	1	NA	0.13	1182.61	30.6	0.45	8.950223460897497	28.734	35.535	0.0118781	1.1327	0	0.714831	0.324294	3.61451	2.56158	0.0354363	0.137762	3.42822	1.49629	0	0.258246	0	0.370732	0	0.162986	0.91171	0.79172	0	0	0.29255	0	0	0.003	0.376361	0.944366	15.1009	EGAZ00001877210	EGAS00001001159	NA	NA
POG777	Clear Cell Ovarian Cancer (CCOV)	MSS	WT	F	2	4.271047227926078	6.21	464.37	0.52	0.17	1.9843638779215873	26.046	33.661	0.0996577	0.3006	0.0391408	0.0766574	0.0595701	0.1879	0	0.242206	0	0.071697	0.0871066	0	0.125034	0.00944705	0.0914766	0	0.116001	0.485996	0	0.096699	0.0657864	0	0	0.0291389	0.005	0.342148	0.94068	1.78386	EGAZ00001390358	EGAS00001001159	EGAD00001004661	EGAZ00001390333
POG778	Breast Invasive Ductal Carcinoma (IDC)	MSS	WT	F	2	20.40246406570842	2.02	278.25	2.27	1.61	2.2894540834006696	12.487	53.38	0.0204707	0.2606	0.736721	0	0.0935768	0.214703	0	0.221274	0	0.270163	0.191274	0	0.0247747	0.0771919	0.0375636	0.51335	0.248818	0.625572	0	0	0.452897	0	0	0.00992902	0	0.460111	0.888418	3.71781	EGAZ00001390311	EGAS00001001159	EGAD00001004659	EGAZ00001390527
POG782	Breast Invasive Ductal Carcinoma (IDC)	MSS	WT	F	2	14.193018480492814	6.3	396.89	1.36	0.3	0.6249799996799897	2.365	71.776	0.999445	-0.5085	0.0819636	0	0.144383	0.0663485	0	0.0879864	0	0.062403	0.0590124	0	0.0294794	0.00257606	0.0201024	0.214164	0.0594799	0.63216	0	0	0.399923	0	0	0.0296833	0	0.607212	0.816226	1.88966	EGAZ00001390401	EGAS00001001159	EGAD00001004671	EGAZ00001390386
POG783	Fibroblastic Osteosarcoma (FIOS)	MSS	WT	M	2	1.2813141683778233	NA	673.99	0.09	0.04	0.0774597	0.173	4.768	0.0632722	-0.8825	0.0233849	0.0118242	0.00516357	0.0126442	0	0.0605794	0.0343255	0.0705463	0.0761456	0	0.0574225	0	0	0.633226	0.0170448	0.374823	0	0	0.0650262	0	0	0	0	0.744315	0.696453	1.44216	EGAZ00001390271	EGAS00001001159	EGAD00001004658	EGAZ00001390418
POG784	Salivary Carcinoma (SACA)	MSS	WT	M	2	15.737166324435318	2.08	189.85	0.41	0.14	1.6463292501805342	4.978	30.721	0.0032029	0.207	0.22432	0	0.611531	0.283153	0	0.416642	0	0.232031	0.0529379	0	0.0692679	0.0103609	0.060569	0.0610406	0.122546	0.619132	0.0172223	0	0.192571	0	0	0.00506079	0	0.484977	0.873976	2.97839	EGAZ00001390607	EGAS00001001159	EGAD00001004656	EGAZ00001390268
POG785	Oropharynx Squamous Cell Carcinoma (OPHSC)	MSS	LOF	M	2	6.406570841889117	7.27	1040.97	8.21	3.36	7.443869961249996	11.661	73.21600000000001	0.0483993	0.6011	0.0315157	0.0403996	0.0153691	0.338218	0	0.391993	0.0639164	0.00227202	0	0	0.202758	5.34790819022795e-5	0.0251808	0.667812	0.242324	0.843364	0	0.0333904	0	0.244044	0.0481942	0.171715	0.001	0.43912	0.897653	3.36252	EGAZ00001390448	EGAS00001001159	EGAD00001004655	EGAZ00001390591
POG786	Breast Invasive Ductal Carcinoma (IDC)	MSS	LOF	F	2	5.453798767967146	5.4	503.15	0.41	0.05	0.2683281572999748	6.596	14.088	0.160662	-0.351	0.0564432	0.0439877	0.0156687	0.0798181	0	0.219352	0	0.0637034	0	0	0.0569499	0.0380777	0.113543	0.0887108	0.0850045	0.582218	0.0571841	0	0.0609259	0	0.0199405	0.016243	0.012	0.223299	0.991487	1.59777	EGAZ00001398503	EGAS00001001159	EGAD00001004899	EGAZ00001398505
POG789	Breast Invasive Ductal Carcinoma (IDC)	MSS	WT	F	1	NA	0.94	275.2	0.48	0.16	0.6687301398920196	1.368	59.410000000000004	0.0792031	0.0633	0.0705423	0.00554843	0.0456376	0.0831949	0	0.202375	0	0.0337895	0.0391721	0	0.0507639	0.00654396	0.26749	0.0532254	0.0442025	1.24537	0	0.0127804	0.112583	0	0	0.0177814	0	0.558948	0.834053	2.291	EGAZ00001390314	EGAS00001001159	EGAD00001004676	EGAZ00001390540
POG790	Breast Invasive Ductal Carcinoma (IDC)	MSS	WT	F	2	37.5524	4.64	467.73	0.57	0.14	1.4649914675519444	2.851	45.289	0.985389	-1.1459	0.0559072	0.0131602	0.0128377	0.0654845	0	0.281153	0	0.0627243	0.0575177	0.0220299	0.0680133	0	0.0596592	0.355787	0.107997	1.33302	0	0	0.0432034	0	0	0.100427	0	0.668401	0.7646	2.63892	EGAZ00001390592	EGAS00001001159	EGAD00001004654	EGAZ00001390568
POG791	Papillary Renal Cell Carcinoma (PRCC)	MSS	WT	M	2	10.546201232032855	1.28	488.7	8.97	0.11	0.9612491872558333	1.82	61.471000000000004	0.00792593	-1.4463	0	0.0205805	0.00185858	0.0539725	0	0.178652	0	0.0278947	0.0171885	0	0.0807386	0	0.0415135	0.67027	0.010033328951911301	1.15994	0.0232985	0.00146451	0.0502256	0	4.9767268979889e-4	0.00608699	0	0.755564	0.68373	2.34422	EGAZ00001313941	EGAS00001001159	EGAD00001003722	EGAZ00001313973
POG792	Pancreatobiliary Ampullary Carcinoma (PAMPCA)	MSS	WT	F	2	4.566735112936345	11.25	523.5	3.8	2.01	4.471084879534272	14.155000000000001	111.448	0.995302	1.0302	0.0669302	0.118053	0.00136594	0.25644	0	0.210469	0.043557	0.118663	0.255048	0	0.0312544	0.145285	0.169857	0.76019	0.377666	1.42442	0.0214406	0	0.00671319	0.0345913	0	0.0208576	0	0.490356	0.871168	4.0628	EGAZ00001390382	EGAS00001001159	EGAD00001004657	EGAZ00001390370
POG793	Pancreatic Adenocarcinoma (PAAD)	MSS	WT	F	2	21.97946611909651	1.71	417.96	2.9	0.7	1.6002499804718011	2.568	137.125	0.0212924	0.2315	0.0631111	0.0780524	0.0253814	0.0876867	0	0.250867	0	0.0184534	0.0912137	0	0.0064431	0.0558867	0	1.58523	0.0821614	1.45433	0	0	0.0378975	0	0	0.379626	0	0.674072	0.745625	4.21634	EGAZ00001390580	EGAS00001001159	EGAD00001004666	EGAZ00001390297
POG794	Leiomyosarcoma (LMS)	MSS	WT	F	2	53.190965092402465	1.62	1057.21	0.83	0.08	0.44192759587968705	1.6119999999999999	57.62799999999999	0.896184	-0.3151	0.0348789	0	0	0.0401596	0.0542315	0.11509	0.00470592	0.0131859	0.0218032	0	0.0757678	0	0.34163	0.00490782	0.0441503	1.57957	0.0079304	0	0.115465	0	0	0.00115946	0	0.592588	0.808833	2.45463	EGAZ00001390581	EGAS00001001159	EGAD00001004662	EGAZ00001390305
POG795	Colorectal Adenocarcinoma (COADREAD)	MSS	WT	F	2	11.039014373716633	12.97	260.98	2.44	2.08	6.140114005456251	20.812	77.83699999999999	0.810762	0.6869	0.183749	0.167837	0.0232129	0.417145	0	0.498693	0.0600596	0.168618	0.364105	0	0.00127052	0.0794103	0.178774	0.618604	0.188215	1.00139	0	0	0.139456	0	0	0.019164	0.002	0.429342	0.902533	4.1097	EGAZ00001390384	EGAS00001001159	EGAD00001004685	EGAZ00001390486
POG798	Pancreatic Adenocarcinoma (PAAD)	MSS	WT	F	2	20.369609856262834	2.71	381.37	2.67	1.27	2.1027363125223286	4.255	48.784	0.00160036	-0.0283	0.0561154	0.041815	0.0659397	0.166691	0	0.166953	0	0.0821346	0.193837	0	0.0525212	0.0511208	0.138238	0.459361	0.0770513	0.998635	0.0320924	0	0.116741	0	0	0.031955	0	0.640725	0.793052	2.7312	EGAZ00001390287	EGAS00001001159	EGAD00001004663	EGAZ00001390385
POG799	Esophageal Adenocarcinoma (ESCA)	MSS	WT	M	2	7.983572895277208	10.65	851.68	1.27	0.56	0.5932958789676531	0.9650000000000001	31.5	0.348804	0.2041	0.0255287	0.0363536	0.0452535	0.0895418	0.00771865	0.11405	0.0216823	0.0127164	0.0255377	0	0.0456415	0	0.106575	0.322119	0.0345709	0.812587	0.0069862	7.3747361761862e-4	0.0327912	0	3.3925157393633e-4	0.00748844	0	0.603952	0.805244	1.74822	EGAZ00001390411	EGAS00001001159	EGAD00001004668	EGAZ00001390481
POG800	Breast Invasive Ductal Carcinoma (IDC)	MSS	WT	F	2	10.283367556468173	3.51	773.56	7.87	4.3	9.127102497507083	50.083	232.44299999999998	0.423456	1.5584	0.0937706	0.276889	0.111865	0.457065	0	0.828155	0	0.439155	0.24679	0	0.0428076	0.239109	0.249306	1.14211	0.468246	1.39765	0.0718052	0	0.152831	0	0	0.152363	0.009	0.252747	0.981572	6.36992	EGAZ00001390399	EGAS00001001159	EGAD00001004686	EGAZ00001390372
POG803	Colorectal Adenocarcinoma (COADREAD)	MSS	WT	M	2	6.406570841889117	1.94	381.38	1.65	0.64	1.6796725871431015	2.243	32.231	0.00431847	0.2877	0.0779601	0.037667	0.0386396	0.145403	0	0.297047	0.0133173	0.025971	0.073933	0	0.00793256	0.0449289	0.0497964	0.237421	0.0475053	0.738053	0.00695397	0	0.105038	0	0.016717	0.0431967	0	0.559217	0.839669	2.00748	EGAZ00001390466	EGAS00001001159	EGAD00001004677	EGAZ00001390535
POG804	Breast Invasive Ductal Carcinoma (IDC)	MSS	WT	F	2	4.238193018480493	8.1	688.13	2.23	0.88	2.773878151613729	21.117	49.002	0.999651	0.8567	0.0892474	0.0836651	0.012782	0.139443	0	0.522654	0	0.152005	0.342412	0	0.180007	0	0.093053	1.04543	0.306146	0.747735	0	0	0.0478128	0	0	0	0.004	0.363213	0.936024	3.76239	EGAZ00001390498	EGAS00001001159	EGAD00001004681	EGAZ00001390562
POG805	Colorectal Adenocarcinoma (COADREAD)	MSS	WT	M	2	51.285420944558524	4.43	246.14	1.32	0.04	1.1320777358467924	3.46	17.465	0.00418482	-0.6015	0.120707	0	0	0.108123	0	0.34237	0	0.0206945	0.021222	0	0.15859	0	0.166197	0.0680277	0.135429	0.658139	0	0	0.099519	0	0	0.130401	0	0.460066	0.888464	2.02942	EGAZ00001780314	EGAS00001001159	NA	NA
POG806	Undifferentiated Pleomorphic Sarcoma/Malignant Fibrous Histiocytoma/High-Grade Spindle Cell Sarcoma (MFH)	MSS	WT	F	1	NA	1.55	882.82	0.28	0.19	0.49648766349225637	0.35300000000000004	13.4	1.45e-4	-0.8514	0.0988288	0	0	0.0712419	0	0.156014	0	0.0569679	0.0335471	0	0.131477	0.00705473	0.0676147	0.168098	0.0237031	0.715339	0.0152877	0	0.277789	0	0	0.0217859	0.005	0.338345	0.943958	1.84475	EGAZ00001390310	EGAS00001001159	EGAD00001004670	EGAZ00001390495
POG807	Lung Adenocarcinoma (LUAD)	MSS	WT	F	1	NA	4.22	291	1.62	0.43	3.7015537278283563	9.133	120.66	0.159019	0.0419	0.106064	0.0579063	0.0465209	0.0457863	0.132593	0.045985	0	0.0109456	0.0303916	0	0.129602	0.00909856	0.405	0.128611	0.0266324	1.0914	0.0894523	0.0395104	0.0577753	0	0	0.455028	0	0.686821	0.756313	2.9083	EGAZ00001390478	EGAS00001001159	EGAD00001004672	EGAZ00001390294
POG811	Pancreatic Adenocarcinoma (PAAD)	MSS	WT	M	2	47.572895277207394	1.18	171.6	1.95	3.47	4.478146938187714	19.183	120.849	0.215019	0.9287	0.21331	0.175635	0.0177045	0.139493	0	0.976241	0	0.101656	0.28194	0	0.0761217	0	0.103319	0.168911	0.125694	1.96109	0	0.00533883	0.179158	0	0	0.548726	0	0.46033	0.887517	5.07434	EGAZ00001398506	EGAS00001001159	EGAD00001004717	EGAZ00001391265
POG812	Pancreatic Adenocarcinoma (PAAD)	MSS	WT	M	2	3.646817248459959	2.57	277.39	1.66	0.13	0.34058772731852804	6.279	19.742	0.0188508	-0.7885	0.0153396	0.104127	0.00138321	0.0503802	0	0.0532007	0	0.0967159	0.0608466	0	0.0257234	0.0308553	0.0289782	0.488495	0.00308824	0.631754	0.0103732	0.161307	0.0512091	0	0.00534777	0.0144753	0	0.500456	0.865658	1.8336	EGAZ00001390515	EGAS00001001159	EGAD00001004683	EGAZ00001390619
POG813	Breast Invasive Ductal Carcinoma (IDC)	MSS	WT	F	2	NA	0.04	273.74	2.67	16.07	9.750999948723207	13.876	88.383	0.722838	1.2809	1.77007	0	0.0382931	0.339175	1.5897	0.17055	0	0.385489	0.402769	0	0.351973	0	1.07717	0	0.0101201	2.28653	0	0	0.00923732	0	0	0	0	0.706517	0.755979	8.43107	EGAZ00001877211	EGAS00001001159	NA	NA
POG814	Lung Adenocarcinoma (LUAD)	MSS	LOF	F	2	15.737166324435318	2	419.78	2.88	0.31	3.7969988148536475	3.096	187.23000000000002	0.0141603	0.3958	0.0367266	0.0771728	0.0321076	0.0749249	0.0377595	0.0462811	0.0749512	0	0.0382217	0.00779207	0.0485143	0.0211683	0.496551	0.223284	0.0113789	0.884831	0	0.0187297	0.306665	0	0	1.1825	0	0.787202	0.653942	3.61956	EGAZ00001390431	EGAS00001001159	EGAD00001004673	EGAZ00001390513
POG816	Breast Invasive Ductal Carcinoma (IDC)	MSS	WT	F	2	2.529774127310062	4.42	706.8	0.78	0.14	0.36055512754639896	1.006	25.07	0.999306	-0.0121	0.0234475	0.056843	0.0248662	0.135672	0	0.165876	0	0.0458923	0.0170833	0	0	0.0288329	0.0221186	0.117495	0.0448824	0.649307	0.00501316	0	0.372545	0.0236402	0	0.0387139	0	0.613449	0.813247	1.77223	EGAZ00001390356	EGAS00001001159	EGAD00001004688	EGAZ00001390598
POG818	Pancreatic Adenocarcinoma (PAAD)	MSS	LOF	M	1	NA	0.84	57.29	0.42	3.01	1.1726039399558574	8.486	17.889	0.855615	0.1388	0.135512	0.135364	0.129652	0.147456	0.574566	0.0943927	1.3154744262257e-4	0.0697518	0.0867196	0	0.0483371	0.0283708	0.0450501	0.0395418	0.0414803	0.236062	0.00257857	0.0128273	0.0184851	0	0	0	0	0.76505	0.701715	1.84628	EGAZ00001877212	EGAS00001001159	NA	NA
POG819	Colorectal Adenocarcinoma (COADREAD)	MSS	WT	F	1	NA	3.55	378.78	0.83	0.76	1.9008945262691457	3.63	28.410999999999998	0.00260988	0.1114	0.131447	0.018705	0.0110388	0.269922	0	0.35738	0	0.0251173	0.106584	0	0.0627799	0.00949481	0.0773724	0.451951	0.0722207	0.710478	0.00752669	0	0.00404114	0.0260358	0	0.0198642	0	0.662457	0.779107	2.36196	EGAZ00001390289	EGAS00001001159	EGAD00001004682	EGAZ00001390371
POG820	Lung Adenocarcinoma (LUAD)	MSS	WT	F	2	8.903490759753593	5.72	456.24	1	0.5	2.5797674313782624	3.36	77.193	9.98e-5	-0.5816	0.012479	0.0304282	0.012699	0.153967	0	0.258662	0	0.0370095	0.145453	0	0	0.0630513	0.034541	0.257773	0.0973525	0.766916	5.0409276979962e-4	0	0.0753099	0	0	0.0151092	0	0.714211	0.74886	1.96125	EGAZ00001390555	EGAS00001001159	EGAD00001004693	EGAZ00001390541
POG824	Colorectal Adenocarcinoma (COADREAD)	MSS	WT	M	2	9.987679671457906	5.22	579.68	0.32	0.09	2.6839895677889656	2.613	60.851000000000006	0.0100443	-0.1987	0.0461423	0.0473463	0	0.160646	0	0.071349	0	0.0392441	0.126777	0	0.0042033	0.0719885	0.0123422	0.310697	0.0739076	1.11786	0.01656	0	0.22471	0	0	0.0573596	0	0.724419	0.736813	2.38113	EGAZ00001398662	EGAS00001001159	EGAD00001004911	EGAZ00001398653
POG826	Breast Invasive Ductal Carcinoma (IDC)	MSS	WT	F	2	7.457905544147844	1.03	375.25	3.64	1.72	2.7340446228984634	6.09	197.219	0.146535	0.681	0.11815	0	0.0513625	0.178077	0	0.394868	0	0.104368	0.125343	0	0	0.0777869	0.21124	0.47017	0.133476	1.27854	0.320805	0	0.894264	0	0.0303293	0.0174556	0	0.614079	0.816255	4.40623	EGAZ00001390276	EGAS00001001159	EGAD00001004687	EGAZ00001390521
POG827	Breast Invasive Ductal Carcinoma (IDC)	MSS	WT	F	2	7.490759753593429	3.66	690.95	0.84	0.31	2.2761810121341406	3.741	101.771	0.964767	-0.46	0.0340998	0.0400851	0.01216	0.354191	0	0.286999	0.0254766	0.0401837	0.175603	0.00737909	0.0625249	0	0.0946518	0.0478861	0.183751	2.2266	0.0266288	0	0.192919	0	0.0239338	0.00644013	0.256	0.0671553	1.07603	3.84151	EGAZ00001398652	EGAS00001001159	EGAD00001004910	EGAZ00001398661
POG828	Lung Adenocarcinoma (LUAD)	MSS	WT	F	2	47.77	4.08	236.42	4.52	5.19	27.957634020066873	34.811	265.476	0.0545922	1.2105	0.296679	0.947373	0	0.812313	0.533717	0.172328	0.15381	0.133548	0.379569	0	0.304135	0.0538243	0.269416	0.282042	0.181208	0.945703	0.084288	0.0204151	0.334271	0	0	0.451094	0	0.769836	0.734503	6.35574	EGAZ00001390387	EGAS00001001159	EGAD00001004680	EGAZ00001390379
POG829	Breast Invasive Ductal Carcinoma (IDC)	MSS	WT	F	2	27.958932238193018	2.48	284.97	1.63	0.23	1.8524038436582884	6.309	35.236	0.0038204	-0.5096	0.0310661	0.00538555	0.115754	0.200653	0	0.292188	0	0.105101	0.122258	0	0.0377401	0.0540235	0	0.565894	0.148111	0.782139	0	0	0.0983443	0	0	0	0	0.622	0.801453	2.55866	EGAZ00001390524	EGAS00001001159	EGAD00001004707	EGAZ00001390352
POG830	Breast Invasive Ductal Carcinoma (IDC)	MSS	LOF	F	1	NA	14.08	156.04	2.01	0.17	0.4274342054632502	1.44	30.130000000000003	3.48e-4	0.2858	0.0355227	0.0257463	0.016965	0.0172757	0	0.226417	0	0.172415	0.0269975	0	0	0.120299	0.126894	0	0.0174324	0.688526	0.0205726	0.018379	0.178795	0	0	0.0654573	0.002	0.433619	0.900833	1.75769	EGAZ00001390429	EGAS00001001159	EGAD00001004689	EGAZ00001390529
POG841	Breast Invasive Ductal Carcinoma (IDC)	MSS	WT	F	2	20.27104722792608	8.2	247.65	11.06	10.5	34.110008795073625	117.421	614.2330000000001	0.0125189	1.4949	0.568442	0.859159	0.1387	1.79792	0	0	0.317301	1.09505	0.756576	0.031162	0	0.205962	0.0436816	1.43766	0.715447	1.85174	0	0	0.257657	0	0	0.0245215	0.003	0.385671	0.922699	10.101	EGAZ00001390344	EGAS00001001159	EGAD00001004701	EGAZ00001390558
POG845	Breast Angiosarcoma (BA)	MSS	WT	F	2	38.70225872689939	1.04	628.1	1.68	24.27	2.9976490788616337	3.493	73.891	3.14e-4	-1.0933	0.326865	0	0.103715	0.279175	0	0.277657	0.0436665	0.0355527	0.0913344	0	0.0668401	0.0274009	0.271742	0.781843	0.133792	1.69904	0	0	0.0138497	0	0	0.00212642	0	0.731494	0.729998	4.1546	EGAZ00001390330	EGAS00001001159	EGAD00001004690	EGAZ00001390572
POG847	Breast Invasive Ductal Carcinoma (IDC)	MSS	WT	F	1	NA	0.78	318.06	0.87	0.28	3.0407729280562865	3.448	111.39600000000002	0.877361	-0.9247	0.0263992	0.0131379	0	0.185502	0	0.205558	0	0.0998325	0.0626819	0	0	0.0986021	0.114265	0	0.0239632	0.781146	0.21733	0.00416396	0.956388	0	0	0.00671963	0	0.756443	0.727616	2.7956901574371402	EGAZ00001877213	EGAS00001001159	NA	NA
POG848	Lung Adenocarcinoma (LUAD)	MSS	LOF	F	2	10.940451745379876	1.77	426.44	3.77	0.46	0.960729	1.668	71.197	0.182359	-1.4275	0	0.0597712	0.00388532	0.0457179	0.0131225	0.317965	0.0191268	0.00266153	0.00628545	0	0.079678	0.00964117	0	1.0279	0.0115093	0.933449	0.0469557	0.00711311	0.156904	0	0	0.00432212	0	0.783385	0.667287	2.74601	EGAZ00001390463	EGAS00001001159	EGAD00001004692	EGAZ00001390390
POG850	Colorectal Adenocarcinoma (COADREAD)	MSS	WT	F	2	42.053388090349074	NA	194.26	5.64	4.56	3.776400402499714	10.284	65.633	NA	-0.1375	0.0785975	0.0720157	0.152862	0	0	0.747369	0	0.144804	0	0	0.11273	0.0200444	0.0425664	0.0947803	0.136301	0.673924	0.00422861	0.0414058	0	0.192241	0	0.0931378	0	0.457969	0.889716	2.60701	EGAZ00001547808	EGAS00001001159	EGAD00001005825	EGAZ00001547707
POG852	Colorectal Adenocarcinoma (COADREAD)	MSS	WT	F	2	14.42299794661191	7.94	572.52	4.63	1.47	4.0509381629444805	11.747	119.831	2.21e-4	0.3107	0.361674	0	0.248954	0.318852	0	0.363311	0	0.170419	0.342869	0	0.0169423	0.046304	0.176572	0.852457	0.188504	1.29643	0.0480634	0	0.103512	0	0	0.0501982	0.003	0.36547	0.932323	4.58506	EGAZ00001390573	EGAS00001001159	EGAD00001004691	EGAZ00001390485
POG854	Breast Invasive Ductal Carcinoma (IDC)	MSS	WT	F	2	7.819301848049282	NA	247.34	2.81	1.66	5.032891812864647	19.069	155.83	0.00222811	0.7068	0.483519	0.238549	0.217174	0.432021	0	0.197453	0.00767613	0.137239	0.270179	0	0.0476611	0.0624696	0.29508	0.344541	0.164391	1.15187	0	0	0.330983	0	0	0.300951	0	0.466645	0.886188	4.68175	EGAZ00001390473	EGAS00001001159	EGAD00001004703	EGAZ00001390518
POG855	Breast Invasive Ductal Carcinoma (IDC)	MSS	WT	F	1	NA	1.39	306.64	1.53	1.05	3.488911004883902	5.876	48.677	0.0264774	0.1996	0.320115	0	0.407372	0.224724	0	0.445774	0	0.117576	0.15569983852046199	0	0.0658251	0.0426707	0	0.514093	0.106244	0.622302	0	3.5633262357885e-4	0.709419	0	0	0	0.002	0.434563	0.900473	3.73217	EGAZ00001391254	EGAS00001001159	EGAD00001004710	EGAZ00001391256
POG856	Colorectal Adenocarcinoma (COADREAD)	MSS	WT	F	2	7.425051334702259	NA	731.79	1.09	0.64	3.8747645089734157	10.527	67.889	0.00237683	0.2609	0.0663234	0.0466251	0.0281844	0.231901	0	0.341857	0	0.121586	0.131569	0	0.00268359	0.0737966	0.238572	0.213045	0.149913	1.02835	0.0584843	0	0.0538208	0.00515998	0	0.0158603	0.002	0.40566	0.913566	2.80773	EGAZ00001547614	EGAS00001001159	EGAD00001005826	EGAZ00001547663
POG857	Pancreatic Adenocarcinoma (PAAD)	MSS	LOF	M	2	5.782340862422998	3.25	272.18	1.69	0.11	0.6170089140360939	1.328	26.62	0.00552218	-0.8977	0.107073	0.00856146	0.0580525	0.0813263	0	0.175673	0	0.0395296	0.0336451	0	0.0276918	0.051352	0.00815575	0.241185	0.0239544	0.78115	0	0.025685	0.156619	0.023783	0	0.0738231	0	0.532632	0.851493	1.91726	EGAZ00001398513	EGAS00001001159	EGAD00001004900	EGAZ00001398512
POG859	Colorectal Adenocarcinoma (COADREAD)	MSS	WT	M	2	8.706365503080082	8.53	524.33	1.02	0.2	2.274071238989667	7.626	43.269999999999996	0.189271	0.2043	0.0574356	0.101045	0.114725	0.22617	0	0.213354	0	0.0893059	0.0624957	0	0	0.141744	0.272116	0.346529	0.174345	1.24794	0.0216711	0	0.235018	0	0	0.0405634	0.009	0.242919	0.985589	3.34446	EGAZ00001390420	EGAS00001001159	EGAD00001004694	EGAZ00001390537
POG861	Cholangiocarcinoma (CHOL)	MSS	WT	M	2	5.782340862422998	4.7	440.72	3.05	2.7	3.127618902615854	19.145	112.00399999999999	0.470685	0.8409	0.0626585	0.0513829	0.0378774	0.272867	0	0.25890054148444003	0.0573414	0.164562	0.154689	0	0	0.240649	0.264589	0.338718	0.32463	1.33567	0.0499875	0	0.0911806	0	0	0.0358934	0	0.464424	0.885391	3.7416	EGAZ00001390353	EGAS00001001159	EGAD00001004695	EGAZ00001390364
POG864	Low-Grade Serous Ovarian Cancer (LGSOC)	MSS	WT	F	2	34.03696098562629	0.98	75.6	0.33	0.06	0.14422205101855956	0.417	13.815000000000001	0.0104372	-0.7249	0.0497993	0.0618482	0.0295735	0.0326534	0.0317915	0.17259	0	0.0518528	0.0624693	0	0.123067	0.00943821	0.0482106	0.18146	0.0307578	0.309876	0.00799237	0.0306663	0.0209457	0.0331033	0	0.0150008	0.011	0.229447	0.988321	1.3031	EGAZ00001390565	EGAS00001001159	EGAD00001004697	EGAZ00001390439
POG865	Adenoid Cystic Breast Cancer (ACBC)	MSS	LOF	F	1	NA	0.56	269.18	0.61	0.03	0.6674578638386096	1.566	25.465	0.00617586	-0.9035	0.0478682	0.0352505	0.0636414	0.11954	0	0.150477	0	0.0325005	0.0633367	0	0.0482823	0.00102525	0.0306375	0.178577	0.0623981	0.730876	0.0186963	0	0.0713937	0	0	0.00361555	0	0.47553	0.879926	1.65812	EGAZ00001398639	EGAS00001001159	EGAD00001004921	EGAZ00001398638
POG867	Lung Adenocarcinoma (LUAD)	MSS	WT	M	1	NA	2.64	293.23	6.45	0.85	8.456382205174975	4.858	239.047	0.0511854	0.0804	0.110412	0	0.10128	0.253235	0	0.277251	0	0.146891	0.0878748	0	0.0513588	0.0891796	0.308582	0.260136	0.0670861	1.24075	0.0663902	0.00412177	0.469234	0	0	0.164536	0	0.4614	0.888692	3.69832	EGAZ00001390304	EGAS00001001159	EGAD00001004700	EGAZ00001390320
POG868	Breast Invasive Ductal Carcinoma (IDC)	MSS	WT	F	2	19.055441478439427	1.62	360.23	1.74	0.25	1.3221195104830727	6.394	101.847	0.00727627	0.6853	0.0448696	0.0130331	0.038906961575039103	0.116714	0	0.219021	0	0.0619303	0.059959	0	0.045417	0.0461108	0.135103	0.140812	0.143275	0.991114	0.00959226	0	0.114046	0	0	0.0295993	0	0.628837	0.799986	2.2095	EGAZ00001390378	EGAS00001001159	EGAD00001004698	EGAZ00001390437
POG873	Breast Invasive Ductal Carcinoma (IDC)	MSS	WT	F	2	24.016427104722794	2.08	323.19	1.01	3.21	7.75959	8.698	110.894	0.355124	0.8935	0.616085	0.308818	0.0531574	0.375625	0.0812781	0.146646	0.0313593	0.264445	0.271039	0	0.186278	0.00924604	0.117375	0.132636	0.115058	0.589916	0	0.0199277	0.274146	0	0	0.157026	0	0.702908	0.764899	3.75006	EGAZ00001390400	EGAS00001001159	EGAD00001004704	EGAZ00001390542
POG874	Breast Invasive Ductal Carcinoma (IDC)	MSS	WT	F	2	30.521560574948666	0.93	455.33	1.05	0.28	1.841738309315414	5.005	33.922000000000004	0.0189103	0.0352	0.0917845	0.103789	0	0.265657	0	0.211657	0	0.082869	0.121537	0	0.0895767	0.0412115	0.0608331	0.0137679	0.0734685	0.725726	0.0135673	0	0.0825838	0	0	0.0100723	0.007	0.300326	0.960357	1.9881	EGAZ00001398510	EGAS00001001159	EGAD00001004902	EGAZ00001398509
POG875	Lung Adenocarcinoma (LUAD)	MSS	WT	NA	NA	NA	3.22	455.48	2.19	1.08	10.32666451474047	14.74	154.984	2.47e-4	0.4981	0.479399	0	0.302036	0.785009	0	0.396051	0.0550406	0.228028	0.119397	0	0.105734	0.154876	0.204047	0.720228	0.210335	0.883999	0.0414915	0.00625901	0.389693	0	0	0.0639799	0.003	0.397291	0.916884	5.1456	EGAZ00001390582	EGAS00001001159	EGAD00001004699	EGAZ00001390609
POG877	Lung Adenocarcinoma (LUAD)	MSS	WT	F	1	NA	2.04	398.18	4.41	1.01	3.8132138675925322	33.945	283.575	0.334524	0.739	0.18135	0.229793	0.00446072	0.216985	0	0.274462	0	0	0.253436	0	0	0.16106	0.151593	0	0.0895638	1.80053	0.876492	0.210702	0.150244	0	0	0.242071	0	0.459271	0.888648	4.84275	EGAZ00001390331	EGAS00001001159	EGAD00001004708	EGAZ00001390556
POG878	Pancreatic Adenocarcinoma (PAAD)	MSS	WT	F	2	15.868583162217659	1.92	339.7	1.91	0.3	2.2810085488660494	4.779	38.563	2.87e-4	-0.494	0.128572	0	0.0154632	0.165425	0	0.232726	0	0.062093	0.0699379	0	0	0.0810203	0.0562784	0.233688	0.069576089312762407	0.84861	0.00829742	0	0.116214	0	0	0.147175	0	0.608855	0.812419	2.23508	EGAZ00001390469	EGAS00001001159	EGAD00001004705	EGAZ00001390346
POG880	Cholangiocarcinoma (CHOL)	MSS	WT	M	2	6.80082	1.86	701.25	5.36	3.04	5.5178800276917945	14.265	236.501	0.035372	0.5556	0.0597235	0	0.0193154	0.207208	0	0.180554	0	0.0653673	0.267393	0	0	0.173487	0.29285	0.292678	0.257606	1.11857	0.0934221	0	0.269107	0	0	0.0433978	0	0.702278	0.765628	3.34068	EGAZ00001390436	EGAS00001001159	EGAD00001004706	EGAZ00001390422
POG881	Leiomyosarcoma (LMS)	MSS	WT	F	2	9.82341	1.55	758.74	2.92	0.67	8.882567196480982	16.796	316.91999999999996	0.0983568	0.1372	0	0.0337763	0.00506436	0.243632	0	0.121572	0.109569	0.068712	0.0402923	0.0329459	0.168422	0	0.147586	1.48554	0.185138	2.04518	0	0	0.00441734	0	0.00474152	0.243213	0	0.866582	0.592878	4.9398	EGAZ00001398669	EGAS00001001159	EGAD00001004916	EGAZ00001398683
POG884	Adenocarcinoma of the Gastroesophageal Junction (GEJ)	MSI	LOF	F	2	9.626283367556468	171.99	959.04	17.78	4.92	30.995911020649157	85.577	215.751	2.76e-5	1.3372	0.362577	0	0.164594	0.792309	0	0.10848	0.253796	0.236515	0.207807	0	0.0677527	0.18626	0.130867	0.291798	0.341108	0.630319	0.0480983	0	0.138433	0	0	0	0	0.576327	0.831326	3.96072	EGAZ00001398519	EGAS00001001159	EGAD00001004904	EGAZ00001398521
POG886	Pancreatic Adenocarcinoma (PAAD)	MSS	WT	F	2	6.209445585215605	NA	402.78	2.24	0.5	2.7115678121706637	7.827	75.726	0.0736807	0.1443	0.0636923	0.307094	0.00919388	0.195838	0	0.406074	0	0.0789068	0.071715	0	0.0556326	0.095751	0.054574	0.433491	0.0991538	1.02421	0.0500879	0	0.245241	0	0	0.0215773	0	0.50823	0.866165	3.21223	EGAZ00001547698	EGAS00001001159	EGAD00001005827	EGAZ00001547608
POG887	Breast Invasive Ductal Carcinoma (IDC)	MSS	WT	F	2	25.49486652977413	2.8	514.27	0.89	0.02	0.22271057451320087	1.175	18.978	0.121335	0.3173	0.0463252	0.0111712	0.0885678	0.0761151	0	0.216716	0	0.00911003	0.0657587	0	0.048233	0.0110442	0.03721	0.322405	0.062393	0.663944	0	0.00854345	0.0793423	0	0.00605553	0.0126017	0.002	0.418154	0.908353	1.76554	EGAZ00001398633	EGAS00001001159	EGAD00001004929	EGAZ00001398678
POG890	Breast Invasive Ductal Carcinoma (IDC)	MSS	LOF	F	1	NA	5.85	479.92	2.69	3.24	4.109221337431217	28.336	79.836	0.997827	1.0908	1.61244	0	0.246507	0.232744	0	0.699556	0.0677514	0.298135	0.184304	0	0.179815	0	0.0707246	0.548669	0.45359	0.931123	0	0	0.091484	0	0	0	0	0.508657	0.861314	5.61684	EGAZ00001391258	EGAS00001001159	EGAD00001004713	EGAZ00001391261
POG894	High-Grade Serous Ovarian Cancer (HGSOC)	MSS	WT	F	2	6.505133470225872	9.37	661.61	5.79	5.83	14.000535704036473	32.141	161.691	0.999909	1.0137	0.117589	0.0921549	0.0444432	0.78072	0	0.562767	0.00399917	0.223198	0.403955	0	0	0.192904	0.28232	0.554285	0.459091	1.27885	0.0339488	0	0	0.0918171	0	0	0	0.477249	0.878874	5.12205	EGAZ00001390586	EGAS00001001159	EGAD00001004709	EGAZ00001390362
POG895	Leiomyosarcoma (LMS)	MSS	WT	F	2	30.42299794661191	2.19	1241.96	0.77	0.23	3.588523373199623	5.864	58.643	0.0101189	-0.1492	0.0711029	0	0.0267071	0.220984	0	0.251847	0	0.022897	0.0721784	0	0.0333448	0.071502	0.201604	0	0.124169	0.988166	0.0115319	0	0.429903	0	0	0	0	0.671188	0.78639	2.52594	EGAZ00001398511	EGAS00001001159	EGAD00001004901	EGAZ00001398507
POG896	Colorectal Adenocarcinoma (COADREAD)	MSS	WT	F	2	27.20328542094456	23.41	731.46	0.87	0.65	1.306024502067247	2.853	20.319	1.15e-4	-0.1826	0.0300392	0.0484132	0.0053497	0.0697252	0	0.183795	0.0443592	0.0513962	0.10043	0	0.117473	0	0.0248936	0.76876	0.0479357	0.853629	0.0453987	0	0.0498891	0	0	0	0	0.724153	0.722686	2.44149	EGAZ00001398716	EGAS00001001159	EGAD00001004935	EGAZ00001398648
POG898	Perihilar Cholangiocarcinoma (PHCH)	MSS	WT	F	2	26.184804928131417	NA	171.67	1.55	0.3	6.961206791929111	1.838	57.32899999999999	0.393355	0.2487	0.113324	0.0404168	0.306884	0.339801	0	0.436976	0	0.0633595	0.171242	0	0.0459692	0.176805	0.390845	0.0381218	0.0335502	0.488095	0.00728299	0.0019457	0.435503	0	0	0.417091	0.007	0.290729	0.962758	3.50721	EGAZ00001877198	EGAS00001001159	NA	NA
POG900	Breast Invasive Ductal Carcinoma (IDC)	MSS	WT	F	1	NA	2.2	401.35	3.7	0.11	0.3146426544510455	1.2690000000000001	21.11	0.00840985	0.1162	0.0659431	0.112526	0.0782038	0.0487815	0.0289079	0.0533012	0	0.0618359	0.057332	0	0.0897694	0.00590539	0.138922	0.339518	0.0254912	0.543761	0	0.0592487	0.127563	0	0	0.0326946	0.023	0.187548	1.00839	1.86971	EGAZ00001398630	EGAS00001001159	EGAD00001004927	EGAZ00001398654
POG905	Colorectal Adenocarcinoma (COADREAD)	MSS	WT	M	2	56.41067761806981	3.89	333.21	1.29	1.15	3.5979994441355885	6.282	43.089	4.03e-4	0.6394	0.532592	0	0.347608	0.309124	0	0.276133	0.0414334	0.120019	0.265885	0	0.030021	0.102573	0.0729431	0.537984	0.118417	0.697648	0.0184368	0	0.175964	0	0	0	0.002	0.40563	0.91346	3.64678	EGAZ00001398682	EGAS00001001159	EGAD00001004918	EGAZ00001398643
POG906	Uveal Melanoma (UM)	MSS	WT	M	2	26.51334702258727	0.57	266	1.38	0.01	0.8306623862918076	20.142	10.860999999999999	3.83e-5	-0.515	0	0.308055	0.361552	0	0.0245278	0.454026	0	0.11426880721876401	0.0746549	0.0616405	0	0.179724	0.253517	0.158049	0.0548346	0.962351	0.0401874	1.7212343630594e-4	0.251117	0	0	0.0314963	0.008	0.26609	0.972815	3.33017	EGAZ00001398640	EGAS00001001159	EGAD00001004925	EGAZ00001398623
POG910	Breast Invasive Ductal Carcinoma (IDC)	MSS	WT	F	2	21.190965092402465	6.67	383.92	1.13	0.62	2.2983037223134803	12.509	128.06199999999998	0.904903	-0.3939	0.484779	0	0.145772	0.252993	0	0.355135	0	0.203494	0.285071	0	0	0.0979814	0.201437	0.676722	0.403172	1.78209	0.0450918	0	0.106275	0	0	0.0153107	0	0.550005	0.84233	5.05532	EGAZ00001398637	EGAS00001001159	EGAD00001004914	EGAZ00001398665
POG912	High-Grade Serous Ovarian Cancer (HGSOC)	MSS	LOF	F	2	33.117	5.39	355.54	1.13	1.19	1.865475810617763	6.536	87.519	0.999793	0.1162	0.0314367	0.0635968	0.0223431	0.162167	0	0.291104	0	0.0495026	0.135377	0	0.0838008	0.0562944	0.087889	0.560151	0.144529	0.331562	0.0222001	0	0	0.0524692	0.0064869	0.0698334	0	0.676733	0.770873	2.17074	EGAZ00001398632	EGAS00001001159	EGAD00001004909	EGAZ00001398629
POG913	Meningioma (MNG)	MSS	LOF	F	1	NA	1.38	358.46	1.17	0.2	1.8971294104514853	3.74	102.806	8.32e-4	-1.0093	0.0151929	0.0319337	0.0017854	0.147421	0	0.289467	0	0.0601339	0.0433322	0	0	0.128885	0.120137	0.0454426	0.0874832	1.45494	0.0114455	0	0.0672634	0.148331	0	0.0226836	0	0.641677	0.785196	2.67588	EGAZ00001398672	EGAS00001001159	EGAD00001004920	EGAZ00001398666
POG914	Pancreatic Adenocarcinoma (PAAD)	MSS	LOF	M	2	12.09034907597536	2.1	478.71	2.66	1.27	1.0119288512538815	3.914	93.498	0.00106046	-0.7723	0.0450708	0.0439083	0	0.0808052	0	0.203716	0	0.0638869	0.0850652	0	0.0276679	0.0169791	0.315461	0.414739	0.0719117	1.25568	0.015691	0	0.115402	0	0	0.0190194	0	0.637935	0.78622	2.77501	EGAZ00001398663	EGAS00001001159	EGAD00001004913	EGAZ00001398670
POG916	Pancreatic Adenocarcinoma (PAAD)	MSS	WT	M	2	18.628336755646817	NA	257.38	0.54	0.35	1.9300259065618783	3.51	39.598	0.0103799	-0.4481	0.112395	0.0563495	0.00874881	0.140228	0	0.175206	0	0.0300661	0.183202	0	0.0312132	0.0677164	0.175882	0.347274	0.0597272	0.845866	0.0072379	0	0.110982	0	0	0.172694	0	0.531196	0.852283	2.52479	EGAZ00001398508	EGAS00001001159	EGAD00001004718	EGAZ00001391266
POG918	Colorectal Adenocarcinoma (COADREAD)	MSS	WT	M	2	10.447638603696099	4.77	1099.39	4.15	3.09	12.222242020185986	33.844	170.132	0.00232939	1.3764	0.426757	0.0944334	0.320849	0.945436	0	0.344769	0.0844238	0.343901	0.502514	0	0	0.343633	0.285983	0.513885	0.61074	1.7915	0.0854884	0	0.372971	0	0	0	0.007	0.278167	0.968019	7.06729	EGAZ00001398622	EGAS00001001159	EGAD00001004936	EGAZ00001398621
POG920	Pancreatic Adenocarcinoma (PAAD)	MSS	LOF	M	2	8.870636550308008	3.82	503.31	2.74	0.78	2.614249414267889	5.466	62.400999999999996	0.996176	0.2266	0.0185858	0.060242	3.0983505617733e-4	0.18582	0	0.221021	0	0.0433006	0.0820721	0	0.0390945	0.107877	0.451563	0.210657	0.118102	1.15653	0.00491905	0.00624701	0.080074	0	0	0	0	0.665096	0.777316	2.78641	EGAZ00001398620	EGAS00001001159	EGAD00001004912	EGAZ00001398658
POG921	Dedifferentiated Liposarcoma (DDLS)	MSS	WT	NA	NA	NA	0.88	643.13	2.93	3.58	4.861563534502043	6.637	42.046	0.00103027	-0.6651	0.557374	0	0.10948	0.298333	0	0.489569	0.0297019	0	0.247866	0	0.204828	0	0.511224	0	0.187386	1.04294	0	0.0181565	0.349133	0.144448	0	0.211322	0.002	0.425666	0.904876	4.40176	EGAZ00001398628	EGAS00001001159	EGAD00001004919	EGAZ00001398651
POG922	Breast Invasive Ductal Carcinoma (IDC)	MSS	WT	F	1	NA	1.07	432.54	0.46	0.75	0.928655	2.846	63.446	0.00343971	-0.0318	0.0378635	0.0437136	0.0495129	0.107925	0	0.238517	0	0.0710786	0.112808	0	0.00267207	0.0216544	0.0301529	0.215086	0.0536076	0.75522	0.012127	0	0.244535	0.00144225	0	0.0414214	0	0.600493	0.820436	2.03934	EGAZ00001398636	EGAS00001001159	EGAD00001004915	EGAZ00001398645
POG925	Mixed Ovarian Carcinoma (MXOV)	MSS	WT	F	2	4.205338809034908	4.38	654.26	3.55	2.4	11.037703565506732	19.15	91.86	0.00304793	0.9959	0.204045	0	0.0803344	0.337968	0	0.668579	0.0147273	0.135111	0.228872	0	0.0933654	0.0631132	0.096196	0.462161	0.200076	1.23604	0	0	0.138074	0	0	0.113179	0.006	0.312899	0.954852	4.07184	EGAZ00001398634	EGAS00001001159	EGAD00001004930	EGAZ00001398673
POG926	Leiomyosarcoma (LMS)	MSS	LOF	F	2	11.597535934291582	3.34	486.3	3.51	0.04	1.2732635233917604	1.161	29.923000000000002	0.0206293	-0.7588	0.0214956	0.0173813	0.0286229	0.155834	0	0.241066	0	0.0381475	0.0364148	0	0.0262252	0.0303125	0.0607503	0.0940674	0.0479717	0.863624	0.0117428	0	0.146082	0	0	0.00962325	0	0.555632	0.83951	1.82936	EGAZ00001398671	EGAS00001001159	EGAD00001004922	EGAZ00001398646
POG927	Melanoma (MEL)	MSS	WT	M	2	21.125256673511295	95.94	536.9	5.13	4.68	35.775924865752955	18.658	239.9	0.0280735	1.2051	0.024509	0.0653541	0.0431741	1.51983	0	0.514526	0	0.322341	0.218156	0	0.211911	0.157521	1.09193	0.29292	0.192675	1.24075	0.00136138	0	0.114583	0	0.00994812	0.573608	0	0.62851	0.798879	6.59511	EGAZ00001398618	EGAS00001001159	EGAD00001004917	EGAZ00001398625
POG928	Lung Adenocarcinoma (LUAD)	MSS	WT	M	1	NA	5.56	527.89	9.59	3.63	31.805376903913587	29.383	234.54500000000002	0.00126342	1.2924	0.0547666	0.0976962	0.0501188	0.23509	0	0.920537	0	0.00754581	0.166897	0	0.0656508	0.465998	0.304739	0.170849	0.15916	1.88435	0.252069	0.135529	0.499935	0	0	0.564815	0	0.579275	0.832224	6.03574	EGAZ00001391257	EGAS00001001159	EGAD00001004714	EGAZ00001391260
POG929	Breast Invasive Ductal Carcinoma (IDC)	MSS	WT	F	1	NA	NA	345.25	0.69	0.14	6.774090344835979	3.3680000000000003	48.937999999999995	0.99975	1.0011	0.177307	0.039873	0.0556029	0.151	0.0668914	0.217662	0	0	0.0311761	0	0.173263	0.0203668	0.503916	0.228909	0.0157775	0.484689	0	0.00414156	0.0448262	0	0	1.12973	0	0.897637	0.552101	3.34513	EGAZ00001780357	EGAS00001001159	EGAD00001004923	EGAZ00001780360
POG931	Melanoma (MEL)	MSS	LOF	F	1	NA	27.79	527.01	1.53	0	0.0877496	4.837	9.854	0.00866181	-1.0781	0.0607404	0.0169023	9.357067560861e-4	0.039777	0	0.154542	0	0.0857896	0	0	0.0571133	0.0204036	0.0811258	0.144382	0.0352748	0.719964	0.0351594	0	0.0974907	0	0	0.0157464	0.007	0.300028	0.964546	1.56535	EGAZ00001398664	EGAS00001001159	EGAD00001004931	EGAZ00001398624
POG932	Breast Invasive Ductal Carcinoma (IDC)	MSS	WT	F	2	7.195071868583162	NA	147.91	1.38	0.56	1.0533755265810953	5.131	30.746000000000002	0.0129403	-0.1077	0.0554639	0.0892489	0.0283207	0.0317494	0	0.122	0	0.0345636	0.0102806	0	0.0408726	0.0110999	0.080741	0.0136854	0.063484	0.245114	0.00584148	0.0153519	0.083689	0	0.0125186	0.0430169	0	0.593375	0.831822	0.987042	EGAZ00001547650	EGAS00001001159	EGAD00001005832	EGAZ00001547589
POG934	Lung Neuroendocrine Tumor (LNET)	MSS	WT	M	2	44.91170431211499	1.42	222.33	0.51	0.03	0.5772347875864725	2.049	11.007	0.0203735	-0.9535	0.0941449	0.0460711	0.0918004	0	0	0.263611	0	0.0466037	0.030071	0	0.135796	0.0270616	0.12148	0	0.0290383	0.560908	0.0283082	0.00674463	0.138069	0	8.794887681547e-4	0.025543	0.025	0.184952	1.00284	1.64613	EGAZ00001398642	EGAS00001001159	EGAD00001004924	EGAZ00001398659
POG935	Pancreatic Adenocarcinoma (PAAD)	MSS	LOF	F	2	3.975359342915811	2.39	250.1	5.7	0.66	26.378127302748393	27.956	102.982	3.58e-4	0.9865	0.488228	0	0.0496036	0.411478	0.0357061	0.055583	0	0.0867809	0.216828	0	0.305421	0.24904	0.904857	0.0990624	0.17485	0.640805	0	0.0068496	0.305839	0	0	1.96559	0	0.734686	0.704253	5.99653	EGAZ00001398619	EGAS00001001159	EGAD00001004926	EGAZ00001398650
POG936	Breast Invasive Ductal Carcinoma (IDC)	MSS	LOF	F	2	7.62218	8.56	637.38	0.6	0.08	0.654828	1.465	16.28	0.99989	-0.603	0.0819802	0	0.055274	0.0886706	0	0.113181	0.00332484	0.0387672	0.0154189	0.0139899	0.0429058	0	0.055444	0.368908	0.0548415	0.511568	0	0	0.0155518	0.00189866	0	0.00117716	0	0.523658	0.852944	1.4629	EGAZ00001398668	EGAS00001001159	EGAD00001004928	EGAZ00001398649
POG937	Gastrointestinal Stromal Tumor (GIST)	MSS	WT	M	1	NA	0.86	853.68	1.82	0.58	2.622498808388671	2.731	27.223	0.0775297	-0.1084	0.0325126	0.070176	0	0.0644815	0	0.386753	0	0.0255418	0.220999	0	0.134671	0.0912742	0.147576	0	0.121897	0.76037692973303606	0.0105765	0	0.0797359	0	0	0.00910104	0.003	0.386203	0.922313	2.15567	EGAZ00001547667	EGAS00001001159	EGAD00001005843	EGAZ00001547674
POG938	Cutaneous Melanoma (SKCM)	MSS	WT	F	2	54.53798767967146	NA	548.03	35.35	0.91	1.9955951493226276	11.122	55.041	0.00476383	-0.4484	0.114937	0.013867	0.120755	0.286686	0	0.335683	0.00944301	0.173227	0.113782	0	0.0372652	0	0.137373	0	0.212278	0.641453	0.00502841	0	0.0282349	0.00861431	0	0.0060759	0.005	0.330499	0.947642	2.2447	EGAZ00001547695	EGAS00001001159	EGAD00001005831	EGAZ00001547559
POG939	Uveal Melanoma (UM)	MSS	WT	M	2	17.70841889117043	NA	166.23	6.45	1.86	8.728144132632092	20.168	72.878	0.00338513	0.9356	0.0454194	0.0797844	0.0636897	0.509656	0	0.259619	0.0180192	0.131882	0.298152	0	0.0023817	0.0882346	0.125287	0.083268	0.368647	0.757488	0.0332278	0	0.071898	0	0	0.0168653	0.005	0.333334	0.947856	2.95352	EGAZ00001547679	EGAS00001001159	EGAD00001005828	EGAZ00001547537
POG940	High-Grade Serous Ovarian Cancer (HGSOC)	MSS	WT	F	2	36.271047227926076	NA	679.92	0.98	0.43	1.52079	4.729	44.823	0.0774615	-0.6293	0	0.215452	0.0119033	0.165809	0	0.385637	0	0.0358018	0.0454878	0	0.0416793	0.028408	0.146831	0.668624	0.151011	0.770701	0.0630353	0	0.0959093	0	0	0.0382801	0	0.736603	0.736792	2.86457	EGAZ00001547656	EGAS00001001159	EGAD00001005829	EGAZ00001547629
POG942	Breast Invasive Ductal Carcinoma (IDC)	MSS	WT	F	2	11.794661190965092	NA	303.64	2.46	4.52	15.49913545976033	14.078	111.907	NA	1.0417	1.04274	0.111046	0	0.529889	0.334164	0	0.00788633	0.164928	0.266582	0	0.0598865	0.0916656	0.862949	0.125615	0.077562	0.580609	0	0.109091	0.211755	0	0	0.562943	0	0.837024	0.679425	5.13931	EGAZ00001877208	EGAS00001001159	NA	NA
POG943	Breast Invasive Lobular Carcinoma (ILC)	MSS	WT	F	1	NA	NA	544.88	0.62	0.07	0.3888444419044716	0.717	33.449999999999996	7.64e-4	-1.1175	0.0144939	0.0395208	0.0104398	0.0591901	0	0.0219245	0	0.0487481	0.0678669	0	0.0731756	0	0.0078874	0.567198	0.00891371	1.16435	0	0.0152347	0.131395	0	0	0.072308	0	0.674134	0.750391	2.30265	EGAZ00001547810	EGAS00001001159	EGAD00001005830	EGAZ00001547806
POG949	Pancreatic Adenocarcinoma (PAAD)	MSS	WT	F	2	12.517453798767967	2.24	699.43	1.68	0.99	3.7577519875585192	16.773	57.997	9.06e-4	-0.0312	0.0628394	0.140379	0.0867744	0.183139	0	0.374277	0	0.0745307	0.162461	0	0.059572	0.0990862	0	0.869198	0.191132	0.80108	0	0	0.0249366	0.0998692	0	0.154392	0	0.451861	0.89134	3.38367	EGAZ00001398647	EGAS00001001159	EGAD00001004932	EGAZ00001398667
POG953	Intrahepatic Cholangiocarcinoma (IHCH)	MSS	WT	F	2	26.414784394250514	1.71	592.28	2.43	0.98	8.81417	12.154	61.905	0.041775	0.4723	0.139977	0.0235229	0.013115	0.155707	0	0.480464	0	0.0637225	0.211629	0	0	0.425019	0.113313	0.392986	0.305278	0.769482	0	0	0.0279484	0	0	0.107217	0	0.611214	0.806573	3.22938	EGAZ00001547622	EGAS00001001159	EGAD00001005837	EGAZ00001547689
POG956	Breast Invasive Ductal Carcinoma (IDC)	MSS	WT	F	2	20.205338809034906	NA	273.66	1.38	0.16	1.5775931034332016	5.138	48.796	0.00120077	0.7613	0.103275	0.0263988	0.0499931	0.105479	0	0.307051	0	0.0194799	0.104537	0	0.067191	0.0305236	0.0912029	0.355184	0.128247	0.923825	0.0246809	0	0.111155	0	0	0.048114	0	0.512696	0.861735	2.49634	EGAZ00001547669	EGAS00001001159	EGAD00001005860	EGAZ00001547554
POG958	Breast Invasive Ductal Carcinoma (IDC)	MSS	WT	F	2	23.88501026694045	0.96	683.23	1.02	1.14	1.5324490203592418	8.274000000000001	67.134	0.183425	0.727	0.101371	0	0.0623707	0.125581	0	0.192234	0	0.165839	0.167271	0	0.00123048	0.0289871	0.0257959	0.714545	0.164852	0.569592	0	0	0.337605	0	0	0	0	0.620194	0.804869	2.65727	EGAZ00001547586	EGAS00001001159	EGAD00001005834	EGAZ00001547683
POG960	Cancer of Unknown Primary (CUP)	MSS	LOF	F	2	31.704312114989733	3.21	NA	NA	NA	NA	NA	NA	0.0382161	NA	NA	NA	NA	NA	NA	NA	NA	NA	NA	NA	NA	NA	NA	NA	NA	NA	NA	NA	NA	NA	NA	NA	NA	NA	NA	NA	EGAZ00001547713	EGAS00001001159	EGAD00001005840	EGAZ00001547639
POG961	Uveal Melanoma (UM)	MSS	WT	F	2	22.143737166324435	0.51	349.47	0.59	0.32	0.1873499399519519	15.943999999999999	10.318999999999999	6.86e-4	-0.9677	0	0.163889	0.21744	0.0423805	0	0.206835	0.0163324	0.045228	0.0195309	0	0	0.0646839	0.0582862	0.11076592203650901	0.047147	0.712551	0.0554574	0	0.374653	0	0	0	0.016	0.201285	1.00017	2.13518	EGAZ00001547705	EGAS00001001159	EGAD00001005839	EGAZ00001547571
POG966	Pancreatic Adenocarcinoma (PAAD)	MSS	WT	F	1	NA	NA	424.02	2.45	1.65	3.4292856398964493	26.664	92.669	0.946583	1.0436	0.114004	0.0507401	0.0402247	0.275289	0	0.254613	0.00169678	0.217057	0.234919	0	0.0752692	0.0633942	0.0752415	0.293151	0.340266	0.918652	0	0	0.101047	0	0	0.0865171	0.003	0.38063	0.924927	3.14208	EGAZ00001547666	EGAS00001001159	EGAD00001005841	EGAZ00001547566
POG969	Pancreatic Adenocarcinoma (PAAD)	MSS	LOF	M	2	25.13347022587269	0.94	490.66	1.93	1.11	5.700157892549996	5.155	65.761	0.399992	-0.852	0.0588999	0.188217	0.0848247	0.321443	0	0.28598	0	0.0390082	0.276711	0	0.00671253	0.168681	0.362786	0.288739	0.12205	1.25963	0	0	0.136204	0	0	0.0619596	0	0.501423	0.868959	3.66185	EGAZ00001547605	EGAS00001001159	EGAD00001005842	EGAZ00001547615
POG970	Pancreatic Neuroendocrine Tumor (PANET)	MSS	WT	M	2	11.597535934291582	0.53	508.9	0.2	0	0.34899856733230294	0.9319999999999999	6.497	0.0231301	-0.64	0	0.834712	0.152225	1.73895	0.255466	0	0	0.547651	0	0	0.938256	0.39101	0.581524	0	0.15824	3.67231	0.36237	0.146677	0.954308	0	0.289953	0.109864	0.704	-0.00273534	1.07669	11.1335	EGAZ00001391263	EGAS00001001159	EGAD00001004715	EGAZ00001391264
POG973	Anorectal Mucosal Melanoma (ARMM)	MSS	LOF	F	2	6.078028747433265	1.6	336.57	0.51	0.2	0.1407124727947029	18	10.811	0.156812	-0.8361	0.0658438	0	0	0	0	0.274762	0	0.0618855	0.03482	0	0.00955438	0.0716215	0.0577378	0.118966	0.0445304	0.971336	0.038103	3.3637385967762e-4	0.121273	0	0.0255668	0.0234724	0.011	0.229739	0.998666	1.91981	EGAZ00001547809	EGAS00001001159	EGAD00001005851	EGAZ00001547552
POG974	Chondrosarcoma (CHS)	MSS	WT	M	2	20.928131416837783	NA	255.57	0.08	0	0	0.207	1.809	0.563682	-0.8087	0.0275119	0.075988	0.00304927	0.149885	0.0134202	0.133407	0	0.0993577	0	0	0.0757165	0.0152425	0.0795166	0.0933397	0.0353547	0.365761	0.0037966	0.0044013	0.1248	0	0	0.0506769	0.011	0.227279	0.987151	1.35122	EGAZ00001547579	EGAS00001001159	EGAD00001005848	EGAZ00001547710
POG977	Breast Mixed Ductal and Lobular Carcinoma (MDLC)	MSS	WT	F	2	10.677618069815194	NA	303.47	0.39	0.55	1.7059601402143019	4.508	60.092999999999996	7.43e-4	-0.6786	0.1899	0.262735	0.0303947	0.189095	0	0.299614	0	0.149841	0.0302603	0	0.0134862	0.0252164	0.038968	0	0.0441071	0.823652	0	0.0314303	0.398892	0	0	0.016974	0	0.484047	0.878744	2.54457	EGAZ00001547551	EGAS00001001159	EGAD00001005847	EGAZ00001547664
POG979	Meningioma (MNG)	MSS	WT	NA	NA	NA	NA	109.42	0.93	0.75	1.000199980003999	1.212	38.05	0.0428011	-0.9378	0.0143366	0.0380523	0.00741976	0.0691642	0	0.294629	0	0	0	0.00972057	0	0.0791531	0.273816	0	0.0213193	0.921115	0	0.0131233	0	0.126164	0.0630534	0.0198146	0	0.473883	0.880367	1.95088	EGAZ00001547540	EGAS00001001159	EGAD00001005846	EGAZ00001547655
POG980	Cancer of Unknown Primary (CUP)	MSS	WT	F	2	3.383983572895277	NA	333.91	1.72	0.26	1.416474496770062	8.741	69.355	0.21477	-0.4737	0.0587145	0.0222962	0.024052	0.134157	0	0.293326	0	0.0453164	0.0680678	0	0.0206294	0.0603756	0.23394	0.148529	0.166856	0.885239	0.0127957	0	0.207978	0	0	0.0496712	0	0.492319	0.873337	2.43194	EGAZ00001547704	EGAS00001001159	EGAD00001005845	EGAZ00001547600
POG981	Cutaneous Melanoma (SKCM)	MSS	WT	F	2	7.359342915811088	NA	288.59	0.12	1.63	0.8519389649499546	1.982	7.0200000000000005	0.00540411	-1.3385	0	0.150127	0.0161905	0.0829562	0	0.0997114	0	0.112632	0.0331038	0	0.204383	0	0.134877	0.325719	0.0219494	0.482809	0.0245576	0	0.00818849	0.0697515	0	0	0.004	0.358043	0.935824	1.76696	EGAZ00001547616	EGAS00001001159	EGAD00001005852	EGAZ00001547590
POG986	Lung Squamous Cell Carcinoma (LUSC)	MSI	LOF	F	2	20.79671457905544	124.65	904.88	29.58	3.4	10.232213836702199	11.854	205.256	7.55e-5	0.7801	0.0811424	0.0622014	0.00730594	0.441316	0	0.0192846	0.0360395	0.233665	0.262325	0	0	0.256169	0	1.0860874023348699	0.156017	0.240684	0.0754914	0.0355451	0	0.246054	0.0110122	0.411221	0	0.629832	0.79131	3.66156	EGAZ00001547807	EGAS00001001159	EGAD00001005850	EGAZ00001547548
POG991	Lung Adenocarcinoma (LUAD)	MSS	LOF	M	2	6.275154004106776	0.55	121.91	1.86	0.17	10.42159296844777	2.729	19.264	0.00322704	0.2016	0.151081	0.0582988	0.0375597	0.162419	0.191518	0.136988	0	0.0398038	0.0814798	0	0.229515	0.0735986	0.440993	0.265217	0	0.211301	0	1.6412792526932e-4	0.0773242	0	0	0.979663	0	0.883146	0.582358	3.13692	EGAZ00001547573	EGAS00001001159	EGAD00001005853	EGAZ00001547602
POG992	Pancreatic Adenocarcinoma (PAAD)	MSS	WT	F	2	13.141683778234086	NA	563.69	7.08	1.67	4.834128670194867	5.096	123.88199999999999	0.024463	-0.4203	0.101985	0.0911346	0.00970528	0.199464	0	0.576816	0	0	0.301944	0	0	0.0531453	0.42948	0.421538	0.116614	2.13764	0.076976	0	0.129048	0.0974359	0	0.172148	0.001	0.44557233127004803	0.894802	4.91508	EGAZ00001547618	EGAS00001001159	EGAD00001005854	EGAZ00001547628
POG997	Cervical Adenocarcinoma In Situ (CEAIS)	MSS	WT	F	2	11.039014373716633	NA	461.15	0.68	0.13	1.087658034494298	0.8400000000000001	37.73	1.56e-4	-1.1479	0.203692	0	0.0590357	0.115863	0	0.258576	0	0.0196723	0.0704606	0	0.0627913	0.0176598	0.0976143	0.426669	0.0218975	0.602376	0.0012051	0	0.0832361	0	0	0.0183576	0	0.643122	0.793383	2.05911	EGAZ00001547578	EGAS00001001159	EGAD00001005856	EGAZ00001547646
POG998	Pancreatic Adenocarcinoma (PAAD)	MSS	LOF	M	2	6.3408624229979464	1.88	467.48	0.59	0.6	3.2907445965920847	6.523	44.318	0.00835735	-0.6339	0.131346	0	0.0043511	0.130408	0	0.121079	0	0.0180704	0.0931269	0	0.035114	0.0410186	0.0699023	0.297627	0.107505	0.934648	0.00693472	0	0.0348795	0	0	0.104136	0	0.637109	0.788478	2.13015	EGAZ00001547543	EGAS00001001159	EGAD00001005855	EGAZ00001547702
POG999	Sex Cord Stromal Tumor (SCST)	MSS	WT	F	2	3.055441478439425	NA	1395.77	0.03	0.41	0.3220248437620924	0.171	5.442	0.0267917	-1.0948	0.0265249	0.0445047	0.0121139	0.0706718	0	0.287529	0.0051913	0.0724038	0.0189701	0	0.048166	0	0.0567889	0.248116	0.0196227	0.580901	0	0	0.038991	0.0103461	0	0.00407914	0	0.578545	0.825936	1.54492	EGAZ00001547634	EGAS00001001159	EGAD00001005857	EGAZ00001547661

## Sheet: B - MSK-IMPACT
patient_id	tumor_sample_barcode	age_at_which_sequencing_was_reported_days	age_group_at_diagnosis_in_years	cancer_type	cancer_type_detailed	drug_type	gene_panel	institute_source	metastatic_site	oncotree_code	overall_survival_months	overall_survival_status	primary_tumor_site	sample_coverage	sample_type	sex	tmb_nonsynonymous	tumor_purity	KMT2D_groups	MS_status
P-0025115	P-0025115-T01-IM6	59	50-60	Cancer of Unknown Primary	Squamous Cell Carcinoma, NOS	PD-1/PDL-1	IMPACT468	MSKCC	Lymph Node	SCCNOS	2	0:LIVING	Cancer of Unknown Primary	405	Metastasis	Male	12.9705	30	Other	MSS
P-0015649	P-0015649-T01-IM6	75	>71	Bladder Cancer	Urethral Urothelial Carcinoma	Combo	IMPACT468	MSKCC	Pelvis	UCU	24	1:DECEASED	Bladder	926	Metastasis	Male	44.0996	10	WT	MSS
P-0000422	P-0000422-T01-IM3	52	50-60	Breast Cancer	Breast Invasive Lobular Carcinoma	CTLA4	IMPACT341	MSKCC	Ovary	ILC	1	1:DECEASED	Breast	572	Metastasis	Female	6.65493	80	WT	MSS
P-0003132	P-0003132-T01-IM5	67	61-70	Non-Small Cell Lung Cancer	Lung Squamous Cell Carcinoma	PD-1/PDL-1	IMPACT410	MSKCC	Epidural	LUSC	7	1:DECEASED	Lung	620	Metastasis	Female	33.2765	30	WT	MSS
P-0010082	P-0010082-T01-IM5	77	>71	Head and Neck Cancer	Head and Neck Carcinoma, Other	PD-1/PDL-1	IMPACT410	MSKCC	Liver	OHNCA	1	1:DECEASED	Sinonasal	1161	Metastasis	Male	3.91488	80	WT	MSS
P-0011047	P-0011047-T01-IM5	81	>71	Melanoma	Cutaneous Melanoma	PD-1/PDL-1	IMPACT410	MSKCC	Parotid	SKCM	18	0:LIVING	Skin	845	Metastasis	Female	35.2339	80	Other	MSS
P-0018185	P-0018185-T01-IM6	49	31-50	Head and Neck Cancer	Head and Neck Squamous Cell Carcinoma	PD-1/PDL-1	IMPACT468	MSKCC	NA	HNSC	14	0:LIVING	Mouth	602	Primary	Female	4.32349	40	WT	MSS
P-0027346	P-0027346-T01-IM6	76	>71	Bladder Cancer	Bladder Squamous Cell Carcinoma	PD-1/PDL-1	IMPACT468	MSKCC	NA	BLSC	3	0:LIVING	Bladder	551	Primary	Male	6.05289	10	LOF	MSS
P-0026970	P-0026970-T01-IM6	62	61-70	Bladder Cancer	Bladder Urothelial Carcinoma	PD-1/PDL-1	IMPACT468	MSKCC	Lymph Node	BLCA	4	0:LIVING	Bladder	676	Metastasis	Male	25.9409	40	LOF	MSS
P-0027031	P-0027031-T01-IM6	32	31-50	Esophagogastric Cancer	Poorly Differentiated Carcinoma of the Stomach	PD-1/PDL-1	IMPACT468	MSKCC	Peritoneum	SPDAC	5	0:LIVING	Stomach	413	Metastasis	Female	2.59409	30	WT	MSS
P-0000082	P-0000082-T01-IM3	61	50-60	Non-Small Cell Lung Cancer	Lung Adenocarcinoma	PD-1/PDL-1	IMPACT341	MSKCC	NA	LUAD	57	0:LIVING	Lung	905	Primary	Male	13.3099	NA	WT	MSS
P-0002766	P-0002766-T01-IM3	66	61-70	Non-Small Cell Lung Cancer	Lung Adenocarcinoma	PD-1/PDL-1	IMPACT341	MSKCC	NA	LUAD	6	1:DECEASED	Lung	757	Primary	Female	6.65493	default	WT	MSS
P-0004016	P-0004016-T01-IM5	55	50-60	Esophagogastric Cancer	Esophageal Adenocarcinoma	PD-1/PDL-1	IMPACT410	MSKCC	NA	ESCA	3	1:DECEASED	Esophagus	290	Primary	Male	5.87232	40	WT	MSS
P-0005500	P-0005500-T01-IM5	62	61-70	Esophagogastric Cancer	Esophageal Adenocarcinoma	CTLA4	IMPACT410	MSKCC	NA	ESCA	1	1:DECEASED	GE Junction	501	Primary	Male	24.468	30	Other	MSS
P-0020835	P-0020835-T01-IM6	65	61-70	Bladder Cancer	Bladder Urothelial Carcinoma	PD-1/PDL-1	IMPACT468	MSKCC	NA	BLCA	8	0:LIVING	Bladder	564	Primary	Male	6.91758	30	WT	MSS
P-0027041	P-0027041-T01-IM6	68	61-70	Cancer of Unknown Primary	Poorly Differentiated Carcinoma, NOS	PD-1/PDL-1	IMPACT468	MSKCC	Lymph Node	PDC	41	0:LIVING	Unknown	931	Metastasis	Female	6.05289	10	WT	MSS
P-0026892	P-0026892-T01-IM6	89	>71	Bladder Cancer	Bladder Urothelial Carcinoma	PD-1/PDL-1	IMPACT468	MSKCC	Epidural	BLCA	3	0:LIVING	Bladder	450	Metastasis	Male	6.05289	20	WT	MSS
P-0026723	P-0026723-T01-IM6	58	50-60	Bladder Cancer	Bladder Urothelial Carcinoma	PD-1/PDL-1	IMPACT468	MSKCC	NA	BLCA	1	0:LIVING	Bladder	750	Primary	Male	6.91758	50	WT	MSS
P-0026282	P-0026282-T01-IM6	67	61-70	Head and Neck Cancer	Oral Cavity Squamous Cell Carcinoma	PD-1/PDL-1	IMPACT468	MSKCC	NA	OCSC	3	0:LIVING	Tongue	709	Primary	Male	2.59409	40	WT	MSS
P-0026350	P-0026350-T01-IM6	79	>71	Cancer of Unknown Primary	Undifferentiated Malignant Neoplasm	Combo	IMPACT468	MSKCC	NA	UDMN	1	0:LIVING	Soft Tissue	546	Metastasis	Male	58.7995	60	Other	MSS
P-0026298	P-0026298-T01-IM6	62	61-70	Cancer of Unknown Primary	Cancer of Unknown Primary	PD-1/PDL-1	IMPACT468	MSKCC	Lymph Node	CUP	1	0:LIVING	Unknown	316	Metastasis	Male	4.32349	40	WT	MSS
P-0026250	P-0026250-T01-IM6	74	>71	Esophagogastric Cancer	Stomach Adenocarcinoma	PD-1/PDL-1	IMPACT468	MSKCC	Abdomen	STAD	3	0:LIVING	Stomach	527	Metastasis	Female	3.45879	40	WT	MSS
P-0026160	P-0026160-T01-IM6	80	>71	Bladder Cancer	Upper Tract Urothelial Carcinoma	PD-1/PDL-1	IMPACT468	MSKCC	NA	UTUC	1	0:LIVING	Renal Pelvis	884	Primary	Male	1.7294	40	WT	MSS
P-0026063	P-0026063-T01-IM6	81	>71	Cancer of Unknown Primary	Cancer of Unknown Primary	PD-1/PDL-1	IMPACT468	MSKCC	NA	CUP	8	0:LIVING	Cancer of Unknown Primary	468	Metastasis	Male	14.6999	30	Other	MSS
P-0026114	P-0026114-T01-IM6	75	>71	Esophagogastric Cancer	Adenocarcinoma of the Gastroesophageal Junction	PD-1/PDL-1	IMPACT468	MSKCC	NA	GEJ	2	0:LIVING	Gastroesophageal Junction	505	Primary	Female	4.32349	60	WT	MSS
P-0007083	P-0007083-T02-IM6	76	>71	Non-Small Cell Lung Cancer	Lung Adenocarcinoma	PD-1/PDL-1	IMPACT468	MSKCC	NA	LUAD	12	1:DECEASED	Lung	520	Primary	Male	12.9705	50	WT	MSS
P-0012825	P-0012825-T02-IM6	37	31-50	Breast Cancer	Invasive Breast Carcinoma	PD-1/PDL-1	IMPACT468	MSKCC	Soft Tissue	BRCA	14	0:LIVING	Breast	1093	Metastasis	Female	0.864698	50	WT	MSS
P-0012870	P-0012870-T03-IM6	72	>71	Bladder Cancer	Bladder Urothelial Carcinoma	PD-1/PDL-1	IMPACT468	MSKCC	NA	BLCA	11	1:DECEASED	Bladder	808	Primary	Male	8.64698	40	WT	MSS
P-0013544	P-0013544-T02-IM6	50	31-50	Glioma	High-Grade Glioma, NOS	PD-1/PDL-1	IMPACT468	MSKCC	NA	HGGNOS	13	1:DECEASED	Brain	1046	Metastasis	Male	3.45879	70	WT	MSS
P-0015078	P-0015078-T01-IM6	71	61-70	Non-Small Cell Lung Cancer	Lung Adenocarcinoma	PD-1/PDL-1	IMPACT468	MSKCC	Lymph node	LUAD	25	0:LIVING	Lung	809	Metastasis	Female	7.78228	50	WT	MSS
P-0015122	P-0015122-T01-IM6	75	>71	Melanoma	Cutaneous Melanoma	PD-1/PDL-1	IMPACT468	MSKCC	NA	SKCM	2	0:LIVING	Skin	864	Primary	Female	9.51168	60	WT	MSS
P-0015137	P-0015137-T01-IM6	81	>71	Bladder Cancer	Urethral Urothelial Carcinoma	PD-1/PDL-1	IMPACT468	MSKCC	Lymph node	UCU	17	1:DECEASED	Bladder	669	Metastasis	Male	12.9705	50	WT	MSS
P-0015177	P-0015177-T01-IM6	73	>71	Non-Small Cell Lung Cancer	Pleomorphic Carcinoma of the Lung	PD-1/PDL-1	IMPACT468	MSKCC	NA	LUPC	1	1:DECEASED	Lung	857	Primary	Male	7.78228	30	WT	MSS
P-0015182	P-0015182-T01-IM6	83	>71	Melanoma	Head and Neck Mucosal Melanoma	PD-1/PDL-1	IMPACT468	MSKCC	NA	HNMUCM	17	0:LIVING	Maxillary Sinus	841	Primary	Male	3.45879	60	WT	MSS
P-0015186	P-0015186-T01-IM6	76	>71	Bladder Cancer	Bladder Urothelial Carcinoma	PD-1/PDL-1	IMPACT468	MSKCC	Cervix	BLCA	3	1:DECEASED	Bladder	750	Metastasis	Female	11.2411	50	LOF	MSS
P-0015214	P-0015214-T01-IM6	74	>71	Non-Small Cell Lung Cancer	Lung Adenocarcinoma	PD-1/PDL-1	IMPACT468	MSKCC	Pleural Fluid	LUAD	13	1:DECEASED	Lung	615	Metastasis	Female	24.2115	30	Other	MSS
P-0015222	P-0015222-T01-IM6	62	61-70	Non-Small Cell Lung Cancer	Lung Adenocarcinoma	PD-1/PDL-1	IMPACT468	MSKCC	NA	LUAD	0	1:DECEASED	Lung	799	Primary	Male	7.78228	30	WT	MSS
P-0015237	P-0015237-T01-IM6	75	>71	Colorectal Cancer	Colon Adenocarcinoma	PD-1/PDL-1	IMPACT468	MSKCC	Liver	COAD	12	0:LIVING	Colon	702	Metastasis	Female	51.8819	60	Other	MSI-H
P-0015251	P-0015251-T01-IM6	66	61-70	Esophagogastric Cancer	Esophagogastric Adenocarcinoma	Combo	IMPACT468	MSKCC	Liver	EGC	6	1:DECEASED	Esophagogastric Junction	791	Metastasis	Male	8.64698	20	WT	MSS
P-0015257	P-0015257-T01-IM6	68	61-70	Melanoma	Cutaneous Melanoma	PD-1/PDL-1	IMPACT468	MSKCC	NA	SKCM	14	0:LIVING	Skin	569	Primary	Female	58.7995	60	Other	MSS
P-0015259	P-0015259-T01-IM6	88	>71	Non-Small Cell Lung Cancer	Lung Adenocarcinoma	PD-1/PDL-1	IMPACT468	MSKCC	NA	LUAD	14	0:LIVING	Lung	183	Primary	Male	2.59409	30	WT	MSS
P-0015289	P-0015289-T01-IM6	23	<30	Glioma	Glioblastoma Multiforme	PD-1/PDL-1	IMPACT468	MSKCC	NA	GBM	16	0:LIVING	Brain	683	Primary	Male	2.59409	30	WT	MSS
P-0015296	P-0015296-T01-IM6	69	61-70	Non-Small Cell Lung Cancer	Poorly Differentiated Non-Small Cell Lung Cancer	PD-1/PDL-1	IMPACT468	MSKCC	Adrenal Gland	NSCLCPD	15	0:LIVING	Lung	893	Metastasis	Male	19.8881	70	WT	MSS
P-0015331	P-0015331-T01-IM6	46	31-50	Esophagogastric Cancer	Tubular Stomach Adenocarcinoma	Combo	IMPACT468	MSKCC	NA	TSTAD	1	1:DECEASED	Stomach	753	Primary	Male	17.294	40	Other	MSS
P-0015342	P-0015342-T01-IM6	61	50-60	Renal Cell Carcinoma	Renal Clear Cell Carcinoma	PD-1/PDL-1	IMPACT468	MSKCC	NA	CCRCC	18	0:LIVING	Kidney	335	Primary	Male	1.7294	50	WT	MSS
P-0015346	P-0015346-T01-IM6	45	31-50	Glioma	Glioblastoma Multiforme	PD-1/PDL-1	IMPACT468	MSKCC	NA	GBM	8	0:LIVING	Brain	370	Primary	Female	1.7294	40	WT	MSS
P-0015348	P-0015348-T01-IM6	63	61-70	Non-Small Cell Lung Cancer	Lung Adenocarcinoma	PD-1/PDL-1	IMPACT468	MSKCC	Bone	LUAD	15	0:LIVING	Lung	788	Metastasis	Male	10.3764	20	WT	MSS
P-0015369	P-0015369-T01-IM6	63	61-70	Glioma	Glioblastoma	PD-1/PDL-1	IMPACT468	MSKCC	NA	GB	0	0:LIVING	Brain	418	Primary	Male	0.864698	60	WT	MSS
P-0015373	P-0015373-T01-IM6	34	31-50	Melanoma	Cutaneous Melanoma	Combo	IMPACT468	MSKCC	NA	SKCM	17	0:LIVING	Skin	396	Primary	Male	29.3997	40	WT	MSS
P-0015407	P-0015407-T01-IM6	66	61-70	Melanoma	Cutaneous Melanoma	Combo	IMPACT468	MSKCC	Lung	SKCM	20	0:LIVING	Scalp	1022	Metastasis	Male	33.7232	80	Other	MSS
P-0015415	P-0015415-T01-IM6	66	61-70	Melanoma	Melanoma of Unknown Primary	Combo	IMPACT468	MSKCC	Brain	MUP	5	1:DECEASED	Unknown	697	Metastasis	Male	77.8228	80	WT	MSS
P-0015433	P-0015433-T01-IM6	68	61-70	Renal Cell Carcinoma	Papillary Renal Cell Carcinoma	PD-1/PDL-1	IMPACT468	MSKCC	NA	PRCC	13	0:LIVING	Kidney	357	Primary	Male	0.864698	70	WT	MSS
P-0015438	P-0015438-T01-IM6	73	>71	Melanoma	Melanoma of Unknown Primary	Combo	IMPACT468	MSKCC	Liver	MUP	15	0:LIVING	Unknown	871	Metastasis	Male	66.5818	60	WT	MSS
P-0015445	P-0015445-T01-IM6	60	50-60	Breast Cancer	Breast Invasive Ductal Carcinoma	PD-1/PDL-1	IMPACT468	MSKCC	NA	IDC	2	1:DECEASED	Breast	735	Primary	Female	2.59409	40	WT	MSS
P-0015456	P-0015456-T01-IM6	43	31-50	Bladder Cancer	Bladder Adenocarcinoma	PD-1/PDL-1	IMPACT468	MSKCC	NA	BLAD	10	0:LIVING	Bladder	791	Primary	Female	6.05289	30	WT	MSS
P-0015471	P-0015471-T01-IM6	70	61-70	Melanoma	Cutaneous Melanoma	PD-1/PDL-1	IMPACT468	MSKCC	Lymph Node, Regional	SKCM	13	0:LIVING	Skin	746	Metastasis	Male	1.7294	50	WT	MSS
P-0015501	P-0015501-T01-IM6	69	61-70	Bladder Cancer	Bladder Urothelial Carcinoma	PD-1/PDL-1	IMPACT468	MSKCC	NA	BLCA	14	1:DECEASED	Bladder	490	Primary	Male	14.6999	40	LOF	MSS
P-0015511	P-0015511-T01-IM6	33	31-50	Melanoma	Melanoma of Unknown Primary	Combo	IMPACT468	MSKCC	Brain	MUP	15	0:LIVING	Unknown	638	Metastasis	Male	12.9705	80	Other	MSS
P-0015512	P-0015512-T01-IM6	85	>71	Melanoma	Cutaneous Melanoma	PD-1/PDL-1	IMPACT468	MSKCC	NA	SKCM	16	0:LIVING	Skin	901	Primary	Male	96.8462	60	WT	MSS
P-0015521	P-0015521-T01-IM6	54	50-60	Melanoma	Cutaneous Melanoma	PD-1/PDL-1	IMPACT468	MSKCC	Lymph Node, Regional	SKCM	15	0:LIVING	Skin	708	Metastasis	Male	19.0234	50	WT	MSS
P-0015530	P-0015530-T01-IM6	54	50-60	Melanoma	Cutaneous Melanoma	PD-1/PDL-1	IMPACT468	MSKCC	Soft Tissue	SKCM	15	0:LIVING	Skin	658	Metastasis	Male	5.18819	50	WT	MSS
P-0015531	P-0015531-T01-IM6	54	50-60	Non-Small Cell Lung Cancer	Lung Squamous Cell Carcinoma	PD-1/PDL-1	IMPACT468	MSKCC	Brain	LUSC	9	1:DECEASED	Lung	786	Metastasis	Female	4.32349	60	WT	MSS
P-0015556	P-0015556-T01-IM6	67	61-70	Non-Small Cell Lung Cancer	Lung Adenocarcinoma	PD-1/PDL-1	IMPACT468	MSKCC	Retroperitoneum	LUAD	30	0:LIVING	Lung	749	Metastasis	Male	4.32349	30	WT	MSS
P-0015593	P-0015593-T01-IM6	69	61-70	Non-Small Cell Lung Cancer	Lung Adenocarcinoma	PD-1/PDL-1	IMPACT468	MSKCC	NA	LUAD	14	0:LIVING	Lung	836	Primary	Female	4.32349	30	WT	MSS
P-0015600	P-0015600-T01-IM6	50	31-50	Non-Small Cell Lung Cancer	Lung Adenocarcinoma	PD-1/PDL-1	IMPACT468	MSKCC	Brain	LUAD	13	1:DECEASED	Lung	919	Metastasis	Female	4.32349	70	WT	MSS
P-0015603	P-0015603-T01-IM6	64	61-70	Glioma	Glioblastoma Multiforme	PD-1/PDL-1	IMPACT468	MSKCC	NA	GBM	14	0:LIVING	Brain	542	Primary	Male	3.45879	70	WT	MSS
P-0015612	P-0015612-T01-IM6	66	61-70	Melanoma	Cutaneous Melanoma	Combo	IMPACT468	MSKCC	Liver	SKCM	15	0:LIVING	Skin	1148	Metastasis	Female	19.8881	80	WT	MSS
P-0015615	P-0015615-T01-IM6	70	61-70	Bladder Cancer	Bladder Urothelial Carcinoma	PD-1/PDL-1	IMPACT468	MSKCC	Lymph Node	BLCA	21	0:LIVING	Bladder	359	Metastasis	Male	2.59409	10	LOF	MSS
P-0015644	P-0015644-T01-IM6	62	50-60	Bladder Cancer	Bladder Urothelial Carcinoma	Combo	IMPACT468	MSKCC	Pelvis	BLCA	26	0:LIVING	Unknown	942	Metastasis	Female	3.45879	60	LOF	MSS
P-0015648	P-0015648-T01-IM6	67	61-70	Non-Small Cell Lung Cancer	Lung Squamous Cell Carcinoma	PD-1/PDL-1	IMPACT468	MSKCC	NA	LUSC	20	0:LIVING	Lung	160	Primary	Male	4.32349	10	WT	MSS
P-0015660	P-0015660-T01-IM6	71	61-70	Bladder Cancer	Bladder Urothelial Carcinoma	Combo	IMPACT468	MSKCC	Lung	BLCA	28	1:DECEASED	Bladder	1270	Metastasis	Male	8.64698	30	WT	MSS
P-0015661	P-0015661-T01-IM6	55	50-60	Bladder Cancer	Bladder Urothelial Carcinoma	PD-1/PDL-1	IMPACT468	MSKCC	Abdomen	BLCA	10	0:LIVING	Bladder	746	Metastasis	Male	3.45879	50	WT	MSS
P-0015663	P-0015663-T01-IM6	75	>71	Bladder Cancer	Bladder Urothelial Carcinoma	Combo	IMPACT468	MSKCC	NA	BLCA	5	0:LIVING	Bladder	394	Primary	Female	4.32349	40	WT	MSS
P-0015679	P-0015679-T01-IM6	47	31-50	Melanoma	Cutaneous Melanoma	Combo	IMPACT468	MSKCC	Liver	SKCM	18	0:LIVING	Skin	861	Metastasis	Male	5.18819	70	WT	MSS
P-0015697	P-0015697-T01-IM6	69	61-70	Melanoma	Cutaneous Melanoma	PD-1/PDL-1	IMPACT468	MSKCC	Lung	SKCM	14	0:LIVING	Skin	901	Metastasis	Female	18.1587	20	WT	MSS
P-0015713	P-0015713-T01-IM6	33	31-50	Breast Cancer	Breast Invasive Ductal Carcinoma	PD-1/PDL-1	IMPACT468	MSKCC	Liver	IDC	9	0:LIVING	Breast	957	Metastasis	Female	0.864698	40	WT	MSS
P-0015716	P-0015716-T01-IM6	76	>71	Bladder Cancer	Bladder Urothelial Carcinoma	PD-1/PDL-1	IMPACT468	MSKCC	Lymph Node	BLCA	15	0:LIVING	Bladder	256	Metastasis	Male	6.05289	20	WT	MSS
P-0015717	P-0015717-T01-IM6	56	50-60	Melanoma	Desmoplastic Melanoma	Combo	IMPACT468	MSKCC	NA	DESM	18	0:LIVING	Soft Tissue	1267	Primary	Male	1.7294	30	WT	MSS
P-0015745	P-0015745-T01-IM6	72	>71	Head and Neck Cancer	Oropharynx Squamous Cell Carcinoma	PD-1/PDL-1	IMPACT468	MSKCC	Lung	OPHSC	14	0:LIVING	Larynx	1017	Metastasis	Male	5.18819	80	WT	MSS
P-0015758	P-0015758-T01-IM6	89	>71	Non-Small Cell Lung Cancer	Non-Small Cell Lung Cancer	PD-1/PDL-1	IMPACT468	MSKCC	NA	NSCLC	13	0:LIVING	Lung	942	Primary	Female	5.18819	40	WT	MSS
P-0015780	P-0015780-T01-IM6	53	50-60	Non-Small Cell Lung Cancer	Lung Adenocarcinoma	PD-1/PDL-1	IMPACT468	MSKCC	NA	LUAD	18	0:LIVING	Lung	994	Primary	Male	6.05289	40	WT	MSS
P-0015785	P-0015785-T01-IM6	57	50-60	Non-Small Cell Lung Cancer	Lung Adenocarcinoma	PD-1/PDL-1	IMPACT468	MSKCC	Lymph node	LUAD	9	1:DECEASED	Lung	1215	Primary	Female	22.4822	40	WT	MSS
P-0015791	P-0015791-T01-IM6	65	50-60	Melanoma	Cutaneous Melanoma	PD-1/PDL-1	IMPACT468	MSKCC	Liver	SKCM	58	1:DECEASED	Skin	130	Metastasis	Male	6.91758	50	WT	MSS
P-0015830	P-0015830-T01-IM6	83	>71	Melanoma	Cutaneous Melanoma	PD-1/PDL-1	IMPACT468	MSKCC	Lymph Node, Regional	SKCM	14	0:LIVING	Skin	802	Metastasis	Male	50.1525	40	Other	MSS
P-0015851	P-0015851-T01-IM6	58	50-60	Colorectal Cancer	Colon Adenocarcinoma	PD-1/PDL-1	IMPACT468	MSKCC	NA	COAD	5	0:LIVING	Ascending Colon	824	Primary	Male	30.2644	50	WT	MSS
P-0015855	P-0015855-T01-IM6	54	50-60	Melanoma	Cutaneous Melanoma	PD-1/PDL-1	IMPACT468	MSKCC	In-transit	SKCM	16	0:LIVING	Skin	965	Metastasis	Male	10.3764	80	WT	MSS
P-0015904	P-0015904-T01-IM6	38	31-50	Esophagogastric Cancer	Stomach Adenocarcinoma	Combo	IMPACT468	MSKCC	Lymph node	STAD	6	0:LIVING	Stomach	765	Metastasis	Male	11.2411	40	WT	MSS
P-0015905	P-0015905-T01-IM6	52	50-60	Breast Cancer	Breast Invasive Ductal Carcinoma	PD-1/PDL-1	IMPACT468	MSKCC	NA	IDC	1	1:DECEASED	Breast	649	Primary	Female	4.32349	30	WT	MSS
P-0015920	P-0015920-T01-IM6	80	>71	Bladder Cancer	Bladder Urothelial Carcinoma	PD-1/PDL-1	IMPACT468	MSKCC	Penis	BLCA	15	0:LIVING	Bladder	731	Metastasis	Male	41.5055	50	Other	MSS
P-0015923	P-0015923-T01-IM6	82	>71	Bladder Cancer	Bladder Urothelial Carcinoma	PD-1/PDL-1	IMPACT468	MSKCC	NA	BLCA	38	0:LIVING	Bladder	525	Primary	Male	31.1291	40	Other	MSS
P-0015928	P-0015928-T01-IM6	78	>71	Cancer of Unknown Primary	Squamous Cell Carcinoma, NOS	Combo	IMPACT468	MSKCC	Lung	SCCNOS	16	0:LIVING	Unknown	745	Metastasis	Male	6.91758	40	WT	MSS
P-0015937	P-0015937-T01-IM6	74	>71	Non-Small Cell Lung Cancer	Lung Adenocarcinoma	PD-1/PDL-1	IMPACT468	MSKCC	Lymph Node	LUAD	15	0:LIVING	Lung	311	Metastasis	Female	10.3764	30	WT	MSS
P-0015955	P-0015955-T01-IM6	75	>71	Non-Small Cell Lung Cancer	Lung Adenocarcinoma	PD-1/PDL-1	IMPACT468	MSKCC	Rib	LUAD	14	1:DECEASED	Lung	509	Metastasis	Female	6.91758	20	WT	MSS
P-0015965	P-0015965-T01-IM6	70	61-70	Bladder Cancer	Bladder Urothelial Carcinoma	PD-1/PDL-1	IMPACT468	MSKCC	Pelvis	BLCA	6	1:DECEASED	Bladder	470	Metastasis	Female	2.59409	20	WT	MSS
P-0015966	P-0015966-T01-IM6	71	61-70	Bladder Cancer	Bladder Urothelial Carcinoma	PD-1/PDL-1	IMPACT468	MSKCC	Retroperitoneum	BLCA	15	0:LIVING	Bladder	746	Metastasis	Male	22.4822	10	WT	MSS
P-0015967	P-0015967-T01-IM6	61	50-60	Cancer of Unknown Primary	Poorly Differentiated Carcinoma, NOS	PD-1/PDL-1	IMPACT468	MSKCC	Lymph Node	PDC	2	0:LIVING	Cancer of Unknown Primary	688	Metastasis	Male	3.45879	90	WT	MSS
P-0015977	P-0015977-T01-IM6	42	31-50	Melanoma	Anorectal Mucosal Melanoma	Combo	IMPACT468	MSKCC	Lung	ARMM	17	0:LIVING	Anus	654	Metastasis	Female	2.59409	50	WT	MSS
P-0015983	P-0015983-T01-IM6	66	61-70	Renal Cell Carcinoma	Renal Clear Cell Carcinoma	PD-1/PDL-1	IMPACT468	MSKCC	NA	CCRCC	23	0:LIVING	Kidney	411	Primary	Female	5.18819	50	WT	MSS
P-0015984	P-0015984-T01-IM6	67	61-70	Non-Small Cell Lung Cancer	Lung Squamous Cell Carcinoma	PD-1/PDL-1	IMPACT468	MSKCC	Lymph Node	LUSC	6	1:DECEASED	Lung	737	Metastasis	Female	24.2115	50	LOF	MSS
P-0015987	P-0015987-T01-IM6	71	61-70	Non-Small Cell Lung Cancer	Lung Adenocarcinoma	PD-1/PDL-1	IMPACT468	MSKCC	Liver	LUAD	10	1:DECEASED	Lung	929	Metastasis	Female	7.78228	60	WT	MSS
P-0015989	P-0015989-T01-IM6	67	61-70	Melanoma	Acral Melanoma	PD-1/PDL-1	IMPACT468	MSKCC	In-transit	ACRM	14	0:LIVING	Skin	878	Metastasis	Male	2.59409	70	WT	MSS
P-0016025	P-0016025-T01-IM6	77	>71	Head and Neck Cancer	Oral Cavity Squamous Cell Carcinoma	PD-1/PDL-1	IMPACT468	MSKCC	NA	OCSC	15	0:LIVING	Mouth	563	Primary	Female	23.3468	50	WT	MSS
P-0016028	P-0016028-T01-IM6	62	61-70	Cancer of Unknown Primary	Poorly Differentiated Carcinoma, NOS	PD-1/PDL-1	IMPACT468	MSKCC	Liver	PDC	5	0:LIVING	Cancer of Unknown Primary	922	Metastasis	Female	2.59409	60	WT	MSS
P-0016033	P-0016033-T01-IM6	73	>71	Non-Small Cell Lung Cancer	Lung Adenocarcinoma	PD-1/PDL-1	IMPACT468	MSKCC	NA	LUAD	15	0:LIVING	Lung	813	Primary	Male	28.535	40	WT	MSS
P-0016046	P-0016046-T01-IM6	69	61-70	Non-Small Cell Lung Cancer	Lung Adenocarcinoma	PD-1/PDL-1	IMPACT468	MSKCC	Pleura	LUAD	16	0:LIVING	Lung	874	Metastasis	Female	5.18819	30	WT	MSS
P-0016048	P-0016048-T01-IM6	25	<30	Glioma	Glioblastoma Multiforme	PD-1/PDL-1	IMPACT468	MSKCC	NA	GBM	12	1:DECEASED	Brain	667	Primary	Female	4.32349	80	WT	MSS
P-0016062	P-0016062-T01-IM6	63	61-70	Head and Neck Cancer	Head and Neck Squamous Cell Carcinoma	PD-1/PDL-1	IMPACT468	MSKCC	NA	HNSC	14	0:LIVING	base of tongue	542	Primary	Male	10.3764	50	Other	MSS
P-0016063	P-0016063-T01-IM6	68	61-70	Cancer of Unknown Primary	Small Cell Carcinoma of Unknown Primary	CTLA4	IMPACT468	MSKCC	Liver	SCUP	2	1:DECEASED	Cancer of Unknown Primary	851	Metastasis	Male	3.45879	20	WT	MSS
P-0016149	P-0016149-T01-IM6	65	61-70	Bladder Cancer	Bladder Urothelial Carcinoma	Combo	IMPACT468	MSKCC	NA	BLCA	7	0:LIVING	Bladder	957	Primary	Male	15.5646	50	WT	MSS
P-0016174	P-0016174-T01-IM6	73	>71	Non-Small Cell Lung Cancer	Lung Adenocarcinoma	PD-1/PDL-1	IMPACT468	MSKCC	NA	LUAD	14	0:LIVING	Lung	811	Primary	Female	12.9705	20	WT	MSS
P-0016175	P-0016175-T01-IM6	77	>71	Non-Small Cell Lung Cancer	Lung Adenocarcinoma	PD-1/PDL-1	IMPACT468	MSKCC	Bone	LUAD	1	1:DECEASED	Lung	806	Metastasis	Female	14.6999	30	WT	MSS
P-0016177	P-0016177-T01-IM6	73	>71	Melanoma	Cutaneous Melanoma	PD-1/PDL-1	IMPACT468	MSKCC	In-transit	SKCM	15	0:LIVING	Skin	721	Metastasis	Male	4.32349	30	WT	MSS
P-0016185	P-0016185-T01-IM6	73	>71	Non-Small Cell Lung Cancer	Lung Adenocarcinoma	PD-1/PDL-1	IMPACT468	MSKCC	NA	LUAD	9	1:DECEASED	Lung	594	Primary	Male	6.05289	10	LOF	MSS
P-0016188	P-0016188-T01-IM6	72	>71	Cancer of Unknown Primary	Squamous Cell Carcinoma, NOS	PD-1/PDL-1	IMPACT468	MSKCC	NA	SCCNOS	8	0:LIVING	NA	1042	Metastasis	Male	25.0762	80	WT	MSS
P-0016191	P-0016191-T01-IM6	78	>71	Head and Neck Cancer	Head and Neck Squamous Cell Carcinoma	PD-1/PDL-1	IMPACT468	MSKCC	NA	HNSC	7	0:LIVING	Mouth	675	Primary	Male	7.78228	30	WT	MSS
P-0016197	P-0016197-T01-IM6	83	>71	Melanoma	Cutaneous Melanoma	PD-1/PDL-1	IMPACT468	MSKCC	Brain	SKCM	3	1:DECEASED	Skin	680	Metastasis	Male	26.8056	60	WT	MSS
P-0016210	P-0016210-T01-IM6	74	>71	Head and Neck Cancer	Head and Neck Squamous Cell Carcinoma	PD-1/PDL-1	IMPACT468	MSKCC	Lymph Node	HNSC	14	0:LIVING	Tonsil	411	Metastasis	Male	4.32349	20	WT	MSS
P-0016226	P-0016226-T01-IM6	54	50-60	Breast Cancer	Breast Invasive Cancer, NOS	CTLA4	IMPACT468	MSKCC	Liver	BRCANOS	22	1:DECEASED	Breast	735	Metastasis	Female	3.45879	60	WT	MSS
P-0016233	P-0016233-T01-IM6	82	>71	Esophagogastric Cancer	Esophageal Adenocarcinoma	PD-1/PDL-1	IMPACT468	MSKCC	NA	ESCA	3	1:DECEASED	Esophagus	627	Primary	Male	4.32349	40	WT	MSS
P-0016237	P-0016237-T01-IM6	70	61-70	Cancer of Unknown Primary	Neuroendocrine Tumor, NOS	PD-1/PDL-1	IMPACT468	MSKCC	Liver	NETNOS	3	1:DECEASED	Unknown	918	Metastasis	Male	1.7294	60	WT	MSS
P-0016238	P-0016238-T01-IM6	57	50-60	Glioma	Glioblastoma Multiforme	PD-1/PDL-1	IMPACT468	MSKCC	NA	GBM	23	0:LIVING	Brain	860	Primary	Male	1.7294	70	WT	MSS
P-0016240	P-0016240-T01-IM6	55	50-60	Head and Neck Cancer	Head and Neck Squamous Cell Carcinoma	PD-1/PDL-1	IMPACT468	MSKCC	NA	HNSC	10	0:LIVING	Neck	621	Primary	Female	2.59409	60	WT	MSS
P-0016241	P-0016241-T01-IM6	59	50-60	Cancer of Unknown Primary	Squamous Cell Carcinoma, NOS	PD-1/PDL-1	IMPACT468	MSKCC	NA	SCCNOS	15	0:LIVING	Unknown	417	Metastasis	Female	8.64698	40	WT	MSS
P-0016256	P-0016256-T01-IM6	55	50-60	Glioma	Glioblastoma Multiforme	PD-1/PDL-1	IMPACT468	MSKCC	NA	GBM	5	1:DECEASED	Brain	773	Primary	Male	3.45879	50	WT	MSS
P-0016258	P-0016258-T01-IM6	53	50-60	Cancer of Unknown Primary	Poorly Differentiated Carcinoma, NOS	PD-1/PDL-1	IMPACT468	MSKCC	Neck	PDC	1	1:DECEASED	Cancer of Unknown Primary	777	Metastasis	Female	10.3764	70	Other	MSS
P-0016276	P-0016276-T01-IM6	86	>71	Melanoma	Head and Neck Mucosal Melanoma	PD-1/PDL-1	IMPACT468	MSKCC	NA	HNMUCM	12	0:LIVING	Nasopharynx	578	Primary	Female	6.91758	40	WT	MSS
P-0016284	P-0016284-T01-IM6	80	>71	Non-Small Cell Lung Cancer	Lung Adenocarcinoma	PD-1/PDL-1	IMPACT468	MSKCC	NA	LUAD	20	0:LIVING	Lung	686	Primary	Male	0.864698	20	WT	MSS
P-0016287	P-0016287-T01-IM6	90	>71	Melanoma	Uveal Melanoma	PD-1/PDL-1	IMPACT468	MSKCC	Liver	UM	11	1:DECEASED	Eye	819	Metastasis	Male	5.18819	50	WT	MSS
P-0016289	P-0016289-T01-IM6	59	50-60	Cancer of Unknown Primary	Squamous Cell Carcinoma, NOS	PD-1/PDL-1	IMPACT468	MSKCC	Neck	SCCNOS	8	1:DECEASED	Cancer of Unknown Primary	586	Metastasis	Male	3.45879	60	WT	MSS
P-0016290	P-0016290-T01-IM6	83	>71	Non-Small Cell Lung Cancer	Lung Adenocarcinoma	PD-1/PDL-1	IMPACT468	MSKCC	Liver	LUAD	2	1:DECEASED	Lung	775	Metastasis	Female	8.64698	40	WT	MSS
P-0016308	P-0016308-T01-IM6	71	61-70	Non-Small Cell Lung Cancer	Non-Small Cell Lung Cancer	PD-1/PDL-1	IMPACT468	MSKCC	Lymph Node	NSCLC	14	1:DECEASED	Lung	1220	Metastasis	Female	14.6999	20	WT	MSS
P-0016311	P-0016311-T01-IM6	56	50-60	Esophagogastric Cancer	Esophageal Adenocarcinoma	PD-1/PDL-1	IMPACT468	MSKCC	NA	ESCA	23	0:LIVING	Esophagus	802	Primary	Male	3.45879	30	WT	MSS
P-0016316	P-0016316-T01-IM6	68	61-70	Bladder Cancer	Urachal Adenocarcinoma	PD-1/PDL-1	IMPACT468	MSKCC	NA	UA	22	0:LIVING	Bladder	583	Primary	Female	3.45879	10	WT	MSS
P-0016340	P-0016340-T01-IM6	35	31-50	Cancer of Unknown Primary	Poorly Differentiated Carcinoma, NOS	PD-1/PDL-1	IMPACT468	MSKCC	Bone	PDC	1	1:DECEASED	Ovary	1050	Metastasis	Female	1.7294	30	WT	MSS
P-0016402	P-0016402-T01-IM6	42	31-50	Bladder Cancer	Bladder Urothelial Carcinoma	PD-1/PDL-1	IMPACT468	MSKCC	Lymph Node	BLCA	3	1:DECEASED	Bladder	487	Metastasis	Male	1.7294	30	WT	MSS
P-0016481	P-0016481-T01-IM6	62	61-70	Non-Small Cell Lung Cancer	Non-Small Cell Lung Cancer	PD-1/PDL-1	IMPACT468	MSKCC	NA	NSCLC	6	1:DECEASED	Lung	311	Primary	Male	19.8881	20	Other	MSS
P-0016506	P-0016506-T01-IM6	46	31-50	Melanoma	Cutaneous Melanoma	PD-1/PDL-1	IMPACT468	MSKCC	In-transit	SKCM	14	0:LIVING	Skin	860	Metastasis	Female	3.45879	10	WT	MSS
P-0016522	P-0016522-T01-IM6	59	50-60	Colorectal Cancer	Colon Adenocarcinoma	PD-1/PDL-1	IMPACT468	MSKCC	NA	COAD	8	0:LIVING	Colon	824	Primary	Male	43.2349	40	WT	MSS
P-0016531	P-0016531-T01-IM6	67	61-70	Melanoma	Anorectal Mucosal Melanoma	Combo	IMPACT468	MSKCC	NA	ARMM	14	0:LIVING	Anus	899	Primary	Male	3.45879	80	WT	MSS
P-0016542	P-0016542-T01-IM6	80	>71	Non-Small Cell Lung Cancer	Lung Adenosquamous Carcinoma	PD-1/PDL-1	IMPACT468	MSKCC	NA	LUAS	1	1:DECEASED	Lung	878	Primary	Male	19.0234	40	WT	MSS
P-0016558	P-0016558-T01-IM6	57	50-60	Cancer of Unknown Primary	Poorly Differentiated Carcinoma, NOS	PD-1/PDL-1	IMPACT468	MSKCC	Pelvis	PDC	10	1:DECEASED	Rectum	914	Metastasis	Female	1.7294	20	WT	MSS
P-0016562	P-0016562-T01-IM6	45	31-50	Head and Neck Cancer	Oropharynx Squamous Cell Carcinoma	PD-1/PDL-1	IMPACT468	MSKCC	Neck	OPHSC	16	0:LIVING	Tongue	917	Metastasis	Male	7.78228	70	WT	MSS
P-0016614	P-0016614-T01-IM6	60	50-60	Non-Small Cell Lung Cancer	Lung Adenocarcinoma	PD-1/PDL-1	IMPACT468	MSKCC	Lymph Node	LUAD	4	1:DECEASED	Lung	757	Metastasis	Female	7.78228	20	WT	MSS
P-0016618	P-0016618-T01-IM6	81	>71	Bladder Cancer	Bladder Urothelial Carcinoma	PD-1/PDL-1	IMPACT468	MSKCC	Lymph Node	BLCA	10	0:LIVING	Bladder	846	Metastasis	Female	0.864698	10	WT	MSS
P-0016624	P-0016624-T01-IM6	66	61-70	Bladder Cancer	Bladder Urothelial Carcinoma	PD-1/PDL-1	IMPACT468	MSKCC	Lymph Node	BLCA	14	0:LIVING	Bladder	1206	Metastasis	Male	8.64698	50	WT	MSS
P-0016634	P-0016634-T01-IM6	54	50-60	Cancer of Unknown Primary	Poorly Differentiated Carcinoma, NOS	PD-1/PDL-1	IMPACT468	MSKCC	Axilla	PDC	10	1:DECEASED	Breast	738	Metastasis	Female	8.64698	NA	WT	MSS
P-0016646	P-0016646-T01-IM6	77	>71	Non-Small Cell Lung Cancer	Lung Adenocarcinoma	PD-1/PDL-1	IMPACT468	MSKCC	NA	LUAD	4	1:DECEASED	Lung	1126	Primary	Male	9.51168	20	WT	MSS
P-0016648	P-0016648-T01-IM6	87	>71	Melanoma	Acral Melanoma	PD-1/PDL-1	IMPACT468	MSKCC	Lymph Node, Regional	ACRM	14	0:LIVING	Skin	920	Metastasis	Male	1.7294	70	WT	MSS
P-0016691	P-0016691-T01-IM6	54	50-60	Glioma	Glioblastoma Multiforme	PD-1/PDL-1	IMPACT468	MSKCC	NA	GBM	13	0:LIVING	Brain	704	Primary	Male	0.864698	80	WT	MSS
P-0016697	P-0016697-T01-IM6	68	61-70	Melanoma	Mucosal Melanoma of the Vulva/Vagina	PD-1/PDL-1	IMPACT468	MSKCC	Lung	VMM	14	0:LIVING	Vulva	885	Metastasis	Female	0.864698	70	WT	MSS
P-0016720	P-0016720-T01-IM6	69	61-70	Bladder Cancer	Upper Tract Urothelial Carcinoma	PD-1/PDL-1	IMPACT468	MSKCC	NA	UTUC	14	0:LIVING	Ureter	726	Primary	Male	5.18819	30	WT	MSS
P-0016724	P-0016724-T01-IM6	53	50-60	Cancer of Unknown Primary	Cancer of Unknown Primary	PD-1/PDL-1	IMPACT468	MSKCC	Neck	CUP	1	1:DECEASED	Cancer of Unknown Primary	1291	Metastasis	Male	2.59409	30	WT	MSS
P-0016767	P-0016767-T01-IM6	53	50-60	Colorectal Cancer	Colon Adenocarcinoma	PD-1/PDL-1	IMPACT468	MSKCC	Lung	COAD	10	0:LIVING	Colon	708	Metastasis	Female	12.1058	30	WT	MSS
P-0016775	P-0016775-T01-IM6	33	31-50	Cancer of Unknown Primary	Cancer of Unknown Primary	Combo	IMPACT468	MSKCC	Lymph Node	CUP	5	0:LIVING	Unknown	1059	Metastasis	Female	1.7294	40	WT	MSS
P-0016782	P-0016782-T01-IM6	61	50-60	Non-Small Cell Lung Cancer	Lung Adenocarcinoma	PD-1/PDL-1	IMPACT468	MSKCC	Bone	LUAD	3	0:LIVING	Lung	979	Metastasis	Female	21.6175	10	WT	MSI-H
P-0016809	P-0016809-T01-IM6	89	>71	Cancer of Unknown Primary	Squamous Cell Carcinoma, NOS	PD-1/PDL-1	IMPACT468	MSKCC	Lymph Node	SCCNOS	13	0:LIVING	Lung	725	Metastasis	Female	3.45879	20	WT	MSS
P-0016835	P-0016835-T01-IM6	68	61-70	Head and Neck Cancer	Head and Neck Squamous Cell Carcinoma	PD-1/PDL-1	IMPACT468	MSKCC	Trachea	HNSC	5	0:LIVING	Pharynx	713	Metastasis	Female	6.05289	70	WT	MSS
P-0016875	P-0016875-T01-IM6	89	>71	Non-Small Cell Lung Cancer	Lung Adenocarcinoma	PD-1/PDL-1	IMPACT468	MSKCC	Pleura	LUAD	1	0:LIVING	Lung	770	Metastasis	Female	5.18819	10	WT	MSS
P-0016910	P-0016910-T01-IM6	70	61-70	Non-Small Cell Lung Cancer	Lung Adenocarcinoma	PD-1/PDL-1	IMPACT468	MSKCC	NA	LUAD	13	0:LIVING	Lung	1040	Primary	Female	2.59409	10	WT	MSS
P-0016918	P-0016918-T01-IM6	62	61-70	Cancer of Unknown Primary	Squamous Cell Carcinoma, NOS	PD-1/PDL-1	IMPACT468	MSKCC	NA	SCCNOS	21	0:LIVING	Unknown	853	Metastasis	Male	12.1058	20	LOF	MSS
P-0016925	P-0016925-T01-IM6	71	61-70	Bladder Cancer	Bladder Urothelial Carcinoma	PD-1/PDL-1	IMPACT468	MSKCC	NA	BLCA	4	1:DECEASED	Bladder	727	Primary	Male	23.3468	60	WT	MSS
P-0016931	P-0016931-T01-IM6	61	50-60	Esophagogastric Cancer	Mucinous Stomach Adenocarcinoma	Combo	IMPACT468	MSKCC	Lymph Node	MSTAD	1	0:LIVING	Esophagus	779	Metastasis	Male	6.05289	60	WT	MSS
P-0017044	P-0017044-T01-IM6	53	50-60	Bladder Cancer	Bladder Urothelial Carcinoma	PD-1/PDL-1	IMPACT468	MSKCC	NA	BLCA	13	0:LIVING	Bladder	798	Primary	Male	5.18819	60	WT	MSS
P-0017159	P-0017159-T01-IM6	36	31-50	Cancer of Unknown Primary	Adenocarcinoma, NOS	PD-1/PDL-1	IMPACT468	MSKCC	NA	ADNOS	4	0:LIVING	Unknown	879	Metastasis	Female	33.7232	40	LOF	MSI-H
P-0017208	P-0017208-T01-IM6	66	61-70	Bladder Cancer	Bladder Urothelial Carcinoma	PD-1/PDL-1	IMPACT468	MSKCC	NA	BLCA	3	1:DECEASED	Bladder	711	Primary	Male	16.4293	50	Other	MSS
P-0017241	P-0017241-T01-IM6	71	61-70	Bladder Cancer	Bladder Urothelial Carcinoma	PD-1/PDL-1	IMPACT468	MSKCC	NA	BLCA	4	1:DECEASED	Bladder	664	Primary	Male	4.32349	30	WT	MSS
P-0017263	P-0017263-T01-IM6	74	>71	Colorectal Cancer	Rectal Adenocarcinoma	PD-1/PDL-1	IMPACT468	MSKCC	NA	READ	2	0:LIVING	Rectum	731	Metastasis	Male	3.45879	40	WT	MSS
P-0017276	P-0017276-T01-IM6	60	50-60	Bladder Cancer	Upper Tract Urothelial Carcinoma	PD-1/PDL-1	IMPACT468	MSKCC	NA	UTUC	18	1:DECEASED	Ureter	661	Primary	Male	5.18819	50	LOF	MSS
P-0017285	P-0017285-T01-IM6	17	<30	Cancer of Unknown Primary	Poorly Differentiated Carcinoma, NOS	PD-1/PDL-1	IMPACT468	MSKCC	NA	PDC	7	0:LIVING	Nasopharynx	1133	Primary	Female	0.864698	50	WT	MSS
P-0017313	P-0017313-T01-IM6	79	>71	Bladder Cancer	Upper Tract Urothelial Carcinoma	PD-1/PDL-1	IMPACT468	MSKCC	NA	UTUC	19	1:DECEASED	Kidney/Upper Tract	783	Primary	Male	3.45879	40	WT	MSS
P-0017370	P-0017370-T01-IM6	64	61-70	Esophagogastric Cancer	Stomach Adenocarcinoma	PD-1/PDL-1	IMPACT468	MSKCC	NA	STAD	6	0:LIVING	Stomach	925	Primary	Male	37.182	20	WT	MSI-H
P-0017472	P-0017472-T01-IM6	80	>71	Bladder Cancer	Bladder Urothelial Carcinoma	PD-1/PDL-1	IMPACT468	MSKCC	NA	BLCA	6	0:LIVING	Bladder	665	Primary	Male	20.7528	60	WT	MSS
P-0017508	P-0017508-T01-IM6	68	61-70	Head and Neck Cancer	Head and Neck Squamous Cell Carcinoma	PD-1/PDL-1	IMPACT468	MSKCC	NA	HNSC	2	1:DECEASED	Tongue	837	Primary	Female	4.32349	40	WT	MSS
P-0017599	P-0017599-T01-IM5	72	61-70	Bladder Cancer	Bladder Urothelial Carcinoma	PD-1/PDL-1	IMPACT410	MSKCC	Lung	BLCA	7	1:DECEASED	Bladder	1130	Metastasis	Male	5.87232	40	WT	MSS
P-0017602	P-0017602-T01-IM5	43	31-50	Cancer of Unknown Primary	Neuroendocrine Carcinoma, NOS	Combo	IMPACT410	MSKCC	Liver	NECNOS	1	1:DECEASED	Cancer of Unknown Primary	986	Metastasis	Female	2.93616	80	WT	MSS
P-0017658	P-0017658-T01-IM5	76	>71	Bladder Cancer	Small Cell Bladder Cancer	PD-1/PDL-1	IMPACT410	MSKCC	Lymph Node	SCBC	3	0:LIVING	Bladder	1199	Metastasis	Male	9.7872	50	WT	MSS
P-0017678	P-0017678-T01-IM6	47	31-50	Head and Neck Cancer	Oral Cavity Squamous Cell Carcinoma	PD-1/PDL-1	IMPACT468	MSKCC	Oral Cavity	OCSC	14	0:LIVING	Tongue	676	Metastasis	Male	9.51168	50	WT	MSS
P-0017687	P-0017687-T01-IM6	76	>71	Head and Neck Cancer	Larynx Squamous Cell Carcinoma	PD-1/PDL-1	IMPACT468	MSKCC	Lymph Node	LXSC	11	0:LIVING	Larynx	814	Metastasis	Female	7.78228	40	WT	MSS
P-0017712	P-0017712-T01-IM6	70	61-70	Bladder Cancer	Bladder Urothelial Carcinoma	PD-1/PDL-1	IMPACT468	MSKCC	Lymph Node	BLCA	2	1:DECEASED	Bladder	642	Metastasis	Male	7.78228	40	WT	MSS
P-0017717	P-0017717-T01-IM6	66	61-70	Head and Neck Cancer	Oropharynx Squamous Cell Carcinoma	PD-1/PDL-1	IMPACT468	MSKCC	NA	OPHSC	12	0:LIVING	Tongue	405	Primary	Male	4.32349	50	WT	MSS
P-0017755	P-0017755-T01-IM6	68	61-70	Cancer of Unknown Primary	Neuroendocrine Carcinoma, NOS	PD-1/PDL-1	IMPACT468	MSKCC	Lymph Node	NECNOS	3	0:LIVING	Unknown	659	Metastasis	Female	2.59409	80	WT	MSS
P-0017766	P-0017766-T01-IM6	66	61-70	Colorectal Cancer	Colon Adenocarcinoma	Combo	IMPACT468	MSKCC	Lung	COAD	6	0:LIVING	Colon	614	Metastasis	Male	7.78228	40	WT	MSS
P-0017769	P-0017769-T01-IM6	39	31-50	Head and Neck Cancer	Oral Cavity Squamous Cell Carcinoma	PD-1/PDL-1	IMPACT468	MSKCC	NA	OCSC	9	1:DECEASED	Palate	690	Primary	Male	6.05289	70	WT	MSS
P-0017986	P-0017986-T01-IM6	33	31-50	Colorectal Cancer	Colorectal Adenocarcinoma	PD-1/PDL-1	IMPACT468	MSKCC	NA	COADREAD	2	0:LIVING	Rectum	677	Primary	Female	60.5289	30	Other	MSI-H
P-0018143	P-0018143-T01-IM6	70	61-70	Esophagogastric Cancer	Esophageal Squamous Cell Carcinoma	PD-1/PDL-1	IMPACT468	MSKCC	NA	ESCC	0	1:DECEASED	Esophagus	602	Primary	Female	5.18819	80	WT	MSS
P-0018188	P-0018188-T01-IM6	61	50-60	Head and Neck Cancer	Head and Neck Squamous Cell Carcinoma	PD-1/PDL-1	IMPACT468	MSKCC	Lymph Node	HNSC	4	1:DECEASED	Hypopharynx	620	Metastasis	Female	7.78228	60	WT	MSS
P-0018216	P-0018216-T01-IM6	62	61-70	Bladder Cancer	Bladder Urothelial Carcinoma	PD-1/PDL-1	IMPACT468	MSKCC	NA	BLCA	1	0:LIVING	Bladder	633	Primary	Male	8.64698	20	Other	MSS
P-0018229	P-0018229-T01-IM6	71	61-70	Bladder Cancer	Urethral Adenocarcinoma	PD-1/PDL-1	IMPACT468	MSKCC	Bladder	UAD	5	0:LIVING	Urethra	564	Metastasis	Female	4.32349	30	WT	MSS
P-0018277	P-0018277-T01-IM6	27	<30	Colorectal Cancer	Colon Adenocarcinoma	Combo	IMPACT468	MSKCC	Liver	COAD	1	0:LIVING	Colon	905	Metastasis	Male	8.64698	30	WT	MSS
P-0018340	P-0018340-T01-IM6	71	61-70	Esophagogastric Cancer	Esophageal Adenocarcinoma	PD-1/PDL-1	IMPACT468	MSKCC	NA	ESCA	12	0:LIVING	Esophagus	673	Primary	Male	4.32349	30	WT	MSS
P-0018341	P-0018341-T01-IM6	54	50-60	Cancer of Unknown Primary	Adenocarcinoma, NOS	PD-1/PDL-1	IMPACT468	MSKCC	Lung	ADNOS	2	0:LIVING	Ovary	700	Metastasis	Female	3.45879	70	WT	MSS
P-0018371	P-0018371-T01-IM6	73	>71	Esophagogastric Cancer	Esophageal Squamous Cell Carcinoma	PD-1/PDL-1	IMPACT468	MSKCC	Lung	ESCC	13	0:LIVING	Esophagus	599	Metastasis	Male	4.32349	60	WT	MSS
P-0018457	P-0018457-T01-IM6	51	31-50	Cancer of Unknown Primary	Cancer of Unknown Primary, NOS	PD-1/PDL-1	IMPACT468	MSKCC	NA	CUPNOS	2	1:DECEASED	Unknown	581	Metastasis	Male	2.59409	30	WT	MSS
P-0018464	P-0018464-T01-IM6	26	<30	Esophagogastric Cancer	Esophagogastric Adenocarcinoma	PD-1/PDL-1	IMPACT468	MSKCC	lymph	EGC	22	0:LIVING	Gastroesophageal Junction	721	Metastasis	Male	6.05289	40	WT	MSS
P-0018541	P-0018541-T01-IM6	79	>71	Bladder Cancer	Upper Tract Urothelial Carcinoma	PD-1/PDL-1	IMPACT468	MSKCC	NA	UTUC	3	0:LIVING	Ureter	1004	Primary	Male	7.78228	20	WT	MSS
P-0018563	P-0018563-T01-IM6	64	61-70	Cancer of Unknown Primary	Poorly Differentiated Carcinoma, NOS	PD-1/PDL-1	IMPACT468	MSKCC	NA	PDC	6	1:DECEASED	Unknown	1178	Metastasis	Female	16.4293	20	LOF	MSS
P-0018568	P-0018568-T01-IM6	65	61-70	Esophagogastric Cancer	Esophagogastric Adenocarcinoma	PD-1/PDL-1	IMPACT468	MSKCC	Liver	EGC	12	0:LIVING	Gastroesophageal	938	Metastasis	Female	5.18819	60	WT	MSS
P-0018580	P-0018580-T01-IM6	41	31-50	Colorectal Cancer	Colon Adenocarcinoma	PD-1/PDL-1	IMPACT468	MSKCC	NA	COAD	5	1:DECEASED	Colon	820	Primary	Female	4.32349	30	WT	MSS
P-0018601	P-0018601-T01-IM6	56	50-60	Cancer of Unknown Primary	Neuroendocrine Carcinoma, NOS	PD-1/PDL-1	IMPACT468	MSKCC	Liver	NECNOS	1	1:DECEASED	Cancer of Unknown Primary	1030	Metastasis	Male	6.05289	60	LOF	MSS
P-0018665	P-0018665-T01-IM6	43	31-50	Cancer of Unknown Primary	Neuroendocrine Carcinoma, NOS	Combo	IMPACT468	MSKCC	NA	NECNOS	1	0:LIVING	cecum	818	Primary	Male	7.78228	80	WT	MSS
P-0018671	P-0018671-T01-IM6	76	>71	Cancer of Unknown Primary	Squamous Cell Carcinoma, NOS	PD-1/PDL-1	IMPACT468	MSKCC	Liver	SCCNOS	15	0:LIVING	Cancer of Unknown Primary	1056	Metastasis	Male	1.7294	20	WT	MSS
P-0018673	P-0018673-T01-IM6	78	>71	Cancer of Unknown Primary	Poorly Differentiated Carcinoma, NOS	PD-1/PDL-1	IMPACT468	MSKCC	Lymph Node	PDC	14	0:LIVING	Lung	970	Metastasis	Female	28.535	30	Other	MSS
P-0018683	P-0018683-T01-IM6	63	61-70	Esophagogastric Cancer	Esophagogastric Adenocarcinoma	PD-1/PDL-1	IMPACT468	MSKCC	NA	EGC	9	0:LIVING	Gastroesophageal	767	Primary	Female	6.05289	30	WT	MSS
P-0018771	P-0018771-T02-IM6	71	61-70	Esophagogastric Cancer	Esophagogastric Adenocarcinoma	PD-1/PDL-1	IMPACT468	MSKCC	NA	EGC	13	0:LIVING	Stomach	440	Primary	Male	8.64698	30	WT	MSS
P-0018782	P-0018782-T01-IM6	62	61-70	Esophagogastric Cancer	Stomach Adenocarcinoma	Combo	IMPACT468	MSKCC	NA	STAD	10	0:LIVING	Stomach	640	Primary	Male	1.7294	30	WT	MSS
P-0018800	P-0018800-T01-IM6	49	31-50	Esophagogastric Cancer	Adenocarcinoma of the Gastroesophageal Junction	Combo	IMPACT468	MSKCC	NA	GEJ	3	0:LIVING	Gastroesophageal Junction	497	Primary	Male	8.64698	20	WT	MSS
P-0018925	P-0018925-T01-IM6	69	61-70	Head and Neck Cancer	Larynx Squamous Cell Carcinoma	PD-1/PDL-1	IMPACT468	MSKCC	Lung	LXSC	2	1:DECEASED	Larynx	718	Metastasis	Male	17.294	30	LOF	MSS
P-0018927	P-0018927-T01-IM6	68	61-70	Esophagogastric Cancer	Esophagogastric Adenocarcinoma	Combo	IMPACT468	MSKCC	Adrenal Gland	EGC	13	0:LIVING	Esophagogastric Junction	734	Metastasis	Female	6.91758	20	WT	MSS
P-0018931	P-0018931-T01-IM6	66	61-70	Cancer of Unknown Primary	Small Cell Carcinoma of Unknown Primary	Combo	IMPACT468	MSKCC	Liver	SCUP	1	0:LIVING	Cancer of Unknown Primary	701	Metastasis	Female	4.32349	60	WT	MSS
P-0018960	P-0018960-T01-IM6	60	50-60	Cancer of Unknown Primary	Adenocarcinoma, NOS	PD-1/PDL-1	IMPACT468	MSKCC	Rib	ADNOS	2	1:DECEASED	Cancer of Unknown Primary	746	Metastasis	Female	10.3764	40	WT	MSS
P-0018986	P-0018986-T01-IM6	73	>71	Esophagogastric Cancer	Adenocarcinoma of the Gastroesophageal Junction	PD-1/PDL-1	IMPACT468	MSKCC	NA	GEJ	12	0:LIVING	GE Junction	727	Primary	Female	10.3764	40	WT	MSS
P-0019003	P-0019003-T01-IM6	81	>71	Cancer of Unknown Primary	Small Cell Carcinoma of Unknown Primary	PD-1/PDL-1	IMPACT468	MSKCC	Esophagus	SCUP	1	0:LIVING	Cancer of Unknown Primary	804	Metastasis	Male	4.32349	20	WT	MSS
P-0019012	P-0019012-T01-IM6	80	>71	Cancer of Unknown Primary	Neuroendocrine Carcinoma, NOS	PD-1/PDL-1	IMPACT468	MSKCC	NA	NECNOS	11	1:DECEASED	Retroperitenium	523	Primary	Male	1.7294	80	WT	MSS
P-0019027	P-0019027-T01-IM6	40	31-50	Cancer of Unknown Primary	Adenocarcinoma, NOS	PD-1/PDL-1	IMPACT468	MSKCC	Lymph Node	ADNOS	5	1:DECEASED	Cancer of unknown primary	862	Metastasis	Female	4.32349	50	WT	MSS
P-0019036	P-0019036-T01-IM6	58	50-60	Bladder Cancer	Bladder Urothelial Carcinoma	PD-1/PDL-1	IMPACT468	MSKCC	NA	BLCA	6	0:LIVING	Bladder	524	Primary	Male	5.18819	60	WT	MSS
P-0019101	P-0019101-T01-IM6	52	50-60	Bladder Cancer	Upper Tract Urothelial Carcinoma	PD-1/PDL-1	IMPACT468	MSKCC	NA	UTUC	4	0:LIVING	Kidney	1032	Primary	Female	15.5646	40	Other	MSS
P-0019226	P-0019226-T01-IM6	29	<30	Head and Neck Cancer	Oropharynx Squamous Cell Carcinoma	PD-1/PDL-1	IMPACT468	MSKCC	Pleura	OPHSC	9	0:LIVING	Tongue	755	Metastasis	Male	3.45879	30	WT	MSS
P-0019240	P-0019240-T01-IM6	59	50-60	Head and Neck Cancer	Oral Cavity Squamous Cell Carcinoma	PD-1/PDL-1	IMPACT468	MSKCC	Cerebellum	OCSC	3	1:DECEASED	Tongue	609	Metastasis	Male	0.864698	80	WT	MSS
P-0019258	P-0019258-T01-IM6	62	61-70	Head and Neck Cancer	Head and Neck Squamous Cell Carcinoma	PD-1/PDL-1	IMPACT468	MSKCC	Axilla	HNSC	3	1:DECEASED	Tongue	737	Metastasis	Male	6.91758	50	WT	MSS
P-0019267	P-0019267-T01-IM6	50	31-50	Colorectal Cancer	Colon Adenocarcinoma	PD-1/PDL-1	IMPACT468	MSKCC	NA	COAD	7	0:LIVING	Rectosimoid Colon	597	Primary	Female	5.18819	40	WT	MSS
P-0019271	P-0019271-T01-IM6	32	31-50	Esophagogastric Cancer	Adenocarcinoma of the Gastroesophageal Junction	Combo	IMPACT468	MSKCC	NA	GEJ	9	0:LIVING	Esophagogastric Junction	740	Primary	Male	6.91758	20	WT	MSS
P-0019272	P-0019272-T01-IM6	47	31-50	Esophagogastric Cancer	Esophageal Adenocarcinoma	PD-1/PDL-1	IMPACT468	MSKCC	NA	ESCA	12	0:LIVING	Esophagus	687	Primary	Female	7.78228	50	WT	MSS
P-0019297	P-0019297-T01-IM6	44	31-50	Head and Neck Cancer	Oral Cavity Squamous Cell Carcinoma	PD-1/PDL-1	IMPACT468	MSKCC	NA	OCSC	11	0:LIVING	Tongue	705	Primary	Female	4.32349	40	WT	MSS
P-0019316	P-0019316-T01-IM6	52	31-50	Head and Neck Cancer	Hypopharynx Squamous Cell Carcinoma	PD-1/PDL-1	IMPACT468	MSKCC	NA	HPHSC	10	1:DECEASED	Hypopharynx vs Oropharynx	660	Primary	Male	8.64698	50	Other	MSS
P-0019351	P-0019351-T01-IM6	62	61-70	Esophagogastric Cancer	Stomach Adenocarcinoma	PD-1/PDL-1	IMPACT468	MSKCC	NA	STAD	10	0:LIVING	Stomach	723	Primary	Male	5.18819	20	WT	MSS
P-0019407	P-0019407-T01-IM6	77	>71	Head and Neck Cancer	Head and Neck Squamous Cell Carcinoma	PD-1/PDL-1	IMPACT468	MSKCC	Liver	HNSC	5	1:DECEASED	Pharynx	749	Metastasis	Male	12.1058	40	WT	MSS
P-0019413	P-0019413-T01-IM6	62	61-70	Esophagogastric Cancer	Adenocarcinoma of the Gastroesophageal Junction	PD-1/PDL-1	IMPACT468	MSKCC	NA	GEJ	2	0:LIVING	Gastroesophageal Junction	476	Primary	Male	6.91758	30	WT	MSS
P-0019417	P-0019417-T01-IM6	75	>71	Bladder Cancer	Bladder Urothelial Carcinoma	PD-1/PDL-1	IMPACT468	MSKCC	Ureter	BLCA	14	1:DECEASED	Bladder	574	Metastasis	Male	15.5646	40	WT	MSS
P-0019475	P-0019475-T01-IM6	47	31-50	Colorectal Cancer	Colon Adenocarcinoma	PD-1/PDL-1	IMPACT468	MSKCC	Liver	COAD	1	1:DECEASED	Colon	782	Metastasis	Male	91.658	30	Other	MSI-H
P-0019540	P-0019540-T01-IM6	46	31-50	Head and Neck Cancer	Oral Cavity Squamous Cell Carcinoma	PD-1/PDL-1	IMPACT468	MSKCC	Lung	OCSC	2	1:DECEASED	Tongue	801	Metastasis	Male	6.05289	50	WT	MSS
P-0019648	P-0019648-T01-IM6	67	61-70	Cancer of Unknown Primary	Adenocarcinoma, NOS	PD-1/PDL-1	IMPACT468	MSKCC	Scapula	ADNOS	9	0:LIVING	Cancer of Unknown Primary	814	Metastasis	Male	0.864698	10	WT	MSS
P-0019657	P-0019657-T01-IM6	70	61-70	Esophagogastric Cancer	Esophagogastric Adenocarcinoma	PD-1/PDL-1	IMPACT468	MSKCC	Paraspinal Mass	EGC	3	1:DECEASED	Esophagus	926	Metastasis	Male	5.18819	20	WT	MSS
P-0019691	P-0019691-T01-IM6	48	31-50	Esophagogastric Cancer	Esophagogastric Adenocarcinoma	PD-1/PDL-1	IMPACT468	MSKCC	Liver	EGC	8	0:LIVING	Stomach	759	Metastasis	Male	26.8056	60	LOF	MSS
P-0019710	P-0019710-T01-IM6	56	50-60	Colorectal Cancer	Rectal Adenocarcinoma	PD-1/PDL-1	IMPACT468	MSKCC	NA	READ	7	1:DECEASED	Rectum	539	Primary	Male	6.05289	10	WT	MSS
P-0019717	P-0019717-T01-IM6	63	61-70	Bladder Cancer	Urethral Urothelial Carcinoma	PD-1/PDL-1	IMPACT468	MSKCC	Lymph Node	UCU	12	0:LIVING	Renal Pelvis	700	Metastasis	Male	13.8352	20	WT	MSS
P-0019754	P-0019754-T01-IM6	60	50-60	Esophagogastric Cancer	Adenocarcinoma of the Gastroesophageal Junction	PD-1/PDL-1	IMPACT468	MSKCC	NA	GEJ	10	0:LIVING	Gastroesophageal	854	Primary	Male	5.18819	40	WT	MSS
P-0019771	P-0019771-T01-IM6	55	50-60	Bladder Cancer	Bladder Urothelial Carcinoma	PD-1/PDL-1	IMPACT468	MSKCC	NA	BLCA	7	0:LIVING	Bladder	637	Primary	Female	6.05289	30	WT	MSS
P-0019916	P-0019916-T01-IM6	44	31-50	Esophagogastric Cancer	Stomach Adenocarcinoma	Combo	IMPACT468	MSKCC	NA	STAD	2	0:LIVING	Stomach	753	Primary	Female	3.45879	30	WT	MSS
P-0019949	P-0019949-T01-IM6	28	<30	Colorectal Cancer	Rectal Adenocarcinoma	PD-1/PDL-1	IMPACT468	MSKCC	Peritoneum	READ	8	0:LIVING	Rectum	767	Metastasis	Male	37.182	30	WT	MSI-H
P-0020040	P-0020040-T01-IM6	62	61-70	Head and Neck Cancer	Hypopharynx Squamous Cell Carcinoma	PD-1/PDL-1	IMPACT468	MSKCC	NA	HPHSC	10	1:DECEASED	Larynx	658	Primary	Male	3.45879	40	LOF	MSS
P-0020047	P-0020047-T01-IM6	76	>71	Bladder Cancer	Bladder Urothelial Carcinoma	PD-1/PDL-1	IMPACT468	MSKCC	Lymph Node	BLCA	12	0:LIVING	Bladder	811	Metastasis	Female	8.64698	50	WT	MSS
P-0020065	P-0020065-T01-IM6	73	>71	Bladder Cancer	Bladder Urothelial Carcinoma	PD-1/PDL-1	IMPACT468	MSKCC	Lymph Node	BLCA	10	0:LIVING	Bladder	972	Metastasis	Male	16.4293	20	WT	MSS
P-0020086	P-0020086-T01-IM6	80	>71	Bladder Cancer	Upper Tract Urothelial Carcinoma	PD-1/PDL-1	IMPACT468	MSKCC	Lymph Node	UTUC	10	0:LIVING	Renal Pelvis	572	Metastasis	Female	16.4293	30	WT	MSS
P-0020109	P-0020109-T01-IM6	66	61-70	Esophagogastric Cancer	Esophageal Squamous Cell Carcinoma	PD-1/PDL-1	IMPACT468	MSKCC	NA	ESCC	3	1:DECEASED	Esophagus	205	Primary	Male	6.05289	60	LOF	MSS
P-0020113	P-0020113-T01-IM6	51	31-50	Head and Neck Cancer	Head and Neck Squamous Cell Carcinoma	PD-1/PDL-1	IMPACT468	MSKCC	Lymph Node	HNSC	9	1:DECEASED	Neck	523	Metastasis	Male	2.59409	50	WT	MSS
P-0020122	P-0020122-T01-IM6	64	61-70	Bladder Cancer	Bladder Urothelial Carcinoma	PD-1/PDL-1	IMPACT468	MSKCC	NA	BLCA	9	0:LIVING	Bladder	804	Primary	Female	21.6175	50	WT	MSS
P-0020146	P-0020146-T01-IM6	67	61-70	Head and Neck Cancer	Head and Neck Squamous Cell Carcinoma	PD-1/PDL-1	IMPACT468	MSKCC	NA	HNSC	2	1:DECEASED	Oropharynx	488	Primary	Female	10.3764	50	WT	MSS
P-0020147	P-0020147-T01-IM6	69	61-70	Head and Neck Cancer	Hypopharynx Squamous Cell Carcinoma	PD-1/PDL-1	IMPACT468	MSKCC	Neck	HPHSC	9	0:LIVING	Hypopharynx	843	Metastasis	Male	5.18819	30	WT	MSS
P-0020156	P-0020156-T01-IM6	67	61-70	Head and Neck Cancer	Sinonasal Squamous Cell Carcinoma	PD-1/PDL-1	IMPACT468	MSKCC	Orbital Floor	SNSC	8	0:LIVING	Nasopharynx	790	Metastasis	Female	17.294	50	LOF	MSS
P-0020169	P-0020169-T01-IM6	59	50-60	Esophagogastric Cancer	Esophageal Adenocarcinoma	PD-1/PDL-1	IMPACT468	MSKCC	NA	ESCA	4	1:DECEASED	Esophagus	477	Primary	Male	6.05289	30	WT	MSS
P-0020175	P-0020175-T01-IM6	70	61-70	Esophagogastric Cancer	Esophageal Adenocarcinoma	PD-1/PDL-1	IMPACT468	MSKCC	NA	ESCA	8	0:LIVING	Esophagus	918	Primary	Male	4.32349	20	WT	MSS
P-0020226	P-0020226-T01-IM6	48	31-50	Esophagogastric Cancer	Esophageal Adenocarcinoma	PD-1/PDL-1	IMPACT468	MSKCC	NA	ESCA	9	0:LIVING	Esophagus	888	Primary	Male	0.864698	30	WT	MSS
P-0020422	P-0020422-T01-IM6	67	61-70	Cancer of Unknown Primary	Adenocarcinoma, NOS	PD-1/PDL-1	IMPACT468	MSKCC	NA	ADNOS	3	1:DECEASED	Unknown	855	Metastasis	Female	26.8056	20	LOF	MSS
P-0025888	P-0025888-T01-IM6	80	>71	Bladder Cancer	Upper Tract Urothelial Carcinoma	PD-1/PDL-1	IMPACT468	MSKCC	NA	UTUC	8	0:LIVING	Renal Pelvis	525	Primary	Female	4.32349	20	WT	MSS
P-0025766	P-0025766-T01-IM6	80	>71	Cancer of Unknown Primary	Cancer of Unknown Primary	PD-1/PDL-1	IMPACT468	MSKCC	Adrenal	CUP	2	0:LIVING	Unknown	600	Metastasis	Male	4.32349	20	WT	MSS
P-0025827	P-0025827-T01-IM6	71	61-70	Bladder Cancer	Bladder Urothelial Carcinoma	PD-1/PDL-1	IMPACT468	MSKCC	NA	BLCA	4	0:LIVING	Bladder	801	Primary	Male	7.78228	50	WT	MSS
P-0025720	P-0025720-T01-IM6	61	50-60	Head and Neck Cancer	Oropharynx Squamous Cell Carcinoma	PD-1/PDL-1	IMPACT468	MSKCC	Lung	OPHSC	2	0:LIVING	Tongue	839	Metastasis	Male	6.05289	70	WT	MSS
P-0025373	P-0025373-T01-IM6	61	50-60	Head and Neck Cancer	Head and Neck Squamous Cell Carcinoma	PD-1/PDL-1	IMPACT468	MSKCC	Lung	HNSC	1	0:LIVING	Tongue	874	Metastasis	Male	11.2411	20	WT	MSS
P-0025471	P-0025471-T01-IM6	43	31-50	Esophagogastric Cancer	Esophageal Adenocarcinoma	PD-1/PDL-1	IMPACT468	MSKCC	Thigh	ESCA	2	0:LIVING	Esophagus	801	Metastasis	Male	3.45879	30	WT	MSS
P-0025544	P-0025544-T01-IM6	52	31-50	Head and Neck Cancer	Oral Cavity Squamous Cell Carcinoma	PD-1/PDL-1	IMPACT468	MSKCC	Muscle	OCSC	3	0:LIVING	Tongue	541	Metastasis	Male	7.78228	30	WT	MSS
P-0000165	P-0000165-T01-IM3	67	61-70	Non-Small Cell Lung Cancer	Lung Adenocarcinoma	PD-1/PDL-1	IMPACT341	MSKCC	NA	LUAD	1	1:DECEASED	Lung	795	Primary	Female	5.54578	40	WT	MSS
P-0000223	P-0000223-T01-IM3	29	<30	Glioma	Anaplastic Astrocytoma	PD-1/PDL-1	IMPACT341	MSKCC	NA	AASTR	2	1:DECEASED	Brain	1064	Primary	Female	5.54578	80	WT	MSS
P-0000363	P-0000363-T01-IM3	71	>71	Non-Small Cell Lung Cancer	Lung Squamous Cell Carcinoma	PD-1/PDL-1	IMPACT341	MSKCC	NA	LUSC	2	1:DECEASED	Lung	418	Primary	Male	12.2007	40	WT	MSS
P-0000444	P-0000444-T01-IM3	61	61-70	Esophagogastric Cancer	Esophageal Adenocarcinoma	PD-1/PDL-1	IMPACT341	MSKCC	Liver	ESCA	2	1:DECEASED	Esophagus	929	Metastasis	Male	5.54578	30	WT	MSS
P-0000454	P-0000454-T01-IM3	71	61-70	Head and Neck Cancer	Oropharynx Squamous Cell Carcinoma	PD-1/PDL-1	IMPACT341	MSKCC	Abdomen	OPHSC	9	0:LIVING	Oropharynx	1066	Metastasis	Male	2.21831	30	WT	MSS
P-0000535	P-0000535-T01-IM3	76	>71	Bladder Cancer	Bladder Urothelial Carcinoma	PD-1/PDL-1	IMPACT341	MSKCC	NA	BLCA	21	0:LIVING	Bladder	769	Primary	Female	26.6197	80	LOF	MSS
P-0000682	P-0000682-T01-IM3	62	61-70	Colorectal Cancer	Colon Adenocarcinoma	PD-1/PDL-1	IMPACT341	MSKCC	Lymph Node	COAD	17	0:LIVING	Cecum	609	Metastasis	Male	13.3099	20	WT	MSS
P-0000699	P-0000699-T01-IM3	43	31-50	Colorectal Cancer	Colon Adenocarcinoma	Combo	IMPACT341	MSKCC	NA	COAD	3	0:LIVING	Sigmoid Colon	593	Primary	Male	5.54578	80	WT	MSS
P-0000818	P-0000818-T01-IM3	33	31-50	Glioma	Glioblastoma Multiforme	PD-1/PDL-1	IMPACT341	MSKCC	NA	GBM	14	1:DECEASED	Brain	617	Primary	Male	4.43662	70	WT	MSS
P-0000880	P-0000880-T01-IM3	66	61-70	Bladder Cancer	Plasmacytoid/Signet Ring Cell Bladder Carcinoma	PD-1/PDL-1	IMPACT341	MSKCC	Colon	SRCBC	0	1:DECEASED	Bladder	567	Metastasis	Female	7.76409	30	WT	MSS
P-0000894	P-0000894-T01-IM3	80	>71	Non-Small Cell Lung Cancer	Lung Adenocarcinoma	PD-1/PDL-1	IMPACT341	MSKCC	Chest Wall	LUAD	57	0:LIVING	Lung	532	Metastasis	Male	5.54578	85	WT	MSS
P-0000958	P-0000958-T01-IM3	16	<30	Melanoma	Cutaneous Melanoma	CTLA4	IMPACT341	MSKCC	NA	SKCM	35	0:LIVING	Skin	719	Primary	Female	2.21831	60	WT	MSS
P-0000968	P-0000968-T01-IM3	70	61-70	Melanoma	Anorectal Mucosal Melanoma	Combo	IMPACT341	MSKCC	Lymph Node, Regional	ARMM	48	0:LIVING	Anus	514	Metastasis	Male	3.32747	80	WT	MSS
P-0000978	P-0000978-T01-IM3	58	50-60	Non-Small Cell Lung Cancer	Lung Adenocarcinoma	PD-1/PDL-1	IMPACT410	MSKCC	Pleura	LUAD	7	1:DECEASED	Lung	381	Metastasis	Female	1.10916	15	WT	MSS
P-0001081	P-0001081-T01-IM3	52	50-60	Melanoma	Cutaneous Melanoma	CTLA4	IMPACT341	MSKCC	Ovary	SKCM	45	0:LIVING	Skin	662	Metastasis	Female	45.4754	80	Other	MSI-H
P-0001179	P-0001179-T01-IM3	50	31-50	Melanoma	Mucosal Melanoma of the Vulva/Vagina	PD-1/PDL-1	IMPACT341	MSKCC	NA	VMM	6	1:DECEASED	Vagina	425	Primary	Female	3.32747	50	WT	MSS
P-0001199	P-0001199-T01-IM3	76	>71	Non-Small Cell Lung Cancer	Lung Adenocarcinoma	PD-1/PDL-1	IMPACT341	MSKCC	NA	LUAD	2	1:DECEASED	Lung	438	Primary	Female	14.419	50	WT	MSS
P-0001260	P-0001260-T01-IM3	23	<30	Esophagogastric Cancer	Stomach Adenocarcinoma	PD-1/PDL-1	IMPACT341	MSKCC	Omentum	STAD	1	1:DECEASED	Stomach	996	Metastasis	Female	3.32747	30	WT	MSS
P-0001296	P-0001296-T01-IM3	70	>71	Non-Small Cell Lung Cancer	Lung Adenocarcinoma	PD-1/PDL-1	IMPACT410	MSKCC	Lymph Node	LUAD	2	1:DECEASED	Lung	303	Metastasis	Female	3.32747	40	WT	MSS
P-0001586	P-0001586-T02-IM5	58	50-60	Esophagogastric Cancer	Adenocarcinoma of the Gastroesophageal Junction	PD-1/PDL-1	IMPACT410	MSKCC	Brain	GEJ	11	0:LIVING	GE Junction	877	Metastasis	Male	5.87232	20	WT	MSS
P-0001841	P-0001841-T01-IM3	62	61-70	Melanoma	Cutaneous Melanoma	Combo	IMPACT341	MSKCC	Lymph Node, Non-Regional	SKCM	3	1:DECEASED	Skin	1035	Metastasis	Male	7.76409	50	WT	MSS
P-0001871	P-0001871-T01-IM3	60	61-70	Bladder Cancer	Upper Tract Urothelial Carcinoma	PD-1/PDL-1	IMPACT341	MSKCC	NA	UTUC	2	1:DECEASED	Upper Tract	465	Primary	Female	5.54578	50	LOF	MSS
P-0002049	P-0002049-T01-IM3	33	31-50	Colorectal Cancer	Mucinous Adenocarcinoma of the Colon and Rectum	PD-1/PDL-1	IMPACT341	MSKCC	NA	MACR	39	0:LIVING	Rectum	473	Primary	Female	54.3486	30	WT	MSI-H
P-0002160	P-0002160-T01-IM3	67	61-70	Non-Small Cell Lung Cancer	Lung Adenocarcinoma	PD-1/PDL-1	IMPACT341	MSKCC	Liver	LUAD	6	1:DECEASED	Lung	690	Metastasis	Male	13.3099	15	WT	MSS
P-0002193	P-0002193-T01-IM3	63	61-70	Head and Neck Cancer	Oropharynx Squamous Cell Carcinoma	PD-1/PDL-1	IMPACT341	MSKCC	Lung	OPHSC	11	1:DECEASED	Oropharynx	946	Metastasis	Male	0	50	WT	MSS
P-0002305	P-0002305-T01-IM3	80	>71	Melanoma	Acral Melanoma	CTLA4	IMPACT341	MSKCC	In-transit	ACRM	14	0:LIVING	Skin	754	Metastasis	Male	9.9824	30	WT	MSS
P-0002422	P-0002422-T01-IM3	76	>71	Melanoma	Mucosal Melanoma of the Urethra	PD-1/PDL-1	IMPACT341	MSKCC	NA	URMM	6	1:DECEASED	Urethra	859	Primary	Female	2.21831	60	WT	MSS
P-0002452	P-0002452-T01-IM3	57	50-60	Glioma	Glioblastoma Multiforme	PD-1/PDL-1	IMPACT341	MSKCC	NA	GBM	6	1:DECEASED	Brain	609	Primary	Female	1.10916	default	WT	MSS
P-0002469	P-0002469-T01-IM3	55	50-60	Head and Neck Cancer	Oropharynx Squamous Cell Carcinoma	PD-1/PDL-1	IMPACT341	MSKCC	Lung	OPHSC	8	1:DECEASED	Oropharynx	689	Metastasis	Male	3.32747	default	WT	MSS
P-0002472	P-0002472-T01-IM3	56	50-60	Bladder Cancer	Bladder Urothelial Carcinoma	PD-1/PDL-1	IMPACT341	MSKCC	NA	BLCA	18	1:DECEASED	Bladder	521	Primary	Male	2.21831	default	WT	MSS
P-0002507	P-0002507-T01-IM3	43	31-50	Melanoma	Anorectal Mucosal Melanoma	PD-1/PDL-1	IMPACT341	MSKCC	NA	ARMM	10	1:DECEASED	Rectum	680	Primary	Female	5.54578	default	WT	MSS
P-0002517	P-0002517-T01-IM3	74	>71	Melanoma	Uveal Melanoma	CTLA4	IMPACT341	MSKCC	Heart	UM	19	1:DECEASED	Eye	761	Metastasis	Male	2.21831	default	WT	MSS
P-0002614	P-0002614-T01-IM3	58	50-60	Bladder Cancer	Upper Tract Urothelial Carcinoma	PD-1/PDL-1	IMPACT341	MSKCC	Lung	UTUC	2	1:DECEASED	Upper Tract	552	Metastasis	Male	7.76409	30	WT	MSS
P-0002637	P-0002637-T01-IM3	54	50-60	Non-Small Cell Lung Cancer	Large Cell Neuroendocrine Carcinoma	Combo	IMPACT341	MSKCC	Abdomen	LUNE	37	0:LIVING	Lung	1086	Metastasis	Male	18.8556	50	WT	MSS
P-0002715	P-0002715-T01-IM3	67	61-70	Bladder Cancer	Upper Tract Urothelial Carcinoma	PD-1/PDL-1	IMPACT341	MSKCC	NA	UTUC	40	0:LIVING	Upper Tract	846	Primary	Male	15.5282	20	WT	MSS
P-0002738	P-0002738-T01-IM3	32	31-50	Non-Small Cell Lung Cancer	Large Cell Neuroendocrine Carcinoma	PD-1/PDL-1	IMPACT410	MSKCC	Paratracheal mass	LUNE	1	1:DECEASED	Lung	263	Metastasis	Female	7.76409	30	WT	MSS
P-0002758	P-0002758-T01-IM3	63	61-70	Non-Small Cell Lung Cancer	Lung Squamous Cell Carcinoma	PD-1/PDL-1	IMPACT341	MSKCC	NA	LUSC	2	1:DECEASED	Lung	112	Primary	Male	35.493	30	WT	MSS
P-0002765	P-0002765-T01-IM3	53	50-60	Melanoma	Cutaneous Melanoma	CTLA4	IMPACT341	MSKCC	Lymph Node, Regional	SKCM	7	1:DECEASED	Skin	507	Metastasis	Male	5.54578	default	WT	MSS
P-0002836	P-0002836-T01-IM3	55	50-60	Glioma	Glioblastoma Multiforme	PD-1/PDL-1	IMPACT341	MSKCC	NA	GBM	1	1:DECEASED	Brain	756	Primary	Female	4.43662	40	WT	MSS
P-0002917	P-0002917-T01-IM3	51	50-60	Non-Small Cell Lung Cancer	Lung Adenocarcinoma	PD-1/PDL-1	IMPACT341	MSKCC	NA	LUAD	30	0:LIVING	Lung	200	Primary	Female	6.65493	30	WT	MSS
P-0002976	P-0002976-T01-IM3	77	>71	Renal Cell Carcinoma	Renal Clear Cell Carcinoma	PD-1/PDL-1	IMPACT341	MSKCC	Abdomen	CCRCC	21	1:DECEASED	Kidney	359	Metastasis	Male	2.21831	80	WT	MSS
P-0003131	P-0003131-T01-IM5	59	50-60	Bladder Cancer	Bladder Urothelial Carcinoma	PD-1/PDL-1	IMPACT410	MSKCC	NA	BLCA	28	0:LIVING	Bladder	618	Primary	Male	6.85104	default	WT	MSS
P-0003197	P-0003197-T01-IM5	55	50-60	Melanoma	Uveal Melanoma	CTLA4	IMPACT410	MSKCC	Liver	UM	2	1:DECEASED	Eye	598	Metastasis	Male	1.95744	70	WT	MSS
P-0003255	P-0003255-T01-IM5	69	61-70	Melanoma	Melanoma of Unknown Primary	Combo	IMPACT410	MSKCC	Lymph Node, Non-Regional	MUP	2	1:DECEASED	Cancer of Unknown Primary	531	Metastasis	Male	9.7872	40	WT	MSS
P-0003278	P-0003278-T01-IM5	55	50-60	Non-Small Cell Lung Cancer	Lung Adenocarcinoma	PD-1/PDL-1	IMPACT410	MSKCC	Lymph Node	LUAD	0	1:DECEASED	Lung	589	Metastasis	Female	14.6808	50	WT	MSS
P-0003285	P-0003285-T01-IM5	37	31-50	Colorectal Cancer	Rectal Adenocarcinoma	PD-1/PDL-1	IMPACT410	MSKCC	Lung	READ	3	0:LIVING	Rectum	703	Metastasis	Female	4.8936	30	WT	MSS
P-0003359	P-0003359-T01-IM5	82	>71	Melanoma	Uveal Melanoma	PD-1/PDL-1	IMPACT410	MSKCC	Liver	UM	1	1:DECEASED	Eye	506	Metastasis	Male	2.93616	70	WT	MSS
P-0003372	P-0003372-T01-IM5	56	50-60	Melanoma	Cutaneous Melanoma	Combo	IMPACT410	MSKCC	Lymph Node, Regional	SKCM	33	0:LIVING	Skin	497	Metastasis	Female	3.91488	50	WT	MSS
P-0003567	P-0003567-T01-IM5	50	31-50	Glioma	Glioblastoma Multiforme	PD-1/PDL-1	IMPACT410	MSKCC	NA	GBM	12	1:DECEASED	Brain	420	Primary	Male	2.93616	70	WT	MSS
P-0003621	P-0003621-T01-IM5	49	31-50	Melanoma	Cutaneous Melanoma	Combo	IMPACT410	MSKCC	Lymph Node, Regional	SKCM	35	0:LIVING	Skin	479	Metastasis	Female	2.93616	60	WT	MSS
P-0003635	P-0003635-T01-IM5	57	50-60	Non-Small Cell Lung Cancer	Lung Adenocarcinoma	Combo	IMPACT410	MSKCC	Brain	LUAD	2	1:DECEASED	Lung	667	Metastasis	Female	6.85104	50	WT	MSS
P-0003645	P-0003645-T01-IM5	77	>71	Renal Cell Carcinoma	Renal Clear Cell Carcinoma	PD-1/PDL-1	IMPACT410	MSKCC	NA	CCRCC	3	1:DECEASED	Kidney	147	Primary	Male	4.8936	60	WT	MSS
P-0003742	P-0003742-T01-IM5	36	31-50	Melanoma	Cutaneous Melanoma	CTLA4	IMPACT410	MSKCC	Lymph Node, Regional	SKCM	18	1:DECEASED	Skin	520	Metastasis	Female	4.8936	50	WT	MSS
P-0003892	P-0003892-T01-IM5	73	>71	Esophagogastric Cancer	Stomach Adenocarcinoma	Combo	IMPACT410	MSKCC	Ovary	STAD	2	0:LIVING	Stomach	655	Metastasis	Female	2.93616	30	WT	MSS
P-0003914	P-0003914-T01-IM3	62	61-70	Esophagogastric Cancer	Esophageal Adenocarcinoma	PD-1/PDL-1	IMPACT341	MSKCC	NA	ESCA	1	1:DECEASED	Esophagus	1060	Primary	Male	9.9824	25	WT	MSS
P-0003967	P-0003967-T01-IM5	49	31-50	Non-Small Cell Lung Cancer	Lung Adenocarcinoma	PD-1/PDL-1	IMPACT410	MSKCC	Lymph Node	LUAD	13	0:LIVING	Lung	481	Metastasis	Female	3.91488	20	WT	MSS
P-0003970	P-0003970-T01-IM5	46	31-50	Non-Small Cell Lung Cancer	Lung Adenocarcinoma	PD-1/PDL-1	IMPACT410	MSKCC	Breast	LUAD	12	1:DECEASED	Lung	481	Metastasis	Female	1.95744	40	WT	MSS
P-0004011	P-0004011-T01-IM5	61	61-70	Colorectal Cancer	Colon Adenocarcinoma	PD-1/PDL-1	IMPACT410	MSKCC	Omentum	COAD	9	0:LIVING	Transverse Colon	431	Metastasis	Male	63.6168	10	Other	MSI-H
P-0004054	P-0004054-T01-IM5	61	61-70	Non-Small Cell Lung Cancer	Lung Adenocarcinoma	PD-1/PDL-1	IMPACT410	MSKCC	NA	LUAD	4	1:DECEASED	Lung	437	Primary	Male	13.7021	50	WT	MSS
P-0004226	P-0004226-T01-IM5	52	50-60	Bladder Cancer	Bladder Urothelial Carcinoma	PD-1/PDL-1	IMPACT410	MSKCC	NA	BLCA	18	0:LIVING	Bladder	473	Primary	Male	5.87232	30	WT	MSS
P-0004256	P-0004256-T01-IM5	33	31-50	Glioma	Anaplastic Astrocytoma	PD-1/PDL-1	IMPACT410	MSKCC	NA	AASTR	7	1:DECEASED	Brain	190	Primary	Male	3.91488	50	WT	MSS
P-0004259	P-0004259-T01-IM5	47	31-50	Glioma	Anaplastic Astrocytoma	PD-1/PDL-1	IMPACT410	MSKCC	NA	AASTR	2	1:DECEASED	Brain	397	Primary	Male	5.87232	50	WT	MSS
P-0004279	P-0004279-T01-IM5	59	50-60	Non-Small Cell Lung Cancer	Lung Adenocarcinoma	PD-1/PDL-1	IMPACT410	MSKCC	Pleura	LUAD	13	0:LIVING	Lung	544	Metastasis	Female	2.93616	40	WT	MSS
P-0004366	P-0004366-T01-IM5	59	61-70	Bladder Cancer	Bladder Urothelial Carcinoma	Combo	IMPACT410	MSKCC	NA	BLCA	9	0:LIVING	Bladder	759	Primary	Female	4.8936	30	WT	MSS
P-0004437	P-0004437-T01-IM5	82	>71	Melanoma	Cutaneous Melanoma	Combo	IMPACT410	MSKCC	NA	SKCM	35	0:LIVING	Skin	323	Primary	Female	13.7021	50	WT	MSS
P-0004518	P-0004518-T01-IM5	67	61-70	Melanoma	Cutaneous Melanoma	CTLA4	IMPACT410	MSKCC	In-transit	SKCM	38	0:LIVING	Skin	447	Metastasis	Female	24.468	40	Other	MSS
P-0004561	P-0004561-T01-IM5	63	61-70	Renal Cell Carcinoma	Renal Clear Cell Carcinoma	PD-1/PDL-1	IMPACT410	MSKCC	Brain	CCRCC	8	1:DECEASED	Kidney	583	Metastasis	Male	6.85104	40	WT	MSS
P-0004588	P-0004588-T01-IM5	73	>71	Non-Small Cell Lung Cancer	Lung Adenocarcinoma	PD-1/PDL-1	IMPACT410	MSKCC	NA	LUAD	30	0:LIVING	Lung	756	Primary	Male	3.91488	10	WT	MSS
P-0004857	P-0004857-T01-IM5	35	31-50	Glioma	Glioblastoma Multiforme	PD-1/PDL-1	IMPACT410	MSKCC	NA	GBM	33	0:LIVING	Brain	851	Primary	Male	3.91488	70	WT	MSS
P-0004890	P-0004890-T01-IM5	69	61-70	Non-Small Cell Lung Cancer	Lung Adenocarcinoma	PD-1/PDL-1	IMPACT410	MSKCC	NA	LUAD	18	0:LIVING	Lung	515	Primary	Female	10.7659	50	WT	MSS
P-0004961	P-0004961-T01-IM5	68	61-70	Non-Small Cell Lung Cancer	Lung Adenocarcinoma	PD-1/PDL-1	IMPACT410	MSKCC	Pleura	LUAD	9	1:DECEASED	Lung	855	Metastasis	Female	0.97872	10	WT	MSS
P-0004971	P-0004971-T01-IM5	45	31-50	Glioma	Glioblastoma Multiforme	PD-1/PDL-1	IMPACT410	MSKCC	NA	GBM	17	1:DECEASED	Brain	1106	Primary	Male	3.91488	60	WT	MSS
P-0005048	P-0005048-T01-IM5	70	61-70	Non-Small Cell Lung Cancer	Lung Adenocarcinoma	Combo	IMPACT410	MSKCC	NA	LUAD	51	0:LIVING	Lung	965	Primary	Female	3.91488	20	WT	MSS
P-0005132	P-0005132-T01-IM5	56	50-60	Colorectal Cancer	Colon Adenocarcinoma	PD-1/PDL-1	IMPACT410	MSKCC	Lung	COAD	31	0:LIVING	Cecum	920	Metastasis	Male	6.85104	40	WT	MSS
P-0005159	P-0005159-T01-IM5	83	>71	Melanoma	Cutaneous Melanoma	PD-1/PDL-1	IMPACT410	MSKCC	NA	SKCM	27	1:DECEASED	Skin	844	Primary	Male	99.8294	70	Other	MSI-H
P-0005260	P-0005260-T01-IM5	77	>71	Melanoma	Cutaneous Melanoma	PD-1/PDL-1	IMPACT410	MSKCC	NA	SKCM	13	0:LIVING	Skin	271	Primary	Female	11.7446	50	WT	MSS
P-0005354	P-0005354-T01-IM5	60	50-60	Renal Cell Carcinoma	Renal Clear Cell Carcinoma	PD-1/PDL-1	IMPACT410	MSKCC	Adrenal Gland	CCRCC	44	1:DECEASED	Kidney	521	Metastasis	Male	5.87232	60	WT	MSS
P-0005458	P-0005458-T01-IM5	63	61-70	Renal Cell Carcinoma	Renal Clear Cell Carcinoma	PD-1/PDL-1	IMPACT410	MSKCC	NA	CCRCC	36	0:LIVING	Kidney	888	Primary	Female	2.93616	20	WT	MSS
P-0005488	P-0005488-T01-IM5	58	50-60	Esophagogastric Cancer	Adenocarcinoma of the Gastroesophageal Junction	PD-1/PDL-1	IMPACT410	MSKCC	NA	GEJ	21	1:DECEASED	Esophagus	755	Primary	Male	10.7659	30	WT	MSS
P-0005522	P-0005522-T01-IM5	73	>71	Colorectal Cancer	Rectal Adenocarcinoma	PD-1/PDL-1	IMPACT410	MSKCC	Lung	READ	17	0:LIVING	Rectum	656	Metastasis	Female	6.85104	40	WT	MSS
P-0005539	P-0005539-T01-IM5	50	50-60	Glioma	Glioblastoma Multiforme	PD-1/PDL-1	IMPACT410	MSKCC	NA	GBM	8	1:DECEASED	Brain	1071	Primary	Female	1.95744	60	WT	MSS
P-0005627	P-0005627-T02-IM5	69	61-70	Bladder Cancer	Bladder Urothelial Carcinoma	PD-1/PDL-1	IMPACT410	MSKCC	NA	BLCA	28	0:LIVING	Bladder	864	Primary	Male	26.4254	20	WT	MSS
P-0005747	P-0005747-T01-IM5	69	61-70	Renal Cell Carcinoma	Renal Clear Cell Carcinoma	PD-1/PDL-1	IMPACT410	MSKCC	Mediastinum	CCRCC	29	0:LIVING	Kidney	457	Metastasis	Male	2.93616	default	WT	MSS
P-0005808	P-0005808-T01-IM5	41	31-50	Renal Cell Carcinoma	Renal Clear Cell Carcinoma	PD-1/PDL-1	IMPACT410	MSKCC	NA	CCRCC	48	0:LIVING	Kidney	770	Primary	Male	4.8936	30	WT	MSS
P-0005851	P-0005851-T01-IM5	80	>71	Non-Small Cell Lung Cancer	Poorly Differentiated Non-Small Cell Lung Cancer	PD-1/PDL-1	IMPACT410	MSKCC	NA	NSCLCPD	18	0:LIVING	Lung	608	Primary	Male	20.5531	30	WT	MSS
P-0005898	P-0005898-T01-IM5	71	>71	Non-Small Cell Lung Cancer	Lung Squamous Cell Carcinoma	PD-1/PDL-1	IMPACT410	MSKCC	NA	LUSC	21	0:LIVING	Lung	921	Primary	Female	3.91488	30	WT	MSS
P-0005965	P-0005965-T01-IM5	62	61-70	Renal Cell Carcinoma	Renal Clear Cell Carcinoma	PD-1/PDL-1	IMPACT410	MSKCC	NA	CCRCC	19	0:LIVING	Kidney	430	Primary	Female	3.91488	50	WT	MSS
P-0006270	P-0006270-T01-IM5	73	>71	Bladder Cancer	Upper Tract Urothelial Carcinoma	PD-1/PDL-1	IMPACT410	MSKCC	NA	UTUC	9	1:DECEASED	Upper Tract	749	Primary	Female	2.93616	20	WT	MSS
P-0006381	P-0006381-T01-IM5	63	61-70	Renal Cell Carcinoma	Renal Clear Cell Carcinoma	PD-1/PDL-1	IMPACT410	MSKCC	Bone	CCRCC	24	1:DECEASED	Kidney	608	Metastasis	Male	1.95744	70	WT	MSS
P-0006439	P-0006439-T01-IM5	60	61-70	Head and Neck Cancer	Larynx Squamous Cell Carcinoma	PD-1/PDL-1	IMPACT410	MSKCC	NA	LXSC	2	0:LIVING	Larynx	722	Primary	Male	4.8936	30	WT	MSS
P-0006503	P-0006503-T01-IM5	59	50-60	Renal Cell Carcinoma	Renal Clear Cell Carcinoma	Combo	IMPACT410	MSKCC	Chest Wall	CCRCC	27	1:DECEASED	Kidney	687	Metastasis	Male	4.8936	70	WT	MSS
P-0006510	P-0006510-T01-IM5	69	61-70	Renal Cell Carcinoma	Renal Clear Cell Carcinoma	PD-1/PDL-1	IMPACT410	MSKCC	Lung	CCRCC	43	0:LIVING	Kidney	587	Metastasis	Female	17.617	80	WT	MSS
P-0006546	P-0006546-T01-IM5	29	<30	Glioma	Glioblastoma Multiforme	PD-1/PDL-1	IMPACT410	MSKCC	NA	GBM	32	0:LIVING	Brain	816	Primary	Male	6.85104	80	WT	MSS
P-0006586	P-0006586-T01-IM5	64	61-70	Renal Cell Carcinoma	Renal Clear Cell Carcinoma	PD-1/PDL-1	IMPACT410	MSKCC	NA	CCRCC	11	1:DECEASED	Kidney	595	Primary	Male	3.91488	80	WT	MSS
P-0006667	P-0006667-T01-IM5	58	50-60	Glioma	Anaplastic Astrocytoma	PD-1/PDL-1	IMPACT410	MSKCC	NA	AASTR	5	1:DECEASED	Brain	788	Primary	Male	2.93616	40	WT	MSS
P-0006708	P-0006708-T01-IM5	34	31-50	Colorectal Cancer	Colon Adenocarcinoma	PD-1/PDL-1	IMPACT410	MSKCC	Liver	COAD	4	1:DECEASED	Sigmoid Colon	779	Metastasis	Female	9.7872	30	LOF	MSS
P-0006728	P-0006728-T01-IM5	76	>71	Non-Small Cell Lung Cancer	Lung Adenocarcinoma	PD-1/PDL-1	IMPACT410	MSKCC	Lymph Node	LUAD	3	1:DECEASED	Lung	647	Metastasis	Female	13.7021	20	WT	MSS
P-0006731	P-0006731-T01-IM5	52	50-60	Melanoma	Melanoma of Unknown Primary	Combo	IMPACT410	MSKCC	Lymph Node, Non-Regional	MUP	29	0:LIVING	Cancer of Unknown Primary	933	Metastasis	Female	14.6808	50	WT	MSS
P-0006735	P-0006735-T01-IM5	71	>71	Colorectal Cancer	Colon Adenocarcinoma	PD-1/PDL-1	IMPACT410	MSKCC	Liver	COAD	20	0:LIVING	Sigmoid Colon	823	Metastasis	Male	3.91488	80	WT	MSS
P-0006768	P-0006768-T01-IM5	66	61-70	Non-Small Cell Lung Cancer	Lung Adenocarcinoma	PD-1/PDL-1	IMPACT410	MSKCC	NA	LUAD	16	0:LIVING	Lung	1424	Primary	Male	7.82976	50	WT	MSS
P-0006842	P-0006842-T01-IM5	44	31-50	Breast Cancer	Breast Invasive Ductal Carcinoma	Combo	IMPACT410	MSKCC	Liver	IDC	9	1:DECEASED	Breast	961	Metastasis	Female	5.87232	20	WT	MSS
P-0006869	P-0006869-T01-IM5	70	>71	Esophagogastric Cancer	Stomach Adenocarcinoma	PD-1/PDL-1	IMPACT410	MSKCC	Abdomen	STAD	4	1:DECEASED	Stomach	647	Metastasis	Male	1.95744	50	WT	MSS
P-0006946	P-0006946-T01-IM5	51	31-50	Melanoma	Acral Melanoma	CTLA4	IMPACT410	MSKCC	NA	ACRM	13	1:DECEASED	Skin	666	Primary	Male	2.93616	50	WT	MSS
P-0007010	P-0007010-T01-IM5	17	<30	Glioma	Glioblastoma Multiforme	PD-1/PDL-1	IMPACT410	MSKCC	NA	GBM	5	1:DECEASED	Brain	908	Primary	Male	0.97872	70	WT	MSS
P-0007090	P-0007090-T02-IM5	52	50-60	Colorectal Cancer	Colon Adenocarcinoma	PD-1/PDL-1	IMPACT410	MSKCC	Liver	COAD	13	1:DECEASED	Transverse Colon	758	Metastasis	Male	4.8936	default	WT	MSS
P-0007101	P-0007101-T02-IM5	76	>71	Non-Small Cell Lung Cancer	Lung Adenocarcinoma	PD-1/PDL-1	IMPACT410	MSKCC	NA	LUAD	6	1:DECEASED	Lung	513	Primary	Male	11.7446	15	WT	MSS
P-0007114	P-0007114-T01-IM5	77	>71	Non-Small Cell Lung Cancer	Lung Adenocarcinoma	PD-1/PDL-1	IMPACT410	MSKCC	Lymph Node	LUAD	1	1:DECEASED	Lung	970	Metastasis	Male	8.80848	10	WT	MSS
P-0007118	P-0007118-T01-IM5	59	50-60	Esophagogastric Cancer	Esophageal Squamous Cell Carcinoma	PD-1/PDL-1	IMPACT410	MSKCC	NA	ESCC	1	0:LIVING	Esophagus	1232	Primary	Female	6.85104	50	WT	MSS
P-0007121	P-0007121-T01-IM5	59	50-60	Non-Small Cell Lung Cancer	Lung Adenocarcinoma	PD-1/PDL-1	IMPACT410	MSKCC	NA	LUAD	17	0:LIVING	Lung	851	Primary	Female	7.82976	15	WT	MSS
P-0007124	P-0007124-T01-IM5	41	31-50	Glioma	Low-Grade Glioma, NOS	PD-1/PDL-1	IMPACT410	MSKCC	NA	LGGNOS	2	1:DECEASED	Brain	311	Primary	Male	4.8936	80	WT	MSS
P-0007274	P-0007274-T01-IM5	55	50-60	Bladder Cancer	Urethral Adenocarcinoma	PD-1/PDL-1	IMPACT410	MSKCC	Lung	UAD	6	0:LIVING	Urethra	854	Metastasis	Male	2.93616	20	WT	MSS
P-0007281	P-0007281-T01-IM5	82	>71	Melanoma	Cutaneous Melanoma	PD-1/PDL-1	IMPACT410	MSKCC	Lung	SKCM	6	1:DECEASED	Skin	939	Metastasis	Male	11.7446	20	WT	MSS
P-0007349	P-0007349-T01-IM5	32	31-50	Breast Cancer	Breast Invasive Ductal Carcinoma	CTLA4	IMPACT410	MSKCC	NA	IDC	14	1:DECEASED	Breast	691	Primary	Female	4.8936	60	WT	MSS
P-0007410	P-0007410-T01-IM5	38	31-50	Colorectal Cancer	Rectal Adenocarcinoma	PD-1/PDL-1	IMPACT410	MSKCC	Lymph Node	READ	29	0:LIVING	Rectum	565	Metastasis	Male	1.95744	25	WT	MSS
P-0007486	P-0007486-T01-IM5	55	50-60	Colorectal Cancer	Colon Adenocarcinoma	PD-1/PDL-1	IMPACT410	MSKCC	Liver	COAD	2	1:DECEASED	Sigmoid Colon	550	Metastasis	Female	5.87232	default	WT	MSS
P-0007504	P-0007504-T01-IM5	50	31-50	Glioma	Glioblastoma Multiforme	PD-1/PDL-1	IMPACT410	MSKCC	NA	GBM	16	1:DECEASED	Brain	909	Primary	Male	1.95744	90	WT	MSS
P-0007514	P-0007514-T01-IM5	73	>71	Non-Small Cell Lung Cancer	Lung Squamous Cell Carcinoma	PD-1/PDL-1	IMPACT410	MSKCC	NA	LUSC	2	1:DECEASED	Lung	606	Primary	Female	3.91488	30	WT	MSS
P-0007517	P-0007517-T01-IM5	73	>71	Melanoma	Cutaneous Melanoma	Combo	IMPACT410	MSKCC	Lymph Node, Regional	SKCM	4	1:DECEASED	Skin	832	Metastasis	Male	6.85104	90	Other	MSS
P-0007540	P-0007540-T01-IM5	58	50-60	Renal Cell Carcinoma	Renal Clear Cell Carcinoma	PD-1/PDL-1	IMPACT410	MSKCC	NA	CCRCC	19	0:LIVING	Kidney	479	Primary	Female	5.87232	60	WT	MSS
P-0007567	P-0007567-T01-IM5	56	50-60	Colorectal Cancer	Colon Adenocarcinoma	Combo	IMPACT410	MSKCC	Lung	COAD	7	0:LIVING	Transverse Colon	741	Metastasis	Male	7.82976	80	WT	MSS
P-0007806	P-0007806-T01-IM5	53	50-60	Renal Cell Carcinoma	Renal Clear Cell Carcinoma	Combo	IMPACT410	MSKCC	NA	CCRCC	18	1:DECEASED	Kidney	951	Primary	Female	2.93616	70	WT	MSS
P-0007810	P-0007810-T02-IM5	70	61-70	Melanoma	Melanoma of Unknown Primary	PD-1/PDL-1	IMPACT410	MSKCC	Brain	MUP	27	0:LIVING	Cancer of Unknown Primary	836	Metastasis	Male	42.0849	10	Other	MSS
P-0007879	P-0007879-T01-IM5	70	61-70	Non-Small Cell Lung Cancer	Lung Adenocarcinoma	PD-1/PDL-1	IMPACT410	MSKCC	NA	LUAD	31	0:LIVING	Lung	827	Primary	Female	9.7872	default	WT	MSS
P-0007917	P-0007917-T01-IM5	60	50-60	Glioma	Glioblastoma Multiforme	PD-1/PDL-1	IMPACT410	MSKCC	NA	GBM	12	1:DECEASED	Brain	1153	Primary	Male	2.93616	80	WT	MSS
P-0007927	P-0007927-T01-IM5	60	50-60	Melanoma	Acral Melanoma	PD-1/PDL-1	IMPACT410	MSKCC	NA	ACRM	4	1:DECEASED	Skin	633	Primary	Male	0.97872	30	WT	MSS
P-0007977	P-0007977-T01-IM5	70	61-70	Non-Small Cell Lung Cancer	Non-Small Cell Lung Cancer	PD-1/PDL-1	IMPACT410	MSKCC	Liver	NSCLC	3	1:DECEASED	Lung	420	Metastasis	Female	5.87232	10	WT	MSS
P-0008080	P-0008080-T01-IM5	77	>71	Melanoma	Cutaneous Melanoma	CTLA4	IMPACT410	MSKCC	Stomach	SKCM	39	0:LIVING	Skin	720	Metastasis	Male	46.9785	90	Other	MSS
P-0008161	P-0008161-T01-IM5	82	>71	Non-Small Cell Lung Cancer	Lung Adenocarcinoma	PD-1/PDL-1	IMPACT410	MSKCC	NA	LUAD	3	0:LIVING	Lung	1182	Primary	Male	4.8936	20	WT	MSS
P-0008168	P-0008168-T01-IM5	78	>71	Bladder Cancer	Upper Tract Urothelial Carcinoma	PD-1/PDL-1	IMPACT410	MSKCC	Lymph Node	UTUC	4	0:LIVING	Upper Tract	1067	Metastasis	Male	6.85104	40	WT	MSS
P-0008239	P-0008239-T01-IM5	74	>71	Non-Small Cell Lung Cancer	Lung Squamous Cell Carcinoma	PD-1/PDL-1	IMPACT410	MSKCC	Lymph Node	LUSC	15	1:DECEASED	Lung	465	Metastasis	Female	15.6595	30	WT	MSS
P-0008249	P-0008249-T01-IM5	69	61-70	Renal Cell Carcinoma	Renal Clear Cell Carcinoma	PD-1/PDL-1	IMPACT410	MSKCC	NA	CCRCC	24	0:LIVING	Kidney	1028	Primary	Male	2.93616	70	WT	MSS
P-0008295	P-0008295-T01-IM5	58	50-60	Non-Small Cell Lung Cancer	Lung Adenocarcinoma	PD-1/PDL-1	IMPACT410	MSKCC	Spine	LUAD	14	0:LIVING	Lung	1118	Metastasis	Male	5.87232	30	WT	MSS
P-0008353	P-0008353-T01-IM5	77	>71	Head and Neck Cancer	Head and Neck Squamous Cell Carcinoma	PD-1/PDL-1	IMPACT410	MSKCC	Lung	HNSC	8	1:DECEASED	Tonsil	1027	Metastasis	Male	24.468	40	WT	MSS
P-0008434	P-0008434-T01-IM5	51	31-50	Melanoma	Cutaneous Melanoma	PD-1/PDL-1	IMPACT410	MSKCC	Lung	SKCM	23	0:LIVING	Skin	891	Metastasis	Female	50.8934	60	WT	MSS
P-0008490	P-0008490-T01-IM5	67	61-70	Melanoma	Cutaneous Melanoma	PD-1/PDL-1	IMPACT410	MSKCC	Soft Tissue	SKCM	24	0:LIVING	Skin	754	Metastasis	Female	5.87232	60	WT	MSS
P-0008528	P-0008528-T01-IM5	66	61-70	Head and Neck Cancer	Oropharynx Squamous Cell Carcinoma	Combo	IMPACT410	MSKCC	Lung	OPHSC	5	1:DECEASED	Tongue	1061	Metastasis	Male	7.82976	60	Other	MSS
P-0008571	P-0008571-T01-IM5	50	31-50	Breast Cancer	Breast Invasive Ductal Carcinoma	PD-1/PDL-1	IMPACT410	MSKCC	Lymph Node	IDC	15	0:LIVING	Breast	1282	Metastasis	Female	1.95744	10	WT	MSS
P-0008662	P-0008662-T01-IM5	72	>71	Colorectal Cancer	Rectal Adenocarcinoma	PD-1/PDL-1	IMPACT410	MSKCC	NA	READ	9	0:LIVING	Rectum	680	Primary	Female	1.95744	10	WT	MSS
P-0008746	P-0008746-T01-IM5	68	61-70	Colorectal Cancer	Colon Adenocarcinoma	PD-1/PDL-1	IMPACT410	MSKCC	NA	COAD	11	0:LIVING	Ascending Colon	942	Primary	Female	47.9573	80	WT	MSS
P-0008786	P-0008786-T01-IM5	65	61-70	Non-Small Cell Lung Cancer	Lung Adenocarcinoma	PD-1/PDL-1	IMPACT410	MSKCC	Soft Tissue	LUAD	24	0:LIVING	Lung	1174	Metastasis	Male	4.8936	30	WT	MSS
P-0008830	P-0008830-T01-IM5	58	50-60	Renal Cell Carcinoma	Renal Clear Cell Carcinoma	PD-1/PDL-1	IMPACT410	MSKCC	NA	CCRCC	21	0:LIVING	Kidney	561	Primary	Male	1.95744	60	WT	MSS
P-0008857	P-0008857-T01-IM5	74	>71	Melanoma	Cutaneous Melanoma	PD-1/PDL-1	IMPACT410	MSKCC	In-transit	SKCM	24	0:LIVING	Skin	781	Metastasis	Female	49.9147	90	WT	MSS
P-0008964	P-0008964-T01-IM5	57	50-60	Renal Cell Carcinoma	Papillary Renal Cell Carcinoma	PD-1/PDL-1	IMPACT410	MSKCC	Omentum	PRCC	21	0:LIVING	Kidney	854	Metastasis	Male	0.97872	60	WT	MSS
P-0008974	P-0008974-T01-IM5	86	>71	Melanoma	Cutaneous Melanoma	PD-1/PDL-1	IMPACT410	MSKCC	Bone	SKCM	4	1:DECEASED	Skin	636	Metastasis	Male	34.2552	80	WT	MSS
P-0009005	P-0009005-T01-IM5	72	>71	Bladder Cancer	Bladder Urothelial Carcinoma	PD-1/PDL-1	IMPACT410	MSKCC	Brain	BLCA	4	1:DECEASED	Bladder	1098	Metastasis	Male	10.7659	50	WT	MSS
P-0009068	P-0009068-T01-IM5	74	>71	Non-Small Cell Lung Cancer	Poorly Differentiated Non-Small Cell Lung Cancer	PD-1/PDL-1	IMPACT410	MSKCC	Adrenal Gland	NSCLCPD	22	0:LIVING	Lung	1030	Metastasis	Female	19.5744	50	WT	MSS
P-0009088	P-0009088-T01-IM5	56	50-60	Esophagogastric Cancer	Adenocarcinoma of the Gastroesophageal Junction	PD-1/PDL-1	IMPACT410	MSKCC	NA	GEJ	2	1:DECEASED	GE Junction	971	Primary	Male	4.8936	60	WT	MSS
P-0009119	P-0009119-T01-IM5	67	61-70	Glioma	Glioblastoma Multiforme	PD-1/PDL-1	IMPACT410	MSKCC	NA	GBM	18	1:DECEASED	Brain	937	Primary	Male	6.85104	90	WT	MSS
P-0009152	P-0009152-T01-IM5	51	31-50	Bladder Cancer	Bladder Urothelial Carcinoma	PD-1/PDL-1	IMPACT410	MSKCC	Lung	BLCA	25	0:LIVING	Bladder	972	Metastasis	Male	58.7232	60	LOF	MSI-H
P-0009324	P-0009324-T02-IM5	87	>71	Melanoma	Melanoma of Unknown Primary	PD-1/PDL-1	IMPACT410	MSKCC	Soft Tissue	MUP	21	0:LIVING	Cancer of Unknown Primary	699	Metastasis	Male	22.5106	80	WT	MSS
P-0009347	P-0009347-T01-IM5	72	>71	Renal Cell Carcinoma	Renal Clear Cell Carcinoma	Combo	IMPACT410	MSKCC	NA	CCRCC	25	0:LIVING	Kidney	1440	Primary	Male	9.7872	30	WT	MSS
P-0009364	P-0009364-T01-IM5	63	61-70	Breast Cancer	Breast Invasive Ductal Carcinoma	PD-1/PDL-1	IMPACT410	MSKCC	Lymph Node	IDC	19	0:LIVING	Breast	1086	Metastasis	Female	28.3829	60	Other	MSS
P-0009370	P-0009370-T01-IM5	67	61-70	Non-Small Cell Lung Cancer	Lung Adenocarcinoma	PD-1/PDL-1	IMPACT410	MSKCC	NA	LUAD	1	0:LIVING	Lung	827	Primary	Female	8.80848	30	WT	MSS
P-0009411	P-0009411-T01-IM5	52	50-60	Glioma	Anaplastic Oligodendroglioma	PD-1/PDL-1	IMPACT410	MSKCC	NA	AODG	21	1:DECEASED	Brain	770	Primary	Female	61.6593	60	Other	MSS
P-0009431	P-0009431-T01-IM5	74	>71	Non-Small Cell Lung Cancer	Lung Adenocarcinoma	PD-1/PDL-1	IMPACT410	MSKCC	Brain	LUAD	1	1:DECEASED	Lung	638	Metastasis	Female	8.80848	70	WT	MSS
P-0009451	P-0009451-T01-IM5	69	61-70	Glioma	Glioblastoma Multiforme	PD-1/PDL-1	IMPACT468	MSKCC	NA	GBM	13	1:DECEASED	Brain	834	Primary	Male	4.8936	80	WT	MSS
P-0009497	P-0009497-T01-IM5	71	61-70	Melanoma	Anorectal Mucosal Melanoma	CTLA4	IMPACT410	MSKCC	NA	ARMM	56	0:LIVING	Anus	599	Primary	Male	2.93616	80	WT	MSS
P-0009532	P-0009532-T01-IM5	59	50-60	Non-Small Cell Lung Cancer	Lung Adenocarcinoma	PD-1/PDL-1	IMPACT410	MSKCC	Pleural Fluid	LUAD	2	1:DECEASED	Lung	1032	Metastasis	Male	10.7659	80	WT	MSS
P-0009588	P-0009588-T01-IM5	35	31-50	Head and Neck Cancer	Nasopharyngeal Carcinoma	PD-1/PDL-1	IMPACT410	MSKCC	Esophagus	NPC	8	1:DECEASED	Nasopharynx	399	Metastasis	Male	2.93616	60	WT	MSS
P-0009714	P-0009714-T01-IM5	60	50-60	Non-Small Cell Lung Cancer	Lung Adenocarcinoma	PD-1/PDL-1	IMPACT410	MSKCC	NA	LUAD	5	1:DECEASED	Lung	1544	Primary	Male	19.5744	70	WT	MSS
P-0009717	P-0009717-T01-IM5	51	31-50	Renal Cell Carcinoma	Renal Clear Cell Carcinoma	PD-1/PDL-1	IMPACT410	MSKCC	NA	CCRCC	24	0:LIVING	Kidney	833	Primary	Male	3.91488	60	WT	MSS
P-0009727	P-0009727-T01-IM5	44	31-50	Breast Cancer	Breast Invasive Ductal Carcinoma	CTLA4	IMPACT410	MSKCC	NA	IDC	4	1:DECEASED	Breast	616	Primary	Female	0.97872	30	WT	MSS
P-0009747	P-0009747-T01-IM5	82	>71	Melanoma	Cutaneous Melanoma	PD-1/PDL-1	IMPACT410	MSKCC	NA	SKCM	19	1:DECEASED	Scalp	1035	Primary	Male	24.468	30	WT	MSS
P-0009790	P-0009790-T01-IM5	70	61-70	Glioma	Glioblastoma Multiforme	PD-1/PDL-1	IMPACT410	MSKCC	NA	GBM	16	1:DECEASED	Brain	864	Primary	Male	1.95744	60	WT	MSS
P-0009831	P-0009831-T01-IM5	68	61-70	Melanoma	Uveal Melanoma	PD-1/PDL-1	IMPACT410	MSKCC	Liver	UM	15	1:DECEASED	Eye	790	Metastasis	Female	1.95744	70	WT	MSS
P-0010065	P-0010065-T01-IM5	40	31-50	Non-Small Cell Lung Cancer	Non-Small Cell Lung Cancer	PD-1/PDL-1	IMPACT410	MSKCC	Pleura	NSCLC	9	0:LIVING	Lung	589	Metastasis	Male	1.95744	10	WT	MSS
P-0010088	P-0010088-T01-IM5	61	61-70	Head and Neck Cancer	Oropharynx Squamous Cell Carcinoma	PD-1/PDL-1	IMPACT410	MSKCC	Small Bowel	OPHSC	18	0:LIVING	Tonsil	983	Metastasis	Male	12.7234	40	WT	MSS
P-0010344	P-0010344-T01-IM5	52	50-60	Glioma	Glioblastoma Multiforme	PD-1/PDL-1	IMPACT410	MSKCC	NA	GBM	2	1:DECEASED	Brain	781	Primary	Male	2.93616	80	WT	MSS
P-0010380	P-0010380-T01-IM5	74	>71	Glioma	Glioblastoma Multiforme	PD-1/PDL-1	IMPACT410	MSKCC	NA	GBM	5	1:DECEASED	Brain	1058	Primary	Male	5.87232	90	WT	MSS
P-0010516	P-0010516-T01-IM5	42	31-50	Glioma	Astrocytoma	PD-1/PDL-1	IMPACT410	MSKCC	NA	ASTR	22	0:LIVING	Brain	680	Primary	Female	2.93616	60	WT	MSS
P-0011036	P-0011036-T01-IM5	56	50-60	Non-Small Cell Lung Cancer	Lung Adenocarcinoma	PD-1/PDL-1	IMPACT410	MSKCC	Liver	LUAD	4	1:DECEASED	Lung	1170	Metastasis	Male	11.7446	30	WT	MSS
P-0011244	P-0011244-T01-IM5	77	>71	Non-Small Cell Lung Cancer	Lung Squamous Cell Carcinoma	PD-1/PDL-1	IMPACT410	MSKCC	Pleura	LUSC	3	1:DECEASED	Lung	1071	Metastasis	Male	2.93616	10	WT	MSS
P-0011297	P-0011297-T01-IM5	46	31-50	Melanoma	Cutaneous Melanoma	CTLA4	IMPACT410	MSKCC	Small bowel	SKCM	66	0:LIVING	Skin	994	Metastasis	Male	3.91488	70	WT	MSS
P-0011378	P-0011378-T01-IM5	68	61-70	Non-Small Cell Lung Cancer	Poorly Differentiated Non-Small Cell Lung Cancer	PD-1/PDL-1	IMPACT410	MSKCC	Lymph Node	NSCLCPD	2	1:DECEASED	Lung	904	Metastasis	Male	8.80848	30	WT	MSS
P-0011523	P-0011523-T01-IM5	64	61-70	Bladder Cancer	Bladder Urothelial Carcinoma	PD-1/PDL-1	IMPACT410	MSKCC	NA	BLCA	21	0:LIVING	Bladder	786	Primary	Female	5.87232	50	LOF	MSS
P-0012040	P-0012040-T01-IM5	66	61-70	Renal Cell Carcinoma	Renal Clear Cell Carcinoma	PD-1/PDL-1	IMPACT410	MSKCC	NA	CCRCC	5	1:DECEASED	Kidney	758	Primary	Male	3.91488	30	WT	MSS
P-0012281	P-0012281-T01-IM5	39	31-50	Colorectal Cancer	Colon Adenocarcinoma	PD-1/PDL-1	IMPACT410	MSKCC	Liver	COAD	10	0:LIVING	Rectosigmoid Colon	1239	Metastasis	Male	2.93616	30	WT	MSS
P-0012427	P-0012427-T01-IM5	67	61-70	Non-Small Cell Lung Cancer	Lung Adenocarcinoma	PD-1/PDL-1	IMPACT410	MSKCC	NA	LUAD	7	1:DECEASED	Lung	456	Primary	Male	5.87232	20	WT	MSS
P-0012678	P-0012678-T01-IM5	73	>71	Non-Small Cell Lung Cancer	Lung Squamous Cell Carcinoma	PD-1/PDL-1	IMPACT410	MSKCC	Lymph Node	LUSC	20	0:LIVING	Lung	1144	Metastasis	Male	23.4893	40	WT	MSS
P-0012729	P-0012729-T01-IM5	69	61-70	Non-Small Cell Lung Cancer	Lung Adenocarcinoma	PD-1/PDL-1	IMPACT410	MSKCC	Pleura	LUAD	9	1:DECEASED	Lung	906	Metastasis	Male	6.85104	40	WT	MSS
P-0012803	P-0012803-T01-IM5	50	31-50	Breast Cancer	Breast Invasive Cancer, NOS	CTLA4	IMPACT410	MSKCC	Lymph Node	BRCANOS	3	0:LIVING	Breast	790	Metastasis	Female	4.8936	60	WT	MSS
P-0012846	P-0012846-T01-IM5	59	50-60	Non-Small Cell Lung Cancer	Poorly Differentiated Non-Small Cell Lung Cancer	PD-1/PDL-1	IMPACT410	MSKCC	Retroperitoneal LND	NSCLCPD	20	0:LIVING	Lung	682	Metastasis	Female	7.82976	10	WT	MSS
P-0012856	P-0012856-T01-IM5	58	50-60	Melanoma	Cutaneous Melanoma	PD-1/PDL-1	IMPACT410	MSKCC	Lung	SKCM	18	0:LIVING	Skin	1036	Metastasis	Male	38.1701	90	WT	MSS
P-0012866	P-0012866-T01-IM5	51	31-50	Non-Small Cell Lung Cancer	Lung Adenocarcinoma	PD-1/PDL-1	IMPACT410	MSKCC	Lymph Node	LUAD	19	1:DECEASED	Lung	802	Metastasis	Female	5.87232	30	WT	MSS
P-0013087	P-0013087-T01-IM5	60	50-60	Colorectal Cancer	Colon Adenocarcinoma	Combo	IMPACT410	MSKCC	NA	COAD	8	0:LIVING	Transverse Colon	720	Metastasis	Male	6.85104	20	WT	MSS
P-0013094	P-0013094-T01-IM5	73	>71	Cancer of Unknown Primary	Poorly Differentiated Carcinoma, NOS	PD-1/PDL-1	IMPACT410	MSKCC	NA	PDC	7	1:DECEASED	Breast	1024	Metastasis	Female	7.82976	30	Other	MSS
P-0013232	P-0013232-T01-IM5	63	61-70	Melanoma	Cutaneous Melanoma	PD-1/PDL-1	IMPACT410	MSKCC	Lymph Node, Regional	SKCM	11	0:LIVING	Skin	700	Metastasis	Male	46.9785	30	Other	MSS
P-0013259	P-0013259-T01-IM5	47	31-50	Glioma	Glioblastoma Multiforme	PD-1/PDL-1	IMPACT410	MSKCC	NA	GBM	13	1:DECEASED	Brain	790	Primary	Female	2.93616	60	WT	MSS
P-0013313	P-0013313-T01-IM5	79	>71	Melanoma	Acral Melanoma	PD-1/PDL-1	IMPACT410	MSKCC	Lymph Node	ACRM	11	1:DECEASED	Skin	657	Metastasis	Male	5.87232	20	WT	MSS
P-0013343	P-0013343-T01-IM5	57	50-60	Melanoma	Cutaneous Melanoma	CTLA4	IMPACT410	MSKCC	Lymph Node, Regional	SKCM	60	1:DECEASED	Skin	896	Metastasis	Female	19.5744	40	WT	MSS
P-0013389	P-0013389-T01-IM5	69	61-70	Melanoma	Melanoma of Unknown Primary	PD-1/PDL-1	IMPACT410	MSKCC	Soft Tissue	MUP	18	0:LIVING	Cancer of Unknown Primary	935	Metastasis	Male	5.87232	80	WT	MSS
P-0013525	P-0013525-T01-IM5	69	61-70	Melanoma	Cutaneous Melanoma	CTLA4	IMPACT410	MSKCC	Soft Tissue	SKCM	19	0:LIVING	Skin	981	Metastasis	Female	9.7872	10	WT	MSS
P-0013659	P-0013659-T01-IM5	81	>71	Melanoma	Cutaneous Melanoma	PD-1/PDL-1	IMPACT410	MSKCC	NA	SKCM	17	0:LIVING	Skin	196	Primary	Male	9.7872	10	WT	MSS
P-0013951	P-0013951-T01-IM5	81	>71	Melanoma	Head and Neck Mucosal Melanoma	Combo	IMPACT410	MSKCC	Peritoneum	HNMUCM	10	1:DECEASED	Nasopharynx	602	Metastasis	Male	1.95744	70	WT	MSS
P-0014015	P-0014015-T01-IM5	67	61-70	Head and Neck Cancer	Larynx Squamous Cell Carcinoma	PD-1/PDL-1	IMPACT410	MSKCC	Lung	LXSC	19	0:LIVING	Larynx	428	Metastasis	Male	9.7872	20	Other	MSS
P-0014071	P-0014071-T01-IM5	66	61-70	Glioma	Glioblastoma Multiforme	PD-1/PDL-1	IMPACT410	MSKCC	NA	GBM	6	1:DECEASED	Brain	893	Primary	Male	4.8936	70	WT	MSS
P-0014159	P-0014159-T01-IM5	61	50-60	Melanoma	Melanoma of Unknown Primary	PD-1/PDL-1	IMPACT410	MSKCC	Soft Tissue	MUP	2	1:DECEASED	Unknown	915	Metastasis	Male	19.5744	60	WT	MSS
P-0014172	P-0014172-T01-IM5	83	>71	Non-Small Cell Lung Cancer	Lung Adenocarcinoma	PD-1/PDL-1	IMPACT410	MSKCC	NA	LUAD	9	1:DECEASED	Lung	365	Primary	Male	17.617	20	WT	MSS
P-0014182	P-0014182-T01-IM6	66	61-70	Colorectal Cancer	Colon Adenocarcinoma	PD-1/PDL-1	IMPACT468	MSKCC	NA	COAD	2	0:LIVING	Rectosigmoid Colon	841	Primary	Male	7.78228	30	WT	MSS
P-0014451	P-0014451-T01-IM6	65	61-70	Non-Small Cell Lung Cancer	Lung Adenocarcinoma	PD-1/PDL-1	IMPACT468	MSKCC	NA	LUAD	8	1:DECEASED	Lung	375	Primary	Female	9.51168	20	WT	MSS
P-0014529	P-0014529-T01-IM6	65	61-70	Non-Small Cell Lung Cancer	Lung Squamous Cell Carcinoma	PD-1/PDL-1	IMPACT468	MSKCC	NA	LUSC	16	0:LIVING	Lung	1150	Primary	Female	21.6175	30	WT	MSS
P-0014565	P-0014565-T01-IM6	53	50-60	Colorectal Cancer	Colon Adenocarcinoma	PD-1/PDL-1	IMPACT468	MSKCC	NA	COAD	12	1:DECEASED	Ascending Colon	658	Primary	Female	6.05289	20	WT	MSS
P-0014682	P-0014682-T01-IM6	83	>71	Melanoma	Cutaneous Melanoma	PD-1/PDL-1	IMPACT468	MSKCC	Lymph Node, Regional	SKCM	16	0:LIVING	Skin	350	Metastasis	Male	0.864698	10	WT	MSS
P-0014815	P-0014815-T01-IM6	61	50-60	Bladder Cancer	Bladder Urothelial Carcinoma	PD-1/PDL-1	IMPACT468	MSKCC	NA	BLCA	7	1:DECEASED	Bladder	778	Primary	Female	5.18819	60	WT	MSS
P-0014818	P-0014818-T01-IM6	83	>71	Non-Small Cell Lung Cancer	Lung Adenocarcinoma	PD-1/PDL-1	IMPACT468	MSKCC	Lymph node	LUAD	12	1:DECEASED	Lung	1048	Metastasis	Male	28.535	20	Other	MSS
P-0014965	P-0014965-T01-IM6	53	50-60	Head and Neck Cancer	Oropharynx Squamous Cell Carcinoma	PD-1/PDL-1	IMPACT468	MSKCC	Lung	OPHSC	12	0:LIVING	Tonsil	801	Metastasis	Male	1.7294	50	WT	MSS
P-0020140	P-0020140-T02-IM6	73	>71	Cancer of Unknown Primary	Adenocarcinoma, NOS	PD-1/PDL-1	IMPACT468	MSKCC	Soft Tissue	ADNOS	5	1:DECEASED	Unknown	425	Metastasis	Male	9.51168	70	WT	MSS
P-0020489	P-0020489-T01-IM6	65	61-70	Cancer of Unknown Primary	Adenocarcinoma, NOS	PD-1/PDL-1	IMPACT468	MSKCC	Lymph Node	ADNOS	9	1:DECEASED	Lung	1138	Metastasis	Male	8.64698	20	WT	MSS
P-0020903	P-0020903-T01-IM6	56	50-60	Esophagogastric Cancer	Adenocarcinoma of the Gastroesophageal Junction	PD-1/PDL-1	IMPACT468	MSKCC	Soft Tissue	GEJ	8	0:LIVING	Gastroesophageal Junction	729	Metastasis	Male	6.05289	20	WT	MSS
P-0021403	P-0021403-T01-IM6	72	>71	Esophagogastric Cancer	Esophageal Adenocarcinoma	Combo	IMPACT468	MSKCC	Liver	ESCA	1	0:LIVING	Esophagus	987	Metastasis	Male	6.05289	80	WT	MSS
P-0021507	P-0021507-T01-IM6	64	61-70	Cancer of Unknown Primary	Poorly Differentiated Carcinoma, NOS	PD-1/PDL-1	IMPACT468	MSKCC	Lymph Node	PDC	1	1:DECEASED	Cancer of Unknown Primary	829	Metastasis	Male	8.64698	60	WT	MSS
P-0021993	P-0021993-T01-IM6	64	61-70	Esophagogastric Cancer	Esophageal Adenocarcinoma	PD-1/PDL-1	IMPACT468	MSKCC	NA	ESCA	5	0:LIVING	Esophagus	627	Primary	Female	4.32349	40	WT	MSS
P-0022034	P-0022034-T01-IM6	51	31-50	Bladder Cancer	Upper Tract Urothelial Carcinoma	PD-1/PDL-1	IMPACT468	MSKCC	Lymph Node	UTUC	2	1:DECEASED	Kidney/Upper Tract	673	Metastasis	Male	0.864698	40	WT	MSS
P-0022703	P-0022703-T01-IM6	75	>71	Cancer of Unknown Primary	Squamous Cell Carcinoma, NOS	PD-1/PDL-1	IMPACT468	MSKCC	Lung	SCCNOS	6	0:LIVING	Oral Cavity	357	Metastasis	Male	6.05289	30	WT	MSS
P-0023015	P-0023015-T01-IM6	75	>71	Head and Neck Cancer	Head and Neck Squamous Cell Carcinoma	PD-1/PDL-1	IMPACT468	MSKCC	Lung	HNSC	3	0:LIVING	Tonsil	856	Metastasis	Male	6.91758	50	WT	MSS
P-0023603	P-0023603-T01-IM6	62	61-70	Esophagogastric Cancer	Adenocarcinoma of the Gastroesophageal Junction	PD-1/PDL-1	IMPACT468	MSKCC	NA	GEJ	3	1:DECEASED	Esophagogastric Junction	750	Primary	Male	7.78228	50	WT	MSS
P-0024263	P-0024263-T01-IM6	70	61-70	Bladder Cancer	Bladder Urothelial Carcinoma	PD-1/PDL-1	IMPACT468	MSKCC	NA	BLCA	3	0:LIVING	Bladder	430	Primary	Male	6.05289	30	WT	MSS
P-0024270	P-0024270-T01-IM6	50	31-50	Esophagogastric Cancer	Stomach Adenocarcinoma	Combo	IMPACT468	MSKCC	NA	STAD	2	0:LIVING	Stomach	770	Primary	Male	4.32349	10	WT	MSS
P-0024576	P-0024576-T01-IM6	62	61-70	Head and Neck Cancer	Oropharynx Squamous Cell Carcinoma	PD-1/PDL-1	IMPACT468	MSKCC	NA	OPHSC	3	0:LIVING	Tongue	407	Primary	Male	8.64698	40	WT	MSS
P-0025120	P-0025120-T01-IM6	59	50-60	Bladder Cancer	Bladder Urothelial Carcinoma	PD-1/PDL-1	IMPACT468	MSKCC	NA	BLCA	4	0:LIVING	Bladder	417	Primary	Female	3.45879	30	WT	MSS
P-0025394	P-0025394-T01-IM6	73	>71	Esophagogastric Cancer	Adenocarcinoma of the Gastroesophageal Junction	Combo	IMPACT468	MSKCC	NA	GEJ	2	0:LIVING	Esophagogastric Junction	1061	Primary	Male	6.91758	30	WT	MSS
P-0025313	P-0025313-T01-IM6	83	>71	Bladder Cancer	Bladder Urothelial Carcinoma	PD-1/PDL-1	IMPACT468	MSKCC	Lung	BLCA	8	0:LIVING	Bladder, Upper Tract	948	Metastasis	Female	4.32349	30	WT	MSS
P-0025224	P-0025224-T01-IM6	48	31-50	Esophagogastric Cancer	Poorly Differentiated Carcinoma of the Stomach	PD-1/PDL-1	IMPACT468	MSKCC	NA	SPDAC	4	0:LIVING	Stomach	350	Primary	Male	12.9705	30	WT	MSS
P-0025079	P-0025079-T01-IM6	82	>71	Bladder Cancer	Bladder Urothelial Carcinoma	PD-1/PDL-1	IMPACT468	MSKCC	NA	BLCA	6	0:LIVING	Bladder	275	Primary	Male	2.59409	40	WT	MSS
P-0025146	P-0025146-T01-IM6	73	>71	Esophagogastric Cancer	Esophageal Adenocarcinoma	PD-1/PDL-1	IMPACT468	MSKCC	NA	ESCA	5	0:LIVING	Esophagus	839	Primary	Male	0.864698	20	WT	MSS
P-0002940	P-0002940-T01-IM3	52	50-60	Renal Cell Carcinoma	FH-Deficient Renal Cell Carcinoma	PD-1/PDL-1	IMPACT341	MSKCC	Lymph Node	FHRCC	17	0:LIVING	Kidney	532	Metastasis	Male	2.21831	20	WT	MSS
P-0025174	P-0025174-T01-IM6	64	61-70	Bladder Cancer	Bladder Urothelial Carcinoma	PD-1/PDL-1	IMPACT468	MSKCC	NA	BLCA	6	0:LIVING	Bladder	498	Primary	Female	3.45879	60	WT	MSS
P-0024824	P-0024824-T01-IM6	55	50-60	Colorectal Cancer	Colorectal Adenocarcinoma	PD-1/PDL-1	IMPACT468	MSKCC	Lymph Node	COADREAD	3	0:LIVING	Colon	464	Metastasis	Male	10.3764	30	WT	MSS
P-0024827	P-0024827-T01-IM6	74	>71	Bladder Cancer	Bladder Urothelial Carcinoma	PD-1/PDL-1	IMPACT468	MSKCC	NA	BLCA	1	0:LIVING	Bladder	648	Primary	Male	6.91758	20	WT	MSS
P-0024795	P-0024795-T01-IM6	72	>71	Bladder Cancer	Bladder Urothelial Carcinoma	PD-1/PDL-1	IMPACT468	MSKCC	NA	BLCA	3	0:LIVING	Bladder	467	Primary	Female	11.2411	30	WT	MSS
P-0024866	P-0024866-T01-IM6	68	61-70	Head and Neck Cancer	Oropharynx Squamous Cell Carcinoma	PD-1/PDL-1	IMPACT468	MSKCC	NA	OPHSC	3	0:LIVING	Tongue	599	Primary	Male	57.9348	60	WT	MSS
P-0024753	P-0024753-T01-IM6	21	<30	Cancer of Unknown Primary	Poorly Differentiated Carcinoma, NOS	PD-1/PDL-1	IMPACT468	MSKCC	Lymph Node	PDC	3	0:LIVING	Unknown	778	Metastasis	Female	0.864698	60	WT	MSS
P-0004150	P-0004150-T01-IM5	73	>71	Renal Cell Carcinoma	Renal Clear Cell Carcinoma	PD-1/PDL-1	IMPACT410	MSKCC	NA	CCRCC	25	0:LIVING	Kidney	527	Primary	Male	5.87232	40	WT	MSS
P-0007633	P-0007633-T01-IM5	79	>71	Non-Small Cell Lung Cancer	Lung Adenocarcinoma	Combo	IMPACT410	MSKCC	NA	LUAD	48	0:LIVING	Lung	719	Primary	Male	2.93616	40	WT	MSS
P-0010963	P-0010963-T01-IM5	61	50-60	Renal Cell Carcinoma	FH-Deficient Renal Cell Carcinoma	PD-1/PDL-1	IMPACT410	MSKCC	Bone	FHRCC	3	1:DECEASED	Kidney	462	Metastasis	Male	0.97872	40	WT	MSS
P-0024527	P-0024527-T01-IM6	57	50-60	Esophagogastric Cancer	Esophageal Adenocarcinoma	Combo	IMPACT468	MSKCC	Lymph Node	ESCA	7	0:LIVING	Unknown	312	Metastasis	Male	2.59409	10	WT	MSS
P-0024530	P-0024530-T01-IM6	64	61-70	Esophagogastric Cancer	Stomach Adenocarcinoma	PD-1/PDL-1	IMPACT468	MSKCC	NA	STAD	4	0:LIVING	Stomach	801	Primary	Male	6.05289	20	WT	MSS
P-0024544	P-0024544-T01-IM6	79	>71	Bladder Cancer	Plasmacytoid/Signet Ring Cell Bladder Carcinoma	PD-1/PDL-1	IMPACT468	MSKCC	NA	SRCBC	16	0:LIVING	Bladder	442	Primary	Female	34.5879	40	Other	MSS
P-0024386	P-0024386-T01-IM6	51	31-50	Head and Neck Cancer	Head and Neck Neuroendocrine Carcinoma	PD-1/PDL-1	IMPACT468	MSKCC	NA	HNNE	2	0:LIVING	Larynx	544	Primary	Male	6.91758	50	WT	MSS
P-0023948	P-0023948-T01-IM6	75	>71	Head and Neck Cancer	Head and Neck Squamous Cell Carcinoma	PD-1/PDL-1	IMPACT468	MSKCC	Liver	HNSC	4	0:LIVING	Head and Neck	485	Metastasis	Male	14.6999	20	LOF	MSS
P-0024205	P-0024205-T01-IM6	60	50-60	Esophagogastric Cancer	Esophageal Poorly Differentiated Carcinoma	PD-1/PDL-1	IMPACT468	MSKCC	NA	EPDCA	3	0:LIVING	Esophagus	833	Primary	Male	6.91758	20	WT	MSS
P-0021915	P-0021915-T01-IM6	65	61-70	Head and Neck Cancer	Oropharynx Squamous Cell Carcinoma	PD-1/PDL-1	IMPACT468	MSKCC	Lung	OPHSC	7	1:DECEASED	Tonsil	769	Metastasis	Male	6.91758	50	WT	MSS
P-0024243	P-0024243-T01-IM6	56	50-60	Esophagogastric Cancer	Esophageal Adenocarcinoma	PD-1/PDL-1	IMPACT468	MSKCC	NA	ESCA	2	0:LIVING	Esophagus	714	Primary	Female	42.3702	20	LOF	MSS
P-0024054	P-0024054-T01-IM6	67	61-70	Esophagogastric Cancer	Intestinal Type Stomach Adenocarcinoma	PD-1/PDL-1	IMPACT468	MSKCC	Lymph Node	ISTAD	4	0:LIVING	Stomach	786	Metastasis	Male	8.64698	40	WT	MSS
P-0024068	P-0024068-T01-IM6	70	61-70	Esophagogastric Cancer	Esophageal Adenocarcinoma	PD-1/PDL-1	IMPACT468	MSKCC	Brain	ESCA	1	0:LIVING	GE Junction	575	Metastasis	Female	31.9938	50	Other	MSS
P-0021911	P-0021911-T01-IM6	70	61-70	Cancer of Unknown Primary	Neuroendocrine Carcinoma, NOS	PD-1/PDL-1	IMPACT468	MSKCC	Liver	NECNOS	4	1:DECEASED	Bladder	871	Metastasis	Female	6.91758	30	WT	MSS
P-0024084	P-0024084-T01-IM6	74	>71	Cancer of Unknown Primary	Undifferentiated Malignant Neoplasm	PD-1/PDL-1	IMPACT468	MSKCC	NA	UDMN	3	0:LIVING	Cancer of Unknown Primary	498	Metastasis	Male	0.864698	40	WT	MSS
P-0023963	P-0023963-T01-IM6	82	>71	Esophagogastric Cancer	Esophageal Adenocarcinoma	PD-1/PDL-1	IMPACT468	MSKCC	Muscle	ESCA	2	0:LIVING	Esophagus	562	Metastasis	Female	24.2115	20	WT	MSS
P-0023966	P-0023966-T01-IM6	83	>71	Cancer of Unknown Primary	Undifferentiated Malignant Neoplasm	Combo	IMPACT468	MSKCC	NA	UDMN	3	0:LIVING	Leg	438	Primary	Male	20.7528	60	WT	MSS
P-0023896	P-0023896-T01-IM6	71	61-70	Head and Neck Cancer	Oropharynx Squamous Cell Carcinoma	PD-1/PDL-1	IMPACT468	MSKCC	NA	OPHSC	14	0:LIVING	Tongue	312	Primary	Male	3.45879	20	WT	MSS
P-0023731	P-0023731-T01-IM6	56	50-60	Colorectal Cancer	Colon Adenocarcinoma	PD-1/PDL-1	IMPACT468	MSKCC	Ovary	COAD	2	0:LIVING	Colon	600	Metastasis	Female	6.05289	60	WT	MSS
P-0023749	P-0023749-T01-IM6	55	50-60	Head and Neck Cancer	Nasopharyngeal Carcinoma	PD-1/PDL-1	IMPACT468	MSKCC	Soft Tissue	NPC	2	0:LIVING	Nasopharynx	523	Metastasis	Male	6.91758	50	Other	MSS
P-0023785	P-0023785-T01-IM6	59	50-60	Cancer of Unknown Primary	Cancer of Unknown Primary, NOS	PD-1/PDL-1	IMPACT468	MSKCC	NA	CUPNOS	4	0:LIVING	Cancer of Unknown Primary	341	Metastasis	Male	16.4293	70	WT	MSS
P-0023790	P-0023790-T01-IM6	35	31-50	Cancer of Unknown Primary	Cancer of Unknown Primary, NOS	PD-1/PDL-1	IMPACT468	MSKCC	NA	CUPNOS	4	0:LIVING	Cancer of Unknown Primary	350	Metastasis	Female	4.32349	50	WT	MSS
P-0023557	P-0023557-T01-IM6	58	50-60	Head and Neck Cancer	Head and Neck Squamous Cell Carcinoma	PD-1/PDL-1	IMPACT468	MSKCC	NA	HNSC	5	0:LIVING	Oral Cavity	506	Primary	Male	5.18819	40	WT	MSS
P-0023553	P-0023553-T01-IM6	56	50-60	Esophagogastric Cancer	Esophageal Adenocarcinoma	PD-1/PDL-1	IMPACT468	MSKCC	NA	ESCA	10	0:LIVING	Esophagus	645	Primary	Male	9.51168	40	WT	MSS
P-0023450	P-0023450-T01-IM6	83	>71	Bladder Cancer	Upper Tract Urothelial Carcinoma	PD-1/PDL-1	IMPACT468	MSKCC	NA	UTUC	2	0:LIVING	Kidney/Upper Tract	690	Primary	Male	16.4293	50	Other	MSS
P-0023425	P-0023425-T01-IM6	58	50-60	Bladder Cancer	Bladder Urothelial Carcinoma	PD-1/PDL-1	IMPACT468	MSKCC	Retroperitoneum	BLCA	6	1:DECEASED	Bladder	441	Metastasis	Male	11.2411	40	WT	MSS
P-0023194	P-0023194-T01-IM6	59	50-60	Esophagogastric Cancer	Esophageal Adenocarcinoma	PD-1/PDL-1	IMPACT468	MSKCC	NA	ESCA	5	0:LIVING	Esophagus	848	Primary	Male	2.59409	50	Other	MSS
P-0023086	P-0023086-T01-IM6	56	50-60	Cancer of Unknown Primary	Cancer of Unknown Primary	PD-1/PDL-1	IMPACT468	MSKCC	Bone	CUP	1	0:LIVING	Unknown	717	Metastasis	Male	4.32349	10	WT	MSS
P-0022995	P-0022995-T01-IM6	62	61-70	Esophagogastric Cancer	Poorly Differentiated Carcinoma of the Stomach	PD-1/PDL-1	IMPACT468	MSKCC	NA	SPDAC	7	1:DECEASED	Stomach	779	Primary	Male	5.18819	50	WT	MSS
P-0023138	P-0023138-T01-IM6	76	>71	Bladder Cancer	Bladder Urothelial Carcinoma	PD-1/PDL-1	IMPACT468	MSKCC	NA	BLCA	8	1:DECEASED	Bladder	625	Primary	Male	10.3764	30	WT	MSS
P-0023128	P-0023128-T01-IM6	44	31-50	Colorectal Cancer	Rectal Adenocarcinoma	PD-1/PDL-1	IMPACT468	MSKCC	NA	READ	11	0:LIVING	Rectum	669	Primary	Male	12.1058	30	WT	MSS
P-0022977	P-0022977-T01-IM6	48	31-50	Colorectal Cancer	Colon Adenocarcinoma	PD-1/PDL-1	IMPACT468	MSKCC	Liver	COAD	5	0:LIVING	Colon	661	Metastasis	Female	2.59409	10	WT	MSS
P-0022952	P-0022952-T01-IM6	55	50-60	Esophagogastric Cancer	Esophageal Adenocarcinoma	PD-1/PDL-1	IMPACT468	MSKCC	NA	ESCA	9	0:LIVING	Esophagus	858	Primary	Male	6.91758	20	WT	MSS
P-0022688	P-0022688-T01-IM6	59	50-60	Esophagogastric Cancer	Adenocarcinoma of the Gastroesophageal Junction	PD-1/PDL-1	IMPACT468	MSKCC	NA	GEJ	6	0:LIVING	Gastroesophageal Junction	935	Primary	Male	3.45879	40	WT	MSS
P-0022847	P-0022847-T01-IM6	68	61-70	Esophagogastric Cancer	Esophagogastric Adenocarcinoma	PD-1/PDL-1	IMPACT468	MSKCC	Omentum	EGC	5	1:DECEASED	Stomach	689	Metastasis	Male	5.18819	30	Other	MSS
P-0022788	P-0022788-T01-IM6	54	50-60	Esophagogastric Cancer	Esophageal Poorly Differentiated Carcinoma	Combo	IMPACT468	MSKCC	Liver	EPDCA	4	0:LIVING	Esophagus	559	Metastasis	Male	8.64698	40	WT	MSS
P-0022441	P-0022441-T01-IM6	70	61-70	Head and Neck Cancer	Head and Neck Squamous Cell Carcinoma	PD-1/PDL-1	IMPACT468	MSKCC	lung	HNSC	3	0:LIVING	Larynx	812	Metastasis	Female	11.2411	20	WT	MSS
P-0022502	P-0022502-T01-IM6	62	61-70	Head and Neck Cancer	Oral Cavity Squamous Cell Carcinoma	PD-1/PDL-1	IMPACT468	MSKCC	Lung	OCSC	6	0:LIVING	Tongue	887	Metastasis	Male	12.1058	50	Other	MSS
P-0022510	P-0022510-T01-IM6	71	61-70	Esophagogastric Cancer	Esophageal Squamous Cell Carcinoma	PD-1/PDL-1	IMPACT468	MSKCC	NA	ESCC	6	1:DECEASED	Esophagus	791	Primary	Male	5.18819	20	WT	MSS
P-0022543	P-0022543-T01-IM6	22	<30	Cancer of Unknown Primary	Poorly Differentiated Carcinoma, NOS	PD-1/PDL-1	IMPACT468	MSKCC	Bone	PDC	3	0:LIVING	Cancer of Unknown Primary	887	Metastasis	Male	4.32349	30	Other	MSS
P-0022154	P-0022154-T01-IM6	76	>71	Esophagogastric Cancer	Adenocarcinoma of the Gastroesophageal Junction	PD-1/PDL-1	IMPACT468	MSKCC	NA	GEJ	7	0:LIVING	Esophagogastric Junction	337	Primary	Male	2.59409	20	WT	MSS
P-0022001	P-0022001-T01-IM6	67	61-70	Cancer of Unknown Primary	Adenocarcinoma, NOS	PD-1/PDL-1	IMPACT468	MSKCC	Pleura	ADNOS	2	0:LIVING	Unknown	880	Metastasis	Female	2.59409	20	WT	MSS
P-0022068	P-0022068-T01-IM6	83	>71	Bladder Cancer	Bladder Urothelial Carcinoma	PD-1/PDL-1	IMPACT468	MSKCC	NA	BLCA	3	0:LIVING	Bladder	447	Primary	Female	6.91758	50	LOF	MSS
P-0021848	P-0021848-T01-IM6	60	50-60	Bladder Cancer	Bladder Urothelial Carcinoma	PD-1/PDL-1	IMPACT468	MSKCC	Soft Tissue	BLCA	4	1:DECEASED	Bladder	785	Metastasis	Male	4.32349	20	WT	MSS
P-0021834	P-0021834-T01-IM6	64	61-70	Colorectal Cancer	Colorectal Adenocarcinoma	PD-1/PDL-1	IMPACT468	MSKCC	NA	COADREAD	27	0:LIVING	Rectosimoid Colon	385	Primary	Male	6.05289	20	WT	MSS
P-0021841	P-0021841-T01-IM6	50	31-50	Cancer of Unknown Primary	Squamous Cell Carcinoma, NOS	PD-1/PDL-1	IMPACT468	MSKCC	Lymph Node	SCCNOS	6	0:LIVING	Unknown	828	Metastasis	Female	5.18819	30	WT	MSS
P-0021774	P-0021774-T01-IM6	59	50-60	Cancer of Unknown Primary	Cancer of Unknown Primary	PD-1/PDL-1	IMPACT468	MSKCC	NA	CUP	6	0:LIVING	Lung	929	Primary	Male	88.1992	40	WT	MSS
P-0021756	P-0021756-T01-IM6	53	50-60	Cancer of Unknown Primary	Squamous Cell Carcinoma, NOS	PD-1/PDL-1	IMPACT468	MSKCC	Skin	SCCNOS	5	0:LIVING	Parotid Gland	625	Metastasis	Male	1.7294	30	WT	MSS
P-0021621	P-0021621-T01-IM6	53	50-60	Head and Neck Cancer	Nasopharyngeal Carcinoma	PD-1/PDL-1	IMPACT468	MSKCC	Lung	NPC	19	0:LIVING	Nasopharynx	601	Metastasis	Female	3.45879	10	WT	MSS
P-0021532	P-0021532-T01-IM6	79	>71	Bladder Cancer	Bladder Urothelial Carcinoma	PD-1/PDL-1	IMPACT468	MSKCC	NA	BLCA	7	0:LIVING	Bladder	734	Primary	Female	12.9705	50	LOF	MSS
P-0021622	P-0021622-T01-IM6	74	>71	Bladder Cancer	Upper Tract Urothelial Carcinoma	PD-1/PDL-1	IMPACT468	MSKCC	NA	UTUC	8	0:LIVING	Kidney/Upper Tract	368	Primary	Male	7.78228	20	LOF	MSS
P-0021528	P-0021528-T01-IM6	86	>71	Bladder Cancer	Bladder Urothelial Carcinoma	PD-1/PDL-1	IMPACT468	MSKCC	Liver	BLCA	11	0:LIVING	Bladder	680	Metastasis	Male	13.8352	60	WT	MSS
P-0012315	P-0012315-T01-IM5	62	61-70	Melanoma	Melanoma of Unknown Primary	PD-1/PDL-1	IMPACT410	MSKCC	Brain	MUP	18	0:LIVING	Cancer of Unknown Primary	964	Metastasis	Female	11.7446	80	WT	MSS
P-0014006	P-0014006-T01-IM5	63	61-70	Glioma	Glioblastoma Multiforme	PD-1/PDL-1	IMPACT410	MSKCC	NA	GBM	18	1:DECEASED	Brain	1113	Primary	Male	0.97872	80	WT	MSS
P-0010915	P-0010915-T01-IM5	70	61-70	Melanoma	Cutaneous Melanoma	PD-1/PDL-1	IMPACT410	MSKCC	NA	SKCM	13	1:DECEASED	Leg	889	Primary	Female	18.5957	60	WT	MSS
P-0014599	P-0014599-T01-IM6	63	61-70	Non-Small Cell Lung Cancer	Non-Small Cell Lung Cancer	PD-1/PDL-1	IMPACT468	MSKCC	NA	NSCLC	17	0:LIVING	Lung	540	Primary	Male	14.6999	60	WT	MSS
P-0013106	P-0013106-T01-IM5	41	31-50	Esophagogastric Cancer	Adenocarcinoma of the Gastroesophageal Junction	PD-1/PDL-1	IMPACT410	MSKCC	Soft Tissue	GEJ	49	0:LIVING	GE Junction	1259	Metastasis	Male	14.6808	30	WT	MSS
P-0008575	P-0008575-T01-IM5	67	61-70	Bladder Cancer	Bladder Urothelial Carcinoma	PD-1/PDL-1	IMPACT410	MSKCC	Lung	BLCA	11	1:DECEASED	Bladder	876	Metastasis	Male	1.95744	60	WT	MSS
P-0014206	P-0014206-T01-IM6	55	50-60	Melanoma	Cutaneous Melanoma	Combo	IMPACT468	MSKCC	Soft Tissue	SKCM	17	0:LIVING	Skin	895	Metastasis	Male	22.4822	20	WT	MSS
P-0005180	P-0005180-T01-IM5	72	>71	Melanoma	Acral Melanoma	PD-1/PDL-1	IMPACT410	MSKCC	NA	ACRM	11	1:DECEASED	Foot	334	Primary	Male	1.95744	60	WT	MSS
P-0013413	P-0013413-T01-IM5	76	>71	Melanoma	Melanoma of Unknown Primary	CTLA4	IMPACT410	MSKCC	Lung	MUP	14	1:DECEASED	Cancer of Unknown Primary	662	Metastasis	Male	24.468	100	Other	MSS
P-0005266	P-0005266-T01-IM5	68	61-70	Bladder Cancer	Bladder Urothelial Carcinoma	PD-1/PDL-1	IMPACT410	MSKCC	Lymph Node	BLCA	7	0:LIVING	Bladder	588	Metastasis	Male	5.87232	40	WT	MSS
P-0014449	P-0014449-T01-IM6	67	61-70	Melanoma	Melanoma of Unknown Primary	Combo	IMPACT468	MSKCC	Soft Tissue	MUP	11	1:DECEASED	Unknown	803	Metastasis	Male	1.7294	80	WT	MSS
P-0020592	P-0020592-T01-IM6	75	>71	Bladder Cancer	Bladder Urothelial Carcinoma	PD-1/PDL-1	IMPACT468	MSKCC	NA	BLCA	9	0:LIVING	Bladder	777	Primary	Male	6.05289	30	LOF	MSS
P-0021471	P-0021471-T01-IM6	66	61-70	Bladder Cancer	Bladder Urothelial Carcinoma	PD-1/PDL-1	IMPACT468	MSKCC	NA	BLCA	6	0:LIVING	Bladder	644	Primary	Female	6.05289	30	LOF	MSS
P-0021503	P-0021503-T01-IM6	73	>71	Bladder Cancer	Bladder Urothelial Carcinoma	PD-1/PDL-1	IMPACT468	MSKCC	Lymph Node	BLCA	7	1:DECEASED	Bladder	958	Metastasis	Male	20.7528	60	WT	MSS
P-0021484	P-0021484-T01-IM6	65	61-70	Bladder Cancer	Bladder Urothelial Carcinoma	PD-1/PDL-1	IMPACT468	MSKCC	NA	BLCA	9	0:LIVING	Bladder	797	Primary	Male	12.1058	40	WT	MSS
P-0021474	P-0021474-T01-IM6	68	61-70	Head and Neck Cancer	Nasopharyngeal Carcinoma	PD-1/PDL-1	IMPACT468	MSKCC	Lung	NPC	51	0:LIVING	Nasopharynx	867	Metastasis	Male	2.59409	20	WT	MSS
P-0021454	P-0021454-T01-IM6	71	61-70	Cancer of Unknown Primary	Adenocarcinoma, NOS	PD-1/PDL-1	IMPACT468	MSKCC	NA	ADNOS	7	0:LIVING	Cancer of Unknown Primary	601	Primary	Female	7.78228	40	WT	MSS
P-0021266	P-0021266-T01-IM6	54	50-60	Cancer of Unknown Primary	Adenocarcinoma, NOS	PD-1/PDL-1	IMPACT468	MSKCC	Brain	ADNOS	6	0:LIVING	Unknown	503	Metastasis	Female	22.4822	40	WT	MSS
P-0020995	P-0020995-T01-IM6	63	61-70	Bladder Cancer	Bladder Urothelial Carcinoma	Combo	IMPACT468	MSKCC	Lung	BLCA	5	1:DECEASED	Unknown	871	Metastasis	Male	5.18819	30	WT	MSS
P-0020986	P-0020986-T01-IM6	76	>71	Cancer of Unknown Primary	Cancer of Unknown Primary, NOS	PD-1/PDL-1	IMPACT468	MSKCC	NA	CUPNOS	14	0:LIVING	Cancer of Unknown Primary	699	Metastasis	Female	13.8352	70	WT	MSS
P-0020399	P-0020399-T01-IM6	62	61-70	Colorectal Cancer	Colon Adenocarcinoma	PD-1/PDL-1	IMPACT468	MSKCC	Lymph Node	COAD	15	0:LIVING	Colon	742	Metastasis	Male	60.5289	60	LOF	MSI-H
P-0020965	P-0020965-T01-IM6	60	50-60	Head and Neck Cancer	Head and Neck Squamous Cell Carcinoma	PD-1/PDL-1	IMPACT468	MSKCC	Lymph Node	HNSC	4	1:DECEASED	Mouth	1025	Metastasis	Male	4.32349	40	WT	MSS
P-0020846	P-0020846-T01-IM6	62	61-70	Head and Neck Cancer	Oral Cavity Squamous Cell Carcinoma	PD-1/PDL-1	IMPACT468	MSKCC	Lymph Node	OCSC	3	1:DECEASED	Oral Cavity	777	Metastasis	Male	4.32349	30	WT	MSS
P-0020878	P-0020878-T01-IM6	46	31-50	Colorectal Cancer	Colon Adenocarcinoma	PD-1/PDL-1	IMPACT468	MSKCC	Liver	COAD	18	0:LIVING	Colon	1095	Metastasis	Male	2.59409	20	WT	MSS
P-0020770	P-0020770-T01-IM6	66	61-70	Cancer of Unknown Primary	Poorly Differentiated Carcinoma, NOS	Combo	IMPACT468	MSKCC	Neck	PDC	4	0:LIVING	Unknown	503	Metastasis	Male	5.18819	30	WT	MSS
P-0020714	P-0020714-T01-IM6	62	61-70	Cancer of Unknown Primary	Poorly Differentiated Carcinoma, NOS	PD-1/PDL-1	IMPACT468	MSKCC	Liver	PDC	1	1:DECEASED	Unknown	676	Metastasis	Female	2.59409	60	WT	MSS
P-0020594	P-0020594-T01-IM6	69	61-70	Cancer of Unknown Primary	Squamous Cell Carcinoma, NOS	PD-1/PDL-1	IMPACT468	MSKCC	Lymph Node	SCCNOS	4	1:DECEASED	Unknown	841	Metastasis	Female	5.18819	60	WT	MSS
P-0020591	P-0020591-T01-IM6	74	>71	Cancer of Unknown Primary	Poorly Differentiated Carcinoma, NOS	PD-1/PDL-1	IMPACT468	MSKCC	Adrenal Gland	PDC	3	0:LIVING	Unknown	871	Metastasis	Male	19.8881	70	WT	MSS
P-0020649	P-0020649-T01-IM6	63	61-70	Head and Neck Cancer	Head and Neck Squamous Cell Carcinoma	PD-1/PDL-1	IMPACT468	MSKCC	Lymph Node	HNSC	8	0:LIVING	Tongue	802	Metastasis	Male	1.7294	60	WT	MSS
P-0020542	P-0020542-T01-IM6	73	>71	Bladder Cancer	Upper Tract Urothelial Carcinoma	PD-1/PDL-1	IMPACT468	MSKCC	NA	UTUC	12	0:LIVING	Renal Pelvis	685	Primary	Male	4.32349	70	Other	MSS
P-0012629	P-0012629-T01-IM5	82	>71	Non-Small Cell Lung Cancer	Poorly Differentiated Non-Small Cell Lung Cancer	PD-1/PDL-1	IMPACT410	MSKCC	NA	NSCLCPD	18	1:DECEASED	Lung	734	Primary	Male	2.93616	50	WT	MSS
P-0001121	P-0001121-T01-IM3	45	31-50	Non-Small Cell Lung Cancer	Lung Squamous Cell Carcinoma	PD-1/PDL-1	IMPACT341	MSKCC	NA	LUSC	10	1:DECEASED	Lung	728	Primary	Female	1.10916	90	WT	MSS
P-0012860	P-0012860-T01-IM5	85	>71	Melanoma	Cutaneous Melanoma	PD-1/PDL-1	IMPACT410	MSKCC	Lung	SKCM	10	0:LIVING	Skin	705	Metastasis	Male	93.9571	80	WT	MSS
P-0007918	P-0007918-T01-IM5	71	61-70	Melanoma	Cutaneous Melanoma	Combo	IMPACT410	MSKCC	Lung	SKCM	1	1:DECEASED	Skin	972	Metastasis	Male	55.787	NA	WT	MSS
P-0006713	P-0006713-T01-IM5	52	50-60	Non-Small Cell Lung Cancer	Lung Adenocarcinoma	PD-1/PDL-1	IMPACT410	MSKCC	Liver	LUAD	23	0:LIVING	Lung	946	Metastasis	Female	45.0211	50	WT	MSS
P-0008062	P-0008062-T01-IM5	74	>71	Bladder Cancer	Bladder Urothelial Carcinoma	PD-1/PDL-1	IMPACT410	MSKCC	Lymph Node	BLCA	18	0:LIVING	Bladder	752	Metastasis	Female	6.85104	70	LOF	MSS
P-0005054	P-0005054-T01-IM5	61	61-70	Bladder Cancer	Upper Tract Urothelial Carcinoma	PD-1/PDL-1	IMPACT410	MSKCC	NA	UTUC	3	0:LIVING	Upper Tract	585	Primary	Female	19.5744	30	WT	MSS
P-0002320	P-0002320-T01-IM3	57	50-60	Non-Small Cell Lung Cancer	Lung Adenocarcinoma	PD-1/PDL-1	IMPACT341	MSKCC	Mediastinum	LUAD	8	1:DECEASED	Lung	1494	Metastasis	Male	6.65493	20	WT	MSS
P-0009846	P-0009846-T01-IM5	77	>71	Bladder Cancer	Bladder Urothelial Carcinoma	PD-1/PDL-1	IMPACT410	MSKCC	NA	BLCA	1	1:DECEASED	Bladder	1199	Primary	Male	11.7446	50	LOF	MSS
P-0009177	P-0009177-T01-IM5	56	50-60	Melanoma	Cutaneous Melanoma	Combo	IMPACT410	MSKCC	Soft Tissue	SKCM	8	1:DECEASED	Skin	1217	Metastasis	Female	5.87232	70	WT	MSS
P-0000891	P-0000891-T01-IM3	80	>71	Bladder Cancer	Bladder Urothelial Carcinoma	PD-1/PDL-1	IMPACT341	MSKCC	NA	BLCA	11	1:DECEASED	Bladder	711	Primary	Male	11.0916	60	LOF	MSS
P-0008728	P-0008728-T01-IM5	57	50-60	Melanoma	Cutaneous Melanoma	Combo	IMPACT410	MSKCC	Soft Tissue	SKCM	25	0:LIVING	Skin	337	Metastasis	Female	44.0424	10	Other	MSS
P-0003553	P-0003553-T01-IM5	70	>71	Non-Small Cell Lung Cancer	Lung Adenocarcinoma	PD-1/PDL-1	IMPACT410	MSKCC	Lymph Node	LUAD	21	0:LIVING	Lung	535	Metastasis	Female	29.3616	30	WT	MSS
P-0009756	P-0009756-T01-IM5	84	>71	Cancer of Unknown Primary	Cancer of Unknown Primary	PD-1/PDL-1	IMPACT410	MSKCC	Rib	CUP	4	1:DECEASED	Cancer of Unknown Primary	870	Metastasis	Female	5.87232	30	WT	MSS
P-0004362	P-0004362-T01-IM5	38	31-50	Colorectal Cancer	Colon Adenocarcinoma	PD-1/PDL-1	IMPACT410	MSKCC	NA	COAD	34	1:DECEASED	Transverse Colon	226	Primary	Male	68.5104	30	WT	MSS
P-0007495	P-0007495-T01-IM5	81	>71	Colorectal Cancer	Rectal Adenocarcinoma	PD-1/PDL-1	IMPACT410	MSKCC	NA	READ	5	0:LIVING	Rectum	793	Primary	Male	13.7021	25	WT	MSS
P-0005719	P-0005719-T01-IM5	71	61-70	Renal Cell Carcinoma	Renal Clear Cell Carcinoma	PD-1/PDL-1	IMPACT410	MSKCC	Lung	CCRCC	48	0:LIVING	Kidney	435	Metastasis	Male	3.91488	80	WT	MSS
P-0009830	P-0009830-T01-IM5	25	<30	Colorectal Cancer	Colon Adenocarcinoma	PD-1/PDL-1	IMPACT410	MSKCC	Lymph Node	COAD	30	0:LIVING	Descending Colon	633	Metastasis	Male	44.0424	20	LOF	MSS
P-0002787	P-0002787-T01-IM3	63	61-70	Head and Neck Cancer	Nasopharyngeal Carcinoma	PD-1/PDL-1	IMPACT341	MSKCC	Liver	NPC	6	0:LIVING	Nasopharynx	622	Metastasis	Male	5.54578	30	LOF	MSS
P-0006570	P-0006570-T01-IM5	61	61-70	Bladder Cancer	Bladder Urothelial Carcinoma	PD-1/PDL-1	IMPACT410	MSKCC	NA	BLCA	11	1:DECEASED	Bladder	662	Primary	Male	2.93616	80	WT	MSS
P-0008651	P-0008651-T01-IM5	55	50-60	Colorectal Cancer	Colon Adenocarcinoma	PD-1/PDL-1	IMPACT410	MSKCC	NA	COAD	15	0:LIVING	Ascending Colon	454	Primary	Female	6.85104	70	WT	MSS
P-0008439	P-0008439-T01-IM5	82	>71	Bladder Cancer	Bladder Urothelial Carcinoma	PD-1/PDL-1	IMPACT410	MSKCC	Bone	BLCA	6	1:DECEASED	Bladder	384	Metastasis	Female	18.5957	10	WT	MSS
P-0003272	P-0003272-T01-IM5	29	<30	Head and Neck Cancer	Odontogenic Carcinoma	PD-1/PDL-1	IMPACT410	MSKCC	Neck	ODGC	8	1:DECEASED	Mandible	724	Metastasis	Male	0.97872	70	WT	MSS
P-0014648	P-0014648-T01-IM6	67	61-70	Bladder Cancer	Bladder Urothelial Carcinoma	PD-1/PDL-1	IMPACT468	MSKCC	NA	BLCA	21	0:LIVING	Bladder	1000	Primary	Male	5.18819	70	WT	MSS
P-0008290	P-0008290-T01-IM5	75	>71	Bladder Cancer	Bladder Urothelial Carcinoma	PD-1/PDL-1	IMPACT410	MSKCC	Liver	BLCA	23	0:LIVING	Bladder	937	Metastasis	Male	6.85104	80	WT	MSS
P-0013656	P-0013656-T01-IM5	55	50-60	Non-Small Cell Lung Cancer	Lung Adenocarcinoma	PD-1/PDL-1	IMPACT410	MSKCC	Lymph Node	LUAD	5	1:DECEASED	Lung	1049	Metastasis	Female	3.91488	20	WT	MSS
P-0014323	P-0014323-T01-IM6	45	31-50	Cancer of Unknown Primary	Cancer of Unknown Primary	PD-1/PDL-1	IMPACT468	MSKCC	Mesentery	CUP	8	1:DECEASED	Unknown	762	Metastasis	Female	13.8352	30	LOF	MSS
P-0005201	P-0005201-T01-IM5	55	50-60	Melanoma	Head and Neck Mucosal Melanoma	Combo	IMPACT410	MSKCC	Lymph Node, Regional	HNMUCM	32	0:LIVING	Conjunctiva	587	Metastasis	Male	8.80848	70	WT	MSS
P-0004458	P-0004458-T01-IM5	44	31-50	Renal Cell Carcinoma	Renal Clear Cell Carcinoma	PD-1/PDL-1	IMPACT410	MSKCC	NA	CCRCC	24	0:LIVING	Kidney	475	Primary	Male	6.85104	80	WT	MSS
P-0004189	P-0004189-T01-IM5	71	>71	Non-Small Cell Lung Cancer	Lung Adenocarcinoma	PD-1/PDL-1	IMPACT410	MSKCC	Lymph Node	LUAD	16	0:LIVING	Lung	568	Metastasis	Male	58.7232	30	WT	MSS
P-0003009	P-0003009-T01-IM3	52	50-60	Head and Neck Cancer	Larynx Squamous Cell Carcinoma	Combo	IMPACT341	MSKCC	NA	LXSC	28	1:DECEASED	Larynx	628	Primary	Female	8.87324	20	WT	MSS
P-0011288	P-0011288-T01-IM5	71	>71	Colorectal Cancer	Colon Adenocarcinoma	Combo	IMPACT410	MSKCC	NA	COAD	4	0:LIVING	Transverse Colon	292	Primary	Female	10.7659	50	WT	MSS
P-0002748	P-0002748-T02-IM5	60	50-60	Bladder Cancer	Bladder Urothelial Carcinoma	PD-1/PDL-1	IMPACT410	MSKCC	NA	BLCA	4	1:DECEASED	Bladder	547	Primary	Male	16.6382	40	WT	MSS
P-0007531	P-0007531-T01-IM5	38	31-50	Esophagogastric Cancer	Stomach Adenocarcinoma	PD-1/PDL-1	IMPACT410	MSKCC	NA	STAD	27	1:DECEASED	Stomach	200	Primary	Female	8.80848	default	WT	MSS
P-0009057	P-0009057-T01-IM5	71	61-70	Esophagogastric Cancer	Stomach Adenocarcinoma	PD-1/PDL-1	IMPACT410	MSKCC	Ovary	STAD	10	1:DECEASED	Stomach	987	Metastasis	Female	42.0849	50	LOF	MSS
P-0005913	P-0005913-T01-IM5	57	50-60	Renal Cell Carcinoma	Renal Clear Cell Carcinoma	PD-1/PDL-1	IMPACT410	MSKCC	NA	CCRCC	26	0:LIVING	Kidney	367	Primary	Male	8.80848	80	Other	MSS
P-0008532	P-0008532-T01-IM5	71	61-70	Bladder Cancer	Upper Tract Urothelial Carcinoma	PD-1/PDL-1	IMPACT410	MSKCC	Retroperitoneum	UTUC	9	1:DECEASED	Upper Tract	842	Metastasis	Male	2.93616	50	WT	MSS
P-0008375	P-0008375-T01-IM5	54	50-60	Melanoma	Anorectal Mucosal Melanoma	Combo	IMPACT410	MSKCC	Omentum	ARMM	1	1:DECEASED	Anus	811	Metastasis	Female	9.7872	70	WT	MSS
P-0006097	P-0006097-T01-IM5	76	>71	Bladder Cancer	Bladder Urothelial Carcinoma	PD-1/PDL-1	IMPACT410	MSKCC	NA	BLCA	10	0:LIVING	Bladder	703	Primary	Male	6.85104	50	WT	MSS
P-0001408	P-0001408-T01-IM3	55	50-60	Glioma	Anaplastic Astrocytoma	Combo	IMPACT341	MSKCC	NA	AASTR	4	0:LIVING	Brain	557	Primary	Male	3.32747	50	WT	MSS
P-0006587	P-0006587-T01-IM5	51	50-60	Colorectal Cancer	Colon Adenocarcinoma	PD-1/PDL-1	IMPACT410	MSKCC	NA	COAD	9	0:LIVING	Ascending Colon	1110	Primary	Male	10.7659	20	WT	MSS
P-0013596	P-0013596-T01-IM5	58	50-60	Melanoma	Cutaneous Melanoma	PD-1/PDL-1	IMPACT410	MSKCC	NA	SKCM	8	1:DECEASED	Skin	671	Primary	Male	9.7872	70	WT	MSS
P-0004120	P-0004120-T01-IM5	58	50-60	Non-Small Cell Lung Cancer	Lung Adenocarcinoma	PD-1/PDL-1	IMPACT410	MSKCC	NA	LUAD	12	0:LIVING	Lung	587	Primary	Female	0.97872	20	WT	MSS
P-0001420	P-0001420-T01-IM3	57	50-60	Glioma	Anaplastic Oligodendroglioma	PD-1/PDL-1	IMPACT410	MSKCC	NA	AODG	4	1:DECEASED	Brain	448	Primary	Female	38.8204	35	Other	MSS
P-0005320	P-0005320-T01-IM5	47	31-50	Non-Small Cell Lung Cancer	Lung Adenocarcinoma	PD-1/PDL-1	IMPACT410	MSKCC	NA	LUAD	17	1:DECEASED	Lung	709	Primary	Male	7.82976	10	WT	MSS
P-0013861	P-0013861-T01-IM5	61	61-70	Bladder Cancer	Upper Tract Urothelial Carcinoma	PD-1/PDL-1	IMPACT410	MSKCC	Lymph Node	UTUC	7	0:LIVING	Upper Tract	804	Metastasis	Male	2.93616	20	LOF	MSS
P-0006055	P-0006055-T01-IM5	47	31-50	Renal Cell Carcinoma	Renal Clear Cell Carcinoma	Combo	IMPACT410	MSKCC	Brain	CCRCC	24	1:DECEASED	Kidney	985	Metastasis	Female	5.87232	80	WT	MSS
P-0011149	P-0011149-T01-IM5	59	50-60	Cancer of Unknown Primary	Cancer of Unknown Primary	PD-1/PDL-1	IMPACT410	MSKCC	Bone	CUP	7	1:DECEASED	Unknown	732	Metastasis	Female	11.7446	80	Other	MSS
P-0006441	P-0006441-T01-IM5	57	50-60	Glioma	Glioblastoma Multiforme	PD-1/PDL-1	IMPACT410	MSKCC	NA	GBM	8	1:DECEASED	Brain	1164	Primary	Male	3.91488	50	WT	MSS
P-0000739	P-0000739-T01-IM3	79	>71	Colorectal Cancer	Colon Adenocarcinoma	PD-1/PDL-1	IMPACT341	MSKCC	Liver	COAD	31	1:DECEASED	Sigmoid Colon	498	Metastasis	Male	7.76409	30	WT	MSS
P-0005958	P-0005958-T01-IM5	66	61-70	Renal Cell Carcinoma	Renal Clear Cell Carcinoma	Combo	IMPACT410	MSKCC	NA	CCRCC	39	0:LIVING	Kidney	642	Primary	Male	3.91488	90	WT	MSS
P-0011068	P-0011068-T01-IM5	62	61-70	Colorectal Cancer	Colon Adenocarcinoma	PD-1/PDL-1	IMPACT410	MSKCC	NA	COAD	9	0:LIVING	Descending Colon	404	Primary	Male	43.0637	40	WT	MSS
P-0012189	P-0012189-T01-IM5	59	50-60	Head and Neck Cancer	Head and Neck Squamous Cell Carcinoma	PD-1/PDL-1	IMPACT410	MSKCC	Neck	HNSC	2	1:DECEASED	Oropharynx	989	Metastasis	Female	8.80848	40	WT	MSI-H
P-0001832	P-0001832-T01-IM3	68	61-70	Non-Small Cell Lung Cancer	Lung Adenocarcinoma	PD-1/PDL-1	IMPACT468	MSKCC	Brain	LUAD	3	1:DECEASED	Lung	534	Metastasis	Female	4.43662	30	WT	MSS
P-0010937	P-0010937-T01-IM5	79	>71	Melanoma	Cutaneous Melanoma	CTLA4	IMPACT410	MSKCC	In-transit	SKCM	12	1:DECEASED	Skin	961	Metastasis	Male	36.2126	25	WT	MSS
P-0014465	P-0014465-T01-IM6	34	31-50	Head and Neck Cancer	Oral Cavity Squamous Cell Carcinoma	PD-1/PDL-1	IMPACT468	MSKCC	Soft Tissue	OCSC	2	0:LIVING	Tongue	678	Metastasis	Male	7.78228	50	WT	MSS
P-0013089	P-0013089-T01-IM5	67	61-70	Renal Cell Carcinoma	Renal Clear Cell Carcinoma	PD-1/PDL-1	IMPACT410	MSKCC	NA	CCRCC	9	1:DECEASED	Kidney	681	Primary	Female	5.87232	80	WT	MSS
P-0012519	P-0012519-T01-IM5	61	50-60	Renal Cell Carcinoma	Renal Clear Cell Carcinoma	PD-1/PDL-1	IMPACT410	MSKCC	Bone	CCRCC	22	0:LIVING	Kidney	1042	Metastasis	Male	4.8936	30	WT	MSS
P-0007995	P-0007995-T01-IM5	54	50-60	Esophagogastric Cancer	Adenocarcinoma of the Gastroesophageal Junction	PD-1/PDL-1	IMPACT410	MSKCC	Lymph Node	GEJ	35	0:LIVING	GE Junction	896	Metastasis	Female	29.3616	45	LOF	MSS
P-0012279	P-0012279-T01-IM5	64	61-70	Renal Cell Carcinoma	Renal Clear Cell Carcinoma	PD-1/PDL-1	IMPACT410	MSKCC	Lung	CCRCC	14	1:DECEASED	Kidney	503	Metastasis	Male	8.80848	40	WT	MSS
P-0010588	P-0010588-T01-IM5	80	>71	Head and Neck Cancer	Head and Neck Squamous Cell Carcinoma	PD-1/PDL-1	IMPACT410	MSKCC	NA	HNSC	4	1:DECEASED	Oropharynx	753	Primary	Female	4.8936	20	WT	MSS
P-0004137	P-0004137-T01-IM5	60	50-60	Bladder Cancer	Bladder Urothelial Carcinoma	Combo	IMPACT410	MSKCC	NA	BLCA	27	0:LIVING	Bladder	480	Primary	Male	25.4467	20	WT	MSS
P-0006628	P-0006628-T01-IM5	65	61-70	Bladder Cancer	Bladder Urothelial Carcinoma	PD-1/PDL-1	IMPACT410	MSKCC	NA	BLCA	19	0:LIVING	Bladder	219	Primary	Male	3.91488	80	WT	MSS
P-0006743	P-0006743-T01-IM5	34	31-50	Colorectal Cancer	Colon Adenocarcinoma	PD-1/PDL-1	IMPACT410	MSKCC	Liver	COAD	2	0:LIVING	Rectosigmoid Colon	825	Metastasis	Female	5.87232	50	WT	MSS
P-0007081	P-0007081-T02-IM5	49	31-50	Colorectal Cancer	Colon Adenocarcinoma	PD-1/PDL-1	IMPACT410	MSKCC	Liver	COAD	3	1:DECEASED	Descending Colon	1146	Metastasis	Male	2.93616	40	WT	MSS
P-0009918	P-0009918-T01-IM5	87	>71	Esophagogastric Cancer	Stomach Adenocarcinoma	PD-1/PDL-1	IMPACT410	MSKCC	NA	STAD	23	0:LIVING	Stomach	858	Primary	Male	61.6593	40	LOF	MSS
P-0009499	P-0009499-T01-IM5	36	31-50	Glioma	Anaplastic Astrocytoma	PD-1/PDL-1	IMPACT410	MSKCC	NA	AASTR	5	1:DECEASED	Brain	868	Primary	Male	50.8934	80	WT	MSS
P-0012323	P-0012323-T01-IM5	47	31-50	Renal Cell Carcinoma	Renal Cell Carcinoma	PD-1/PDL-1	IMPACT410	MSKCC	Bone	RCC	5	1:DECEASED	Kidney	878	Metastasis	Female	4.8936	70	WT	MSS
P-0004871	P-0004871-T01-IM5	63	61-70	Melanoma	Mucosal Melanoma of the Vulva/Vagina	CTLA4	IMPACT410	MSKCC	NA	VMM	44	0:LIVING	Vagina	838	Primary	Female	7.82976	50	WT	MSS
P-0012999	P-0012999-T01-IM5	71	61-70	Melanoma	Cutaneous Melanoma	Combo	IMPACT410	MSKCC	Soft Tissue	SKCM	13	1:DECEASED	Skin	1056	Metastasis	Male	20.5531	70	WT	MSS
P-0010215	P-0010215-T01-IM5	74	>71	Non-Small Cell Lung Cancer	Lung Adenocarcinoma	PD-1/PDL-1	IMPACT410	MSKCC	Bone	LUAD	3	1:DECEASED	Lung	856	Metastasis	Female	6.85104	20	WT	MSS
P-0003921	P-0003921-T01-IM5	47	31-50	Melanoma	Cutaneous Melanoma	Combo	IMPACT410	MSKCC	Brain	SKCM	7	0:LIVING	Skin	739	Metastasis	Male	14.6808	70	WT	MSS
P-0005682	P-0005682-T01-IM5	66	61-70	Renal Cell Carcinoma	Renal Clear Cell Carcinoma	PD-1/PDL-1	IMPACT410	MSKCC	Liver	CCRCC	20	1:DECEASED	Kidney	740	Metastasis	Male	3.91488	30	WT	MSS
P-0010499	P-0010499-T01-IM5	65	61-70	Colorectal Cancer	Colon Adenocarcinoma	PD-1/PDL-1	IMPACT410	MSKCC	NA	COAD	2	1:DECEASED	Transverse Colon	895	Primary	Male	151.702	20	Other	MSS
P-0009498	P-0009498-T01-IM5	54	50-60	Breast Cancer	Breast Invasive Lobular Carcinoma	PD-1/PDL-1	IMPACT410	MSKCC	Pleura	ILC	13	0:LIVING	Breast	945	Metastasis	Female	4.8936	40	WT	MSS
P-0014147	P-0014147-T01-IM5	59	50-60	Renal Cell Carcinoma	Renal Clear Cell Carcinoma	PD-1/PDL-1	IMPACT410	MSKCC	Lung	CCRCC	10	1:DECEASED	Kidney	802	Metastasis	Male	6.85104	30	WT	MSS
P-0006392	P-0006392-T01-IM5	72	>71	Renal Cell Carcinoma	Renal Clear Cell Carcinoma	PD-1/PDL-1	IMPACT410	MSKCC	NA	CCRCC	25	0:LIVING	Kidney	666	Primary	Male	3.91488	70	WT	MSS
P-0011033	P-0011033-T01-IM5	62	61-70	Non-Small Cell Lung Cancer	Lung Adenocarcinoma	PD-1/PDL-1	IMPACT410	MSKCC	Liver	LUAD	11	1:DECEASED	Lung	806	Metastasis	Female	1.95744	75	WT	MSS
P-0000247	P-0000247-T01-IM3	50	50-60	Breast Cancer	Breast Invasive Ductal Carcinoma	Combo	IMPACT410	MSKCC	Liver	IDC	17	0:LIVING	Breast	967	Metastasis	Female	2.21831	50	WT	MSI-H
P-0007525	P-0007525-T01-IM5	65	61-70	Non-Small Cell Lung Cancer	Lung Adenocarcinoma	PD-1/PDL-1	IMPACT410	MSKCC	Bone	LUAD	2	1:DECEASED	Lung	413	Metastasis	Female	4.8936	15	WT	MSS
P-0007978	P-0007978-T01-IM5	50	31-50	Non-Small Cell Lung Cancer	Lung Adenocarcinoma	PD-1/PDL-1	IMPACT410	MSKCC	Bone	LUAD	6	1:DECEASED	Lung	707	Metastasis	Female	10.7659	10	WT	MSS
P-0001406	P-0001406-T01-IM3	65	61-70	Glioma	Glioblastoma Multiforme	PD-1/PDL-1	IMPACT341	MSKCC	NA	GBM	3	1:DECEASED	Brain	583	Primary	Female	2.21831	40	WT	MSS
P-0000205	P-0000205-T01-IM3	56	50-60	Non-Small Cell Lung Cancer	Lung Adenocarcinoma	Combo	IMPACT341	MSKCC	Liver	LUAD	2	1:DECEASED	Lung	1214	Metastasis	Female	5.54578	90	WT	MSS
P-0008522	P-0008522-T01-IM5	63	61-70	Renal Cell Carcinoma	Renal Clear Cell Carcinoma	PD-1/PDL-1	IMPACT410	MSKCC	NA	CCRCC	16	1:DECEASED	Kidney	784	Primary	Female	7.82976	60	WT	MSS
P-0005897	P-0005897-T02-IM5	44	31-50	Non-Small Cell Lung Cancer	Lung Adenocarcinoma	PD-1/PDL-1	IMPACT410	MSKCC	Mediastinum	LUAD	5	1:DECEASED	Lung	1061	Metastasis	Male	5.87232	20	WT	MSS
P-0001904	P-0001904-T01-IM3	72	>71	Bladder Cancer	Bladder Urothelial Carcinoma	PD-1/PDL-1	IMPACT341	MSKCC	Kidney	BLCA	1	1:DECEASED	Bladder	384	Metastasis	Female	5.54578	default	WT	MSS
P-0003059	P-0003059-T01-IM5	40	31-50	Head and Neck Cancer	Oropharynx Squamous Cell Carcinoma	PD-1/PDL-1	IMPACT410	MSKCC	NA	OPHSC	10	1:DECEASED	Oropharynx	703	Primary	Female	1.95744	30	WT	MSS
P-0008718	P-0008718-T01-IM5	52	50-60	Bladder Cancer	Bladder Urothelial Carcinoma	PD-1/PDL-1	IMPACT410	MSKCC	NA	BLCA	8	0:LIVING	Bladder	888	Primary	Male	10.7659	40	WT	MSS
P-0004472	P-0004472-T01-IM5	63	61-70	Non-Small Cell Lung Cancer	Lung Adenocarcinoma	PD-1/PDL-1	IMPACT410	MSKCC	Lymph Node	LUAD	10	1:DECEASED	Lung	201	Metastasis	Female	13.7021	30	WT	MSS
P-0014556	P-0014556-T01-IM6	83	>71	Melanoma	Cutaneous Melanoma	PD-1/PDL-1	IMPACT468	MSKCC	In-transit	SKCM	5	1:DECEASED	Skin	745	Metastasis	Male	16.4293	60	WT	MSS
P-0009706	P-0009706-T01-IM5	53	50-60	Renal Cell Carcinoma	Renal Clear Cell Carcinoma	PD-1/PDL-1	IMPACT410	MSKCC	Bone	CCRCC	26	0:LIVING	Kidney	554	Metastasis	Male	22.5106	20	WT	MSS
P-0000746	P-0000746-T01-IM3	72	>71	Bladder Cancer	Bladder Urothelial Carcinoma	PD-1/PDL-1	IMPACT341	MSKCC	NA	BLCA	6	1:DECEASED	Bladder	397	Primary	Male	14.419	70	WT	MSS
P-0004783	P-0004783-T01-IM5	43	31-50	Colorectal Cancer	Rectal Adenocarcinoma	Combo	IMPACT410	MSKCC	NA	READ	21	0:LIVING	Rectum	587	Primary	Male	46.9785	40	Other	MSS
P-0000895	P-0000895-T01-IM3	67	61-70	Melanoma	Melanoma of Unknown Primary	Combo	IMPACT341	MSKCC	Lymph Node, Non-Regional	MUP	33	1:DECEASED	Cancer of Unknown Primary	857	Metastasis	Male	6.65493	70	WT	MSS
P-0003229	P-0003229-T01-IM5	61	50-60	Non-Small Cell Lung Cancer	Lung Adenocarcinoma	PD-1/PDL-1	IMPACT410	MSKCC	Adrenal Gland	LUAD	21	1:DECEASED	Lung	550	Metastasis	Male	49.9147	60	WT	MSS
P-0001679	P-0001679-T01-IM3	69	61-70	Melanoma	Anorectal Mucosal Melanoma	CTLA4	IMPACT341	MSKCC	Adrenal Gland	ARMM	4	1:DECEASED	Rectum	484	Metastasis	Male	5.54578	60	WT	MSS
P-0012256	P-0012256-T01-IM5	69	61-70	Renal Cell Carcinoma	Renal Clear Cell Carcinoma	PD-1/PDL-1	IMPACT410	MSKCC	Rib	CCRCC	24	0:LIVING	Kidney	839	Metastasis	Male	6.85104	30	WT	MSS
P-0003319	P-0003319-T01-IM5	15	<30	Glioma	Anaplastic Astrocytoma	PD-1/PDL-1	IMPACT410	MSKCC	NA	AASTR	4	1:DECEASED	Brain	450	Primary	Male	0.97872	50	WT	MSS
P-0007293	P-0007293-T01-IM5	85	>71	Melanoma	Mucosal Melanoma of the Vulva/Vagina	PD-1/PDL-1	IMPACT410	MSKCC	Abdominal Wall	VMM	29	0:LIVING	Cervix	1621	Metastasis	Female	5.87232	10	WT	MSS
P-0010213	P-0010213-T01-IM5	51	31-50	Non-Small Cell Lung Cancer	Lung Adenocarcinoma	PD-1/PDL-1	IMPACT410	MSKCC	Brain	LUAD	25	0:LIVING	Lung	631	Metastasis	Female	15.6595	80	WT	MSS
P-0005583	P-0005583-T01-IM5	25	<30	Melanoma	Cutaneous Melanoma	Combo	IMPACT410	MSKCC	Lymph Node, Regional	SKCM	1	1:DECEASED	Skin	864	Metastasis	Female	5.87232	default	WT	MSS
P-0002332	P-0002332-T01-IM3	76	>71	Cancer of Unknown Primary	Cancer of Unknown Primary	PD-1/PDL-1	IMPACT341	MSKCC	Liver	CUP	10	1:DECEASED	Cancer of Unknown Primary	833	Metastasis	Female	4.43662	50	WT	MSS
P-0002485	P-0002485-T01-IM3	45	31-50	Non-Small Cell Lung Cancer	Lung Squamous Cell Carcinoma	PD-1/PDL-1	IMPACT341	MSKCC	NA	LUSC	24	1:DECEASED	Lung	608	Primary	Male	3.32747	default	WT	MSS
P-0010826	P-0010826-T01-IM5	60	50-60	Bladder Cancer	Upper Tract Urothelial Carcinoma	PD-1/PDL-1	IMPACT410	MSKCC	NA	UTUC	7	0:LIVING	Upper Tract	767	Primary	Male	3.91488	20	WT	MSS
P-0011418	P-0011418-T01-IM5	67	61-70	Renal Cell Carcinoma	Renal Clear Cell Carcinoma	PD-1/PDL-1	IMPACT410	MSKCC	Lung	CCRCC	22	0:LIVING	Kidney	593	Metastasis	Male	3.91488	80	WT	MSS
P-0004051	P-0004051-T01-IM5	68	61-70	Colorectal Cancer	Colon Adenocarcinoma	PD-1/PDL-1	IMPACT410	MSKCC	Abdomen	COAD	28	0:LIVING	Cecum	342	Metastasis	Male	68.5104	30	WT	MSS
P-0010254	P-0010254-T03-IM5	51	50-60	Bladder Cancer	Bladder Urothelial Carcinoma	PD-1/PDL-1	IMPACT410	MSKCC	NA	BLCA	3	1:DECEASED	Bladder	967	Primary	Female	0.97872	0	WT	MSS
P-0005593	P-0005593-T01-IM5	67	61-70	Renal Cell Carcinoma	Renal Clear Cell Carcinoma	PD-1/PDL-1	IMPACT410	MSKCC	Lung	CCRCC	59	0:LIVING	Kidney	499	Metastasis	Male	0.97872	60	WT	MSS
P-0006155	P-0006155-T02-IM5	83	>71	Melanoma	Cutaneous Melanoma	PD-1/PDL-1	IMPACT410	MSKCC	Lung	SKCM	4	0:LIVING	Skin	327	Metastasis	Male	71.4465	50	Other	MSS
P-0000670	P-0000670-T01-IM3	50	31-50	Non-Small Cell Lung Cancer	Lung Adenocarcinoma	Combo	IMPACT341	MSKCC	NA	LUAD	17	0:LIVING	Lung	438	Primary	Female	6.65493	35	WT	MSS
P-0007971	P-0007971-T01-IM5	71	61-70	Head and Neck Cancer	Head and Neck Squamous Cell Carcinoma	PD-1/PDL-1	IMPACT410	MSKCC	Lung	HNSC	29	1:DECEASED	Neck	867	Metastasis	Male	5.87232	60	WT	MSS
P-0000628	P-0000628-T01-IM3	52	50-60	Non-Small Cell Lung Cancer	Lung Adenocarcinoma	PD-1/PDL-1	IMPACT410	MSKCC	Pleura	LUAD	2	1:DECEASED	Lung	869	Metastasis	Male	4.43662	75	WT	MSS
P-0003347	P-0003347-T01-IM5	59	50-60	Non-Small Cell Lung Cancer	Lung Squamous Cell Carcinoma	PD-1/PDL-1	IMPACT410	MSKCC	Brain	LUSC	15	1:DECEASED	Lung	684	Metastasis	Male	15.6595	50	WT	MSS
P-0009469	P-0009469-T01-IM5	32	31-50	Non-Small Cell Lung Cancer	Lung Adenocarcinoma	PD-1/PDL-1	IMPACT410	MSKCC	NA	LUAD	3	0:LIVING	Lung	696	Primary	Female	2.93616	60	WT	MSS
P-0002874	P-0002874-T01-IM3	55	50-60	Non-Small Cell Lung Cancer	Lung Adenocarcinoma	PD-1/PDL-1	IMPACT341	MSKCC	Brain	LUAD	3	1:DECEASED	Lung	1045	Metastasis	Female	14.419	40	WT	MSS
P-0011508	P-0011508-T01-IM5	62	61-70	Non-Small Cell Lung Cancer	Large Cell Neuroendocrine Carcinoma	PD-1/PDL-1	IMPACT410	MSKCC	Liver	LUNE	1	1:DECEASED	Lung	954	Metastasis	Male	6.85104	60	WT	MSS
P-0004232	P-0004232-T01-IM5	75	>71	Non-Small Cell Lung Cancer	Lung Adenocarcinoma	PD-1/PDL-1	IMPACT410	MSKCC	NA	LUAD	18	1:DECEASED	Lung	496	Primary	Male	6.85104	40	WT	MSS
P-0005176	P-0005176-T01-IM5	31	31-50	Breast Cancer	Breast Invasive Ductal Carcinoma	CTLA4	IMPACT410	MSKCC	Lymph Node	IDC	5	1:DECEASED	Breast	419	Metastasis	Female	1.95744	50	WT	MSS
P-0000088	P-0000088-T01-IM3	63	61-70	Bladder Cancer	Bladder Urothelial Carcinoma	PD-1/PDL-1	IMPACT341	MSKCC	Lymph Node	BLCA	12	1:DECEASED	Bladder	783	Metastasis	Male	12.2007	60	Other	MSS
P-0005981	P-0005981-T01-IM5	61	50-60	Non-Small Cell Lung Cancer	Lung Adenocarcinoma	PD-1/PDL-1	IMPACT410	MSKCC	Lymph Node	LUAD	47	0:LIVING	Lung	1121	Metastasis	Male	9.7872	70	WT	MSS
P-0002864	P-0002864-T01-IM3	65	61-70	Renal Cell Carcinoma	Renal Clear Cell Carcinoma	Combo	IMPACT341	MSKCC	NA	CCRCC	13	1:DECEASED	Kidney	766	Primary	Male	3.32747	20	WT	MSS
P-0005489	P-0005489-T01-IM5	50	31-50	Bladder Cancer	Bladder Urothelial Carcinoma	PD-1/PDL-1	IMPACT410	MSKCC	liver	BLCA	16	1:DECEASED	Bladder	739	Metastasis	Male	11.7446	10	WT	MSS
P-0013029	P-0013029-T01-IM5	42	31-50	Glioma	Anaplastic Astrocytoma	PD-1/PDL-1	IMPACT410	MSKCC	NA	AASTR	3	1:DECEASED	Brain	747	Primary	Male	30.3403	90	WT	MSS
P-0006046	P-0006046-T01-IM5	59	50-60	Non-Small Cell Lung Cancer	Lung Adenocarcinoma	PD-1/PDL-1	IMPACT410	MSKCC	NA	LUAD	14	0:LIVING	Lung	716	Primary	Male	19.5744	70	WT	MSS
P-0006282	P-0006282-T02-IM5	61	61-70	Renal Cell Carcinoma	Renal Clear Cell Carcinoma	PD-1/PDL-1	IMPACT410	MSKCC	NA	CCRCC	3	1:DECEASED	Kidney	676	Primary	Male	2.93616	40	WT	MSS
P-0009363	P-0009363-T01-IM5	63	61-70	Colorectal Cancer	Colon Adenocarcinoma	PD-1/PDL-1	IMPACT410	MSKCC	NA	COAD	4	1:DECEASED	Sigmoid Colon	886	Primary	Female	6.85104	30	WT	MSS
P-0003911	P-0003911-T01-IM5	70	61-70	Bladder Cancer	Upper Tract Urothelial Carcinoma	PD-1/PDL-1	IMPACT410	MSKCC	Liver	UTUC	3	1:DECEASED	Upper Tract	451	Metastasis	Female	4.8936	70	WT	MSS
P-0005721	P-0005721-T01-IM5	79	>71	Non-Small Cell Lung Cancer	Lung Adenocarcinoma	PD-1/PDL-1	IMPACT410	MSKCC	NA	LUAD	14	1:DECEASED	Lung	622	Primary	Male	6.85104	20	WT	MSS
P-0002404	P-0002404-T01-IM3	72	>71	Bladder Cancer	Upper Tract Urothelial Carcinoma	PD-1/PDL-1	IMPACT341	MSKCC	NA	UTUC	1	1:DECEASED	Upper Tract	632	Primary	Male	3.32747	default	LOF	MSS
P-0002792	P-0002792-T01-IM3	58	50-60	Colorectal Cancer	Colon Adenocarcinoma	PD-1/PDL-1	IMPACT341	MSKCC	NA	COAD	8	0:LIVING	Sigmoid Colon	504	Primary	Male	5.54578	60	WT	MSS
P-0006330	P-0006330-T01-IM5	45	31-50	Cancer of Unknown Primary	Cancer of Unknown Primary	PD-1/PDL-1	IMPACT410	MSKCC	Mediastinum	CUP	7	1:DECEASED	Cancer of Unknown Primary	178	Metastasis	Male	1.95744	10	WT	MSS
P-0003000	P-0003000-T01-IM3	69	61-70	Bladder Cancer	Bladder Urothelial Carcinoma	PD-1/PDL-1	IMPACT341	MSKCC	Lymph Node	BLCA	3	1:DECEASED	Bladder	800	Metastasis	Male	5.54578	40	WT	MSS
P-0004257	P-0004257-T01-IM5	81	>71	Bladder Cancer	Upper Tract Urothelial Carcinoma	PD-1/PDL-1	IMPACT410	MSKCC	NA	UTUC	6	0:LIVING	Upper Tract	1135	Primary	Female	8.80848	70	WT	MSS
P-0001144	P-0001144-T01-IM3	64	61-70	Non-Small Cell Lung Cancer	Lung Squamous Cell Carcinoma	PD-1/PDL-1	IMPACT341	MSKCC	NA	LUSC	2	1:DECEASED	Lung	686	Primary	Male	7.76409	30	WT	MSS
P-0013506	P-0013506-T01-IM5	57	50-60	Glioma	Glioblastoma Multiforme	PD-1/PDL-1	IMPACT410	MSKCC	NA	GBM	8	0:LIVING	Brain	860	Metastasis	Female	55.787	80	Other	MSS
P-0002818	P-0002818-T01-IM3	70	61-70	Head and Neck Cancer	Head and Neck Neuroendocrine Carcinoma	PD-1/PDL-1	IMPACT341	MSKCC	Neck	HNNE	15	0:LIVING	Cancer of Unknown Primary	528	Metastasis	Female	19.9648	default	LOF	MSI-H
P-0010891	P-0010891-T01-IM5	42	31-50	Non-Small Cell Lung Cancer	Lung Adenocarcinoma	Combo	IMPACT410	MSKCC	Lymph Node	LUAD	2	1:DECEASED	Lung	881	Metastasis	Female	0.97872	15	WT	MSS
P-0001314	P-0001314-T01-IM3	44	31-50	Non-Small Cell Lung Cancer	Lung Adenocarcinoma	PD-1/PDL-1	IMPACT341	MSKCC	Liver	LUAD	1	1:DECEASED	Lung	707	Metastasis	Female	2.21831	80	WT	MSS
P-0005109	P-0005109-T01-IM5	61	50-60	Melanoma	Cutaneous Melanoma	Combo	IMPACT410	MSKCC	Lymph Node, Regional	SKCM	18	0:LIVING	Skin	497	Metastasis	Male	16.6382	20	WT	MSS
P-0011440	P-0011440-T01-IM5	62	61-70	Bladder Cancer	Small Cell Bladder Cancer	PD-1/PDL-1	IMPACT410	MSKCC	Liver	SCBC	2	1:DECEASED	Upper Tract	761	Metastasis	Male	27.4042	90	WT	MSS
P-0012037	P-0012037-T01-IM5	77	>71	Bladder Cancer	Bladder Urothelial Carcinoma	PD-1/PDL-1	IMPACT410	MSKCC	NA	BLCA	3	1:DECEASED	Bladder	727	Primary	Male	4.8936	30	LOF	MSS
P-0013923	P-0013923-T01-IM5	64	61-70	Cancer of Unknown Primary	Cancer of Unknown Primary	PD-1/PDL-1	IMPACT410	MSKCC	Rectum	CUP	13	0:LIVING	Unknown	1014	Metastasis	Female	16.6382	50	LOF	MSI-H
P-0003097	P-0003097-T01-IM5	82	>71	Bladder Cancer	Bladder Urothelial Carcinoma	PD-1/PDL-1	IMPACT410	MSKCC	Lung	BLCA	13	1:DECEASED	Bladder	440	Metastasis	Female	5.87232	90	WT	MSS
P-0015007	P-0015007-T01-IM6	20	<30	Melanoma	Cutaneous Melanoma	PD-1/PDL-1	IMPACT468	MSKCC	Lymph Node, Non-Regional	SKCM	19	0:LIVING	Skin	815	Metastasis	Male	6.05289	30	Other	MSS
P-0008188	P-0008188-T01-IM5	72	>71	Esophagogastric Cancer	Stomach Adenocarcinoma	PD-1/PDL-1	IMPACT410	MSKCC	NA	STAD	5	1:DECEASED	Stomach	370	Primary	Female	46.9785	30	LOF	MSS
P-0003374	P-0003374-T01-IM5	55	50-60	Head and Neck Cancer	Nasopharyngeal Carcinoma	PD-1/PDL-1	IMPACT410	MSKCC	Lymph Node	NPC	1	1:DECEASED	Nasopharynx	884	Metastasis	Male	1.95744	30	LOF	MSS
P-0002751	P-0002751-T01-IM3	69	61-70	Non-Small Cell Lung Cancer	Lung Adenocarcinoma	PD-1/PDL-1	IMPACT341	MSKCC	NA	LUAD	11	1:DECEASED	Lung	91	Primary	Female	2.21831	20	WT	MSS
P-0000369	P-0000369-T01-IM3	52	50-60	Esophagogastric Cancer	Stomach Adenocarcinoma	Combo	IMPACT341	MSKCC	NA	STAD	17	1:DECEASED	Stomach	588	Primary	Female	1.10916	30	WT	MSS
P-0007014	P-0007014-T01-IM5	44	31-50	Breast Cancer	Breast Invasive Ductal Carcinoma	CTLA4	IMPACT410	MSKCC	NA	IDC	5	1:DECEASED	Breast	521	Primary	Female	2.93616	40	WT	MSS
P-0010744	P-0010744-T01-IM5	52	50-60	Glioma	Anaplastic Oligodendroglioma	PD-1/PDL-1	IMPACT410	MSKCC	NA	AODG	5	0:LIVING	Brain	787	Primary	Female	98.8507	60	Other	MSS
P-0014898	P-0014898-T01-IM6	53	50-60	Head and Neck Cancer	Hypopharynx Squamous Cell Carcinoma	PD-1/PDL-1	IMPACT468	MSKCC	Chest Wall	HPHSC	2	1:DECEASED	Hypopharynx vs Oropharynx	960	Metastasis	Male	5.18819	30	WT	MSS
P-0005510	P-0005510-T01-IM5	69	61-70	Non-Small Cell Lung Cancer	Lung Adenocarcinoma	PD-1/PDL-1	IMPACT410	MSKCC	NA	LUAD	55	0:LIVING	Lung	1384	Primary	Female	5.87232	30	WT	MSS
P-0006525	P-0006525-T01-IM5	66	61-70	Head and Neck Cancer	Oropharynx Squamous Cell Carcinoma	PD-1/PDL-1	IMPACT410	MSKCC	Bone	OPHSC	2	1:DECEASED	Oropharynx	339	Metastasis	Female	3.91488	30	WT	MSS
P-0010311	P-0010311-T01-IM5	60	50-60	Renal Cell Carcinoma	Renal Clear Cell Carcinoma	Combo	IMPACT410	MSKCC	NA	CCRCC	34	0:LIVING	Kidney	937	Primary	Male	7.82976	60	WT	MSS
P-0012550	P-0012550-T01-IM5	60	50-60	Melanoma	Melanoma of Unknown Primary	PD-1/PDL-1	IMPACT410	MSKCC	Lung	MUP	16	0:LIVING	Cancer of Unknown Primary	891	Metastasis	Female	57.7445	90	WT	MSS
P-0008176	P-0008176-T01-IM5	72	>71	Non-Small Cell Lung Cancer	Lung Adenocarcinoma	PD-1/PDL-1	IMPACT410	MSKCC	NA	LUAD	23	0:LIVING	Lung	698	Primary	Female	3.91488	NA	WT	MSS
P-0009106	P-0009106-T01-IM5	68	61-70	Melanoma	Anorectal Mucosal Melanoma	Combo	IMPACT410	MSKCC	Liver	ARMM	31	0:LIVING	Anus	894	Metastasis	Female	12.7234	60	WT	MSS
P-0005750	P-0005750-T01-IM5	72	>71	Renal Cell Carcinoma	Renal Clear Cell Carcinoma	PD-1/PDL-1	IMPACT410	MSKCC	Pancreas	CCRCC	21	0:LIVING	Kidney	698	Metastasis	Male	7.82976	60	WT	MSS
P-0013210	P-0013210-T01-IM5	59	50-60	Breast Cancer	Breast Invasive Ductal Carcinoma	PD-1/PDL-1	IMPACT410	MSKCC	Lung	IDC	3	1:DECEASED	Breast	900	Metastasis	Female	2.93616	50	LOF	MSS
P-0011187	P-0011187-T01-IM5	69	61-70	Bladder Cancer	Bladder Urothelial Carcinoma	PD-1/PDL-1	IMPACT410	MSKCC	Lung	BLCA	9	1:DECEASED	Bladder	910	Metastasis	Male	8.80848	80	LOF	MSS
P-0003003	P-0003003-T01-IM3	61	61-70	Renal Cell Carcinoma	Chromophobe Renal Cell Carcinoma	PD-1/PDL-1	IMPACT341	MSKCC	Abdomen	CHRCC	22	0:LIVING	Kidney	672	Metastasis	Male	4.43662	60	WT	MSS
P-0004043	P-0004043-T01-IM3	77	>71	Esophagogastric Cancer	Stomach Adenocarcinoma	PD-1/PDL-1	IMPACT341	MSKCC	NA	STAD	4	1:DECEASED	Stomach	801	Primary	Male	5.54578	40	WT	MSS
P-0011071	P-0011071-T01-IM5	60	50-60	Colorectal Cancer	Colon Adenocarcinoma	PD-1/PDL-1	IMPACT410	MSKCC	Small Bowel	COAD	2	1:DECEASED	Transverse Colon	445	Metastasis	Male	80.255	40	LOF	MSI-H
P-0000447	P-0000447-T01-IM3	36	31-50	Breast Cancer	Breast Invasive Ductal Carcinoma	Combo	IMPACT341	MSKCC	NA	IDC	12	1:DECEASED	Breast	815	Primary	Female	3.32747	60	WT	MSS
P-0002465	P-0002465-T01-IM3	43	31-50	Esophagogastric Cancer	Adenocarcinoma of the Gastroesophageal Junction	Combo	IMPACT341	MSKCC	Liver	GEJ	4	1:DECEASED	GE Junction	765	Metastasis	Male	12.2007	default	Other	MSS
P-0012361	P-0012361-T01-IM5	71	>71	Melanoma	Cutaneous Melanoma	PD-1/PDL-1	IMPACT410	MSKCC	Brain	SKCM	16	1:DECEASED	Skin	773	Metastasis	Male	45.0211	60	Other	MSS
P-0004827	P-0004827-T01-IM5	59	50-60	Non-Small Cell Lung Cancer	Lung Squamous Cell Carcinoma	PD-1/PDL-1	IMPACT410	MSKCC	NA	LUSC	19	1:DECEASED	Lung	662	Primary	Male	8.80848	20	WT	MSS
P-0002546	P-0002546-T01-IM3	68	61-70	Non-Small Cell Lung Cancer	Sarcomatoid Carcinoma of the Lung	Combo	IMPACT468	MSKCC	NA	SARCL	25	1:DECEASED	Lung	282	Primary	Male	3.32747	20	WT	MSS
P-0003119	P-0003119-T01-IM5	53	50-60	Non-Small Cell Lung Cancer	Lung Adenocarcinoma	PD-1/PDL-1	IMPACT410	MSKCC	NA	LUAD	28	0:LIVING	Lung	951	Primary	Male	12.7234	30	WT	MSS
P-0007384	P-0007384-T01-IM5	50	31-50	Head and Neck Cancer	Head and Neck Squamous Cell Carcinoma	Combo	IMPACT410	MSKCC	NA	HNSC	12	1:DECEASED	Tongue	798	Primary	Male	4.8936	20	LOF	MSS
P-0008257	P-0008257-T01-IM5	66	61-70	Glioma	Glioblastoma Multiforme	PD-1/PDL-1	IMPACT410	MSKCC	NA	GBM	10	1:DECEASED	Brain	782	Primary	Male	6.85104	80	WT	MSS
P-0005855	P-0005855-T01-IM5	57	50-60	Breast Cancer	Breast Invasive Ductal Carcinoma	CTLA4	IMPACT410	MSKCC	Bone	IDC	3	1:DECEASED	Breast	772	Metastasis	Female	5.87232	10	WT	MSS
P-0006428	P-0006428-T01-IM5	21	<30	Glioma	Astrocytoma	PD-1/PDL-1	IMPACT410	MSKCC	NA	ASTR	2	1:DECEASED	Brain	234	Primary	Female	6.85104	20	WT	MSS
P-0007278	P-0007278-T01-IM5	57	50-60	Non-Small Cell Lung Cancer	Lung Adenocarcinoma	PD-1/PDL-1	IMPACT410	MSKCC	NA	LUAD	8	1:DECEASED	Lung	760	Primary	Female	7.82976	15	WT	MSS
P-0010800	P-0010800-T01-IM5	64	61-70	Breast Cancer	Breast Invasive Lobular Carcinoma	CTLA4	IMPACT410	MSKCC	Lymph Node	ILC	10	1:DECEASED	Breast	706	Metastasis	Female	3.91488	30	WT	MSS
P-0003283	P-0003283-T01-IM5	63	61-70	Renal Cell Carcinoma	Unclassified Renal Cell Carcinoma	PD-1/PDL-1	IMPACT410	MSKCC	NA	URCC	17	0:LIVING	Kidney	102	Primary	Male	2.93616	30	WT	MSS
P-0001665	P-0001665-T01-IM3	48	31-50	Non-Small Cell Lung Cancer	Lung Adenocarcinoma	PD-1/PDL-1	IMPACT341	MSKCC	NA	LUAD	5	1:DECEASED	Lung	551	Primary	Female	1.10916	10	WT	MSS
P-0006034	P-0006034-T01-IM5	74	>71	Melanoma	Cutaneous Melanoma	Combo	IMPACT410	MSKCC	Lymph Node, Non-Regional	SKCM	30	0:LIVING	Skin	752	Metastasis	Male	43.0637	60	Other	MSS
P-0001693	P-0001693-T02-IM3	53	50-60	Colorectal Cancer	Colon Adenocarcinoma	PD-1/PDL-1	IMPACT341	MSKCC	NA	COAD	2	1:DECEASED	Ascending Colon	205	Primary	Female	9.9824	20	WT	MSS
P-0005635	P-0005635-T01-IM5	46	31-50	Glioma	Glioblastoma Multiforme	PD-1/PDL-1	IMPACT410	MSKCC	NA	GBM	1	0:LIVING	Brain	869	Primary	Female	5.87232	40	WT	MSS
P-0002386	P-0002386-T01-IM3	33	31-50	Glioma	Anaplastic Astrocytoma	PD-1/PDL-1	IMPACT410	MSKCC	NA	AASTR	12	1:DECEASED	Brain	440	Primary	Female	5.54578	60	WT	MSS
P-0010816	P-0010816-T01-IM5	51	31-50	Head and Neck Cancer	Oropharynx Squamous Cell Carcinoma	PD-1/PDL-1	IMPACT410	MSKCC	NA	OPHSC	7	1:DECEASED	Palate	1233	Primary	Male	7.82976	85	Other	MSS
P-0008399	P-0008399-T01-IM5	64	61-70	Renal Cell Carcinoma	Renal Clear Cell Carcinoma	Combo	IMPACT410	MSKCC	Lung	CCRCC	34	1:DECEASED	Kidney	664	Metastasis	Female	4.8936	70	WT	MSS
P-0012249	P-0012249-T01-IM5	64	61-70	Colorectal Cancer	Colon Adenocarcinoma	PD-1/PDL-1	IMPACT410	MSKCC	Kidney	COAD	12	0:LIVING	Ascending Colon	868	Metastasis	Female	37.1913	20	WT	MSS
P-0009263	P-0009263-T01-IM5	39	31-50	Bladder Cancer	Bladder Urothelial Carcinoma	Combo	IMPACT410	MSKCC	NA	BLCA	12	1:DECEASED	Bladder	1150	Primary	Male	23.4893	70	LOF	MSS
P-0006095	P-0006095-T01-IM5	65	61-70	Renal Cell Carcinoma	Unclassified Renal Cell Carcinoma	PD-1/PDL-1	IMPACT410	MSKCC	NA	URCC	6	1:DECEASED	Kidney	698	Primary	Male	5.87232	60	WT	MSS
P-0005464	P-0005464-T01-IM5	67	61-70	Non-Small Cell Lung Cancer	Lung Adenocarcinoma	PD-1/PDL-1	IMPACT468	MSKCC	NA	LUAD	11	1:DECEASED	Lung	896	Primary	Female	6.85104	30	WT	MSS
P-0002965	P-0002965-T01-IM3	56	50-60	Non-Small Cell Lung Cancer	Lung Squamous Cell Carcinoma	PD-1/PDL-1	IMPACT341	MSKCC	NA	LUSC	11	1:DECEASED	Lung	970	Primary	Male	7.76409	20	WT	MSS
P-0006213	P-0006213-T01-IM5	50	50-60	Colorectal Cancer	Colon Adenocarcinoma	PD-1/PDL-1	IMPACT410	MSKCC	Liver	COAD	5	1:DECEASED	Cecum	937	Metastasis	Male	8.80848	20	WT	MSS
P-0006026	P-0006026-T01-IM5	66	61-70	Esophagogastric Cancer	Stomach Adenocarcinoma	PD-1/PDL-1	IMPACT410	MSKCC	Falciform Ligament	STAD	12	0:LIVING	Stomach	821	Metastasis	Male	6.85104	10	WT	MSS
P-0008061	P-0008061-T01-IM5	68	61-70	Renal Cell Carcinoma	Renal Clear Cell Carcinoma	PD-1/PDL-1	IMPACT410	MSKCC	Brain	CCRCC	1	1:DECEASED	Kidney	567	Metastasis	Male	8.80848	80	WT	MSS
P-0000768	P-0000768-T01-IM3	58	50-60	Head and Neck Cancer	Oropharynx Squamous Cell Carcinoma	PD-1/PDL-1	IMPACT341	MSKCC	Lung	OPHSC	35	1:DECEASED	Oropharynx	434	Metastasis	Male	4.43662	50	WT	MSS
P-0003650	P-0003650-T01-IM5	69	>71	Esophagogastric Cancer	Stomach Adenocarcinoma	PD-1/PDL-1	IMPACT410	MSKCC	NA	STAD	9	0:LIVING	Stomach	640	Primary	Male	61.6593	20	LOF	MSI-H
P-0012221	P-0012221-T01-IM5	54	50-60	Renal Cell Carcinoma	Renal Clear Cell Carcinoma	PD-1/PDL-1	IMPACT410	MSKCC	NA	CCRCC	23	0:LIVING	Kidney	375	Primary	Male	3.91488	30	WT	MSS
P-0009336	P-0009336-T01-IM5	64	61-70	Cancer of Unknown Primary	Cancer of Unknown Primary	PD-1/PDL-1	IMPACT410	MSKCC	Bone	CUP	0	0:LIVING	Unknown	256	Metastasis	Female	5.87232	10	WT	MSS
P-0008659	P-0008659-T01-IM5	65	61-70	Melanoma	Cutaneous Melanoma	PD-1/PDL-1	IMPACT410	MSKCC	In-transit	SKCM	8	1:DECEASED	Skin	735	Metastasis	Male	8.80848	90	Other	MSS
P-0004272	P-0004272-T01-IM5	77	>71	Melanoma	Melanoma of Unknown Primary	PD-1/PDL-1	IMPACT410	MSKCC	Bone	MUP	3	1:DECEASED	Cancer of Unknown Primary	510	Metastasis	Male	9.7872	60	WT	MSS
P-0003365	P-0003365-T01-IM5	47	31-50	Colorectal Cancer	Rectal Adenocarcinoma	PD-1/PDL-1	IMPACT410	MSKCC	Liver	READ	7	1:DECEASED	Rectum	576	Metastasis	Male	1.95744	30	WT	MSS
P-0003543	P-0003543-T01-IM5	75	>71	Esophagogastric Cancer	Esophageal Squamous Cell Carcinoma	PD-1/PDL-1	IMPACT410	MSKCC	Neck	ESCC	2	1:DECEASED	Esophagus	433	Metastasis	Male	2.93616	50	WT	MSS
P-0004387	P-0004387-T01-IM5	85	>71	Bladder Cancer	Bladder Urothelial Carcinoma	PD-1/PDL-1	IMPACT410	MSKCC	NA	BLCA	6	1:DECEASED	Bladder	57	Primary	Male	1.95744	20	WT	MSS
P-0009148	P-0009148-T01-IM5	47	31-50	Melanoma	Cutaneous Melanoma	CTLA4	IMPACT410	MSKCC	Brain	SKCM	45	0:LIVING	Skin	593	Metastasis	Male	14.6808	90	WT	MSS
P-0005226	P-0005226-T01-IM5	56	50-60	Renal Cell Carcinoma	Renal Clear Cell Carcinoma	PD-1/PDL-1	IMPACT410	MSKCC	Bone	CCRCC	29	1:DECEASED	Kidney	945	Metastasis	Male	2.93616	50	WT	MSS
P-0008053	P-0008053-T01-IM5	56	50-60	Renal Cell Carcinoma	Renal Clear Cell Carcinoma	Combo	IMPACT410	MSKCC	Peritoneum	CCRCC	27	0:LIVING	Kidney	768	Metastasis	Male	2.93616	25	WT	MSS
P-0015067	P-0015067-T01-IM6	72	>71	Bladder Cancer	Bladder Urothelial Carcinoma	PD-1/PDL-1	IMPACT468	MSKCC	Lymph Node	BLCA	14	0:LIVING	Bladder	661	Metastasis	Male	7.78228	40	WT	MSS
P-0009476	P-0009476-T01-IM5	58	50-60	Non-Small Cell Lung Cancer	Lung Adenocarcinoma	PD-1/PDL-1	IMPACT410	MSKCC	Spine	LUAD	5	1:DECEASED	Lung	717	Metastasis	Female	7.82976	60	WT	MSS
P-0008169	P-0008169-T01-IM5	53	50-60	Head and Neck Cancer	Oral Cavity Squamous Cell Carcinoma	PD-1/PDL-1	IMPACT410	MSKCC	Lung	OCSC	6	1:DECEASED	Oral Cavity	416	Metastasis	Female	6.85104	50	WT	MSS
P-0008935	P-0008935-T01-IM5	75	>71	Non-Small Cell Lung Cancer	Lung Adenocarcinoma	PD-1/PDL-1	IMPACT410	MSKCC	Liver	LUAD	5	1:DECEASED	Lung	543	Metastasis	Female	10.7659	80	WT	MSS
P-0000646	P-0000646-T02-IM3	79	>71	Melanoma	Cutaneous Melanoma	CTLA4	IMPACT341	MSKCC	Lymph Node, Regional	SKCM	77	0:LIVING	Skin	425	Metastasis	Male	41.0387	50	WT	MSS
P-0004442	P-0004442-T01-IM5	62	61-70	Non-Small Cell Lung Cancer	Lung Adenocarcinoma	PD-1/PDL-1	IMPACT410	MSKCC	NA	LUAD	26	0:LIVING	Lung	305	Primary	Male	34.2552	30	Other	MSS
P-0009638	P-0009638-T01-IM5	82	>71	Non-Small Cell Lung Cancer	Lung Adenocarcinoma	PD-1/PDL-1	IMPACT410	MSKCC	NA	LUAD	2	1:DECEASED	Lung	1002	Primary	Male	18.5957	20	WT	MSS
P-0003944	P-0003944-T01-IM3	71	61-70	Esophagogastric Cancer	Stomach Adenocarcinoma	CTLA4	IMPACT341	MSKCC	NA	STAD	21	1:DECEASED	Stomach	698	Primary	Male	5.54578	60	WT	MSS
P-0009906	P-0009906-T01-IM5	53	50-60	Renal Cell Carcinoma	Renal Clear Cell Carcinoma	PD-1/PDL-1	IMPACT410	MSKCC	NA	CCRCC	24	0:LIVING	Kidney	672	Primary	Male	3.91488	50	WT	MSS
P-0011012	P-0011012-T01-IM5	74	>71	Non-Small Cell Lung Cancer	Lung Adenocarcinoma	PD-1/PDL-1	IMPACT410	MSKCC	Lymph Node	LUAD	3	1:DECEASED	Lung	448	Metastasis	Male	3.91488	20	WT	MSS
P-0005121	P-0005121-T02-IM5	57	50-60	Melanoma	Acral Melanoma	PD-1/PDL-1	IMPACT410	MSKCC	Lymph Node, Regional	ACRM	11	0:LIVING	Skin	864	Metastasis	Female	2.93616	50	WT	MSS
P-0003224	P-0003224-T01-IM5	60	50-60	Breast Cancer	Breast Invasive Ductal Carcinoma	CTLA4	IMPACT410	MSKCC	Liver	IDC	28	0:LIVING	Breast	528	Metastasis	Female	14.6808	30	WT	MSS
P-0005848	P-0005848-T01-IM5	80	>71	Non-Small Cell Lung Cancer	Lung Adenocarcinoma	PD-1/PDL-1	IMPACT410	MSKCC	Adrenal Gland	LUAD	14	0:LIVING	Lung	248	Metastasis	Female	16.6382	60	WT	MSS
P-0014422	P-0014422-T01-IM6	74	>71	Bladder Cancer	Upper Tract Urothelial Carcinoma	PD-1/PDL-1	IMPACT468	MSKCC	Lung	UTUC	11	0:LIVING	Upper Tract	941	Metastasis	Female	17.294	70	Other	MSS
P-0000704	P-0000704-T01-IM3	49	31-50	Breast Cancer	Breast Invasive Ductal Carcinoma	CTLA4	IMPACT341	MSKCC	Liver	IDC	1	1:DECEASED	Breast	477	Metastasis	Female	9.9824	80	LOF	MSS
P-0012869	P-0012869-T01-IM5	23	<30	Melanoma	Cutaneous Melanoma	PD-1/PDL-1	IMPACT410	MSKCC	Soft Tissue	SKCM	14	1:DECEASED	Skin	945	Metastasis	Female	4.8936	80	WT	MSS
P-0006762	P-0006762-T02-IM5	64	50-60	Renal Cell Carcinoma	Renal Clear Cell Carcinoma	PD-1/PDL-1	IMPACT410	MSKCC	Pancreatic Head	CCRCC	68	1:DECEASED	Kidney	176	Metastasis	Female	3.91488	80	WT	MSS
P-0003051	P-0003051-T01-IM5	46	31-50	Bladder Cancer	Bladder Urothelial Carcinoma	Combo	IMPACT410	MSKCC	Liver	BLCA	7	1:DECEASED	Bladder	458	Metastasis	Male	9.7872	20	Other	MSS
P-0000604	P-0000604-T01-IM3	59	50-60	Non-Small Cell Lung Cancer	Lung Adenocarcinoma	Combo	IMPACT341	MSKCC	NA	LUAD	57	0:LIVING	Lung	990	Primary	Male	4.43662	25	WT	MSS
P-0013873	P-0013873-T01-IM5	61	61-70	Bladder Cancer	Bladder Urothelial Carcinoma	PD-1/PDL-1	IMPACT410	MSKCC	NA	BLCA	7	1:DECEASED	Bladder	955	Primary	Male	3.91488	50	WT	MSS
[truncated: 767 more rows]
