# Supplementary material for: Mapping in silico genetic networks of the KMT2D tumour suppressor gene to uncover novel functional associations and cancer cell vulnerabilities
Source: Genome Med. 2024 Nov 22;16:136. doi: 10.1186/s13073-024-01401-9 (PMC11583415; doi:10.1186/s13073-024-01401-9)
Supplement: Supplementary file 15 — Additional file 15: Table S11. List of DepMap cancer cell lines in WRNWT/WRNLOF groups. A. DepMap_ID: DepMap cancer cell lines IDs. stripped_cell_line_name: cell line names provided by DepMap without special characters or spaces. disease: cancer type assigned by DepMap. disease_subtype: cancer subtype assigned by Depmap. MS_status: inferred microsatellite status by Ghandi et al. (2019). Group: WRN group assigned (Control refers to the WTWT group; pan-cancer). Total_mutations: total number of mutations detected (LOF and non-LOF). LOF_mutations: number of LOF SNVs and insertion deletions detected (see Methods). CN_status: copy number status. KMT2D_prob: lethality probability when KMT2D is knocked out in the cell line. B. DepMap cancer cell lines that were previously validated to be dependent or independent of WRN. DepMap_ID: DepMap cancer cell lines IDs. stripped_cell_line_name: Cell line names provided by DepMap without special characters or spaces. disease: cancer type assigned by DepMap. Author: first author of study. WRN_dependence: whether authors showed WRN dependence. TRUE indicates KO of WRN was lethal to cell lines and FALSE indicates that cells were viable when WRN was knocked out. C. KMT2D and MMR mutations detected by DepMap WGS/WES characterization in cell lines from B. [file 13073_2024_1401_MOESM15_ESM.xlsx]

## Sheet: WRN cell lines
DepMap_ID	stripped_cell_line_name	disease	disease_subtype	MS_status	Groups	Total_mutations	LOF_mutations	CN_status	KMT2D	Total_mutations	Del_mutations	CN_status	KMT2D_prob
ACH-000770	P31FUJ	Leukemia	Acute Myelogenous Leukemia (AML), M5 (Eosinophilic/Monocytic)	inferred-MSI	Control	0	0	Neutral	0.546347	0	0	Neutral	0.546347
ACH-000811	SKOV3	Ovarian_Cancer	NA	inferred-MSI	Control	0	0	Neutral	0.830455	0	0	Neutral	0.830455
ACH-000856	CAL51	Breast_Cancer	NA	inferred-MSI	Control	0	0	Neutral	0.528875	0	0	Neutral	0.528875
ACH-000885	TOV21G	Ovarian_Cancer	NA	inferred-MSI	Control	0	0	Neutral	0.548032	0	0	Neutral	0.548032
ACH-000907	SNU349	Kidney_Cancer	NA	inferred-MSI	Control	0	0	Neutral	0.607022	0	0	Neutral	0.607022
ACH-000911	NUGC3	Gastric_Cancer	NA	inferred-MSI	Control	0	0	Neutral	0.357618	0	0	Neutral	0.357618
ACH-000914	HT	Lymphoma	B-cell, Non-Hodgkins	inferred-MSI	Control	0	0	Neutral	0.505883	0	0	Neutral	0.505883
ACH-000932	SNU1	Gastric_Cancer	NA	inferred-MSI	Control	0	0	Neutral	0.287153	0	0	Neutral	0.287153
ACH-000936	EFO27	Ovarian_Cancer	NA	inferred-MSI	Control	0	0	Neutral	0.0570917	0	0	Neutral	0.0570917
ACH-000938	NALM6	Leukemia	Acute Lymphoblastic Leukemia (ALL), B-cell	inferred-MSI	Control	0	0	Neutral	0.942093	0	0	Neutral	0.942093
ACH-000941	HEC1B	Endometrial_Uterine_Cancer	NA	inferred-MSI	Control	0	0	Neutral	0.606073	0	0	Neutral	0.606073
ACH-000943	RKO	Colon_Colorectal_Cancer	NA	inferred-MSI	Control	0	0	Neutral	0.107308	0	0	Neutral	0.107308
ACH-000950	LOVO	Colon_Colorectal_Cancer	NA	inferred-MSI	Control	0	0	Neutral	0.164977	0	0	Neutral	0.164977
ACH-000957	LS180	Colon_Colorectal_Cancer	NA	inferred-MSI	Control	0	0	Neutral	0.00496155	0	0	Neutral	0.00496155
ACH-000958	SW48	Colon_Colorectal_Cancer	NA	inferred-MSI	Control	0	0	Neutral	0.360156	0	0	Neutral	0.360156
ACH-000959	SNUC4	Colon_Colorectal_Cancer	NA	inferred-MSI	Control	0	0	Neutral	0.737175	0	0	Neutral	0.737175
ACH-000960	REH	Leukemia	Acute Lymphoblastic Leukemia (ALL), B-cell	inferred-MSI	Control	0	0	Neutral	0.954	0	0	Neutral	0.954
ACH-000963	CCK81	Colon_Colorectal_Cancer	NA	inferred-MSI	Control	0	0	Neutral	0.820025	0	0	Neutral	0.820025
ACH-000965	RL952	Endometrial_Uterine_Cancer	NA	inferred-MSI	Control	0	0	Neutral	0.267996	0	0	Neutral	0.267996
ACH-000973	639V	Bladder_Cancer	NA	inferred-MSI	Control	0	0	Neutral	0.500519	0	0	Neutral	0.500519
ACH-000978	EN	Endometrial_Uterine_Cancer	NA	inferred-MSI	Control	0	0	Neutral	0.0572401	0	0	Neutral	0.0572401
ACH-000984	HEC6	Endometrial_Uterine_Cancer	NA	inferred-MSI	Control	0	0	Neutral	0.557469	0	0	Neutral	0.557469
ACH-001190	SKMEL2	Skin_Cancer	NA	inferred-MSI	Control	0	0	Neutral	0.594592	0	0	Neutral	0.594592
ACH-001333	C33A	Cervical_Cancer	NA	inferred-MSI	Control	0	0	Neutral	0.277066	0	0	Neutral	0.277066
ACH-001345	GP5D	Colon_Colorectal_Cancer	NA	inferred-MSI	Control	0	0	Neutral	0.493244	0	0	Neutral	0.493244
ACH-000004	HEL	Leukemia	Acute Myelogenous Leukemia (AML), M6 (Erythroleukemia)	inferred-MSS	Control	0	0	Neutral	0.906811	0	0	Neutral	0.906811
ACH-000005	HEL9217	Leukemia	Acute Myelogenous Leukemia (AML), M6 (Erythroleukemia)	inferred-MSS	Control	0	0	Neutral	0.933562	0	0	Neutral	0.933562
ACH-000007	LS513	Colon_Colorectal_Cancer	NA	inferred-MSS	Control	0	0	Neutral	0.891469	0	0	Neutral	0.891469
ACH-000009	C2BBE1	Colon_Colorectal_Cancer	NA	inferred-MSS	Control	0	0	Neutral	0.980893	0	0	Neutral	0.980893
ACH-000011	253J	Bladder_Cancer	NA	inferred-MSS	Control	0	0	Neutral	0.914858	0	0	Neutral	0.914858
ACH-000012	HCC827	Lung_Cancer	NA	inferred-MSS	Control	0	0	Neutral	0.633667	0	0	Neutral	0.633667
ACH-000013	ONCODG1	Ovarian_Cancer	NA	inferred-MSS	Control	0	0	Neutral	0.964005	0	0	Neutral	0.964005
ACH-000017	SKBR3	Breast_Cancer	NA	inferred-MSS	Control	0	0	Neutral	0.938979	0	0	Neutral	0.938979
ACH-000018	T24	Bladder_Cancer	NA	inferred-MSS	Control	0	0	Neutral	0.240648	0	0	Neutral	0.240648
ACH-000021	NCIH1693	Lung_Cancer	NA	inferred-MSS	Control	0	0	Neutral	0.761345	0	0	Neutral	0.761345
ACH-000024	OPM2	Myeloma	Multiple Myeloma	inferred-MSS	Control	0	0	Neutral	0.124815	0	0	Neutral	0.124815
ACH-000037	S117	Sarcoma	Thyroid Sarcoma	inferred-MSS	Control	0	0	Neutral	0.679209	0	0	Neutral	0.679209
ACH-000040	U118MG	Brain_Cancer	NA	inferred-MSS	Control	0	0	Neutral	0.0289082	0	0	Neutral	0.0289082
ACH-000041	RDES	Bone_Cancer	NA	inferred-MSS	Control	0	0	Neutral	0.186533	0	0	Neutral	0.186533
ACH-000045	MV411	Leukemia	Acute Myelogenous Leukemia (AML)	inferred-MSS	Control	0	0	Neutral	0.891444	0	0	Neutral	0.891444
ACH-000047	GCIY	Gastric_Cancer	NA	inferred-MSS	Control	0	0	Neutral	0.730323	0	0	Neutral	0.730323
ACH-000048	TOV112D	Ovarian_Cancer	NA	inferred-MSS	Control	0	0	Neutral	0.845435	0	0	Neutral	0.845435
ACH-000052	A673	Bone_Cancer	NA	inferred-MSS	Control	0	0	Neutral	0.0361655	0	0	Neutral	0.0361655
ACH-000053	KARPAS299	Lymphoma	T-cell, Non-Hodgkins, Anaplastic Large Cell (ALCL)	inferred-MSS	Control	0	0	Neutral	0.0104202	0	0	Neutral	0.0104202
ACH-000055	D283MED	Brain_Cancer	NA	inferred-MSS	Control	0	0	Neutral	0.00053486	0	0	Neutral	0.00053486
ACH-000067	HS683	Brain_Cancer	NA	inferred-MSS	Control	0	0	Neutral	0.667789	0	0	Neutral	0.667789
ACH-000070	697	Leukemia	Acute Lymphoblastic Leukemia (ALL), B-cell	inferred-MSS	Control	0	0	Neutral	0.879525	0	0	Neutral	0.879525
ACH-000075	U87MG	Brain_Cancer	NA	inferred-MSS	Control	0	0	Neutral	0.0223887	0	0	Neutral	0.0223887
ACH-000076	NCO2	Leukemia	Chronic Myelogenous Leukemia (CML)	inferred-MSS	Control	0	0	Neutral	0.904479	0	0	Neutral	0.904479
ACH-000078	MHHNB11	Neuroblastoma	NA	inferred-MSS	Control	0	0	Neutral	0.565375	0	0	Neutral	0.565375
ACH-000082	G292CLONEA141B1	Bone_Cancer	NA	inferred-MSS	Control	0	0	Neutral	0.000429892	0	0	Neutral	0.000429892
ACH-000085	T3M4	Pancreatic_Cancer	NA	inferred-MSS	Control	0	0	Neutral	0.819282	0	0	Neutral	0.819282
ACH-000086	ACCMESO1	Lung_Cancer	NA	inferred-MSS	Control	0	0	Neutral	0.610097	0	0	Neutral	0.610097
ACH-000087	SKES1	Bone_Cancer	NA	inferred-MSS	Control	0	0	Neutral	0.0530572	0	0	Neutral	0.0530572
ACH-000092	NCIH2452	Lung_Cancer	NA	inferred-MSS	Control	0	0	Neutral	0.75857	0	0	Neutral	0.75857
ACH-000096	G401	Rhabdoid	Malignant Rhabdoid Tumor	inferred-MSS	Control	0	0	Neutral	0.690861	0	0	Neutral	0.690861
ACH-000097	ZR751	Breast_Cancer	NA	inferred-MSS	Control	0	0	Neutral	0.913257	0	0	Neutral	0.913257
ACH-000098	GAMG	Brain_Cancer	NA	inferred-MSS	Control	0	0	Neutral	0.357577	0	0	Neutral	0.357577
ACH-000099	SIMA	Neuroblastoma	NA	inferred-MSS	Control	0	0	Neutral	0.208068	0	0	Neutral	0.208068
ACH-000108	KP3	Pancreatic_Cancer	NA	inferred-MSS	Control	0	0	Neutral	0.982623	0	0	Neutral	0.982623
ACH-000111	HCC1187	Breast_Cancer	NA	inferred-MSS	Control	0	0	Neutral	0.257587	0	0	Neutral	0.257587
ACH-000113	OCIAML2	Leukemia	Acute Myelogenous Leukemia (AML), M4 (Myelomonocytic)	inferred-MSS	Control	0	0	Neutral	0.948115	0	0	Neutral	0.948115
ACH-000120	CHP212	Neuroblastoma	NA	inferred-MSS	Control	0	0	Neutral	0.454439	0	0	Neutral	0.454439
ACH-000123	COV434	Ovarian_Cancer	NA	inferred-MSS	Control	0	0	Neutral	0.653855	0	0	Neutral	0.653855
ACH-000133	HS729	Fibroblast	NA	inferred-MSS	Control	0	0	Neutral	0.482183	0	0	Neutral	0.482183
ACH-000137	8MGBA	Brain_Cancer	NA	inferred-MSS	Control	0	0	Neutral	0.0635384	0	0	Neutral	0.0635384
ACH-000141	SNU308	Gallbladder_Cancer	NA	inferred-MSS	Control	0	0	Neutral	0.0103093	0	0	Neutral	0.0103093
ACH-000142	CAL29	Bladder_Cancer	NA	inferred-MSS	Control	0	0	Neutral	0.915461	0	0	Neutral	0.915461
ACH-000151	JM1	Leukemia	Acute Lymphoblastic Leukemia (ALL), B-cell	inferred-MSS	Control	0	0	Neutral	0.40502	0	0	Neutral	0.40502
ACH-000159	OSRC2	Kidney_Cancer	NA	inferred-MSS	Control	0	0	Neutral	0.846556	0	0	Neutral	0.846556
ACH-000163	SW579	Thyroid_Cancer	NA	inferred-MSS	Control	0	0	Neutral	0.00192071	0	0	Neutral	0.00192071
ACH-000169	RD	Sarcoma	Rhabdomyosarcoma, embryonal	inferred-MSS	Control	0	0	Neutral	0.640704	0	0	Neutral	0.640704
ACH-000178	HS766T	Pancreatic_Cancer	NA	inferred-MSS	Control	0	0	Neutral	0.451503	0	0	Neutral	0.451503
ACH-000183	L363	Myeloma	Multiple Myeloma	inferred-MSS	Control	0	0	Neutral	0.255392	0	0	Neutral	0.255392
ACH-000187	CORL311	Lung_Cancer	NA	inferred-MSS	Control	0	0	Neutral	0.121128	0	0	Neutral	0.121128
ACH-000200	NMCG1	Brain_Cancer	NA	inferred-MSS	Control	0	0	Neutral	0.155409	0	0	Neutral	0.155409
ACH-000202	COLO320	Colon_Colorectal_Cancer	NA	inferred-MSS	Control	0	0	Neutral	0.445567	0	0	Neutral	0.445567
ACH-000204	LP1	Myeloma	Multiple Myeloma	inferred-MSS	Control	0	0	Neutral	0.324861	0	0	Neutral	0.324861
ACH-000209	SNU1079	Bile_Duct_Cancer	NA	inferred-MSS	Control	0	0	Neutral	0.440318	0	0	Neutral	0.440318
ACH-000211	DAOY	Brain_Cancer	NA	inferred-MSS	Control	0	0	Neutral	0.106418	0	0	Neutral	0.106418
ACH-000217	JHH6	Liver_Cancer	NA	inferred-MSS	Control	0	0	Neutral	0.292801	0	0	Neutral	0.292801
ACH-000219	A375	Skin_Cancer	NA	inferred-MSS	Control	0	0	Neutral	0.434726	0	0	Neutral	0.434726
ACH-000221	SNU398	Liver_Cancer	NA	inferred-MSS	Control	0	0	Neutral	0.581708	0	0	Neutral	0.581708
ACH-000222	ASPC1	Pancreatic_Cancer	NA	inferred-MSS	Control	0	0	Neutral	0.922565	0	0	Neutral	0.922565
ACH-000223	HCC1937	Breast_Cancer	NA	inferred-MSS	Control	0	0	Neutral	0.023454	0	0	Neutral	0.023454
ACH-000226	SUPM2	Lymphoma	T-cell, Non-Hodgkins, Anaplastic Large Cell (ALCL)	inferred-MSS	Control	0	0	Neutral	0.502157	0	0	Neutral	0.502157
ACH-000227	KPNYN	Neuroblastoma	NA	inferred-MSS	Control	0	0	Neutral	0.117931	0	0	Neutral	0.117931
ACH-000231	KALS1	Brain_Cancer	NA	inferred-MSS	Control	0	0	Neutral	0.546173	0	0	Neutral	0.546173
ACH-000232	U251MG	Brain_Cancer	NA	inferred-MSS	Control	0	0	Neutral	0.00127154	0	0	Neutral	0.00127154
ACH-000233	DEL	Lymphoma	T-cell, Non-Hodgkins, Anaplastic Large Cell (ALCL)	inferred-MSS	Control	0	0	Neutral	0.543938	0	0	Neutral	0.543938
ACH-000234	CAKI2	Kidney_Cancer	NA	inferred-MSS	Control	0	0	Neutral	0.925852	0	0	Neutral	0.925852
ACH-000235	PANC0403	Pancreatic_Cancer	NA	inferred-MSS	Control	0	0	Neutral	0.796213	0	0	Neutral	0.796213
ACH-000237	JHOM1	Ovarian_Cancer	NA	inferred-MSS	Control	0	0	Neutral	0.372039	0	0	Neutral	0.372039
ACH-000238	SCC4	Head_and_Neck_Cancer	NA	inferred-MSS	Control	0	0	Neutral	0.0376891	0	0	Neutral	0.0376891
ACH-000244	DKMG	Brain_Cancer	NA	inferred-MSS	Control	0	0	Neutral	0.304913	0	0	Neutral	0.304913
ACH-000247	OCUM1	Gastric_Cancer	NA	inferred-MSS	Control	0	0	Neutral	0.377887	0	0	Neutral	0.377887
ACH-000250	KMRC20	Kidney_Cancer	NA	inferred-MSS	Control	0	0	Neutral	0.636357	0	0	Neutral	0.636357
ACH-000253	COLO201	Colon_Colorectal_Cancer	NA	inferred-MSS	Control	0	0	Neutral	0.733588	0	0	Neutral	0.733588
ACH-000255	LMSU	Gastric_Cancer	NA	inferred-MSS	Control	0	0	Neutral	0.00801036	0	0	Neutral	0.00801036
ACH-000257	CORL279	Lung_Cancer	NA	inferred-MSS	Control	0	0	Neutral	0.766071	0	0	Neutral	0.766071
ACH-000258	DU4475	Breast_Cancer	NA	inferred-MSS	Control	0	0	Neutral	0.590094	0	0	Neutral	0.590094
ACH-000259	KELLY	Neuroblastoma	NA	inferred-MSS	Control	0	0	Neutral	0.0920958	0	0	Neutral	0.0920958
ACH-000260	SKNAS	Neuroblastoma	NA	inferred-MSS	Control	0	0	Neutral	0.454631	0	0	Neutral	0.454631
ACH-000261	RERFLCAI	Lung_Cancer	NA	inferred-MSS	Control	0	0	Neutral	0.869139	0	0	Neutral	0.869139
ACH-000263	KASUMI1	Leukemia	Acute Myelogenous Leukemia (AML), M2 (Myeloblastic)	inferred-MSS	Control	0	0	Neutral	0.948771	0	0	Neutral	0.948771
ACH-000266	SNU213	Pancreatic_Cancer	NA	inferred-MSS	Control	0	0	Neutral	0.694715	0	0	Neutral	0.694715
ACH-000273	SF539	Brain_Cancer	NA	inferred-MSS	Control	0	0	Neutral	0.0879933	0	0	Neutral	0.0879933
ACH-000274	HS852T	Skin_Cancer	NA	inferred-MSS	Control	0	0	Neutral	0.656506	0	0	Neutral	0.656506
ACH-000277	HCC1419	Breast_Cancer	NA	inferred-MSS	Control	0	0	Neutral	0.991413	0	0	Neutral	0.991413
ACH-000280	SNU840	Ovarian_Cancer	NA	inferred-MSS	Control	0	0	Neutral	0.927473	0	0	Neutral	0.927473
ACH-000281	KP2	Pancreatic_Cancer	NA	inferred-MSS	Control	0	0	Neutral	0.668742	0	0	Neutral	0.668742
ACH-000286	SNU1033	Colon_Colorectal_Cancer	NA	inferred-MSS	Control	0	0	Neutral	0.933486	0	0	Neutral	0.933486
ACH-000290	NCIH209	Lung_Cancer	NA	inferred-MSS	Control	0	0	Neutral	0.435994	0	0	Neutral	0.435994
ACH-000292	NCIH841	Lung_Cancer	NA	inferred-MSS	Control	0	0	Neutral	0.211243	0	0	Neutral	0.211243
ACH-000293	KLE	Endometrial_Uterine_Cancer	NA	inferred-MSS	Control	0	0	Neutral	0.874881	0	0	Neutral	0.874881
ACH-000294	NB4	Leukemia	Acute Myelogenous Leukemia (AML), M3 (Promyelocytic)	inferred-MSS	Control	0	0	Neutral	0.863795	0	0	Neutral	0.863795
ACH-000295	EM2	Leukemia	Chronic Myelogenous Leukemia (CML), blast crisis	inferred-MSS	Control	0	0	Neutral	0.0153552	0	0	Neutral	0.0153552
ACH-000304	WM115	Skin_Cancer	NA	inferred-MSS	Control	0	0	Neutral	0.146197	0	0	Neutral	0.146197
ACH-000307	PK1	Pancreatic_Cancer	NA	inferred-MSS	Control	0	0	Neutral	0.773058	0	0	Neutral	0.773058
ACH-000310	IMR32	Neuroblastoma	NA	inferred-MSS	Control	0	0	Neutral	0.0991476	0	0	Neutral	0.0991476
ACH-000311	NCIH2122	Lung_Cancer	NA	inferred-MSS	Control	0	0	Neutral	0.819185	0	0	Neutral	0.819185
ACH-000312	SKNBE2	Neuroblastoma	NA	inferred-MSS	Control	0	0	Neutral	0.394369	0	0	Neutral	0.394369
ACH-000315	KARPAS422	Lymphoma	Diffuse Large B-cell Lymphoma (DLBCL)	inferred-MSS	Control	0	0	Neutral	0.875617	0	0	Neutral	0.875617
ACH-000316	SNU886	Liver_Cancer	NA	inferred-MSS	Control	0	0	Neutral	0.847193	0	0	Neutral	0.847193
ACH-000320	PSN1	Pancreatic_Cancer	NA	inferred-MSS	Control	0	0	Neutral	0.587306	0	0	Neutral	0.587306
ACH-000322	HT144	Skin_Cancer	NA	inferred-MSS	Control	0	0	Neutral	0.702296	0	0	Neutral	0.702296
ACH-000323	42MGBA	Brain_Cancer	NA	inferred-MSS	Control	0	0	Neutral	0.00996106	0	0	Neutral	0.00996106
ACH-000324	JHOC5	Ovarian_Cancer	NA	inferred-MSS	Control	0	0	Neutral	0.85	0	0	Neutral	0.85
ACH-000326	JURLMK1	Leukemia	Chronic Myelogenous Leukemia (CML), blast crisis	inferred-MSS	Control	0	0	Neutral	0.0704422	0	0	Neutral	0.0704422
ACH-000329	CCFSTTG1	Brain_Cancer	NA	inferred-MSS	Control	0	0	Neutral	0.27676	0	0	Neutral	0.27676
ACH-000335	MSTO211H	Lung_Cancer	NA	inferred-MSS	Control	0	0	Neutral	0.772594	0	0	Neutral	0.772594
ACH-000336	OCIAML3	Leukemia	Acute Myelogenous Leukemia (AML), M4 (Myelomonocytic)	inferred-MSS	Control	0	0	Neutral	0.00780146	0	0	Neutral	0.00780146
ACH-000341	SKNFI	Neuroblastoma	NA	inferred-MSS	Control	0	0	Neutral	0.0904693	0	0	Neutral	0.0904693
ACH-000344	SNU668	Gastric_Cancer	NA	inferred-MSS	Control	0	0	Neutral	0.0484355	0	0	Neutral	0.0484355
ACH-000348	RPMI7951	Skin_Cancer	NA	inferred-MSS	Control	0	0	Neutral	0.375827	0	0	Neutral	0.375827
ACH-000350	COLO678	Colon_Colorectal_Cancer	NA	inferred-MSS	Control	0	0	Neutral	0.0924141	0	0	Neutral	0.0924141
ACH-000355	NCIH82	Lung_Cancer	NA	inferred-MSS	Control	0	0	Neutral	0.888887	0	0	Neutral	0.888887
ACH-000361	SKHEP1	Liver_Cancer	NA	inferred-MSS	Control	0	0	Neutral	0.150968	0	0	Neutral	0.150968
ACH-000364	U2OS	Bone_Cancer	NA	inferred-MSS	Control	0	0	Neutral	0.188788	0	0	Neutral	0.188788
ACH-000368	SNU1105	Brain_Cancer	NA	inferred-MSS	Control	0	0	Neutral	0.646856	0	0	Neutral	0.646856
ACH-000375	G402	Kidney_Cancer	NA	inferred-MSS	Control	0	0	Neutral	0.721732	0	0	Neutral	0.721732
ACH-000376	SF295	Brain_Cancer	NA	inferred-MSS	Control	0	0	Neutral	0.0352044	0	0	Neutral	0.0352044
ACH-000378	NCIH647	Lung_Cancer	NA	inferred-MSS	Control	0	0	Neutral	0.769935	0	0	Neutral	0.769935
ACH-000383	OE33	Esophageal_Cancer	NA	inferred-MSS	Control	0	0	Neutral	0.641625	0	0	Neutral	0.641625
ACH-000387	TF1	Leukemia	Acute Myelogenous Leukemia (AML)	inferred-MSS	Control	0	0	Neutral	0.967462	0	0	Neutral	0.967462
ACH-000389	H4	Brain_Cancer	NA	inferred-MSS	Control	0	0	Neutral	0.411342	0	0	Neutral	0.411342
ACH-000393	HLF	Liver_Cancer	NA	inferred-MSS	Control	0	0	Neutral	0.516513	0	0	Neutral	0.516513
ACH-000395	NCIH520	Lung_Cancer	NA	inferred-MSS	Control	0	0	Neutral	0.101142	0	0	Neutral	0.101142
ACH-000401	COLO800	Skin_Cancer	NA	inferred-MSS	Control	0	0	Neutral	0.173701	0	0	Neutral	0.173701
ACH-000402	BL70	Lymphoma	B-cell, Non-Hodgkins, Burkitts	inferred-MSS	Control	0	0	Neutral	0.386328	0	0	Neutral	0.386328
ACH-000403	NCIH747	Colon_Colorectal_Cancer	NA	inferred-MSS	Control	0	0	Neutral	0.389101	0	0	Neutral	0.389101
ACH-000404	K029AX	Skin_Cancer	NA	inferred-MSS	Control	0	0	Neutral	0.0438121	0	0	Neutral	0.0438121
ACH-000405	MEC1	Leukemia	Chronic Lymphoblastic Leukemia (CLL), B-cell	inferred-MSS	Control	0	0	Neutral	0.441424	0	0	Neutral	0.441424
ACH-000406	U937	Leukemia	Acute Myelogenous Leukemia (AML)	inferred-MSS	Control	0	0	Neutral	0.974603	0	0	Neutral	0.974603
ACH-000407	SNU685	Endometrial_Uterine_Cancer	NA	inferred-MSS	Control	0	0	Neutral	0.488099	0	0	Neutral	0.488099
ACH-000408	TE5	Esophageal_Cancer	NA	inferred-MSS	Control	0	0	Neutral	0.00389258	0	0	Neutral	0.00389258
ACH-000411	769P	Kidney_Cancer	NA	inferred-MSS	Control	0	0	Neutral	0.980633	0	0	Neutral	0.980633
ACH-000414	NCIH1944	Lung_Cancer	NA	inferred-MSS	Control	0	0	Neutral	0.825308	0	0	Neutral	0.825308
ACH-000415	BICR6	Head_and_Neck_Cancer	NA	inferred-MSS	Control	0	0	Neutral	0.766959	0	0	Neutral	0.766959
ACH-000422	SNU475	Liver_Cancer	NA	inferred-MSS	Control	0	0	Neutral	0.228049	0	0	Neutral	0.228049
ACH-000424	TC71	Bone_Cancer	NA	inferred-MSS	Control	0	0	Neutral	0.623582	0	0	Neutral	0.623582
ACH-000425	UACC62	Skin_Cancer	NA	inferred-MSS	Control	0	0	Neutral	0.453878	0	0	Neutral	0.453878
ACH-000426	KMS20	Myeloma	Multiple Myeloma	inferred-MSS	Control	0	0	Neutral	1.74524e-06	0	0	Neutral	1.74524e-06
ACH-000431	NCIH1694	Lung_Cancer	NA	inferred-MSS	Control	0	0	Neutral	0.000255142	0	0	Neutral	0.000255142
ACH-000433	CAKI1	Kidney_Cancer	NA	inferred-MSS	Control	0	0	Neutral	0.483768	0	0	Neutral	0.483768
ACH-000435	EFE184	Endometrial_Uterine_Cancer	NA	inferred-MSS	Control	0	0	Neutral	0.19454	0	0	Neutral	0.19454
ACH-000437	SW1088	Brain_Cancer	NA	inferred-MSS	Control	0	0	Neutral	0.656364	0	0	Neutral	0.656364
ACH-000444	LU99	Lung_Cancer	NA	inferred-MSS	Control	0	0	Neutral	0.348406	0	0	Neutral	0.348406
ACH-000448	NCIH1666	Lung_Cancer	NA	inferred-MSS	Control	0	0	Neutral	0.749228	0	0	Neutral	0.749228
ACH-000450	MELHO	Skin_Cancer	NA	inferred-MSS	Control	0	0	Neutral	0.040457	0	0	Neutral	0.040457
ACH-000454	HCC95	Lung_Cancer	NA	inferred-MSS	Control	0	0	Neutral	0.1762	0	0	Neutral	0.1762
ACH-000460	SNU8	Ovarian_Cancer	NA	inferred-MSS	Control	0	0	Neutral	0.851007	0	0	Neutral	0.851007
ACH-000463	NCIH460	Lung_Cancer	NA	inferred-MSS	Control	0	0	Neutral	0.0191395	0	0	Neutral	0.0191395
ACH-000464	CAS1	Brain_Cancer	NA	inferred-MSS	Control	0	0	Neutral	0.270694	0	0	Neutral	0.270694
ACH-000468	PK45H	Pancreatic_Cancer	NA	inferred-MSS	Control	0	0	Neutral	0.699889	0	0	Neutral	0.699889
ACH-000469	YH13	Brain_Cancer	NA	inferred-MSS	Control	0	0	Neutral	0.0446151	0	0	Neutral	0.0446151
ACH-000471	LI7	Liver_Cancer	NA	inferred-MSS	Control	0	0	Neutral	0.961953	0	0	Neutral	0.961953
ACH-000472	HSC2	Head_and_Neck_Cancer	NA	inferred-MSS	Control	0	0	Neutral	0.27232	0	0	Neutral	0.27232
ACH-000477	MALME3M	Skin_Cancer	NA	inferred-MSS	Control	0	0	Neutral	0.000555359	0	0	Neutral	0.000555359
ACH-000478	SNU387	Liver_Cancer	NA	inferred-MSS	Control	0	0	Neutral	0.387936	0	0	Neutral	0.387936
ACH-000480	HUH7	Liver_Cancer	NA	inferred-MSS	Control	0	0	Neutral	0.966387	0	0	Neutral	0.966387
ACH-000481	NCIH2170	Lung_Cancer	NA	inferred-MSS	Control	0	0	Neutral	0.748142	0	0	Neutral	0.748142
ACH-000487	F36P	Leukemia	Acute Myelogenous Leukemia (AML), M6 (Erythroleukemia)	inferred-MSS	Control	0	0	Neutral	0.877122	0	0	Neutral	0.877122
ACH-000488	TE11	Esophageal_Cancer	NA	inferred-MSS	Control	0	0	Neutral	0.605328	0	0	Neutral	0.605328
ACH-000491	NCIH716	Colon_Colorectal_Cancer	NA	inferred-MSS	Control	0	0	Neutral	0.0399199	0	0	Neutral	0.0399199
ACH-000495	TUHR4TKB	Kidney_Cancer	NA	inferred-MSS	Control	0	0	Neutral	0.776636	0	0	Neutral	0.776636
ACH-000496	NCIH1792	Lung_Cancer	NA	inferred-MSS	Control	0	0	Neutral	0.154693	0	0	Neutral	0.154693
ACH-000498	KO52	Leukemia	Acute Myelogenous Leukemia (AML), M2 (Myeloblastic)	inferred-MSS	Control	0	0	Neutral	0.269277	0	0	Neutral	0.269277
ACH-000500	SNU46	Head_and_Neck_Cancer	NA	inferred-MSS	Control	0	0	Neutral	0.437362	0	0	Neutral	0.437362
ACH-000503	BICR16	Head_and_Neck_Cancer	NA	inferred-MSS	Control	0	0	Neutral	0.229122	0	0	Neutral	0.229122
ACH-000504	SNB75	Brain_Cancer	NA	inferred-MSS	Control	0	0	Neutral	0.360251	0	0	Neutral	0.360251
ACH-000505	RKN	Sarcoma	Leiomyosarcoma	inferred-MSS	Control	0	0	Neutral	0.72446	0	0	Neutral	0.72446
ACH-000507	KE39	Gastric_Cancer	NA	inferred-MSS	Control	0	0	Neutral	0.155713	0	0	Neutral	0.155713
ACH-000511	CALU1	Lung_Cancer	NA	inferred-MSS	Control	0	0	Neutral	0.470848	0	0	Neutral	0.470848
ACH-000516	CAL78	Bone_Cancer	NA	inferred-MSS	Control	0	0	Neutral	0.0682474	0	0	Neutral	0.0682474
ACH-000517	SNU410	Pancreatic_Cancer	NA	inferred-MSS	Control	0	0	Neutral	0.695746	0	0	Neutral	0.695746
ACH-000520	59M	Ovarian_Cancer	NA	inferred-MSS	Control	0	0	Neutral	0.586487	0	0	Neutral	0.586487
ACH-000522	UMUC3	Bladder_Cancer	NA	inferred-MSS	Control	0	0	Neutral	0.0144002	0	0	Neutral	0.0144002
ACH-000524	KURAMOCHI	Ovarian_Cancer	NA	inferred-MSS	Control	0	0	Neutral	0.820038	0	0	Neutral	0.820038
ACH-000527	OVISE	Ovarian_Cancer	NA	inferred-MSS	Control	0	0	Neutral	0.935316	0	0	Neutral	0.935316
ACH-000528	ABC1	Lung_Cancer	NA	inferred-MSS	Control	0	0	Neutral	0.856919	0	0	Neutral	0.856919
ACH-000542	HEYA8	Ovarian_Cancer	NA	inferred-MSS	Control	0	0	Neutral	0.410459	0	0	Neutral	0.410459
ACH-000544	OE21	Esophageal_Cancer	NA	inferred-MSS	Control	0	0	Neutral	0.369877	0	0	Neutral	0.369877
ACH-000545	VMCUB1	Bladder_Cancer	NA	inferred-MSS	Control	0	0	Neutral	0.739443	0	0	Neutral	0.739443
ACH-000548	BHY	Head_and_Neck_Cancer	NA	inferred-MSS	Control	0	0	Neutral	0.444616	0	0	Neutral	0.444616
ACH-000549	SNU1076	Head_and_Neck_Cancer	NA	inferred-MSS	Control	0	0	Neutral	0.228704	0	0	Neutral	0.228704
ACH-000550	IGR39	Skin_Cancer	NA	inferred-MSS	Control	0	0	Neutral	0.227736	0	0	Neutral	0.227736
ACH-000551	K562	Leukemia	Chronic Myelogenous Leukemia (CML), blast crisis	inferred-MSS	Control	0	0	Neutral	0.0768738	0	0	Neutral	0.0768738
ACH-000556	SIHA	Cervical_Cancer	NA	inferred-MSS	Control	0	0	Neutral	0.272593	0	0	Neutral	0.272593
ACH-000570	YKG1	Brain_Cancer	NA	inferred-MSS	Control	0	0	Neutral	0.0269195	0	0	Neutral	0.0269195
ACH-000571	T98G	Brain_Cancer	NA	inferred-MSS	Control	0	0	Neutral	0.464504	0	0	Neutral	0.464504
ACH-000576	KMS27	Myeloma	Multiple Myeloma	inferred-MSS	Control	0	0	Neutral	0.439923	0	0	Neutral	0.439923
ACH-000587	NCIH1975	Lung_Cancer	NA	inferred-MSS	Control	0	0	Neutral	0.853393	0	0	Neutral	0.853393
ACH-000588	KMS26	Myeloma	Multiple Myeloma	inferred-MSS	Control	0	0	Neutral	0.875029	0	0	Neutral	0.875029
ACH-000589	NCIH1437	Lung_Cancer	NA	inferred-MSS	Control	0	0	Neutral	0.715595	0	0	Neutral	0.715595
ACH-000592	TM31	Brain_Cancer	NA	inferred-MSS	Control	0	0	Neutral	0.809344	0	0	Neutral	0.809344
ACH-000596	LCLC97TM1	Lung_Cancer	NA	inferred-MSS	Control	0	0	Neutral	0.020354	0	0	Neutral	0.020354
ACH-000601	MIAPACA2	Pancreatic_Cancer	NA	inferred-MSS	Control	0	0	Neutral	0.549975	0	0	Neutral	0.549975
ACH-000605	TE6	Esophageal_Cancer	NA	inferred-MSS	Control	0	0	Neutral	0.252341	0	0	Neutral	0.252341
ACH-000608	COV644	Ovarian_Cancer	NA	inferred-MSS	Control	0	0	Neutral	0.450442	0	0	Neutral	0.450442
ACH-000614	RVH421	Skin_Cancer	NA	inferred-MSS	Control	0	0	Neutral	0.849598	0	0	Neutral	0.849598
ACH-000618	SNU1041	Head_and_Neck_Cancer	NA	inferred-MSS	Control	0	0	Neutral	0.797993	0	0	Neutral	0.797993
ACH-000619	PECAPJ15	Head_and_Neck_Cancer	NA	inferred-MSS	Control	0	0	Neutral	0.196501	0	0	Neutral	0.196501
ACH-000622	KNS42	Brain_Cancer	NA	inferred-MSS	Control	0	0	Neutral	0.0450332	0	0	Neutral	0.0450332
ACH-000623	SNU201	Brain_Cancer	NA	inferred-MSS	Control	0	0	Neutral	0.603147	0	0	Neutral	0.603147
ACH-000627	LCLC103H	Lung_Cancer	NA	inferred-MSS	Control	0	0	Neutral	0.413216	0	0	Neutral	0.413216
ACH-000632	HS944T	Skin_Cancer	NA	inferred-MSS	Control	0	0	Neutral	0.743074	0	0	Neutral	0.743074
ACH-000633	FU97	Gastric_Cancer	NA	inferred-MSS	Control	0	0	Neutral	0.99347	0	0	Neutral	0.99347
ACH-000637	KYSE520	Esophageal_Cancer	NA	inferred-MSS	Control	0	0	Neutral	0.463041	0	0	Neutral	0.463041
ACH-000646	OVMANA	Ovarian_Cancer	NA	inferred-MSS	Control	0	0	Neutral	0.068604	0	0	Neutral	0.068604
ACH-000647	TE1	Esophageal_Cancer	NA	inferred-MSS	Control	0	0	Neutral	0.551965	0	0	Neutral	0.551965
ACH-000648	NCIH28	Lung_Cancer	NA	inferred-MSS	Control	0	0	Neutral	0.956808	0	0	Neutral	0.956808
ACH-000651	SW620	Colon_Colorectal_Cancer	NA	inferred-MSS	Control	0	0	Neutral	0.433904	0	0	Neutral	0.433904
ACH-000653	JJN3	Myeloma	Multiple Myeloma	inferred-MSS	Control	0	0	Neutral	0.600357	0	0	Neutral	0.600357
ACH-000655	SF268	Brain_Cancer	NA	inferred-MSS	Control	0	0	Neutral	0.226791	0	0	Neutral	0.226791
ACH-000658	KMS18	Myeloma	Multiple Myeloma	inferred-MSS	Control	0	0	Neutral	0.245991	0	0	Neutral	0.245991
ACH-000662	CORL23	Lung_Cancer	NA	inferred-MSS	Control	0	0	Neutral	0.595992	0	0	Neutral	0.595992
ACH-000663	OVTOKO	Ovarian_Cancer	NA	inferred-MSS	Control	0	0	Neutral	0.83026	0	0	Neutral	0.83026
ACH-000665	SKMES1	Lung_Cancer	NA	inferred-MSS	Control	0	0	Neutral	0.257603	0	0	Neutral	0.257603
ACH-000680	SW948	Colon_Colorectal_Cancer	NA	inferred-MSS	Control	0	0	Neutral	0.697716	0	0	Neutral	0.697716
ACH-000681	A549	Lung_Cancer	NA	inferred-MSS	Control	0	0	Neutral	0.755601	0	0	Neutral	0.755601
ACH-000684	KMRC1	Kidney_Cancer	NA	inferred-MSS	Control	0	0	Neutral	0.792743	0	0	Neutral	0.792743
ACH-000685	L33	Pancreatic_Cancer	NA	inferred-MSS	Control	0	0	Neutral	0.32074	0	0	Neutral	0.32074
ACH-000693	KYSE180	Esophageal_Cancer	NA	inferred-MSS	Control	0	0	Neutral	0.109648	0	0	Neutral	0.109648
ACH-000694	TE9	Esophageal_Cancer	NA	inferred-MSS	Control	0	0	Neutral	0.186374	0	0	Neutral	0.186374
ACH-000697	A3KAW	Lymphoma	Diffuse Large B-cell Lymphoma (DLBCL)	inferred-MSS	Control	0	0	Neutral	0.817623	0	0	Neutral	0.817623
ACH-000699	HCC1395	Breast_Cancer	NA	inferred-MSS	Control	0	0	Neutral	0.245873	0	0	Neutral	0.245873
ACH-000702	L1236	Lymphoma	B-cell, Hodgkins	inferred-MSS	Control	0	0	Neutral	0.563831	0	0	Neutral	0.563831
ACH-000706	EKVX	Lung_Cancer	NA	inferred-MSS	Control	0	0	Neutral	0.237717	0	0	Neutral	0.237717
ACH-000711	JIMT1	Breast_Cancer	NA	inferred-MSS	Control	0	0	Neutral	0.758638	0	0	Neutral	0.758638
ACH-000714	KMS11	Myeloma	Multiple Myeloma	inferred-MSS	Control	0	0	Neutral	0.576552	0	0	Neutral	0.576552
ACH-000718	NCIH2291	Lung_Cancer	NA	inferred-MSS	Control	0	0	Neutral	0.373441	0	0	Neutral	0.373441
ACH-000720	TCCSUP	Bladder_Cancer	NA	inferred-MSS	Control	0	0	Neutral	0.0316805	0	0	Neutral	0.0316805
ACH-000721	HMC18	Breast_Cancer	NA	inferred-MSS	Control	0	0	Neutral	0.199653	0	0	Neutral	0.199653
ACH-000724	HT1376	Bladder_Cancer	NA	inferred-MSS	Control	0	0	Neutral	0.113858	0	0	Neutral	0.113858
ACH-000734	JHH5	Liver_Cancer	NA	inferred-MSS	Control	0	0	Neutral	0.26614	0	0	Neutral	0.26614
ACH-000736	SNU601	Gastric_Cancer	NA	inferred-MSS	Control	0	0	Neutral	0.102552	0	0	Neutral	0.102552
ACH-000738	GB1	Brain_Cancer	NA	inferred-MSS	Control	0	0	Neutral	0.544138	0	0	Neutral	0.544138
ACH-000739	HEPG2	Liver_Cancer	NA	inferred-MSS	Control	0	0	Neutral	0.88005	0	0	Neutral	0.88005
ACH-000740	A253	Head_and_Neck_Cancer	NA	inferred-MSS	Control	0	0	Neutral	0.704542	0	0	Neutral	0.704542
ACH-000746	GSS	Gastric_Cancer	NA	inferred-MSS	Control	0	0	Neutral	0.00317729	0	0	Neutral	0.00317729
ACH-000748	SJSA1	Bone_Cancer	NA	inferred-MSS	Control	0	0	Neutral	0.0439315	0	0	Neutral	0.0439315
ACH-000757	A427	Lung_Cancer	NA	inferred-MSS	Control	0	0	Neutral	0.5425	0	0	Neutral	0.5425
ACH-000762	YD38	Head_and_Neck_Cancer	NA	inferred-MSS	Control	0	0	Neutral	0.627314	0	0	Neutral	0.627314
ACH-000763	MM1S	Myeloma	Multiple Myeloma	inferred-MSS	Control	0	0	Neutral	0.313242	0	0	Neutral	0.313242
ACH-000764	SH10TC	Gastric_Cancer	NA	inferred-MSS	Control	0	0	Neutral	0.812143	0	0	Neutral	0.812143
ACH-000765	WM983B	Skin_Cancer	NA	inferred-MSS	Control	0	0	Neutral	0.123392	0	0	Neutral	0.123392
ACH-000767	NCIH526	Lung_Cancer	NA	inferred-MSS	Control	0	0	Neutral	0.786198	0	0	Neutral	0.786198
ACH-000768	MDAMB231	Breast_Cancer	NA	inferred-MSS	Control	0	0	Neutral	0.016508	0	0	Neutral	0.016508
ACH-000773	KIJK	Lymphoma	T-cell, Non-Hodgkins, Anaplastic Large Cell (ALCL)	inferred-MSS	Control	0	0	Neutral	0.0623866	0	0	Neutral	0.0623866
ACH-000775	NCIH727	Lung_Cancer	NA	inferred-MSS	Control	0	0	Neutral	0.877564	0	0	Neutral	0.877564
ACH-000776	ONS76	Brain_Cancer	NA	inferred-MSS	Control	0	0	Neutral	0.100946	0	0	Neutral	0.100946
ACH-000777	KYSE30	Esophageal_Cancer	NA	inferred-MSS	Control	0	0	Neutral	0.083163	0	0	Neutral	0.083163
ACH-000778	HSC3	Head_and_Neck_Cancer	NA	inferred-MSS	Control	0	0	Neutral	0.00289039	0	0	Neutral	0.00289039
ACH-000784	KYSE70	Esophageal_Cancer	NA	inferred-MSS	Control	0	0	Neutral	0.343659	0	0	Neutral	0.343659
ACH-000787	LXF289	Lung_Cancer	NA	inferred-MSS	Control	0	0	Neutral	0.277151	0	0	Neutral	0.277151
ACH-000788	A2058	Skin_Cancer	NA	inferred-MSS	Control	0	0	Neutral	0.73277	0	0	Neutral	0.73277
ACH-000790	SHP77	Lung_Cancer	NA	inferred-MSS	Control	0	0	Neutral	0.00126744	0	0	Neutral	0.00126744
ACH-000792	BFTC909	Kidney_Cancer	NA	inferred-MSS	Control	0	0	Neutral	0.326635	0	0	Neutral	0.326635
ACH-000793	KATOIII	Gastric_Cancer	NA	inferred-MSS	Control	0	0	Neutral	0.317086	0	0	Neutral	0.317086
ACH-000800	NCIH446	Lung_Cancer	NA	inferred-MSS	Control	0	0	Neutral	0.44296	0	0	Neutral	0.44296
ACH-000801	HS936T	Skin_Cancer	NA	inferred-MSS	Control	0	0	Neutral	0.661204	0	0	Neutral	0.661204
ACH-000802	BFTC905	Bladder_Cancer	NA	inferred-MSS	Control	0	0	Neutral	0.104347	0	0	Neutral	0.104347
ACH-000804	NB1	Neuroblastoma	NA	inferred-MSS	Control	0	0	Neutral	0.0167177	0	0	Neutral	0.0167177
ACH-000805	COLO679	Skin_Cancer	NA	inferred-MSS	Control	0	0	Neutral	0.425406	0	0	Neutral	0.425406
ACH-000807	SNU738	Brain_Cancer	NA	inferred-MSS	Control	0	0	Neutral	0.918643	0	0	Neutral	0.918643
ACH-000809	KYSE410	Esophageal_Cancer	NA	inferred-MSS	Control	0	0	Neutral	0.302621	0	0	Neutral	0.302621
ACH-000810	SKMEL30	Skin_Cancer	NA	inferred-MSS	Control	0	0	Neutral	0.0118615	0	0	Neutral	0.0118615
ACH-000814	HS939T	Skin_Cancer	NA	inferred-MSS	Control	0	0	Neutral	0.730575	0	0	Neutral	0.730575
ACH-000817	RPMI8226	Myeloma	Multiple Myeloma, plasmacytoma	inferred-MSS	Control	0	0	Neutral	0.000147934	0	0	Neutral	0.000147934
ACH-000819	LN18	Brain_Cancer	NA	inferred-MSS	Control	0	0	Neutral	0.112314	0	0	Neutral	0.112314
ACH-000820	SW403	Colon_Colorectal_Cancer	NA	inferred-MSS	Control	0	0	Neutral	0.0636646	0	0	Neutral	0.0636646
ACH-000821	EJM	Myeloma	Multiple Myeloma	inferred-MSS	Control	0	0	Neutral	0.521801	0	0	Neutral	0.521801
ACH-000822	SKMEL24	Skin_Cancer	NA	inferred-MSS	Control	0	0	Neutral	0.147036	0	0	Neutral	0.147036
ACH-000823	KYSE140	Esophageal_Cancer	NA	inferred-MSS	Control	0	0	Neutral	0.118645	0	0	Neutral	0.118645
ACH-000824	KYSE510	Esophageal_Cancer	NA	inferred-MSS	Control	0	0	Neutral	0.149024	0	0	Neutral	0.149024
ACH-000826	CAL12T	Lung_Cancer	NA	inferred-MSS	Control	0	0	Neutral	0.85613	0	0	Neutral	0.85613
ACH-000827	WM793	Skin_Cancer	NA	inferred-MSS	Control	0	0	Neutral	0.00173058	0	0	Neutral	0.00173058
ACH-000829	HUNS1	Myeloma	Multiple Myeloma	inferred-MSS	Control	0	0	Neutral	0.770529	0	0	Neutral	0.770529
ACH-000831	HEC50B	Endometrial_Uterine_Cancer	NA	inferred-MSS	Control	0	0	Neutral	0.349102	0	0	Neutral	0.349102
ACH-000833	RH30	Sarcoma	Rhabdomyosarcoma, alveolar	inferred-MSS	Control	0	0	Neutral	0.126008	0	0	Neutral	0.126008
ACH-000834	UMUC1	Bladder_Cancer	NA	inferred-MSS	Control	0	0	Neutral	0.517951	0	0	Neutral	0.517951
ACH-000835	GCT	Sarcoma	Pleomorphic Sarcoma	inferred-MSS	Control	0	0	Neutral	0.520673	0	0	Neutral	0.520673
ACH-000838	AMO1	Myeloma	Multiple Myeloma, plasmacytoma	inferred-MSS	Control	0	0	Neutral	0.8734	0	0	Neutral	0.8734
ACH-000843	HARA	Lung_Cancer	NA	inferred-MSS	Control	0	0	Neutral	0.161342	0	0	Neutral	0.161342
ACH-000847	HGC27	Gastric_Cancer	NA	inferred-MSS	Control	0	0	Neutral	0.197236	0	0	Neutral	0.197236
ACH-000848	JHH7	Liver_Cancer	NA	inferred-MSS	Control	0	0	Neutral	0.970381	0	0	Neutral	0.970381
ACH-000849	MDAMB468	Breast_Cancer	NA	inferred-MSS	Control	0	0	Neutral	0.444592	0	0	Neutral	0.444592
ACH-000853	NCIH661	Lung_Cancer	NA	inferred-MSS	Control	0	0	Neutral	0.134259	0	0	Neutral	0.134259
ACH-000858	KNS62	Lung_Cancer	NA	inferred-MSS	Control	0	0	Neutral	0.126084	0	0	Neutral	0.126084
ACH-000862	KMBC2	Bladder_Cancer	NA	inferred-MSS	Control	0	0	Neutral	0.0528083	0	0	Neutral	0.0528083
ACH-000865	KYSE450	Esophageal_Cancer	NA	inferred-MSS	Control	0	0	Neutral	0.301723	0	0	Neutral	0.301723
ACH-000869	NCIH1568	Lung_Cancer	NA	inferred-MSS	Control	0	0	Neutral	0.598231	0	0	Neutral	0.598231
ACH-000873	KYSE270	Esophageal_Cancer	NA	inferred-MSS	Control	0	0	Neutral	0.634022	0	0	Neutral	0.634022
ACH-000880	AGS	Gastric_Cancer	NA	inferred-MSS	Control	0	0	Neutral	0.90001	0	0	Neutral	0.90001
ACH-000881	MELJUSO	Skin_Cancer	NA	inferred-MSS	Control	0	0	Neutral	0.0541003	0	0	Neutral	0.0541003
ACH-000882	IGR1	Skin_Cancer	NA	inferred-MSS	Control	0	0	Neutral	0.83014	0	0	Neutral	0.83014
ACH-000888	NCIH1793	Lung_Cancer	NA	inferred-MSS	Control	0	0	Neutral	0.00679895	0	0	Neutral	0.00679895
ACH-000896	647V	Bladder_Cancer	NA	inferred-MSS	Control	0	0	Neutral	0.938893	0	0	Neutral	0.938893
ACH-000898	SNU719	Gastric_Cancer	NA	inferred-MSS	Control	0	0	Neutral	0.0750307	0	0	Neutral	0.0750307
ACH-000899	WM88	Skin_Cancer	NA	inferred-MSS	Control	0	0	Neutral	0.80791	0	0	Neutral	0.80791
ACH-000900	NCIH23	Lung_Cancer	NA	inferred-MSS	Control	0	0	Neutral	0.733711	0	0	Neutral	0.733711
ACH-000901	HCC1359	Lung_Cancer	NA	inferred-MSS	Control	0	0	Neutral	0.274336	0	0	Neutral	0.274336
ACH-000905	5637	Bladder_Cancer	NA	inferred-MSS	Control	0	0	Neutral	0.0773166	0	0	Neutral	0.0773166
ACH-000913	ESS1	Endometrial_Uterine_Cancer	NA	inferred-MSS	Control	0	0	Neutral	0.283286	0	0	Neutral	0.283286
ACH-000915	IPC298	Skin_Cancer	NA	inferred-MSS	Control	0	0	Neutral	0.225205	0	0	Neutral	0.225205
ACH-000924	NCIH2172	Lung_Cancer	NA	inferred-MSS	Control	0	0	Neutral	0.466884	0	0	Neutral	0.466884
ACH-000926	HT55	Colon_Colorectal_Cancer	NA	inferred-MSS	Control	0	0	Neutral	0.828585	0	0	Neutral	0.828585
ACH-000929	NCIH2110	Lung_Cancer	NA	inferred-MSS	Control	0	0	Neutral	0.719798	0	0	Neutral	0.719798
ACH-000935	MDST8	Colon_Colorectal_Cancer	NA	inferred-MSS	Control	0	0	Neutral	0.0936993	0	0	Neutral	0.0936993
ACH-000937	PF382	Leukemia	Acute Lymphoblastic Leukemia (ALL), T-cell	inferred-MSS	Control	0	0	Neutral	0.836673	0	0	Neutral	0.836673
ACH-000968	COLO792	Skin_Cancer	NA	inferred-MSS	Control	0	0	Neutral	0.910935	0	0	Neutral	0.910935
ACH-000976	HUCCT1	Bile_Duct_Cancer	NA	inferred-MSS	Control	0	0	Neutral	0.398816	0	0	Neutral	0.398816
ACH-001075	NCIH292	Lung_Cancer	NA	inferred-MSS	Control	0	0	Neutral	0.924387	0	0	Neutral	0.924387
ACH-001192	SKNEP1	Bone_Cancer	NA	inferred-MSS	Control	0	0	Neutral	0.00259145	0	0	Neutral	0.00259145
ACH-001193	SKPNDW	Bone_Cancer	NA	inferred-MSS	Control	0	0	Neutral	0.643621	0	0	Neutral	0.643621
ACH-001239	WM2664	Skin_Cancer	NA	inferred-MSS	Control	0	0	Neutral	0.134913	0	0	Neutral	0.134913
ACH-001274	SW982	Sarcoma	Synovial	inferred-MSS	Control	0	0	Neutral	0.0666125	0	0	Neutral	0.0666125
ACH-001318	PLCPRF5	Liver_Cancer	NA	inferred-MSS	Control	0	0	Neutral	0.984627	0	0	Neutral	0.984627
ACH-001328	A431	Skin_Cancer	NA	inferred-MSS	Control	0	0	Neutral	0.754941	0	0	Neutral	0.754941
ACH-001332	BICR78	Head_and_Neck_Cancer	NA	inferred-MSS	Control	0	0	Neutral	0.679988	0	0	Neutral	0.679988
ACH-001336	CASKI	Cervical_Cancer	NA	inferred-MSS	Control	0	0	Neutral	0.631465	0	0	Neutral	0.631465
ACH-001344	GIMEN	Neuroblastoma	NA	inferred-MSS	Control	0	0	Neutral	0.0916098	0	0	Neutral	0.0916098
ACH-001368	OACM51	Esophageal_Cancer	NA	inferred-MSS	Control	0	0	Neutral	0.883375	0	0	Neutral	0.883375
ACH-001374	PA1	Ovarian_Cancer	NA	inferred-MSS	Control	0	0	Neutral	0.411478	0	0	Neutral	0.411478
ACH-001402	SW756	Cervical_Cancer	NA	inferred-MSS	Control	0	0	Neutral	0.104505	0	0	Neutral	0.104505
ACH-001494	EGI1	Bile_Duct_Cancer	NA	inferred-MSS	Control	0	0	Neutral	0.326576	0	0	Neutral	0.326576
ACH-001529	JAR	Endometrial_Uterine_Cancer	NA	inferred-MSS	Control	0	0	Neutral	0.878221	0	0	Neutral	0.878221
ACH-001653	SKGT2	Gastric_Cancer	NA	inferred-MSS	Control	0	0	Neutral	0.504853	0	0	Neutral	0.504853
ACH-001654	SKGT4	Esophageal_Cancer	NA	inferred-MSS	Control	0	0	Neutral	0.267108	0	0	Neutral	0.267108
ACH-001715	CAL72	Bone_Cancer	NA	inferred-MSS	Control	0	0	Neutral	0.567609	0	0	Neutral	0.567609
ACH-000029	HCC827GR5	Lung_Cancer	NA	NA	Control	0	0	Neutral	0.956299	0	0	Neutral	0.956299
ACH-000036	U343	Brain_Cancer	NA	NA	Control	0	0	Neutral	0.0841505	0	0	Neutral	0.0841505
ACH-000127	SLR20	Kidney_Cancer	NA	NA	Control	0	0	Neutral	0.473247	0	0	Neutral	0.473247
ACH-000128	LN319	Brain_Cancer	NA	NA	Control	0	0	Neutral	0.0235163	0	0	Neutral	0.0235163
ACH-000143	HCC2429	Lung_Cancer	NA	NA	Control	0	0	Neutral	0.00271778	0	0	Neutral	0.00271778
ACH-000206	C8166	Lymphoma	ATL	NA	Control	0	0	Neutral	0.783531	0	0	Neutral	0.783531
ACH-000215	LN382	Brain_Cancer	NA	NA	Control	0	0	Neutral	0.039864	0	0	Neutral	0.039864
ACH-000246	SLR23	Kidney_Cancer	NA	NA	Control	0	0	Neutral	0.970836	0	0	Neutral	0.970836
ACH-000251	NCIH2887	Lung_Cancer	NA	NA	Control	0	0	Neutral	0.820322	0	0	Neutral	0.820322
ACH-000262	UOK101	Kidney_Cancer	NA	NA	Control	0	0	Neutral	0.667316	0	0	Neutral	0.667316
ACH-000272	SLR24	Kidney_Cancer	NA	NA	Control	0	0	Neutral	0.549093	0	0	Neutral	0.549093
ACH-000279	EWS502	Bone_Cancer	NA	NA	Control	0	0	Neutral	0.278083	0	0	Neutral	0.278083
ACH-000339	HCC461	Lung_Cancer	NA	NA	Control	0	0	Neutral	0.169359	0	0	Neutral	0.169359
ACH-000490	SF767	Brain_Cancer	NA	NA	Control	0	0	Neutral	0.307837	0	0	Neutral	0.307837
ACH-000499	EW8	Bone_Cancer	NA	NA	Control	0	0	Neutral	0.288311	0	0	Neutral	0.288311
ACH-000512	INA6	Myeloma	Multiple Myeloma	NA	Control	0	0	Neutral	0.791054	0	0	Neutral	0.791054
ACH-000591	LN235	Brain_Cancer	NA	NA	Control	0	0	Neutral	0.197666	0	0	Neutral	0.197666
ACH-000673	LN443	Brain_Cancer	NA	NA	Control	0	0	Neutral	0.0200869	0	0	Neutral	0.0200869
ACH-000676	LN464	Brain_Cancer	NA	NA	Control	0	0	Neutral	0.296682	0	0	Neutral	0.296682
ACH-000760	LNZ308	Brain_Cancer	NA	NA	Control	0	0	Neutral	0.801459	0	0	Neutral	0.801459
ACH-000854	OCIMY5	Myeloma	Multiple Myeloma	NA	Control	0	0	Neutral	0.445796	0	0	Neutral	0.445796
ACH-000872	HCC515	Lung_Cancer	NA	NA	Control	0	0	Neutral	0.171685	0	0	Neutral	0.171685
ACH-000887	SF172	Brain_Cancer	NA	NA	Control	0	0	Neutral	0.789102	0	0	Neutral	0.789102
ACH-000975	HCC2450	Lung_Cancer	NA	NA	Control	0	0	Neutral	0.500403	0	0	Neutral	0.500403
ACH-001001	143B	Bone_Cancer	NA	NA	Control	0	0	Neutral	0.624601	0	0	Neutral	0.624601
ACH-001028	CHLA06ATRT	Rhabdoid	Atypical Teratoid Rhabdoid Tumor (ATRT)	NA	Control	0	0	Neutral	0.394213	0	0	Neutral	0.394213
ACH-001031	CHLA266	Rhabdoid	Atypical Teratoid Rhabdoid Tumor (ATRT)	NA	Control	0	0	Neutral	0.955405	0	0	Neutral	0.955405
ACH-001033	CHLA57	Bone_Cancer	NA	NA	Control	0	0	Neutral	0.630401	0	0	Neutral	0.630401
ACH-001050	CW9019	Sarcoma	Rhabdomyosarcoma, alveolar	NA	Control	0	0	Neutral	0.106183	0	0	Neutral	0.106183
ACH-001053	D425	Brain_Cancer	NA	NA	Control	0	0	Neutral	0.940251	0	0	Neutral	0.940251
ACH-001054	D458	Brain_Cancer	NA	NA	Control	0	0	Neutral	0.397928	0	0	Neutral	0.397928
ACH-001061	DLD1	Colon_Colorectal_Cancer	NA	NA	Control	0	0	Neutral	0.135954	0	0	Neutral	0.135954
ACH-001134	MYLA	Lymphoma	T-cell	NA	Control	0	0	Neutral	0.330682	0	0	Neutral	0.330682
ACH-001163	CCLFPEDS0001T	Kidney_Cancer	NA	NA	Control	0	0	Neutral	0.271138	0	0	Neutral	0.271138
ACH-001164	CCLFPEDS0003T	Sarcoma	Undifferentiated	NA	Control	0	0	Neutral	0.00034825	0	0	Neutral	0.00034825
ACH-001173	R262	Brain_Cancer	NA	NA	Control	0	0	Neutral	0.549047	0	0	Neutral	0.549047
ACH-001184	SCMCRM2	Sarcoma	Rhabdomyosarcoma	NA	Control	0	0	Neutral	4.99694e-07	0	0	Neutral	4.99694e-07
ACH-001196	SMSCTR	Sarcoma	Rhabdomyosarcoma, embryonal	NA	Control	0	0	Neutral	0.61416	0	0	Neutral	0.61416
ACH-001197	SMZ1	Lymphoma	NA	NA	Control	0	0	Neutral	0.83463	0	0	Neutral	0.83463
ACH-001212	TTC642	Rhabdoid	Malignant Rhabdoid Tumor	NA	Control	0	0	Neutral	0.01752	0	0	Neutral	0.01752
ACH-001228	UPCISCC152	Head_and_Neck_Cancer	NA	NA	Control	0	0	Neutral	0.888634	0	0	Neutral	0.888634
ACH-001232	UW228	Brain_Cancer	NA	NA	Control	0	0	Neutral	0.209535	0	0	Neutral	0.209535
ACH-001277	YAMATO	Sarcoma	Synovial	NA	Control	0	0	Neutral	0.0440215	0	0	Neutral	0.0440215
ACH-001278	BIN67	Rhabdoid	NA	NA	Control	0	0	Neutral	0.0152188	0	0	Neutral	0.0152188
ACH-001279	SCCOHT1	Rhabdoid	NA	NA	Control	0	0	Neutral	0.158071	0	0	Neutral	0.158071
ACH-001280	SCS214	Sarcoma	Synovial	NA	Control	0	0	Neutral	0.177636	0	0	Neutral	0.177636
ACH-001289	COGAR359	Rhabdoid	Atypical Teratoid Rhabdoid Tumor (ATRT)	NA	Control	0	0	Neutral	0.403307	0	0	Neutral	0.403307
ACH-001295	Y79	Eye_Cancer	NA	NA	Control	0	0	Neutral	0.176422	0	0	Neutral	0.176422
ACH-001300	CHLA15	Neuroblastoma	NA	NA	Control	0	0	Neutral	0.926278	0	0	Neutral	0.926278
ACH-001301	COGN278	Neuroblastoma	NA	NA	Control	0	0	Neutral	0.885149	0	0	Neutral	0.885149
ACH-001302	COGN305	Neuroblastoma	NA	NA	Control	0	0	Neutral	0.129403	0	0	Neutral	0.129403
ACH-001303	NB1643	Neuroblastoma	NA	NA	Control	0	0	Neutral	0.268913	0	0	Neutral	0.268913
ACH-001322	CME1	Sarcoma	Synovial	NA	Control	0	0	Neutral	0.0473099	0	0	Neutral	0.0473099
ACH-001329	ANGMCSS	Brain_Cancer	NA	NA	Control	0	0	Neutral	0.339737	0	0	Neutral	0.339737
ACH-001353	JOPACA1	Pancreatic_Cancer	NA	NA	Control	0	0	Neutral	0.764199	0	0	Neutral	0.764199
ACH-001354	LAN2	Neuroblastoma	NA	NA	Control	0	0	Neutral	0.102989	0	0	Neutral	0.102989
ACH-001366	NGP	Neuroblastoma	NA	NA	Control	0	0	Neutral	0.0817555	0	0	Neutral	0.0817555
ACH-001369	OCIC5X	Ovarian_Cancer	NA	NA	Control	0	0	Neutral	0.954031	0	0	Neutral	0.954031
ACH-001375	PACADD119	Pancreatic_Cancer	NA	NA	Control	0	0	Neutral	0.0685311	0	0	Neutral	0.0685311
ACH-001379	PACADD161	Pancreatic_Cancer	NA	NA	Control	0	0	Neutral	0.086577	0	0	Neutral	0.086577
ACH-001380	PACADD165	Pancreatic_Cancer	NA	NA	Control	0	0	Neutral	0.561328	0	0	Neutral	0.561328
ACH-001382	PACADD188	Pancreatic_Cancer	NA	NA	Control	0	0	Neutral	0.9419	0	0	Neutral	0.9419
ACH-001390	SUM149PT	Breast_Cancer	NA	NA	Control	0	0	Neutral	0.650331	0	0	Neutral	0.650331
ACH-001391	SUM159PT	Breast_Cancer	NA	NA	Control	0	0	Neutral	0.495621	0	0	Neutral	0.495621
ACH-001394	SUM229PE	Breast_Cancer	NA	NA	Control	0	0	Neutral	0.174889	0	0	Neutral	0.174889
ACH-001403	TO14	Ovarian_Cancer	NA	NA	Control	0	0	Neutral	0.846447	0	0	Neutral	0.846447
ACH-001408	UMUC14	Bladder_Cancer	NA	NA	Control	0	0	Neutral	0.72534	0	0	Neutral	0.72534
ACH-001409	UMUC16	Bladder_Cancer	NA	NA	Control	0	0	Neutral	0.0899324	0	0	Neutral	0.0899324
ACH-001412	UMUC10	Bladder_Cancer	NA	NA	Control	0	0	Neutral	0.450264	0	0	Neutral	0.450264
ACH-001414	UMUC6	Bladder_Cancer	NA	NA	Control	0	0	Neutral	0.50159	0	0	Neutral	0.50159
ACH-001416	UMUC9	Bladder_Cancer	NA	NA	Control	0	0	Neutral	0.844903	0	0	Neutral	0.844903
ACH-001450	BLUE1	Lymphoma	B-cell, Non-Hodgkins, Burkitts	NA	Control	0	0	Neutral	0.953255	0	0	Neutral	0.953255
ACH-001454	C10	Colon_Colorectal_Cancer	NA	NA	Control	0	0	Neutral	0.216755	0	0	Neutral	0.216755
ACH-001458	C75	Colon_Colorectal_Cancer	NA	NA	Control	0	0	Neutral	0.14647	0	0	Neutral	0.14647
ACH-001460	C84	Colon_Colorectal_Cancer	NA	NA	Control	0	0	Neutral	0.169187	0	0	Neutral	0.169187
ACH-001461	C99	Colon_Colorectal_Cancer	NA	NA	Control	0	0	Neutral	0.189341	0	0	Neutral	0.189341
ACH-001484	CI	Leukemia	B-cell, unspecified	NA	Control	0	0	Neutral	0.00413513	0	0	Neutral	0.00413513
ACH-001485	CII	Leukemia	B-cell, unspecified	NA	Control	0	0	Neutral	0.420105	0	0	Neutral	0.420105
ACH-001520	HG3	Leukemia	B-cell, unspecified	NA	Control	0	0	Neutral	0.0262918	0	0	Neutral	0.0262918
ACH-001521	HKA1	Head_and_Neck_Cancer	NA	NA	Control	0	0	Neutral	0.251176	0	0	Neutral	0.251176
ACH-001524	HSC5	Skin_Cancer	NA	NA	Control	0	0	Neutral	0.122379	0	0	Neutral	0.122379
ACH-001532	JMURTK2	Rhabdoid	Malignant Rhabdoid Tumor	NA	Control	0	0	Neutral	0.85292	0	0	Neutral	0.85292
ACH-001548	LS	Neuroblastoma	NA	NA	Control	0	0	Neutral	0.734613	0	0	Neutral	0.734613
ACH-001551	MCC142	Skin_Cancer	NA	NA	Control	0	0	Neutral	0.197685	0	0	Neutral	0.197685
ACH-001552	MCC26	Skin_Cancer	NA	NA	Control	0	0	Neutral	0.0905666	0	0	Neutral	0.0905666
ACH-001555	MERO14	Lung_Cancer	NA	NA	Control	0	0	Neutral	0.354843	0	0	Neutral	0.354843
ACH-001559	MERO82	Lung_Cancer	NA	NA	Control	0	0	Neutral	0.858246	0	0	Neutral	0.858246
ACH-001563	MM127	Skin_Cancer	NA	NA	Control	0	0	Neutral	0.00664655	0	0	Neutral	0.00664655
ACH-001566	MM370	Skin_Cancer	NA	NA	Control	0	0	Neutral	0.632993	0	0	Neutral	0.632993
ACH-001567	MM383	Skin_Cancer	NA	NA	Control	0	0	Neutral	0.100808	0	0	Neutral	0.100808
ACH-001568	MM386	Skin_Cancer	NA	NA	Control	0	0	Neutral	0.620941	0	0	Neutral	0.620941
ACH-001608	NP2	Brain_Cancer	NA	NA	Control	0	0	Neutral	0.0626039	0	0	Neutral	0.0626039
ACH-001611	NP8	Brain_Cancer	NA	NA	Control	0	0	Neutral	0.868723	0	0	Neutral	0.868723
ACH-001618	OCIM2	Leukemia	Acute Myelogenous Leukemia (AML)	NA	Control	0	0	Neutral	0.815761	0	0	Neutral	0.815761
ACH-001622	ONDA7	Brain_Cancer	NA	NA	Control	0	0	Neutral	0.620647	0	0	Neutral	0.620647
ACH-001624	ONDA9	Brain_Cancer	NA	NA	Control	0	0	Neutral	0.913464	0	0	Neutral	0.913464
ACH-001628	PEA1	Ovarian_Cancer	NA	NA	Control	0	0	Neutral	0.941298	0	0	Neutral	0.941298
ACH-001645	SEKI	Skin_Cancer	NA	NA	Control	0	0	Neutral	0.490252	0	0	Neutral	0.490252
ACH-001647	SHI1	Leukemia	Acute Myelogenous Leukemia (AML)	NA	Control	0	0	Neutral	0.314103	0	0	Neutral	0.314103
ACH-001651	SKGI	Endometrial_Uterine_Cancer	NA	NA	Control	0	0	Neutral	0.680128	0	0	Neutral	0.680128
ACH-001664	SNU638	Gastric_Cancer	NA	NA	Control	0	0	Neutral	0.513936	0	0	Neutral	0.513936
ACH-001673	TFK1	Bile_Duct_Cancer	NA	NA	Control	0	0	Neutral	0.757456	0	0	Neutral	0.757456
ACH-001677	U2904	Lymphoma	B-cell	NA	Control	0	0	Neutral	0.439704	0	0	Neutral	0.439704
ACH-001685	UHO1	Lymphoma	Hodgkins	NA	Control	0	0	Neutral	0.459172	0	0	Neutral	0.459172
ACH-001736	HB1119	Leukemia	Acute Lymphoblastic Leukemia (ALL), B-cell	NA	Control	0	0	Neutral	0.949152	0	0	Neutral	0.949152
ACH-001740	RH28	Sarcoma	Rhabdomyosarcoma, alveolar	NA	Control	0	0	Neutral	0.303312	0	0	Neutral	0.303312
ACH-001745	RHJT	Sarcoma	Rhabdomyosarcoma, alveolar	NA	Control	0	0	Neutral	0.340386	0	0	Neutral	0.340386
ACH-001765	RH4	Sarcoma	Rhabdomyosarcoma, alveolar	NA	Control	0	0	Neutral	0.264688	0	0	Neutral	0.264688
ACH-001790	RH18DM	Sarcoma	NA	NA	Control	0	0	Neutral	0.167253	0	0	Neutral	0.167253
ACH-001791	LPS6	Liposarcoma	NA	NA	Control	0	0	Neutral	0.685267	0	0	Neutral	0.685267
ACH-001793	LPS27	Liposarcoma	NA	NA	Control	0	0	Neutral	0.679678	0	0	Neutral	0.679678
ACH-001814	OS252	Bone_Cancer	NA	NA	Control	0	0	Neutral	0.563703	0	0	Neutral	0.563703
ACH-001835	ICC106	Bile_Duct_Cancer	NA	NA	Control	0	0	Neutral	0.632515	0	0	Neutral	0.632515
ACH-001836	ICC108	Bile_Duct_Cancer	NA	NA	Control	0	0	Neutral	0.38269	0	0	Neutral	0.38269
ACH-001841	ICC15	Bile_Duct_Cancer	NA	NA	Control	0	0	Neutral	0.800496	0	0	Neutral	0.800496
ACH-001843	ICC3	Bile_Duct_Cancer	NA	NA	Control	0	0	Neutral	0.00606686	0	0	Neutral	0.00606686
ACH-001848	ICC8	Bile_Duct_Cancer	NA	NA	Control	0	0	Neutral	0.38195	0	0	Neutral	0.38195
ACH-001849	ICC9	Bile_Duct_Cancer	NA	NA	Control	0	0	Neutral	0.482994	0	0	Neutral	0.482994
ACH-001856	RBE	Bile_Duct_Cancer	NA	NA	Control	0	0	Neutral	0.284068	0	0	Neutral	0.284068
ACH-001857	SG231	Bile_Duct_Cancer	NA	NA	Control	0	0	Neutral	0.397623	0	0	Neutral	0.397623
ACH-001858	SSP25	Bile_Duct_Cancer	NA	NA	Control	0	0	Neutral	0.588382	0	0	Neutral	0.588382
ACH-001956	MUGCHOR1	Bone_Cancer	NA	NA	Control	0	0	Neutral	0.264642	0	0	Neutral	0.264642
ACH-001957	UMCHOR1	Bone_Cancer	NA	NA	Control	0	0	Neutral	0.901268	0	0	Neutral	0.901268
ACH-001959	CCLP1	Bile_Duct_Cancer	NA	NA	Control	0	0	Neutral	0.928847	0	0	Neutral	0.928847
ACH-001960	CCSW1	Bile_Duct_Cancer	NA	NA	Control	0	0	Neutral	0.443683	0	0	Neutral	0.443683
ACH-002001	A375SKINCJ1	Skin_Cancer	NA	NA	Control	0	0	Neutral	0.0131959	0	0	Neutral	0.0131959
ACH-002002	A375SKINCJ2	Skin_Cancer	NA	NA	Control	0	0	Neutral	0.17788	0	0	Neutral	0.17788
ACH-002003	A375SKINCJ3	Skin_Cancer	NA	NA	Control	0	0	Neutral	0.44297	0	0	Neutral	0.44297
ACH-002004	UACC62SKINCJ1	Skin_Cancer	NA	NA	Control	0	0	Neutral	0.864741	0	0	Neutral	0.864741
ACH-002005	SKMEL19	Skin_Cancer	NA	NA	Control	0	0	Neutral	0.702169	0	0	Neutral	0.702169
ACH-000014	HS294T	Skin_Cancer	NA	undetermined	Control	0	0	Neutral	0.850717	0	0	Neutral	0.850717
ACH-000657	A2780	Ovarian_Cancer	NA	undetermined	Control	0	0	Neutral	0.809394	0	0	Neutral	0.809394
ACH-000903	FTC133	Thyroid_Cancer	NA	undetermined	Control	0	0	Neutral	0.258517	0	0	Neutral	0.258517
ACH-000928	JHUEM1	Endometrial_Uterine_Cancer	NA	inferred-MSI	WRN_mut_3	1	1	Neutral	0.483751	1	1	Neutral	0.483751
ACH-000946	HEC265	Endometrial_Uterine_Cancer	NA	inferred-MSI	WRN_mut_3	1	1	Neutral	0.506606	1	1	Neutral	0.506606
ACH-000947	OVK18	Ovarian_Cancer	NA	inferred-MSI	WRN_mut_3	1	1	Neutral	0.654663	1	1	Neutral	0.654663
ACH-000953	SUPT1	Leukemia	Acute Lymphoblastic Leukemia (ALL), T-cell	inferred-MSI	WRN_mut_3	2	1	Neutral	0.613203	2	1	Neutral	0.613203
ACH-000974	SNGM	Endometrial_Uterine_Cancer	NA	inferred-MSI	WRN_mut_3	1	1	Neutral	0.536733	1	1	Neutral	0.536733
ACH-000988	MFE319	Endometrial_Uterine_Cancer	NA	inferred-MSI	WRN_mut_3	1	1	Neutral	0.3052	1	1	Neutral	0.3052
ACH-000015	NCIH1581	Lung_Cancer	NA	inferred-MSS	WRN_mut_3	0	0	Loss	0.492039	0	0	Loss	0.492039
ACH-000019	MCF7	Breast_Cancer	NA	inferred-MSS	WRN_mut_3	0	0	Loss	0.912689	0	0	Loss	0.912689
ACH-000022	PATU8988S	Pancreatic_Cancer	NA	inferred-MSS	WRN_mut_3	0	0	Loss	0.101403	0	0	Loss	0.101403
ACH-000028	KPL1	Breast_Cancer	NA	inferred-MSS	WRN_mut_3	0	0	Loss	0.962665	0	0	Loss	0.962665
ACH-000030	PC14	Lung_Cancer	NA	inferred-MSS	WRN_mut_3	0	0	Loss	0.537611	0	0	Loss	0.537611
ACH-000035	NCIH1650	Lung_Cancer	NA	inferred-MSS	WRN_mut_3	0	0	Loss	0.939053	0	0	Loss	0.939053
ACH-000042	PANC0203	Pancreatic_Cancer	NA	inferred-MSS	WRN_mut_3	0	0	Loss	0.139269	0	0	Loss	0.139269
ACH-000060	PANC1005	Pancreatic_Cancer	NA	inferred-MSS	WRN_mut_3	0	0	Loss	0.696431	0	0	Loss	0.696431
ACH-000115	VCAP	Prostate_Cancer	NA	inferred-MSS	WRN_mut_3	0	0	Loss	1	0	0	Loss	1
ACH-000116	OAW28	Ovarian_Cancer	NA	inferred-MSS	WRN_mut_3	0	0	Loss	0.920868	0	0	Loss	0.920868
ACH-000118	HUPT3	Pancreatic_Cancer	NA	inferred-MSS	WRN_mut_3	0	0	Loss	0.889274	0	0	Loss	0.889274
ACH-000132	JHOS2	Ovarian_Cancer	NA	inferred-MSS	WRN_mut_3	0	0	Loss	0.96012	0	0	Loss	0.96012
ACH-000138	CFPAC1	Pancreatic_Cancer	NA	inferred-MSS	WRN_mut_3	0	0	Loss	0.769361	0	0	Loss	0.769361
ACH-000150	HCC2935	Lung_Cancer	NA	inferred-MSS	WRN_mut_3	0	0	Loss	0.00930737	0	0	Loss	0.00930737
ACH-000153	NCIH2052	Lung_Cancer	NA	inferred-MSS	WRN_mut_3	0	0	Loss	0.0512657	0	0	Loss	0.0512657
ACH-000164	PANC1	Pancreatic_Cancer	NA	inferred-MSS	WRN_mut_3	0	0	Loss	0.524142	0	0	Loss	0.524142
ACH-000174	CAL62	Thyroid_Cancer	NA	inferred-MSS	WRN_mut_3	0	0	Loss	0.48315	0	0	Loss	0.48315
ACH-000182	SNU869	Bile_Duct_Cancer	NA	inferred-MSS	WRN_mut_3	0	0	Loss	0.463465	0	0	Loss	0.463465
ACH-000188	SCC25	Head_and_Neck_Cancer	NA	inferred-MSS	WRN_mut_3	0	0	Loss	0.25737	0	0	Loss	0.25737
ACH-000189	RCC10RGB	Kidney_Cancer	NA	inferred-MSS	WRN_mut_3	0	0	Loss	0.748195	0	0	Loss	0.748195
ACH-000207	DETROIT562	Head_and_Neck_Cancer	NA	inferred-MSS	WRN_mut_3	0	0	Loss	0.870164	0	0	Loss	0.870164
ACH-000228	BICR31	Head_and_Neck_Cancer	NA	inferred-MSS	WRN_mut_3	0	0	Loss	0.194412	0	0	Loss	0.194412
ACH-000243	DANG	Pancreatic_Cancer	NA	inferred-MSS	WRN_mut_3	0	0	Loss	0.857135	0	0	Loss	0.857135
ACH-000248	AU565	Breast_Cancer	NA	inferred-MSS	WRN_mut_3	0	0	Loss	0.924834	0	0	Loss	0.924834
ACH-000256	COV318	Ovarian_Cancer	NA	inferred-MSS	WRN_mut_3	0	0	Loss	0.378132	0	0	Loss	0.378132
ACH-000264	CALU6	Lung_Cancer	NA	inferred-MSS	WRN_mut_3	0	0	Loss	0.87332	0	0	Loss	0.87332
ACH-000265	KP4	Pancreatic_Cancer	NA	inferred-MSS	WRN_mut_3	0	0	Loss	0.452749	0	0	Loss	0.452749
ACH-000276	HCC38	Breast_Cancer	NA	inferred-MSS	WRN_mut_3	0	0	Loss	0.590101	0	0	Loss	0.590101
ACH-000278	COV362	Ovarian_Cancer	NA	inferred-MSS	WRN_mut_3	0	0	Loss	0.656657	0	0	Loss	0.656657
ACH-000291	OV90	Ovarian_Cancer	NA	inferred-MSS	WRN_mut_3	0	0	Loss	0.884574	0	0	Loss	0.884574
ACH-000296	OUMS23	Colon_Colorectal_Cancer	NA	inferred-MSS	WRN_mut_3	0	0	Loss	0.949877	0	0	Loss	0.949877
ACH-000302	SNU1077	Endometrial_Uterine_Cancer	NA	inferred-MSS	WRN_mut_3	0	0	Loss	0.713073	0	0	Loss	0.713073
ACH-000308	EFO21	Ovarian_Cancer	NA	inferred-MSS	WRN_mut_3	1	1	Neutral	0.561542	1	1	Neutral	0.561542
ACH-000330	EFM19	Breast_Cancer	NA	inferred-MSS	WRN_mut_3	0	0	Loss	0.658768	0	0	Loss	0.658768
ACH-000331	ISTMES2	Lung_Cancer	NA	inferred-MSS	WRN_mut_3	0	0	Loss	0.940374	0	0	Loss	0.940374
ACH-000332	YAPC	Pancreatic_Cancer	NA	inferred-MSS	WRN_mut_3	0	0	Loss	0.782833	0	0	Loss	0.782833
ACH-000337	NCIH3122	Lung_Cancer	NA	inferred-MSS	WRN_mut_3	0	0	Loss	0.738471	0	0	Loss	0.738471
ACH-000343	NCIH522	Lung_Cancer	NA	inferred-MSS	WRN_mut_3	0	0	Loss	0.658169	0	0	Loss	0.658169
ACH-000352	HCC1428	Breast_Cancer	NA	inferred-MSS	WRN_mut_3	0	0	Loss	0.89476	0	0	Loss	0.89476
ACH-000356	MKN45	Gastric_Cancer	NA	inferred-MSS	WRN_mut_3	0	0	Loss	0.925374	0	0	Loss	0.925374
ACH-000363	SKMM2	Myeloma	Multiple Myeloma	inferred-MSS	WRN_mut_3	0	0	Loss	0.363709	0	0	Loss	0.363709
ACH-000374	HCC1143	Breast_Cancer	NA	inferred-MSS	WRN_mut_3	0	0	Loss	0.811806	0	0	Loss	0.811806
ACH-000377	SNU478	Bile_Duct_Cancer	NA	inferred-MSS	WRN_mut_3	0	0	Loss	0.177692	0	0	Loss	0.177692
ACH-000381	T84	Colon_Colorectal_Cancer	NA	inferred-MSS	WRN_mut_3	0	0	Loss	0.0804211	0	0	Loss	0.0804211
ACH-000390	LUDLU1	Lung_Cancer	NA	inferred-MSS	WRN_mut_3	0	0	Loss	0.048869	0	0	Loss	0.048869
ACH-000410	SAOS2	Bone_Cancer	NA	inferred-MSS	WRN_mut_3	0	0	Loss	0.215327	0	0	Loss	0.215327
ACH-000416	NCIH838	Lung_Cancer	NA	inferred-MSS	WRN_mut_3	0	0	Loss	0.571884	0	0	Loss	0.571884
ACH-000421	SW837	Colon_Colorectal_Cancer	NA	inferred-MSS	WRN_mut_3	0	0	Loss	0.726464	0	0	Loss	0.726464
ACH-000427	NCIN87	Gastric_Cancer	NA	inferred-MSS	WRN_mut_3	0	0	Loss	0.953836	0	0	Loss	0.953836
ACH-000434	NCIH1915	Lung_Cancer	NA	inferred-MSS	WRN_mut_3	0	0	Loss	0.211896	0	0	Loss	0.211896
ACH-000445	KNS60	Brain_Cancer	NA	inferred-MSS	WRN_mut_3	0	0	Loss	0.810995	0	0	Loss	0.810995
ACH-000452	TE8	Esophageal_Cancer	NA	inferred-MSS	WRN_mut_3	0	0	Loss	0.863411	0	0	Loss	0.863411
ACH-000459	TUHR10TKB	Kidney_Cancer	NA	inferred-MSS	WRN_mut_3	0	0	Loss	0.111542	0	0	Loss	0.111542
ACH-000466	SNU216	Gastric_Cancer	NA	inferred-MSS	WRN_mut_3	0	0	Loss	0.932768	0	0	Loss	0.932768
ACH-000467	HCC56	Colon_Colorectal_Cancer	NA	inferred-MSS	WRN_mut_3	0	0	Loss	0.959931	0	0	Loss	0.959931
ACH-000470	SW1463	Colon_Colorectal_Cancer	NA	inferred-MSS	WRN_mut_3	0	0	Loss	0.840824	0	0	Loss	0.840824
ACH-000473	RT112	Bladder_Cancer	NA	inferred-MSS	WRN_mut_3	0	0	Loss	0.928326	0	0	Loss	0.928326
ACH-000475	HUH1	Liver_Cancer	NA	inferred-MSS	WRN_mut_3	0	0	Loss	0.803263	0	0	Loss	0.803263
ACH-000483	SNU182	Liver_Cancer	NA	inferred-MSS	WRN_mut_3	0	0	Loss	0.988403	0	0	Loss	0.988403
ACH-000484	VMRCRCW	Kidney_Cancer	NA	inferred-MSS	WRN_mut_3	0	0	Loss	0.0180646	0	0	Loss	0.0180646
ACH-000486	KU1919	Bladder_Cancer	NA	inferred-MSS	WRN_mut_3	0	0	Loss	0.839224	0	0	Loss	0.839224
ACH-000493	SNU423	Liver_Cancer	NA	inferred-MSS	WRN_mut_3	0	0	Loss	0.896608	0	0	Loss	0.896608
ACH-000502	TCCPAN2	Pancreatic_Cancer	NA	inferred-MSS	WRN_mut_3	0	0	Loss	0.828295	0	0	Loss	0.828295
ACH-000510	NCIH1299	Lung_Cancer	NA	inferred-MSS	WRN_mut_3	0	0	Loss	0.293817	0	0	Loss	0.293817
ACH-000518	CAL33	Head_and_Neck_Cancer	NA	inferred-MSS	WRN_mut_3	0	0	Loss	0.652113	0	0	Loss	0.652113
ACH-000537	SNU761	Liver_Cancer	NA	inferred-MSS	WRN_mut_3	0	0	Loss	0.640138	0	0	Loss	0.640138
ACH-000541	KMS34	Myeloma	Multiple Myeloma	inferred-MSS	WRN_mut_3	0	0	Loss	0.184501	0	0	Loss	0.184501
ACH-000547	HT1197	Bladder_Cancer	NA	inferred-MSS	WRN_mut_3	0	0	Loss	0.943606	0	0	Loss	0.943606
ACH-000552	HT29	Colon_Colorectal_Cancer	NA	inferred-MSS	WRN_mut_3	1	0	Loss	0.0205953	1	0	Loss	0.0205953
ACH-000563	EBC1	Lung_Cancer	NA	inferred-MSS	WRN_mut_3	0	0	Loss	0.0100828	0	0	Loss	0.0100828
ACH-000573	MDAMB436	Breast_Cancer	NA	inferred-MSS	WRN_mut_3	0	0	Loss	0.190684	0	0	Loss	0.190684
ACH-000577	JHH2	Liver_Cancer	NA	inferred-MSS	WRN_mut_3	3	1	Neutral	0.179927	3	1	Neutral	0.179927
ACH-000579	UACC257	Skin_Cancer	NA	inferred-MSS	WRN_mut_3	1	0	Loss	0.406566	1	0	Loss	0.406566
ACH-000580	C32	Skin_Cancer	NA	inferred-MSS	WRN_mut_3	0	0	Loss	0.875417	0	0	Loss	0.875417
ACH-000583	MC116	Lymphoma	B-cell, Non-Hodgkins	inferred-MSS	WRN_mut_3	0	0	Loss	0.729647	0	0	Loss	0.729647
ACH-000606	PECAPJ34CLONEC12	Head_and_Neck_Cancer	NA	inferred-MSS	WRN_mut_3	0	0	Loss	0.780809	0	0	Loss	0.780809
ACH-000616	HS746T	Gastric_Cancer	NA	inferred-MSS	WRN_mut_3	0	0	Loss	0.121562	0	0	Loss	0.121562
ACH-000621	MDAMB157	Breast_Cancer	NA	inferred-MSS	WRN_mut_3	0	0	Loss	0.67617	0	0	Loss	0.67617
ACH-000624	HCC1806	Breast_Cancer	NA	inferred-MSS	WRN_mut_3	0	0	Loss	0.923846	0	0	Loss	0.923846
ACH-000630	YD8	Head_and_Neck_Cancer	NA	inferred-MSS	WRN_mut_3	0	0	Loss	0.968557	0	0	Loss	0.968557
ACH-000638	NCIH441	Lung_Cancer	NA	inferred-MSS	WRN_mut_3	0	0	Loss	0.302191	0	0	Loss	0.302191
ACH-000649	786O	Kidney_Cancer	NA	inferred-MSS	WRN_mut_3	0	0	Loss	0.567187	0	0	Loss	0.567187
ACH-000652	SUIT2	Pancreatic_Cancer	NA	inferred-MSS	WRN_mut_3	0	0	Loss	0.0661717	0	0	Loss	0.0661717
ACH-000654	RAJI	Lymphoma	B-cell, Non-Hodgkins, Burkitts	inferred-MSS	WRN_mut_3	0	0	Loss	0.646546	0	0	Loss	0.646546
ACH-000667	HCC44	Lung_Cancer	NA	inferred-MSS	WRN_mut_3	0	0	Loss	0.375676	0	0	Loss	0.375676
ACH-000671	HUH6	Liver_Cancer	NA	inferred-MSS	WRN_mut_3	0	0	Loss	0.0554984	0	0	Loss	0.0554984
ACH-000677	SW1573	Lung_Cancer	NA	inferred-MSS	WRN_mut_3	0	0	Loss	0.614963	0	0	Loss	0.614963
ACH-000682	SNU1066	Head_and_Neck_Cancer	NA	inferred-MSS	WRN_mut_3	0	0	Loss	0.890916	0	0	Loss	0.890916
ACH-000688	OV7	Ovarian_Cancer	NA	inferred-MSS	WRN_mut_3	0	0	Loss	0.000313756	0	0	Loss	0.000313756
ACH-000701	RMUGS	Ovarian_Cancer	NA	inferred-MSS	WRN_mut_3	0	0	Loss	0.692075	0	0	Loss	0.692075
ACH-000713	CAOV3	Ovarian_Cancer	NA	inferred-MSS	WRN_mut_3	0	0	Loss	0.0561804	0	0	Loss	0.0561804
ACH-000725	HCC202	Breast_Cancer	NA	inferred-MSS	WRN_mut_3	0	0	Loss	0.992774	0	0	Loss	0.992774
ACH-000732	PECAPJ41CLONED2	Head_and_Neck_Cancer	NA	inferred-MSS	WRN_mut_3	0	0	Loss	0.771841	0	0	Loss	0.771841
ACH-000735	PECAPJ49	Head_and_Neck_Cancer	NA	inferred-MSS	WRN_mut_3	0	0	Loss	0.263663	0	0	Loss	0.263663
ACH-000747	NCIH1703	Lung_Cancer	NA	inferred-MSS	WRN_mut_3	0	0	Loss	0.474212	0	0	Loss	0.474212
ACH-000753	JMSU1	Bladder_Cancer	NA	inferred-MSS	WRN_mut_3	0	0	Loss	0.780748	0	0	Loss	0.780748
ACH-000758	MKN74	Gastric_Cancer	NA	inferred-MSS	WRN_mut_3	0	0	Loss	0.508473	0	0	Loss	0.508473
ACH-000766	NCIH1648	Lung_Cancer	NA	inferred-MSS	WRN_mut_3	0	0	Loss	0.811471	0	0	Loss	0.811471
ACH-000771	BICR56	Head_and_Neck_Cancer	NA	inferred-MSS	WRN_mut_3	0	0	Loss	0.885757	0	0	Loss	0.885757
ACH-000781	NCIH2023	Lung_Cancer	NA	inferred-MSS	WRN_mut_3	0	0	Loss	0.565553	0	0	Loss	0.565553
ACH-000783	CAMA1	Breast_Cancer	NA	inferred-MSS	WRN_mut_3	0	0	Loss	0.932683	0	0	Loss	0.932683
ACH-000785	NCIH2126	Lung_Cancer	NA	inferred-MSS	WRN_mut_3	0	0	Loss	0.894435	0	0	Loss	0.894435
ACH-000794	BICR22	Head_and_Neck_Cancer	NA	inferred-MSS	WRN_mut_3	0	0	Loss	0.695728	0	0	Loss	0.695728
ACH-000796	MCAS	Ovarian_Cancer	NA	inferred-MSS	WRN_mut_3	0	0	Loss	0.66998	0	0	Loss	0.66998
ACH-000832	CAL27	Head_and_Neck_Cancer	NA	inferred-MSS	WRN_mut_3	0	0	Loss	0.850026	0	0	Loss	0.850026
ACH-000837	NCIH322	Lung_Cancer	NA	inferred-MSS	WRN_mut_3	0	0	Loss	0.0507156	0	0	Loss	0.0507156
ACH-000839	SCABER	Bladder_Cancer	NA	inferred-MSS	WRN_mut_3	0	0	Loss	0.257208	0	0	Loss	0.257208
ACH-000840	HCC366	Lung_Cancer	NA	inferred-MSS	WRN_mut_3	0	0	Loss	0.37999	0	0	Loss	0.37999
ACH-000841	NCIH2087	Lung_Cancer	NA	inferred-MSS	WRN_mut_3	0	0	Loss	0.736478	0	0	Loss	0.736478
ACH-000846	FADU	Head_and_Neck_Cancer	NA	inferred-MSS	WRN_mut_3	0	0	Loss	0.562292	0	0	Loss	0.562292
ACH-000855	KYSE150	Esophageal_Cancer	NA	inferred-MSS	WRN_mut_3	0	0	Loss	0.481268	0	0	Loss	0.481268
ACH-000859	HCC1954	Breast_Cancer	NA	inferred-MSS	WRN_mut_3	0	0	Loss	0.0586625	0	0	Loss	0.0586625
ACH-000861	HOP62	Lung_Cancer	NA	inferred-MSS	WRN_mut_3	0	0	Loss	0.166435	0	0	Loss	0.166435
ACH-000867	CHAGOK1	Lung_Cancer	NA	inferred-MSS	WRN_mut_3	0	0	Loss	0.691172	0	0	Loss	0.691172
ACH-000876	MDAMB415	Breast_Cancer	NA	inferred-MSS	WRN_mut_3	0	0	Loss	0.969996	0	0	Loss	0.969996
ACH-000878	HCC15	Lung_Cancer	NA	inferred-MSS	WRN_mut_3	0	0	Loss	0.29071	0	0	Loss	0.29071
ACH-000890	SW1271	Lung_Cancer	NA	inferred-MSS	WRN_mut_3	2	0	Loss	0.110651	2	0	Loss	0.110651
ACH-000906	ES2	Ovarian_Cancer	NA	inferred-MSS	WRN_mut_3	0	0	Loss	0.507591	0	0	Loss	0.507591
ACH-000910	MDAMB453	Breast_Cancer	NA	inferred-MSS	WRN_mut_3	0	0	Loss	0.978066	0	0	Loss	0.978066
ACH-000912	NCIH2286	Lung_Cancer	NA	inferred-MSS	WRN_mut_3	0	0	Loss	0.933409	0	0	Loss	0.933409
ACH-000916	NCIH1573	Lung_Cancer	NA	inferred-MSS	WRN_mut_3	0	0	Loss	0.257251	0	0	Loss	0.257251
ACH-000917	TE4	Esophageal_Cancer	NA	inferred-MSS	WRN_mut_3	0	0	Loss	0.586642	0	0	Loss	0.586642
ACH-000921	NCIH1339	Lung_Cancer	NA	inferred-MSS	WRN_mut_3	0	0	Loss	0.443506	0	0	Loss	0.443506
ACH-000996	HEC251	Endometrial_Uterine_Cancer	NA	inferred-MSS	WRN_mut_3	3	1	Neutral	0.421139	3	1	Neutral	0.421139
ACH-001048	COV504	Ovarian_Cancer	NA	inferred-MSS	WRN_mut_3	0	0	Loss	0.0944086	0	0	Loss	0.0944086
ACH-001151	OVCAR5	Ovarian_Cancer	NA	inferred-MSS	WRN_mut_3	0	0	Loss	0.565026	0	0	Loss	0.565026
ACH-001183	RT11284	Bladder_Cancer	NA	inferred-MSS	WRN_mut_3	0	0	Loss	0.906526	0	0	Loss	0.906526
ACH-001306	8305C	Thyroid_Cancer	NA	inferred-MSS	WRN_mut_3	0	0	Loss	0.200029	0	0	Loss	0.200029
ACH-001526	HUO9	Bone_Cancer	NA	inferred-MSS	WRN_mut_3	0	0	Loss	0.213737	0	0	Loss	0.213737
ACH-001530	JEG3	Endometrial_Uterine_Cancer	NA	inferred-MSS	WRN_mut_3	0	0	Loss	0.690749	0	0	Loss	0.690749
ACH-000025	CH157MN	Brain_Cancer	NA	NA	WRN_mut_3	0	0	Loss	0.0417547	0	0	Loss	0.0417547
ACH-000385	SKRC20	Kidney_Cancer	NA	NA	WRN_mut_3	0	0	Loss	0.684914	0	0	Loss	0.684914
ACH-000436	OCIMY7	Myeloma	Multiple Myeloma	NA	WRN_mut_3	0	0	Loss	0.00699248	0	0	Loss	0.00699248
ACH-000600	SLR26	Kidney_Cancer	NA	NA	WRN_mut_3	0	0	Loss	0.55454	0	0	Loss	0.55454
ACH-000700	NCIH2882	Lung_Cancer	NA	NA	WRN_mut_3	0	0	Loss	0.0622811	0	0	Loss	0.0622811
ACH-001067	F5	Brain_Cancer	NA	NA	WRN_mut_3	0	0	Loss	0.00124088	0	0	Loss	0.00124088
ACH-001335	C4II	Cervical_Cancer	NA	NA	WRN_mut_3	0	0	Loss	0.0775476	0	0	Loss	0.0775476
ACH-001346	H103	Head_and_Neck_Cancer	NA	NA	WRN_mut_3	0	0	Loss	0.275129	0	0	Loss	0.275129
ACH-001356	MB1	Thyroid_Cancer	NA	NA	WRN_mut_3	0	0	Loss	0.151065	0	0	Loss	0.151065
ACH-001377	PACADD137	Pancreatic_Cancer	NA	NA	WRN_mut_3	0	0	Loss	0.386356	0	0	Loss	0.386356
ACH-001396	SUM52PE	Breast_Cancer	NA	NA	WRN_mut_3	0	0	Loss	0.656088	0	0	Loss	0.656088
ACH-001411	UMUC5	Bladder_Cancer	NA	NA	WRN_mut_3	0	0	Loss	0.862863	0	0	Loss	0.862863
ACH-001413	UMUC11	Bladder_Cancer	NA	NA	WRN_mut_3	0	0	Loss	0.610203	0	0	Loss	0.610203
ACH-001415	UMUC7	Bladder_Cancer	NA	NA	WRN_mut_3	0	0	Loss	0.0731164	0	0	Loss	0.0731164
ACH-001431	TC205	Bone_Cancer	NA	NA	WRN_mut_3	0	0	Loss	0.000116796	0	0	Loss	0.000116796
ACH-001433	CCLFPEDS0008T	Sarcoma	Epithelioid	NA	WRN_mut_3	0	0	Loss	0.374951	0	0	Loss	0.374951
ACH-001459	C80	Colon_Colorectal_Cancer	NA	NA	WRN_mut_3	0	0	Loss	0.889967	0	0	Loss	0.889967
ACH-001495	EMTOKA	Endometrial_Uterine_Cancer	NA	NA	WRN_mut_3	0	0	Loss	0.662162	0	0	Loss	0.662162
ACH-001509	H357	Head_and_Neck_Cancer	NA	NA	WRN_mut_3	0	0	Loss	0.144873	0	0	Loss	0.144873
ACH-001510	H376	Head_and_Neck_Cancer	NA	NA	WRN_mut_3	0	0	Loss	0.298844	0	0	Loss	0.298844
ACH-001511	H413	Head_and_Neck_Cancer	NA	NA	WRN_mut_3	0	0	Loss	0.94759	0	0	Loss	0.94759
ACH-001515	HCS2	Cervical_Cancer	NA	NA	WRN_mut_3	0	0	Loss	0.61871	0	0	Loss	0.61871
ACH-001523	HSC1	Skin_Cancer	NA	NA	WRN_mut_3	0	0	Loss	0.960568	0	0	Loss	0.960568
ACH-001570	MM426	Skin_Cancer	NA	NA	WRN_mut_3	0	0	Loss	0.525994	0	0	Loss	0.525994
ACH-001607	NOZ	Gallbladder_Cancer	NA	NA	WRN_mut_3	0	0	Loss	0.137208	0	0	Loss	0.137208
ACH-001610	NP5	Brain_Cancer	NA	NA	WRN_mut_3	1	1	Neutral	0.531274	1	1	Neutral	0.531274
ACH-001619	OCUG1	Gallbladder_Cancer	NA	NA	WRN_mut_3	0	0	Loss	0.112061	0	0	Loss	0.112061
ACH-001796	95T1000	Liposarcoma	WDLPS	NA	WRN_mut_3	0	0	Loss	0.615118	0	0	Loss	0.615118
ACH-001799	LPS141	Liposarcoma	DDLPS	NA	WRN_mut_3	0	0	Loss	0.0171967	0	0	Loss	0.0171967
ACH-001802	LPS853	Liposarcoma	DDLPS	NA	WRN_mut_3	0	0	Loss	0.353327	0	0	Loss	0.353327
ACH-001838	ICC12	Bile_Duct_Cancer	NA	NA	WRN_mut_3	0	0	Loss	0.591004	0	0	Loss	0.591004
ACH-001842	ICC2	Bile_Duct_Cancer	NA	NA	WRN_mut_3	0	0	Loss	0.556789	0	0	Loss	0.556789
ACH-001853	KMCH1	Bile_Duct_Cancer	NA	NA	WRN_mut_3	0	0	Loss	0.229197	0	0	Loss	0.229197
ACH-001864	YSCCC	Bile_Duct_Cancer	NA	NA	WRN_mut_3	0	0	Loss	0.96477	0	0	Loss	0.96477
ACH-001955	JHC7	Bone_Cancer	NA	NA	WRN_mut_3	0	0	Loss	0.424035	0	0	Loss	0.424035
ACH-001997	ECC2	Bile_Duct_Cancer	NA	NA	WRN_mut_3	0	0	Loss	0.963608	0	0	Loss	0.963608
ACH-001999	9505BIK	Pancreatic_Cancer	NA	NA	WRN_mut_3	0	0	Loss	0.889864	0	0	Loss	0.889864
ACH-002015	MEL285	Eye_Cancer	NA	NA	WRN_mut_3	0	0	Loss	0.0943616	0	0	Loss	0.0943616
