# Supplementary material for: Mapping in silico genetic networks of the KMT2D tumour suppressor gene to uncover novel functional associations and cancer cell vulnerabilities
Source: Genome Med. 2024 Nov 22;16:136. doi: 10.1186/s13073-024-01401-9 (PMC11583415; doi:10.1186/s13073-024-01401-9)
Supplement: Supplementary file 17 — Additional file 17: Table S12. Characterising [AT]n motif expansion in cancer cell lines. A. All MSI DepMap cancer cell lines with WGS data and three MSS DepMap cell lines with WGS data for comparison. Cell_line_stripped_name: cell line names provided by DepMap without special characters or spaces. disease: cancer type assigned by DepMap. MSI_status: inferred microsatellite status by Ghandi et al. (2019). KMT2D_group: KMT2D group assigned to a cell line. SRA_project_ID: NCBI SRA project ID for raw WGS data. SRA_Run_ID: NCBI SRA run ID for raw WGS data. Instrument: sequencer used to perform WGS. B. Profiles of [AT]n motifs generated using ExpansionHunter Denovo. Cell_line_name: cell line names provided by DepMap without special characters or spaces. disease: cancer type assigned by DepMap. SRA_id: NCBI SRAN run ID. group: MSI status and KMT2D group of cell line. Contig: chromosome location of motif. Start: start site (bp) of motif. End: end site (bp) of motif. Motif: motif type. Num_anc_irrs: number of anchored in-repeat reads (i.e. one read pair maps within and the other outside of a repeat region; see Methods). norm_num_anc_irrs: normalised number of anchored in-repeat reads. Het_str_size: estimated motif repeat size. [file 13073_2024_1401_MOESM17_ESM.xlsx]

## Sheet: A - Cell line SRA ID
Cell_line_stripped_name	disease	MSI_status	KMT2D_Mut_status	SRA_project_ID	SRA_Run_ID	AssayType	instrument
CCK81	Colon_Colorectal_Cancer	MSI	Mut	PRJNA523380	SRR8639191	WGS	Illumina HiSeq 2000
LOVO	Colon_Colorectal_Cancer	MSI	Mut	PRJNA523380	SRR8652098	WGS	Illumina HiSeq 2000
MFE319	Endometrial_Uterine_Cancer	MSI	Mut	PRJNA523380	SRR8652121	WGS	Illumina HiSeq 2000
NCIH1048	Lung_Cancer	MSI	Mut	PRJNA523380	SRR8652136	WGS	Illumina HiSeq 2000
SW48	Colon_Colorectal_Cancer	MSI	Mut	PRJNA523380	SRR8670708	WGS	Illumina HiSeq 2000
LS180	Colon_Colorectal_Cancer	MSI	Mut	PRJNA523380	SRR8652101	WGS	Illumina HiSeq 2000
RKO	Colon_Colorectal_Cancer	MSI	Mut	PRJNA523380	SRR8670762	WGS	Illumina HiSeq 2000
SKOV3	Ovarian_Cancer	MSI	WT	PRJNA523380	SRR8670772	WGS	Illumina HiSeq 2000
SKMEL2	Skin_Cancer	MSI	WT	PRJNA523380	SRR8670679	WGS	Illumina HiSeq 2000
T84	Colon_Colorectal_Cancer	MSS	WT	PRJNA523380	SRR8670673	WGS	Illumina HiSeq 2000
NCIH747	Colon_Colorectal_Cancer	MSS	WT	PRJNA523380	SRR8670700	WGS	Illumina HiSeq 2000
COLO201	Colon_Colorectal_Cancer	MSS	WT	PRJNA523380	SRR8639227	WGS	Illumina HiSeq 2000

## Sheet: B - AT motifs detected
cell_line_name	cancer_type	sample_id	group	contig	start	end	motif	num_anc_irrs	norm_num_anc_irrs	het_str_size
CCK81	Colon_Colorectal_Cancer	SRR8639191	MSI_KMT2D_LOF	chr1	5722341	5722345	AT	2	1.18	54
CCK81	Colon_Colorectal_Cancer	SRR8639191	MSI_KMT2D_LOF	chr1	8233495	8233496	AT	1	0.59	52
CCK81	Colon_Colorectal_Cancer	SRR8639191	MSI_KMT2D_LOF	chr1	10212716	10212717	AT	1	0.59	52
CCK81	Colon_Colorectal_Cancer	SRR8639191	MSI_KMT2D_LOF	chr1	10997387	10997388	AT	1	0.59	52
CCK81	Colon_Colorectal_Cancer	SRR8639191	MSI_KMT2D_LOF	chr1	16616005	16616397	AT	2	1.18	54
CCK81	Colon_Colorectal_Cancer	SRR8639191	MSI_KMT2D_LOF	chr1	19190393	19190394	AT	1	0.59	52
CCK81	Colon_Colorectal_Cancer	SRR8639191	MSI_KMT2D_LOF	chr1	22018246	22018247	AT	1	0.59	52
CCK81	Colon_Colorectal_Cancer	SRR8639191	MSI_KMT2D_LOF	chr1	24738341	24738342	AT	1	0.59	52
CCK81	Colon_Colorectal_Cancer	SRR8639191	MSI_KMT2D_LOF	chr1	25454227	25454228	AT	1	0.59	52
CCK81	Colon_Colorectal_Cancer	SRR8639191	MSI_KMT2D_LOF	chr1	28072972	28072973	AT	1	0.59	52
CCK81	Colon_Colorectal_Cancer	SRR8639191	MSI_KMT2D_LOF	chr1	28212169	28212170	AT	1	0.59	52
CCK81	Colon_Colorectal_Cancer	SRR8639191	MSI_KMT2D_LOF	chr1	30835271	30835272	AT	1	0.59	52
CCK81	Colon_Colorectal_Cancer	SRR8639191	MSI_KMT2D_LOF	chr1	35237635	35237636	AT	1	0.59	52
CCK81	Colon_Colorectal_Cancer	SRR8639191	MSI_KMT2D_LOF	chr1	36252754	36252810	AT	2	1.18	54
CCK81	Colon_Colorectal_Cancer	SRR8639191	MSI_KMT2D_LOF	chr1	36544393	36544394	AT	1	0.59	52
CCK81	Colon_Colorectal_Cancer	SRR8639191	MSI_KMT2D_LOF	chr1	36684766	36684767	AT	1	0.59	52
CCK81	Colon_Colorectal_Cancer	SRR8639191	MSI_KMT2D_LOF	chr1	37469137	37469138	AT	1	0.59	52
CCK81	Colon_Colorectal_Cancer	SRR8639191	MSI_KMT2D_LOF	chr1	40929953	40929954	AT	1	0.59	52
CCK81	Colon_Colorectal_Cancer	SRR8639191	MSI_KMT2D_LOF	chr1	41929474	41929475	AT	1	0.59	52
CCK81	Colon_Colorectal_Cancer	SRR8639191	MSI_KMT2D_LOF	chr1	42110269	42110270	AT	1	0.59	52
CCK81	Colon_Colorectal_Cancer	SRR8639191	MSI_KMT2D_LOF	chr1	42237680	42237681	AT	1	0.59	52
CCK81	Colon_Colorectal_Cancer	SRR8639191	MSI_KMT2D_LOF	chr1	43097119	43097120	AT	1	0.59	52
CCK81	Colon_Colorectal_Cancer	SRR8639191	MSI_KMT2D_LOF	chr1	46775958	46775959	AT	1	0.59	52
CCK81	Colon_Colorectal_Cancer	SRR8639191	MSI_KMT2D_LOF	chr1	47476813	47476814	AT	1	0.59	52
CCK81	Colon_Colorectal_Cancer	SRR8639191	MSI_KMT2D_LOF	chr1	47863577	47863578	AT	1	0.59	52
CCK81	Colon_Colorectal_Cancer	SRR8639191	MSI_KMT2D_LOF	chr1	48837632	48837633	AT	1	0.59	52
CCK81	Colon_Colorectal_Cancer	SRR8639191	MSI_KMT2D_LOF	chr1	50219621	50219622	AT	1	0.59	52
CCK81	Colon_Colorectal_Cancer	SRR8639191	MSI_KMT2D_LOF	chr1	52498939	52498940	AT	1	0.59	52
CCK81	Colon_Colorectal_Cancer	SRR8639191	MSI_KMT2D_LOF	chr1	56136549	56136550	AT	1	0.59	52
CCK81	Colon_Colorectal_Cancer	SRR8639191	MSI_KMT2D_LOF	chr1	59273756	59273757	AT	1	0.59	52
CCK81	Colon_Colorectal_Cancer	SRR8639191	MSI_KMT2D_LOF	chr1	61522816	61522817	AT	1	0.59	52
CCK81	Colon_Colorectal_Cancer	SRR8639191	MSI_KMT2D_LOF	chr1	61691783	61692018	AT	2	1.18	54
CCK81	Colon_Colorectal_Cancer	SRR8639191	MSI_KMT2D_LOF	chr1	61813185	61813412	AT	2	1.18	54
CCK81	Colon_Colorectal_Cancer	SRR8639191	MSI_KMT2D_LOF	chr1	62106300	62106301	AT	1	0.59	52
CCK81	Colon_Colorectal_Cancer	SRR8639191	MSI_KMT2D_LOF	chr1	63178099	63178100	AT	1	0.59	52
CCK81	Colon_Colorectal_Cancer	SRR8639191	MSI_KMT2D_LOF	chr1	64014773	64014868	AT	2	1.18	54
CCK81	Colon_Colorectal_Cancer	SRR8639191	MSI_KMT2D_LOF	chr1	64356178	64356179	AT	1	0.59	52
CCK81	Colon_Colorectal_Cancer	SRR8639191	MSI_KMT2D_LOF	chr1	66096516	66096595	AT	2	1.18	54
CCK81	Colon_Colorectal_Cancer	SRR8639191	MSI_KMT2D_LOF	chr1	66512220	66512221	AT	1	0.59	52
CCK81	Colon_Colorectal_Cancer	SRR8639191	MSI_KMT2D_LOF	chr1	69171628	69171629	AT	1	0.59	52
CCK81	Colon_Colorectal_Cancer	SRR8639191	MSI_KMT2D_LOF	chr1	69486145	69486146	AT	1	0.59	52
CCK81	Colon_Colorectal_Cancer	SRR8639191	MSI_KMT2D_LOF	chr1	69938699	69938700	AT	1	0.59	52
CCK81	Colon_Colorectal_Cancer	SRR8639191	MSI_KMT2D_LOF	chr1	71559017	71559018	AT	1	0.59	52
CCK81	Colon_Colorectal_Cancer	SRR8639191	MSI_KMT2D_LOF	chr1	73150483	73150484	AT	1	0.59	52
CCK81	Colon_Colorectal_Cancer	SRR8639191	MSI_KMT2D_LOF	chr1	73939513	73939529	AT	2	1.18	54
CCK81	Colon_Colorectal_Cancer	SRR8639191	MSI_KMT2D_LOF	chr1	75853831	75853832	AT	1	0.59	52
CCK81	Colon_Colorectal_Cancer	SRR8639191	MSI_KMT2D_LOF	chr1	77189880	77189881	AT	1	0.59	52
CCK81	Colon_Colorectal_Cancer	SRR8639191	MSI_KMT2D_LOF	chr1	79242291	79242292	AT	1	0.59	52
CCK81	Colon_Colorectal_Cancer	SRR8639191	MSI_KMT2D_LOF	chr1	80328834	80329022	AT	2	1.18	54
CCK81	Colon_Colorectal_Cancer	SRR8639191	MSI_KMT2D_LOF	chr1	80804359	80804454	AT	2	1.18	54
CCK81	Colon_Colorectal_Cancer	SRR8639191	MSI_KMT2D_LOF	chr1	80827081	80827082	AT	1	0.59	52
CCK81	Colon_Colorectal_Cancer	SRR8639191	MSI_KMT2D_LOF	chr1	81068187	81068188	AT	1	0.59	52
CCK81	Colon_Colorectal_Cancer	SRR8639191	MSI_KMT2D_LOF	chr1	81992959	81992960	AT	1	0.59	52
CCK81	Colon_Colorectal_Cancer	SRR8639191	MSI_KMT2D_LOF	chr1	82866158	82866159	AT	1	0.59	52
CCK81	Colon_Colorectal_Cancer	SRR8639191	MSI_KMT2D_LOF	chr1	85293252	85293296	AT	2	1.18	54
CCK81	Colon_Colorectal_Cancer	SRR8639191	MSI_KMT2D_LOF	chr1	86537615	86537616	AT	1	0.59	52
CCK81	Colon_Colorectal_Cancer	SRR8639191	MSI_KMT2D_LOF	chr1	86645987	86645988	AT	1	0.59	52
CCK81	Colon_Colorectal_Cancer	SRR8639191	MSI_KMT2D_LOF	chr1	88140857	88140858	AT	1	0.59	52
CCK81	Colon_Colorectal_Cancer	SRR8639191	MSI_KMT2D_LOF	chr1	93845338	93845339	AT	1	0.59	52
CCK81	Colon_Colorectal_Cancer	SRR8639191	MSI_KMT2D_LOF	chr1	97893465	97893466	AT	1	0.59	52
CCK81	Colon_Colorectal_Cancer	SRR8639191	MSI_KMT2D_LOF	chr1	98319642	98319643	AT	1	0.59	52
CCK81	Colon_Colorectal_Cancer	SRR8639191	MSI_KMT2D_LOF	chr1	98489581	98489582	AT	1	0.59	52
CCK81	Colon_Colorectal_Cancer	SRR8639191	MSI_KMT2D_LOF	chr1	100817649	100817650	AT	1	0.59	52
CCK81	Colon_Colorectal_Cancer	SRR8639191	MSI_KMT2D_LOF	chr1	102256873	102257178	AT	2	1.18	54
CCK81	Colon_Colorectal_Cancer	SRR8639191	MSI_KMT2D_LOF	chr1	102418781	102418782	AT	1	0.59	52
CCK81	Colon_Colorectal_Cancer	SRR8639191	MSI_KMT2D_LOF	chr1	102583822	102583823	AT	1	0.59	52
CCK81	Colon_Colorectal_Cancer	SRR8639191	MSI_KMT2D_LOF	chr1	104055640	104055641	AT	1	0.59	52
CCK81	Colon_Colorectal_Cancer	SRR8639191	MSI_KMT2D_LOF	chr1	104996418	104996419	AT	1	0.59	52
CCK81	Colon_Colorectal_Cancer	SRR8639191	MSI_KMT2D_LOF	chr1	106060057	106060058	AT	1	0.59	52
CCK81	Colon_Colorectal_Cancer	SRR8639191	MSI_KMT2D_LOF	chr1	106126014	106126317	AT	2	1.18	54
CCK81	Colon_Colorectal_Cancer	SRR8639191	MSI_KMT2D_LOF	chr1	106229350	106229351	AT	1	0.59	52
CCK81	Colon_Colorectal_Cancer	SRR8639191	MSI_KMT2D_LOF	chr1	106599873	106599874	AT	1	0.59	52
CCK81	Colon_Colorectal_Cancer	SRR8639191	MSI_KMT2D_LOF	chr1	106765239	106765240	AT	1	0.59	52
CCK81	Colon_Colorectal_Cancer	SRR8639191	MSI_KMT2D_LOF	chr1	107753559	107753560	AT	1	0.59	52
CCK81	Colon_Colorectal_Cancer	SRR8639191	MSI_KMT2D_LOF	chr1	108689720	108689721	AT	1	0.59	52
CCK81	Colon_Colorectal_Cancer	SRR8639191	MSI_KMT2D_LOF	chr1	109071893	109071894	AT	1	0.59	52
CCK81	Colon_Colorectal_Cancer	SRR8639191	MSI_KMT2D_LOF	chr1	113022473	113022474	AT	1	0.59	52
CCK81	Colon_Colorectal_Cancer	SRR8639191	MSI_KMT2D_LOF	chr1	115392380	115392381	AT	1	0.59	52
CCK81	Colon_Colorectal_Cancer	SRR8639191	MSI_KMT2D_LOF	chr1	143592309	143592310	AT	1	0.59	52
CCK81	Colon_Colorectal_Cancer	SRR8639191	MSI_KMT2D_LOF	chr1	143645940	143646258	AT	2	1.18	54
CCK81	Colon_Colorectal_Cancer	SRR8639191	MSI_KMT2D_LOF	chr1	151641612	151641613	AT	1	0.59	52
CCK81	Colon_Colorectal_Cancer	SRR8639191	MSI_KMT2D_LOF	chr1	155252531	155252629	AT	2	1.18	54
CCK81	Colon_Colorectal_Cancer	SRR8639191	MSI_KMT2D_LOF	chr1	155608900	155608901	AT	1	0.59	52
CCK81	Colon_Colorectal_Cancer	SRR8639191	MSI_KMT2D_LOF	chr1	156735728	156735754	AT	2	1.18	54
CCK81	Colon_Colorectal_Cancer	SRR8639191	MSI_KMT2D_LOF	chr1	156936193	156936194	AT	1	0.59	52
CCK81	Colon_Colorectal_Cancer	SRR8639191	MSI_KMT2D_LOF	chr1	160640166	160640167	AT	1	0.59	52
CCK81	Colon_Colorectal_Cancer	SRR8639191	MSI_KMT2D_LOF	chr1	161418193	161418194	AT	1	0.59	52
CCK81	Colon_Colorectal_Cancer	SRR8639191	MSI_KMT2D_LOF	chr1	164337963	164337964	AT	1	0.59	52
CCK81	Colon_Colorectal_Cancer	SRR8639191	MSI_KMT2D_LOF	chr1	164338524	164338525	AT	1	0.59	52
CCK81	Colon_Colorectal_Cancer	SRR8639191	MSI_KMT2D_LOF	chr1	166109915	166109916	AT	1	0.59	52
CCK81	Colon_Colorectal_Cancer	SRR8639191	MSI_KMT2D_LOF	chr1	166651812	166651813	AT	1	0.59	52
CCK81	Colon_Colorectal_Cancer	SRR8639191	MSI_KMT2D_LOF	chr1	167739265	167739266	AT	1	0.59	52
CCK81	Colon_Colorectal_Cancer	SRR8639191	MSI_KMT2D_LOF	chr1	169075366	169075467	AT	2	1.18	54
CCK81	Colon_Colorectal_Cancer	SRR8639191	MSI_KMT2D_LOF	chr1	169577764	169577770	AT	2	1.18	54
CCK81	Colon_Colorectal_Cancer	SRR8639191	MSI_KMT2D_LOF	chr1	171451288	171451289	AT	1	0.59	52
CCK81	Colon_Colorectal_Cancer	SRR8639191	MSI_KMT2D_LOF	chr1	171703511	171703512	AT	1	0.59	52
CCK81	Colon_Colorectal_Cancer	SRR8639191	MSI_KMT2D_LOF	chr1	172739220	172739221	AT	1	0.59	52
CCK81	Colon_Colorectal_Cancer	SRR8639191	MSI_KMT2D_LOF	chr1	174833480	174833481	AT	1	0.59	52
CCK81	Colon_Colorectal_Cancer	SRR8639191	MSI_KMT2D_LOF	chr1	175059865	175059866	AT	1	0.59	52
CCK81	Colon_Colorectal_Cancer	SRR8639191	MSI_KMT2D_LOF	chr1	175230896	175230897	AT	1	0.59	52
CCK81	Colon_Colorectal_Cancer	SRR8639191	MSI_KMT2D_LOF	chr1	176028791	176028921	AT	2	1.18	54
CCK81	Colon_Colorectal_Cancer	SRR8639191	MSI_KMT2D_LOF	chr1	176942691	176942692	AT	1	0.59	52
CCK81	Colon_Colorectal_Cancer	SRR8639191	MSI_KMT2D_LOF	chr1	177602848	177602849	AT	1	0.59	52
CCK81	Colon_Colorectal_Cancer	SRR8639191	MSI_KMT2D_LOF	chr1	177683901	177683902	AT	1	0.59	52
CCK81	Colon_Colorectal_Cancer	SRR8639191	MSI_KMT2D_LOF	chr1	178081707	178081708	AT	1	0.59	52
CCK81	Colon_Colorectal_Cancer	SRR8639191	MSI_KMT2D_LOF	chr1	178260234	178260422	AT	2	1.18	54
CCK81	Colon_Colorectal_Cancer	SRR8639191	MSI_KMT2D_LOF	chr1	179237248	179237249	AT	1	0.59	52
CCK81	Colon_Colorectal_Cancer	SRR8639191	MSI_KMT2D_LOF	chr1	180551188	180551189	AT	1	0.59	52
CCK81	Colon_Colorectal_Cancer	SRR8639191	MSI_KMT2D_LOF	chr1	182360200	182360201	AT	1	0.59	52
CCK81	Colon_Colorectal_Cancer	SRR8639191	MSI_KMT2D_LOF	chr1	182724086	182724087	AT	1	0.59	52
CCK81	Colon_Colorectal_Cancer	SRR8639191	MSI_KMT2D_LOF	chr1	182930864	182930865	AT	1	0.59	52
CCK81	Colon_Colorectal_Cancer	SRR8639191	MSI_KMT2D_LOF	chr1	184744087	184744088	AT	1	0.59	52
CCK81	Colon_Colorectal_Cancer	SRR8639191	MSI_KMT2D_LOF	chr1	189005734	189005735	AT	1	0.59	52
CCK81	Colon_Colorectal_Cancer	SRR8639191	MSI_KMT2D_LOF	chr1	189361299	189361300	AT	1	0.59	52
CCK81	Colon_Colorectal_Cancer	SRR8639191	MSI_KMT2D_LOF	chr1	190265362	190265363	AT	1	0.59	52
CCK81	Colon_Colorectal_Cancer	SRR8639191	MSI_KMT2D_LOF	chr1	190301256	190301257	AT	1	0.59	52
CCK81	Colon_Colorectal_Cancer	SRR8639191	MSI_KMT2D_LOF	chr1	190365851	190365852	AT	1	0.59	52
CCK81	Colon_Colorectal_Cancer	SRR8639191	MSI_KMT2D_LOF	chr1	190542250	190542251	AT	1	0.59	52
CCK81	Colon_Colorectal_Cancer	SRR8639191	MSI_KMT2D_LOF	chr1	193387066	193387067	AT	1	0.59	52
CCK81	Colon_Colorectal_Cancer	SRR8639191	MSI_KMT2D_LOF	chr1	194280376	194280524	AT	2	1.18	54
CCK81	Colon_Colorectal_Cancer	SRR8639191	MSI_KMT2D_LOF	chr1	194389158	194389159	AT	1	0.59	52
CCK81	Colon_Colorectal_Cancer	SRR8639191	MSI_KMT2D_LOF	chr1	194539922	194539938	AT	2	1.18	54
CCK81	Colon_Colorectal_Cancer	SRR8639191	MSI_KMT2D_LOF	chr1	194786641	194786642	AT	1	0.59	52
CCK81	Colon_Colorectal_Cancer	SRR8639191	MSI_KMT2D_LOF	chr1	194986622	194986623	AT	1	0.59	52
CCK81	Colon_Colorectal_Cancer	SRR8639191	MSI_KMT2D_LOF	chr1	196435168	196435169	AT	1	0.59	52
CCK81	Colon_Colorectal_Cancer	SRR8639191	MSI_KMT2D_LOF	chr1	197175322	197175323	AT	1	0.59	52
CCK81	Colon_Colorectal_Cancer	SRR8639191	MSI_KMT2D_LOF	chr1	199799004	199799081	AT	2	1.18	54
CCK81	Colon_Colorectal_Cancer	SRR8639191	MSI_KMT2D_LOF	chr1	199801084	199801367	AT	2	1.18	54
CCK81	Colon_Colorectal_Cancer	SRR8639191	MSI_KMT2D_LOF	chr1	199951061	199951062	AT	1	0.59	52
CCK81	Colon_Colorectal_Cancer	SRR8639191	MSI_KMT2D_LOF	chr1	200073068	200073076	AT	2	1.18	54
CCK81	Colon_Colorectal_Cancer	SRR8639191	MSI_KMT2D_LOF	chr1	202345847	202345848	AT	1	0.59	52
CCK81	Colon_Colorectal_Cancer	SRR8639191	MSI_KMT2D_LOF	chr1	203268365	203268525	AT	2	1.18	54
CCK81	Colon_Colorectal_Cancer	SRR8639191	MSI_KMT2D_LOF	chr1	204235074	204235075	AT	1	0.59	52
CCK81	Colon_Colorectal_Cancer	SRR8639191	MSI_KMT2D_LOF	chr1	204876775	204876776	AT	1	0.59	52
CCK81	Colon_Colorectal_Cancer	SRR8639191	MSI_KMT2D_LOF	chr1	205853511	205853572	AT	2	1.18	54
CCK81	Colon_Colorectal_Cancer	SRR8639191	MSI_KMT2D_LOF	chr1	205906481	205906482	AT	1	0.59	52
CCK81	Colon_Colorectal_Cancer	SRR8639191	MSI_KMT2D_LOF	chr1	207213995	207213996	AT	1	0.59	52
CCK81	Colon_Colorectal_Cancer	SRR8639191	MSI_KMT2D_LOF	chr1	209645074	209645075	AT	1	0.59	52
CCK81	Colon_Colorectal_Cancer	SRR8639191	MSI_KMT2D_LOF	chr1	211185857	211185858	AT	1	0.59	52
CCK81	Colon_Colorectal_Cancer	SRR8639191	MSI_KMT2D_LOF	chr1	211219339	211219340	AT	1	0.59	52
CCK81	Colon_Colorectal_Cancer	SRR8639191	MSI_KMT2D_LOF	chr1	211615940	211615941	AT	1	0.59	52
CCK81	Colon_Colorectal_Cancer	SRR8639191	MSI_KMT2D_LOF	chr1	211835929	211835930	AT	1	0.59	52
CCK81	Colon_Colorectal_Cancer	SRR8639191	MSI_KMT2D_LOF	chr1	212116495	212116496	AT	1	0.59	52
CCK81	Colon_Colorectal_Cancer	SRR8639191	MSI_KMT2D_LOF	chr1	213994827	213994828	AT	1	0.59	52
CCK81	Colon_Colorectal_Cancer	SRR8639191	MSI_KMT2D_LOF	chr1	215693244	215693245	AT	1	0.59	52
CCK81	Colon_Colorectal_Cancer	SRR8639191	MSI_KMT2D_LOF	chr1	218052085	218052086	AT	1	0.59	52
CCK81	Colon_Colorectal_Cancer	SRR8639191	MSI_KMT2D_LOF	chr1	218145159	218145160	AT	1	0.59	52
CCK81	Colon_Colorectal_Cancer	SRR8639191	MSI_KMT2D_LOF	chr1	223267881	223267882	AT	1	0.59	52
CCK81	Colon_Colorectal_Cancer	SRR8639191	MSI_KMT2D_LOF	chr1	223831305	223831306	AT	1	0.59	52
CCK81	Colon_Colorectal_Cancer	SRR8639191	MSI_KMT2D_LOF	chr1	227386135	227386136	AT	1	0.59	52
CCK81	Colon_Colorectal_Cancer	SRR8639191	MSI_KMT2D_LOF	chr1	228055228	228055365	AT	2	1.18	54
CCK81	Colon_Colorectal_Cancer	SRR8639191	MSI_KMT2D_LOF	chr1	228331646	228331647	AT	1	0.59	52
CCK81	Colon_Colorectal_Cancer	SRR8639191	MSI_KMT2D_LOF	chr1	229188112	229188208	AT	3	1.77	56
CCK81	Colon_Colorectal_Cancer	SRR8639191	MSI_KMT2D_LOF	chr1	229382801	229382802	AT	1	0.59	52
CCK81	Colon_Colorectal_Cancer	SRR8639191	MSI_KMT2D_LOF	chr1	231868694	231868695	AT	1	0.59	52
CCK81	Colon_Colorectal_Cancer	SRR8639191	MSI_KMT2D_LOF	chr1	232196660	232196661	AT	1	0.59	52
CCK81	Colon_Colorectal_Cancer	SRR8639191	MSI_KMT2D_LOF	chr1	234117995	234117996	AT	1	0.59	52
CCK81	Colon_Colorectal_Cancer	SRR8639191	MSI_KMT2D_LOF	chr1	235173571	235173572	AT	1	0.59	52
CCK81	Colon_Colorectal_Cancer	SRR8639191	MSI_KMT2D_LOF	chr1	236250473	236250491	AT	2	1.18	54
CCK81	Colon_Colorectal_Cancer	SRR8639191	MSI_KMT2D_LOF	chr1	236321936	236321937	AT	1	0.59	52
CCK81	Colon_Colorectal_Cancer	SRR8639191	MSI_KMT2D_LOF	chr1	236363204	236363205	AT	1	0.59	52
CCK81	Colon_Colorectal_Cancer	SRR8639191	MSI_KMT2D_LOF	chr1	237546879	237546880	AT	1	0.59	52
CCK81	Colon_Colorectal_Cancer	SRR8639191	MSI_KMT2D_LOF	chr1	237946189	237946190	AT	1	0.59	52
CCK81	Colon_Colorectal_Cancer	SRR8639191	MSI_KMT2D_LOF	chr1	239323592	239323613	AT	2	1.18	54
CCK81	Colon_Colorectal_Cancer	SRR8639191	MSI_KMT2D_LOF	chr1	241147780	241147781	AT	1	0.59	52
CCK81	Colon_Colorectal_Cancer	SRR8639191	MSI_KMT2D_LOF	chr1	241771807	241771808	AT	1	0.59	52
CCK81	Colon_Colorectal_Cancer	SRR8639191	MSI_KMT2D_LOF	chr1	243699409	243699410	AT	1	0.59	52
CCK81	Colon_Colorectal_Cancer	SRR8639191	MSI_KMT2D_LOF	chr1	244312904	244313227	AT	2	1.18	54
CCK81	Colon_Colorectal_Cancer	SRR8639191	MSI_KMT2D_LOF	chr1	244373491	244373492	AT	1	0.59	52
CCK81	Colon_Colorectal_Cancer	SRR8639191	MSI_KMT2D_LOF	chr1	245374167	245374168	AT	1	0.59	52
CCK81	Colon_Colorectal_Cancer	SRR8639191	MSI_KMT2D_LOF	chr1	245640051	245640052	AT	1	0.59	52
CCK81	Colon_Colorectal_Cancer	SRR8639191	MSI_KMT2D_LOF	chr1	246481430	246481745	AT	3	1.77	56
CCK81	Colon_Colorectal_Cancer	SRR8639191	MSI_KMT2D_LOF	chr2	2263015	2263166	AT	2	1.18	54
CCK81	Colon_Colorectal_Cancer	SRR8639191	MSI_KMT2D_LOF	chr2	2856785	2856786	AT	1	0.59	52
CCK81	Colon_Colorectal_Cancer	SRR8639191	MSI_KMT2D_LOF	chr2	4876752	4876753	AT	1	0.59	52
CCK81	Colon_Colorectal_Cancer	SRR8639191	MSI_KMT2D_LOF	chr2	4966851	4966852	AT	1	0.59	52
CCK81	Colon_Colorectal_Cancer	SRR8639191	MSI_KMT2D_LOF	chr2	6299583	6299584	AT	1	0.59	52
CCK81	Colon_Colorectal_Cancer	SRR8639191	MSI_KMT2D_LOF	chr2	6498525	6498526	AT	1	0.59	52
CCK81	Colon_Colorectal_Cancer	SRR8639191	MSI_KMT2D_LOF	chr2	12672243	12672244	AT	1	0.59	52
CCK81	Colon_Colorectal_Cancer	SRR8639191	MSI_KMT2D_LOF	chr2	13009704	13009705	AT	1	0.59	52
CCK81	Colon_Colorectal_Cancer	SRR8639191	MSI_KMT2D_LOF	chr2	15929594	15929595	AT	1	0.59	52
CCK81	Colon_Colorectal_Cancer	SRR8639191	MSI_KMT2D_LOF	chr2	17200651	17200652	AT	1	0.59	52
CCK81	Colon_Colorectal_Cancer	SRR8639191	MSI_KMT2D_LOF	chr2	17834397	17834398	AT	1	0.59	52
CCK81	Colon_Colorectal_Cancer	SRR8639191	MSI_KMT2D_LOF	chr2	17921844	17921845	AT	1	0.59	52
CCK81	Colon_Colorectal_Cancer	SRR8639191	MSI_KMT2D_LOF	chr2	20716803	20716804	AT	1	0.59	52
CCK81	Colon_Colorectal_Cancer	SRR8639191	MSI_KMT2D_LOF	chr2	22373043	22373130	AT	2	1.18	54
CCK81	Colon_Colorectal_Cancer	SRR8639191	MSI_KMT2D_LOF	chr2	22410435	22410436	AT	1	0.59	52
CCK81	Colon_Colorectal_Cancer	SRR8639191	MSI_KMT2D_LOF	chr2	25020419	25020420	AT	1	0.59	52
CCK81	Colon_Colorectal_Cancer	SRR8639191	MSI_KMT2D_LOF	chr2	31343061	31343062	AT	1	0.59	52
CCK81	Colon_Colorectal_Cancer	SRR8639191	MSI_KMT2D_LOF	chr2	33004865	33004866	AT	1	0.59	52
CCK81	Colon_Colorectal_Cancer	SRR8639191	MSI_KMT2D_LOF	chr2	34073187	34073383	AT	2	1.18	54
CCK81	Colon_Colorectal_Cancer	SRR8639191	MSI_KMT2D_LOF	chr2	34616722	34616723	AT	1	0.59	52
CCK81	Colon_Colorectal_Cancer	SRR8639191	MSI_KMT2D_LOF	chr2	34720264	34720265	AT	1	0.59	52
CCK81	Colon_Colorectal_Cancer	SRR8639191	MSI_KMT2D_LOF	chr2	35414774	35415021	AT	2	1.18	54
CCK81	Colon_Colorectal_Cancer	SRR8639191	MSI_KMT2D_LOF	chr2	36640945	36640946	AT	1	0.59	52
CCK81	Colon_Colorectal_Cancer	SRR8639191	MSI_KMT2D_LOF	chr2	36974530	36974531	AT	1	0.59	52
CCK81	Colon_Colorectal_Cancer	SRR8639191	MSI_KMT2D_LOF	chr2	37037040	37037041	AT	1	0.59	52
CCK81	Colon_Colorectal_Cancer	SRR8639191	MSI_KMT2D_LOF	chr2	37729014	37729015	AT	1	0.59	52
CCK81	Colon_Colorectal_Cancer	SRR8639191	MSI_KMT2D_LOF	chr2	37811644	37811645	AT	1	0.59	52
CCK81	Colon_Colorectal_Cancer	SRR8639191	MSI_KMT2D_LOF	chr2	38488663	38488664	AT	1	0.59	52
CCK81	Colon_Colorectal_Cancer	SRR8639191	MSI_KMT2D_LOF	chr2	39978611	39978612	AT	1	0.59	52
CCK81	Colon_Colorectal_Cancer	SRR8639191	MSI_KMT2D_LOF	chr2	41063379	41063380	AT	1	0.59	52
CCK81	Colon_Colorectal_Cancer	SRR8639191	MSI_KMT2D_LOF	chr2	42842439	42842440	AT	1	0.59	52
CCK81	Colon_Colorectal_Cancer	SRR8639191	MSI_KMT2D_LOF	chr2	43012444	43012445	AT	1	0.59	52
CCK81	Colon_Colorectal_Cancer	SRR8639191	MSI_KMT2D_LOF	chr2	43045654	43045655	AT	1	0.59	52
CCK81	Colon_Colorectal_Cancer	SRR8639191	MSI_KMT2D_LOF	chr2	44408864	44409117	AT	2	1.18	54
CCK81	Colon_Colorectal_Cancer	SRR8639191	MSI_KMT2D_LOF	chr2	45884767	45884768	AT	1	0.59	52
CCK81	Colon_Colorectal_Cancer	SRR8639191	MSI_KMT2D_LOF	chr2	46456170	46456171	AT	1	0.59	52
CCK81	Colon_Colorectal_Cancer	SRR8639191	MSI_KMT2D_LOF	chr2	47365365	47365366	AT	1	0.59	52
CCK81	Colon_Colorectal_Cancer	SRR8639191	MSI_KMT2D_LOF	chr2	47744328	47744329	AT	1	0.59	52
CCK81	Colon_Colorectal_Cancer	SRR8639191	MSI_KMT2D_LOF	chr2	48539092	48539093	AT	1	0.59	52
CCK81	Colon_Colorectal_Cancer	SRR8639191	MSI_KMT2D_LOF	chr2	49444776	49444777	AT	1	0.59	52
CCK81	Colon_Colorectal_Cancer	SRR8639191	MSI_KMT2D_LOF	chr2	49461988	49461989	AT	1	0.59	52
CCK81	Colon_Colorectal_Cancer	SRR8639191	MSI_KMT2D_LOF	chr2	49808836	49808837	AT	1	0.59	52
CCK81	Colon_Colorectal_Cancer	SRR8639191	MSI_KMT2D_LOF	chr2	50354645	50354646	AT	1	0.59	52
CCK81	Colon_Colorectal_Cancer	SRR8639191	MSI_KMT2D_LOF	chr2	50447617	50447618	AT	1	0.59	52
CCK81	Colon_Colorectal_Cancer	SRR8639191	MSI_KMT2D_LOF	chr2	51684954	51684955	AT	1	0.59	52
CCK81	Colon_Colorectal_Cancer	SRR8639191	MSI_KMT2D_LOF	chr2	51691464	51691465	AT	1	0.59	52
CCK81	Colon_Colorectal_Cancer	SRR8639191	MSI_KMT2D_LOF	chr2	52066379	52066380	AT	1	0.59	52
CCK81	Colon_Colorectal_Cancer	SRR8639191	MSI_KMT2D_LOF	chr2	52879381	52879382	AT	1	0.59	52
CCK81	Colon_Colorectal_Cancer	SRR8639191	MSI_KMT2D_LOF	chr2	54038733	54038734	AT	1	0.59	52
CCK81	Colon_Colorectal_Cancer	SRR8639191	MSI_KMT2D_LOF	chr2	55217717	55217718	AT	1	0.59	52
CCK81	Colon_Colorectal_Cancer	SRR8639191	MSI_KMT2D_LOF	chr2	56869463	56869464	AT	1	0.59	52
CCK81	Colon_Colorectal_Cancer	SRR8639191	MSI_KMT2D_LOF	chr2	57104456	57104457	AT	1	0.59	52
CCK81	Colon_Colorectal_Cancer	SRR8639191	MSI_KMT2D_LOF	chr2	57669267	57669268	AT	1	0.59	52
CCK81	Colon_Colorectal_Cancer	SRR8639191	MSI_KMT2D_LOF	chr2	58443784	58443785	AT	1	0.59	52
CCK81	Colon_Colorectal_Cancer	SRR8639191	MSI_KMT2D_LOF	chr2	59220334	59220335	AT	1	0.59	52
CCK81	Colon_Colorectal_Cancer	SRR8639191	MSI_KMT2D_LOF	chr2	59407307	59407308	AT	1	0.59	52
CCK81	Colon_Colorectal_Cancer	SRR8639191	MSI_KMT2D_LOF	chr2	59543603	59543840	AT	3	1.77	56
CCK81	Colon_Colorectal_Cancer	SRR8639191	MSI_KMT2D_LOF	chr2	61719059	61719060	AT	1	0.59	52
CCK81	Colon_Colorectal_Cancer	SRR8639191	MSI_KMT2D_LOF	chr2	62820737	62820738	AT	1	0.59	52
CCK81	Colon_Colorectal_Cancer	SRR8639191	MSI_KMT2D_LOF	chr2	66714709	66714710	AT	1	0.59	52
CCK81	Colon_Colorectal_Cancer	SRR8639191	MSI_KMT2D_LOF	chr2	67454013	67454014	AT	1	0.59	52
CCK81	Colon_Colorectal_Cancer	SRR8639191	MSI_KMT2D_LOF	chr2	70504288	70504665	AT	2	1.18	54
CCK81	Colon_Colorectal_Cancer	SRR8639191	MSI_KMT2D_LOF	chr2	70945737	70945738	AT	1	0.59	52
CCK81	Colon_Colorectal_Cancer	SRR8639191	MSI_KMT2D_LOF	chr2	72401415	72401416	AT	1	0.59	52
CCK81	Colon_Colorectal_Cancer	SRR8639191	MSI_KMT2D_LOF	chr2	72897352	72897353	AT	1	0.59	52
CCK81	Colon_Colorectal_Cancer	SRR8639191	MSI_KMT2D_LOF	chr2	73832086	73832087	AT	1	0.59	52
CCK81	Colon_Colorectal_Cancer	SRR8639191	MSI_KMT2D_LOF	chr2	73904906	73904907	AT	1	0.59	52
CCK81	Colon_Colorectal_Cancer	SRR8639191	MSI_KMT2D_LOF	chr2	76873414	76873415	AT	1	0.59	52
CCK81	Colon_Colorectal_Cancer	SRR8639191	MSI_KMT2D_LOF	chr2	77049066	77049067	AT	1	0.59	52
CCK81	Colon_Colorectal_Cancer	SRR8639191	MSI_KMT2D_LOF	chr2	77217368	77217369	AT	1	0.59	52
CCK81	Colon_Colorectal_Cancer	SRR8639191	MSI_KMT2D_LOF	chr2	79118924	79118925	AT	1	0.59	52
CCK81	Colon_Colorectal_Cancer	SRR8639191	MSI_KMT2D_LOF	chr2	79520926	79520927	AT	1	0.59	52
CCK81	Colon_Colorectal_Cancer	SRR8639191	MSI_KMT2D_LOF	chr2	82171847	82171848	AT	1	0.59	52
CCK81	Colon_Colorectal_Cancer	SRR8639191	MSI_KMT2D_LOF	chr2	82280394	82280395	AT	1	0.59	52
CCK81	Colon_Colorectal_Cancer	SRR8639191	MSI_KMT2D_LOF	chr2	82319694	82319695	AT	1	0.59	52
CCK81	Colon_Colorectal_Cancer	SRR8639191	MSI_KMT2D_LOF	chr2	83015132	83015133	AT	1	0.59	52
CCK81	Colon_Colorectal_Cancer	SRR8639191	MSI_KMT2D_LOF	chr2	84232042	84232124	AT	2	1.18	54
CCK81	Colon_Colorectal_Cancer	SRR8639191	MSI_KMT2D_LOF	chr2	85971147	85971174	AT	2	1.18	54
CCK81	Colon_Colorectal_Cancer	SRR8639191	MSI_KMT2D_LOF	chr2	87200919	87201006	AT	2	1.18	54
CCK81	Colon_Colorectal_Cancer	SRR8639191	MSI_KMT2D_LOF	chr2	88927738	88927739	AT	1	0.59	52
CCK81	Colon_Colorectal_Cancer	SRR8639191	MSI_KMT2D_LOF	chr2	96905766	96905767	AT	1	0.59	52
CCK81	Colon_Colorectal_Cancer	SRR8639191	MSI_KMT2D_LOF	chr2	102839639	102839640	AT	1	0.59	52
CCK81	Colon_Colorectal_Cancer	SRR8639191	MSI_KMT2D_LOF	chr2	104587593	104587594	AT	1	0.59	52
CCK81	Colon_Colorectal_Cancer	SRR8639191	MSI_KMT2D_LOF	chr2	106370140	106370286	AT	2	1.18	54
CCK81	Colon_Colorectal_Cancer	SRR8639191	MSI_KMT2D_LOF	chr2	107689837	107689838	AT	1	0.59	52
CCK81	Colon_Colorectal_Cancer	SRR8639191	MSI_KMT2D_LOF	chr2	107723748	107723749	AT	1	0.59	52
CCK81	Colon_Colorectal_Cancer	SRR8639191	MSI_KMT2D_LOF	chr2	109078009	109078010	AT	1	0.59	52
CCK81	Colon_Colorectal_Cancer	SRR8639191	MSI_KMT2D_LOF	chr2	111951635	111951636	AT	1	0.59	52
CCK81	Colon_Colorectal_Cancer	SRR8639191	MSI_KMT2D_LOF	chr2	114196643	114196977	AT	3	1.77	56
CCK81	Colon_Colorectal_Cancer	SRR8639191	MSI_KMT2D_LOF	chr2	117634814	117634815	AT	1	0.59	52
CCK81	Colon_Colorectal_Cancer	SRR8639191	MSI_KMT2D_LOF	chr2	122060652	122060653	AT	1	0.59	52
CCK81	Colon_Colorectal_Cancer	SRR8639191	MSI_KMT2D_LOF	chr2	122535879	122535880	AT	1	0.59	52
CCK81	Colon_Colorectal_Cancer	SRR8639191	MSI_KMT2D_LOF	chr2	123744135	123744258	AT	2	1.18	54
CCK81	Colon_Colorectal_Cancer	SRR8639191	MSI_KMT2D_LOF	chr2	124510011	124510012	AT	1	0.59	52
CCK81	Colon_Colorectal_Cancer	SRR8639191	MSI_KMT2D_LOF	chr2	124909888	124909889	AT	1	0.59	52
CCK81	Colon_Colorectal_Cancer	SRR8639191	MSI_KMT2D_LOF	chr2	125000148	125000149	AT	1	0.59	52
CCK81	Colon_Colorectal_Cancer	SRR8639191	MSI_KMT2D_LOF	chr2	125200596	125200822	AT	2	1.18	54
CCK81	Colon_Colorectal_Cancer	SRR8639191	MSI_KMT2D_LOF	chr2	125298443	125298484	AT	2	1.18	54
CCK81	Colon_Colorectal_Cancer	SRR8639191	MSI_KMT2D_LOF	chr2	125891274	125891275	AT	1	0.59	52
CCK81	Colon_Colorectal_Cancer	SRR8639191	MSI_KMT2D_LOF	chr2	125895264	125895265	AT	1	0.59	52
CCK81	Colon_Colorectal_Cancer	SRR8639191	MSI_KMT2D_LOF	chr2	126071485	126071486	AT	1	0.59	52
CCK81	Colon_Colorectal_Cancer	SRR8639191	MSI_KMT2D_LOF	chr2	126276519	126276520	AT	1	0.59	52
CCK81	Colon_Colorectal_Cancer	SRR8639191	MSI_KMT2D_LOF	chr2	126735168	126735169	AT	1	0.59	52
CCK81	Colon_Colorectal_Cancer	SRR8639191	MSI_KMT2D_LOF	chr2	128112145	128112146	AT	1	0.59	52
CCK81	Colon_Colorectal_Cancer	SRR8639191	MSI_KMT2D_LOF	chr2	129288957	129288958	AT	1	0.59	52
CCK81	Colon_Colorectal_Cancer	SRR8639191	MSI_KMT2D_LOF	chr2	130003719	130003720	AT	1	0.59	52
CCK81	Colon_Colorectal_Cancer	SRR8639191	MSI_KMT2D_LOF	chr2	132920832	132920886	AT	2	1.18	54
CCK81	Colon_Colorectal_Cancer	SRR8639191	MSI_KMT2D_LOF	chr2	134729521	134729938	AT	2	1.18	54
CCK81	Colon_Colorectal_Cancer	SRR8639191	MSI_KMT2D_LOF	chr2	135420167	135420168	AT	1	0.59	52
CCK81	Colon_Colorectal_Cancer	SRR8639191	MSI_KMT2D_LOF	chr2	136678596	136678597	AT	1	0.59	52
CCK81	Colon_Colorectal_Cancer	SRR8639191	MSI_KMT2D_LOF	chr2	137388969	137388970	AT	1	0.59	52
CCK81	Colon_Colorectal_Cancer	SRR8639191	MSI_KMT2D_LOF	chr2	137742146	137742147	AT	1	0.59	52
CCK81	Colon_Colorectal_Cancer	SRR8639191	MSI_KMT2D_LOF	chr2	138996605	138996606	AT	1	0.59	52
CCK81	Colon_Colorectal_Cancer	SRR8639191	MSI_KMT2D_LOF	chr2	139883693	139883705	AT	2	1.18	54
CCK81	Colon_Colorectal_Cancer	SRR8639191	MSI_KMT2D_LOF	chr2	140093108	140093109	AT	1	0.59	52
CCK81	Colon_Colorectal_Cancer	SRR8639191	MSI_KMT2D_LOF	chr2	140595196	140595197	AT	1	0.59	52
CCK81	Colon_Colorectal_Cancer	SRR8639191	MSI_KMT2D_LOF	chr2	141690329	141690330	AT	1	0.59	52
CCK81	Colon_Colorectal_Cancer	SRR8639191	MSI_KMT2D_LOF	chr2	141753149	141753150	AT	1	0.59	52
CCK81	Colon_Colorectal_Cancer	SRR8639191	MSI_KMT2D_LOF	chr2	141797081	141797082	AT	1	0.59	52
CCK81	Colon_Colorectal_Cancer	SRR8639191	MSI_KMT2D_LOF	chr2	145942027	145942028	AT	1	0.59	52
CCK81	Colon_Colorectal_Cancer	SRR8639191	MSI_KMT2D_LOF	chr2	146932307	146932308	AT	1	0.59	52
CCK81	Colon_Colorectal_Cancer	SRR8639191	MSI_KMT2D_LOF	chr2	147054987	147054988	AT	1	0.59	52
CCK81	Colon_Colorectal_Cancer	SRR8639191	MSI_KMT2D_LOF	chr2	147306881	147306882	AT	1	0.59	52
CCK81	Colon_Colorectal_Cancer	SRR8639191	MSI_KMT2D_LOF	chr2	147694301	147694302	AT	1	0.59	52
CCK81	Colon_Colorectal_Cancer	SRR8639191	MSI_KMT2D_LOF	chr2	148389298	148389299	AT	1	0.59	52
CCK81	Colon_Colorectal_Cancer	SRR8639191	MSI_KMT2D_LOF	chr2	149189104	149189105	AT	1	0.59	52
CCK81	Colon_Colorectal_Cancer	SRR8639191	MSI_KMT2D_LOF	chr2	152589832	152589833	AT	1	0.59	52
CCK81	Colon_Colorectal_Cancer	SRR8639191	MSI_KMT2D_LOF	chr2	153780081	153780082	AT	1	0.59	52
CCK81	Colon_Colorectal_Cancer	SRR8639191	MSI_KMT2D_LOF	chr2	154043334	154043335	AT	1	0.59	52
CCK81	Colon_Colorectal_Cancer	SRR8639191	MSI_KMT2D_LOF	chr2	155174269	155174596	AT	2	1.18	54
CCK81	Colon_Colorectal_Cancer	SRR8639191	MSI_KMT2D_LOF	chr2	155990192	155990193	AT	1	0.59	52
CCK81	Colon_Colorectal_Cancer	SRR8639191	MSI_KMT2D_LOF	chr2	157031476	157031477	AT	1	0.59	52
CCK81	Colon_Colorectal_Cancer	SRR8639191	MSI_KMT2D_LOF	chr2	158068400	158068401	AT	1	0.59	52
CCK81	Colon_Colorectal_Cancer	SRR8639191	MSI_KMT2D_LOF	chr2	158981491	158981492	AT	1	0.59	52
CCK81	Colon_Colorectal_Cancer	SRR8639191	MSI_KMT2D_LOF	chr2	159847762	159847763	AT	1	0.59	52
CCK81	Colon_Colorectal_Cancer	SRR8639191	MSI_KMT2D_LOF	chr2	160081961	160082130	AT	2	1.18	54
CCK81	Colon_Colorectal_Cancer	SRR8639191	MSI_KMT2D_LOF	chr2	161021672	161021673	AT	1	0.59	52
CCK81	Colon_Colorectal_Cancer	SRR8639191	MSI_KMT2D_LOF	chr2	161767149	161767150	AT	1	0.59	52
CCK81	Colon_Colorectal_Cancer	SRR8639191	MSI_KMT2D_LOF	chr2	161945016	161945017	AT	1	0.59	52
CCK81	Colon_Colorectal_Cancer	SRR8639191	MSI_KMT2D_LOF	chr2	161988032	161988033	AT	1	0.59	52
CCK81	Colon_Colorectal_Cancer	SRR8639191	MSI_KMT2D_LOF	chr2	162161112	162161121	AT	2	1.18	54
CCK81	Colon_Colorectal_Cancer	SRR8639191	MSI_KMT2D_LOF	chr2	162321961	162321992	AT	2	1.18	54
CCK81	Colon_Colorectal_Cancer	SRR8639191	MSI_KMT2D_LOF	chr2	163676362	163676363	AT	1	0.59	52
CCK81	Colon_Colorectal_Cancer	SRR8639191	MSI_KMT2D_LOF	chr2	164080945	164080946	AT	1	0.59	52
CCK81	Colon_Colorectal_Cancer	SRR8639191	MSI_KMT2D_LOF	chr2	165674893	165674894	AT	1	0.59	52
CCK81	Colon_Colorectal_Cancer	SRR8639191	MSI_KMT2D_LOF	chr2	166311262	166311263	AT	1	0.59	52
CCK81	Colon_Colorectal_Cancer	SRR8639191	MSI_KMT2D_LOF	chr2	166475326	166475384	AT	2	1.18	54
CCK81	Colon_Colorectal_Cancer	SRR8639191	MSI_KMT2D_LOF	chr2	167521790	167521791	AT	1	0.59	52
CCK81	Colon_Colorectal_Cancer	SRR8639191	MSI_KMT2D_LOF	chr2	168746816	168746817	AT	1	0.59	52
CCK81	Colon_Colorectal_Cancer	SRR8639191	MSI_KMT2D_LOF	chr2	170672824	170672825	AT	1	0.59	52
CCK81	Colon_Colorectal_Cancer	SRR8639191	MSI_KMT2D_LOF	chr2	173066601	173066602	AT	1	0.59	52
CCK81	Colon_Colorectal_Cancer	SRR8639191	MSI_KMT2D_LOF	chr2	173933515	173933516	AT	1	0.59	52
CCK81	Colon_Colorectal_Cancer	SRR8639191	MSI_KMT2D_LOF	chr2	174145174	174145175	AT	1	0.59	52
CCK81	Colon_Colorectal_Cancer	SRR8639191	MSI_KMT2D_LOF	chr2	176883687	176883795	AT	2	1.18	54
CCK81	Colon_Colorectal_Cancer	SRR8639191	MSI_KMT2D_LOF	chr2	182264697	182264698	AT	1	0.59	52
CCK81	Colon_Colorectal_Cancer	SRR8639191	MSI_KMT2D_LOF	chr2	182674048	182674049	AT	1	0.59	52
CCK81	Colon_Colorectal_Cancer	SRR8639191	MSI_KMT2D_LOF	chr2	183926184	183926185	AT	1	0.59	52
CCK81	Colon_Colorectal_Cancer	SRR8639191	MSI_KMT2D_LOF	chr2	186174508	186174509	AT	1	0.59	52
CCK81	Colon_Colorectal_Cancer	SRR8639191	MSI_KMT2D_LOF	chr2	188760110	188760111	AT	1	0.59	52
CCK81	Colon_Colorectal_Cancer	SRR8639191	MSI_KMT2D_LOF	chr2	189007142	189007143	AT	1	0.59	52
CCK81	Colon_Colorectal_Cancer	SRR8639191	MSI_KMT2D_LOF	chr2	189665597	189665598	AT	1	0.59	52
CCK81	Colon_Colorectal_Cancer	SRR8639191	MSI_KMT2D_LOF	chr2	189704359	189704360	AT	1	0.59	52
CCK81	Colon_Colorectal_Cancer	SRR8639191	MSI_KMT2D_LOF	chr2	189864692	189864693	AT	1	0.59	52
CCK81	Colon_Colorectal_Cancer	SRR8639191	MSI_KMT2D_LOF	chr2	191640199	191640200	AT	1	0.59	52
CCK81	Colon_Colorectal_Cancer	SRR8639191	MSI_KMT2D_LOF	chr2	191699388	191699389	AT	1	0.59	52
CCK81	Colon_Colorectal_Cancer	SRR8639191	MSI_KMT2D_LOF	chr2	192402263	192402448	AT	2	1.18	54
CCK81	Colon_Colorectal_Cancer	SRR8639191	MSI_KMT2D_LOF	chr2	192454088	192454089	AT	1	0.59	52
CCK81	Colon_Colorectal_Cancer	SRR8639191	MSI_KMT2D_LOF	chr2	192513418	192513419	AT	1	0.59	52
CCK81	Colon_Colorectal_Cancer	SRR8639191	MSI_KMT2D_LOF	chr2	193987438	193987439	AT	1	0.59	52
CCK81	Colon_Colorectal_Cancer	SRR8639191	MSI_KMT2D_LOF	chr2	194450522	194450523	AT	1	0.59	52
CCK81	Colon_Colorectal_Cancer	SRR8639191	MSI_KMT2D_LOF	chr2	194703026	194703027	AT	1	0.59	52
CCK81	Colon_Colorectal_Cancer	SRR8639191	MSI_KMT2D_LOF	chr2	197784314	197784315	AT	1	0.59	52
CCK81	Colon_Colorectal_Cancer	SRR8639191	MSI_KMT2D_LOF	chr2	198440368	198440369	AT	1	0.59	52
CCK81	Colon_Colorectal_Cancer	SRR8639191	MSI_KMT2D_LOF	chr2	198825595	198825596	AT	1	0.59	52
CCK81	Colon_Colorectal_Cancer	SRR8639191	MSI_KMT2D_LOF	chr2	199355243	199355244	AT	1	0.59	52
CCK81	Colon_Colorectal_Cancer	SRR8639191	MSI_KMT2D_LOF	chr2	202640429	202640524	AT	2	1.18	54
CCK81	Colon_Colorectal_Cancer	SRR8639191	MSI_KMT2D_LOF	chr2	203251691	203251692	AT	1	0.59	52
CCK81	Colon_Colorectal_Cancer	SRR8639191	MSI_KMT2D_LOF	chr2	203313167	203313168	AT	1	0.59	52
CCK81	Colon_Colorectal_Cancer	SRR8639191	MSI_KMT2D_LOF	chr2	203339016	203339017	AT	1	0.59	52
CCK81	Colon_Colorectal_Cancer	SRR8639191	MSI_KMT2D_LOF	chr2	203873050	203873051	AT	1	0.59	52
CCK81	Colon_Colorectal_Cancer	SRR8639191	MSI_KMT2D_LOF	chr2	205035798	205035799	AT	1	0.59	52
CCK81	Colon_Colorectal_Cancer	SRR8639191	MSI_KMT2D_LOF	chr2	205238892	205238893	AT	1	0.59	52
CCK81	Colon_Colorectal_Cancer	SRR8639191	MSI_KMT2D_LOF	chr2	206439309	206439310	AT	1	0.59	52
CCK81	Colon_Colorectal_Cancer	SRR8639191	MSI_KMT2D_LOF	chr2	210308283	210308284	AT	1	0.59	52
CCK81	Colon_Colorectal_Cancer	SRR8639191	MSI_KMT2D_LOF	chr2	210512745	210512746	AT	1	0.59	52
CCK81	Colon_Colorectal_Cancer	SRR8639191	MSI_KMT2D_LOF	chr2	211217779	211217780	AT	1	0.59	52
CCK81	Colon_Colorectal_Cancer	SRR8639191	MSI_KMT2D_LOF	chr2	211905597	211905648	AT	2	1.18	54
CCK81	Colon_Colorectal_Cancer	SRR8639191	MSI_KMT2D_LOF	chr2	212331058	212331100	AT	2	1.18	54
CCK81	Colon_Colorectal_Cancer	SRR8639191	MSI_KMT2D_LOF	chr2	212399395	212399772	AT	2	1.18	54
CCK81	Colon_Colorectal_Cancer	SRR8639191	MSI_KMT2D_LOF	chr2	215593311	215593312	AT	1	0.59	52
CCK81	Colon_Colorectal_Cancer	SRR8639191	MSI_KMT2D_LOF	chr2	218416201	218416202	AT	1	0.59	52
CCK81	Colon_Colorectal_Cancer	SRR8639191	MSI_KMT2D_LOF	chr2	220398301	220398302	AT	1	0.59	52
CCK81	Colon_Colorectal_Cancer	SRR8639191	MSI_KMT2D_LOF	chr2	221056137	221056138	AT	1	0.59	52
CCK81	Colon_Colorectal_Cancer	SRR8639191	MSI_KMT2D_LOF	chr2	222202963	222202964	AT	1	0.59	52
CCK81	Colon_Colorectal_Cancer	SRR8639191	MSI_KMT2D_LOF	chr2	222826542	222826585	AT	2	1.18	54
CCK81	Colon_Colorectal_Cancer	SRR8639191	MSI_KMT2D_LOF	chr2	222844035	222844036	AT	1	0.59	52
CCK81	Colon_Colorectal_Cancer	SRR8639191	MSI_KMT2D_LOF	chr2	224005056	224005057	AT	1	0.59	52
CCK81	Colon_Colorectal_Cancer	SRR8639191	MSI_KMT2D_LOF	chr2	225340490	225340491	AT	1	0.59	52
CCK81	Colon_Colorectal_Cancer	SRR8639191	MSI_KMT2D_LOF	chr2	225597628	225597629	AT	1	0.59	52
CCK81	Colon_Colorectal_Cancer	SRR8639191	MSI_KMT2D_LOF	chr2	225755415	225755728	AT	2	1.18	54
CCK81	Colon_Colorectal_Cancer	SRR8639191	MSI_KMT2D_LOF	chr2	225785906	225785907	AT	1	0.59	52
CCK81	Colon_Colorectal_Cancer	SRR8639191	MSI_KMT2D_LOF	chr2	226105064	226105065	AT	1	0.59	52
CCK81	Colon_Colorectal_Cancer	SRR8639191	MSI_KMT2D_LOF	chr2	226143701	226143702	AT	1	0.59	52
CCK81	Colon_Colorectal_Cancer	SRR8639191	MSI_KMT2D_LOF	chr2	226531692	226531919	AT	4	2.36	58
CCK81	Colon_Colorectal_Cancer	SRR8639191	MSI_KMT2D_LOF	chr2	226557915	226557916	AT	1	0.59	52
CCK81	Colon_Colorectal_Cancer	SRR8639191	MSI_KMT2D_LOF	chr2	227089332	227089495	AT	2	1.18	54
CCK81	Colon_Colorectal_Cancer	SRR8639191	MSI_KMT2D_LOF	chr2	228618618	228619163	AT	3	1.77	56
CCK81	Colon_Colorectal_Cancer	SRR8639191	MSI_KMT2D_LOF	chr2	230307791	230307792	AT	1	0.59	52
CCK81	Colon_Colorectal_Cancer	SRR8639191	MSI_KMT2D_LOF	chr2	231044834	231044835	AT	1	0.59	52
CCK81	Colon_Colorectal_Cancer	SRR8639191	MSI_KMT2D_LOF	chr2	231436021	231436022	AT	1	0.59	52
CCK81	Colon_Colorectal_Cancer	SRR8639191	MSI_KMT2D_LOF	chr2	232944851	232944852	AT	1	0.59	52
CCK81	Colon_Colorectal_Cancer	SRR8639191	MSI_KMT2D_LOF	chr2	233494728	233494924	AT	2	1.18	54
CCK81	Colon_Colorectal_Cancer	SRR8639191	MSI_KMT2D_LOF	chr2	233896087	233896088	AT	1	0.59	52
CCK81	Colon_Colorectal_Cancer	SRR8639191	MSI_KMT2D_LOF	chr2	234407363	234407364	AT	1	0.59	52
CCK81	Colon_Colorectal_Cancer	SRR8639191	MSI_KMT2D_LOF	chr2	234439221	234439222	AT	1	0.59	52
CCK81	Colon_Colorectal_Cancer	SRR8639191	MSI_KMT2D_LOF	chr2	238613594	238613595	AT	1	0.59	52
CCK81	Colon_Colorectal_Cancer	SRR8639191	MSI_KMT2D_LOF	chr3	1142985	1142986	AT	1	0.59	52
CCK81	Colon_Colorectal_Cancer	SRR8639191	MSI_KMT2D_LOF	chr3	3289429	3289430	AT	1	0.59	52
CCK81	Colon_Colorectal_Cancer	SRR8639191	MSI_KMT2D_LOF	chr3	5993740	5993741	AT	1	0.59	52
CCK81	Colon_Colorectal_Cancer	SRR8639191	MSI_KMT2D_LOF	chr3	8161277	8161419	AT	2	1.18	54
CCK81	Colon_Colorectal_Cancer	SRR8639191	MSI_KMT2D_LOF	chr3	11497379	11497380	AT	1	0.59	52
CCK81	Colon_Colorectal_Cancer	SRR8639191	MSI_KMT2D_LOF	chr3	12256275	12256276	AT	1	0.59	52
CCK81	Colon_Colorectal_Cancer	SRR8639191	MSI_KMT2D_LOF	chr3	14844135	14844136	AT	1	0.59	52
CCK81	Colon_Colorectal_Cancer	SRR8639191	MSI_KMT2D_LOF	chr3	16232182	16232183	AT	1	0.59	52
CCK81	Colon_Colorectal_Cancer	SRR8639191	MSI_KMT2D_LOF	chr3	17112678	17112679	AT	1	0.59	52
CCK81	Colon_Colorectal_Cancer	SRR8639191	MSI_KMT2D_LOF	chr3	18942084	18942085	AT	1	0.59	52
CCK81	Colon_Colorectal_Cancer	SRR8639191	MSI_KMT2D_LOF	chr3	19258822	19258823	AT	1	0.59	52
CCK81	Colon_Colorectal_Cancer	SRR8639191	MSI_KMT2D_LOF	chr3	20835501	20835599	AT	2	1.18	54
CCK81	Colon_Colorectal_Cancer	SRR8639191	MSI_KMT2D_LOF	chr3	21636061	21636463	AT	2	1.18	54
CCK81	Colon_Colorectal_Cancer	SRR8639191	MSI_KMT2D_LOF	chr3	21975464	21975465	AT	1	0.59	52
CCK81	Colon_Colorectal_Cancer	SRR8639191	MSI_KMT2D_LOF	chr3	22513662	22513663	AT	1	0.59	52
CCK81	Colon_Colorectal_Cancer	SRR8639191	MSI_KMT2D_LOF	chr3	22524080	22524081	AT	1	0.59	52
CCK81	Colon_Colorectal_Cancer	SRR8639191	MSI_KMT2D_LOF	chr3	24600637	24600638	AT	1	0.59	52
CCK81	Colon_Colorectal_Cancer	SRR8639191	MSI_KMT2D_LOF	chr3	25675136	25675137	AT	1	0.59	52
CCK81	Colon_Colorectal_Cancer	SRR8639191	MSI_KMT2D_LOF	chr3	28221537	28221931	AT	2	1.18	54
CCK81	Colon_Colorectal_Cancer	SRR8639191	MSI_KMT2D_LOF	chr3	28258079	28258080	AT	1	0.59	52
CCK81	Colon_Colorectal_Cancer	SRR8639191	MSI_KMT2D_LOF	chr3	28653082	28653186	AT	4	2.36	58
CCK81	Colon_Colorectal_Cancer	SRR8639191	MSI_KMT2D_LOF	chr3	29514462	29514463	AT	1	0.59	52
CCK81	Colon_Colorectal_Cancer	SRR8639191	MSI_KMT2D_LOF	chr3	29532258	29532259	AT	1	0.59	52
CCK81	Colon_Colorectal_Cancer	SRR8639191	MSI_KMT2D_LOF	chr3	29928433	29928434	AT	1	0.59	52
CCK81	Colon_Colorectal_Cancer	SRR8639191	MSI_KMT2D_LOF	chr3	31013620	31013621	AT	1	0.59	52
CCK81	Colon_Colorectal_Cancer	SRR8639191	MSI_KMT2D_LOF	chr3	31837034	31837035	AT	1	0.59	52
CCK81	Colon_Colorectal_Cancer	SRR8639191	MSI_KMT2D_LOF	chr3	38259371	38259372	AT	1	0.59	52
CCK81	Colon_Colorectal_Cancer	SRR8639191	MSI_KMT2D_LOF	chr3	40211910	40211911	AT	1	0.59	52
CCK81	Colon_Colorectal_Cancer	SRR8639191	MSI_KMT2D_LOF	chr3	41300691	41300920	AT	2	1.18	54
CCK81	Colon_Colorectal_Cancer	SRR8639191	MSI_KMT2D_LOF	chr3	42787172	42787173	AT	1	0.59	52
CCK81	Colon_Colorectal_Cancer	SRR8639191	MSI_KMT2D_LOF	chr3	44789684	44789685	AT	1	0.59	52
CCK81	Colon_Colorectal_Cancer	SRR8639191	MSI_KMT2D_LOF	chr3	45686444	45686445	AT	1	0.59	52
CCK81	Colon_Colorectal_Cancer	SRR8639191	MSI_KMT2D_LOF	chr3	51053024	51053025	AT	1	0.59	52
CCK81	Colon_Colorectal_Cancer	SRR8639191	MSI_KMT2D_LOF	chr3	51735594	51735972	AT	2	1.18	54
CCK81	Colon_Colorectal_Cancer	SRR8639191	MSI_KMT2D_LOF	chr3	54478564	54478589	AT	2	1.18	54
CCK81	Colon_Colorectal_Cancer	SRR8639191	MSI_KMT2D_LOF	chr3	56313100	56313101	AT	1	0.59	52
CCK81	Colon_Colorectal_Cancer	SRR8639191	MSI_KMT2D_LOF	chr3	57172230	57172231	AT	1	0.59	52
CCK81	Colon_Colorectal_Cancer	SRR8639191	MSI_KMT2D_LOF	chr3	57853962	57854110	AT	2	1.18	54
CCK81	Colon_Colorectal_Cancer	SRR8639191	MSI_KMT2D_LOF	chr3	57869694	57869695	AT	1	0.59	52
CCK81	Colon_Colorectal_Cancer	SRR8639191	MSI_KMT2D_LOF	chr3	58286770	58286771	AT	1	0.59	52
CCK81	Colon_Colorectal_Cancer	SRR8639191	MSI_KMT2D_LOF	chr3	60173777	60173778	AT	1	0.59	52
CCK81	Colon_Colorectal_Cancer	SRR8639191	MSI_KMT2D_LOF	chr3	60418203	60418316	AT	3	1.77	56
CCK81	Colon_Colorectal_Cancer	SRR8639191	MSI_KMT2D_LOF	chr3	61372899	61372922	AT	2	1.18	54
CCK81	Colon_Colorectal_Cancer	SRR8639191	MSI_KMT2D_LOF	chr3	65074690	65074691	AT	1	0.59	52
CCK81	Colon_Colorectal_Cancer	SRR8639191	MSI_KMT2D_LOF	chr3	65198391	65198740	AT	3	1.77	56
CCK81	Colon_Colorectal_Cancer	SRR8639191	MSI_KMT2D_LOF	chr3	68305271	68305272	AT	1	0.59	52
CCK81	Colon_Colorectal_Cancer	SRR8639191	MSI_KMT2D_LOF	chr3	70646439	70646440	AT	1	0.59	52
CCK81	Colon_Colorectal_Cancer	SRR8639191	MSI_KMT2D_LOF	chr3	74366627	74366628	AT	1	0.59	52
CCK81	Colon_Colorectal_Cancer	SRR8639191	MSI_KMT2D_LOF	chr3	75018889	75018890	AT	1	0.59	52
CCK81	Colon_Colorectal_Cancer	SRR8639191	MSI_KMT2D_LOF	chr3	76493367	76493368	AT	1	0.59	52
CCK81	Colon_Colorectal_Cancer	SRR8639191	MSI_KMT2D_LOF	chr3	76603351	76603352	AT	1	0.59	52
CCK81	Colon_Colorectal_Cancer	SRR8639191	MSI_KMT2D_LOF	chr3	76655393	76655394	AT	1	0.59	52
CCK81	Colon_Colorectal_Cancer	SRR8639191	MSI_KMT2D_LOF	chr3	77409093	77409094	AT	1	0.59	52
CCK81	Colon_Colorectal_Cancer	SRR8639191	MSI_KMT2D_LOF	chr3	77433495	77433496	AT	1	0.59	52
CCK81	Colon_Colorectal_Cancer	SRR8639191	MSI_KMT2D_LOF	chr3	78553845	78553846	AT	1	0.59	52
CCK81	Colon_Colorectal_Cancer	SRR8639191	MSI_KMT2D_LOF	chr3	81119657	81119658	AT	1	0.59	52
CCK81	Colon_Colorectal_Cancer	SRR8639191	MSI_KMT2D_LOF	chr3	82387611	82387612	AT	1	0.59	52
CCK81	Colon_Colorectal_Cancer	SRR8639191	MSI_KMT2D_LOF	chr3	82680526	82680527	AT	1	0.59	52
CCK81	Colon_Colorectal_Cancer	SRR8639191	MSI_KMT2D_LOF	chr3	84053667	84053668	AT	1	0.59	52
CCK81	Colon_Colorectal_Cancer	SRR8639191	MSI_KMT2D_LOF	chr3	84619789	84619843	AT	2	1.18	54
CCK81	Colon_Colorectal_Cancer	SRR8639191	MSI_KMT2D_LOF	chr3	85427002	85427003	AT	1	0.59	52
CCK81	Colon_Colorectal_Cancer	SRR8639191	MSI_KMT2D_LOF	chr3	85658614	85658615	AT	1	0.59	52
CCK81	Colon_Colorectal_Cancer	SRR8639191	MSI_KMT2D_LOF	chr3	86280735	86280736	AT	1	0.59	52
CCK81	Colon_Colorectal_Cancer	SRR8639191	MSI_KMT2D_LOF	chr3	86446145	86446150	AT	2	1.18	54
CCK81	Colon_Colorectal_Cancer	SRR8639191	MSI_KMT2D_LOF	chr3	86866531	86866532	AT	1	0.59	52
CCK81	Colon_Colorectal_Cancer	SRR8639191	MSI_KMT2D_LOF	chr3	87687858	87687859	AT	1	0.59	52
CCK81	Colon_Colorectal_Cancer	SRR8639191	MSI_KMT2D_LOF	chr3	88845348	88845349	AT	1	0.59	52
CCK81	Colon_Colorectal_Cancer	SRR8639191	MSI_KMT2D_LOF	chr3	88899130	88899131	AT	1	0.59	52
CCK81	Colon_Colorectal_Cancer	SRR8639191	MSI_KMT2D_LOF	chr3	89316505	89316506	AT	1	0.59	52
CCK81	Colon_Colorectal_Cancer	SRR8639191	MSI_KMT2D_LOF	chr3	89611187	89611188	AT	1	0.59	52
CCK81	Colon_Colorectal_Cancer	SRR8639191	MSI_KMT2D_LOF	chr3	89654710	89654711	AT	1	0.59	52
CCK81	Colon_Colorectal_Cancer	SRR8639191	MSI_KMT2D_LOF	chr3	90103401	90103402	AT	1	0.59	52
CCK81	Colon_Colorectal_Cancer	SRR8639191	MSI_KMT2D_LOF	chr3	91353625	91353626	AT	1	0.59	52
CCK81	Colon_Colorectal_Cancer	SRR8639191	MSI_KMT2D_LOF	chr3	99773685	99773686	AT	1	0.59	52
CCK81	Colon_Colorectal_Cancer	SRR8639191	MSI_KMT2D_LOF	chr3	99983537	99983538	AT	1	0.59	52
CCK81	Colon_Colorectal_Cancer	SRR8639191	MSI_KMT2D_LOF	chr3	100117778	100117779	AT	1	0.59	52
CCK81	Colon_Colorectal_Cancer	SRR8639191	MSI_KMT2D_LOF	chr3	101039922	101040087	AT	4	2.36	58
CCK81	Colon_Colorectal_Cancer	SRR8639191	MSI_KMT2D_LOF	chr3	101226018	101226019	AT	1	0.59	52
CCK81	Colon_Colorectal_Cancer	SRR8639191	MSI_KMT2D_LOF	chr3	102727016	102727017	AT	1	0.59	52
CCK81	Colon_Colorectal_Cancer	SRR8639191	MSI_KMT2D_LOF	chr3	103094001	103094002	AT	1	0.59	52
CCK81	Colon_Colorectal_Cancer	SRR8639191	MSI_KMT2D_LOF	chr3	103571951	103571952	AT	1	0.59	52
CCK81	Colon_Colorectal_Cancer	SRR8639191	MSI_KMT2D_LOF	chr3	103703828	103703829	AT	1	0.59	52
CCK81	Colon_Colorectal_Cancer	SRR8639191	MSI_KMT2D_LOF	chr3	103855038	103855039	AT	1	0.59	52
CCK81	Colon_Colorectal_Cancer	SRR8639191	MSI_KMT2D_LOF	chr3	104026440	104026658	AT	2	1.18	54
CCK81	Colon_Colorectal_Cancer	SRR8639191	MSI_KMT2D_LOF	chr3	104209747	104209748	AT	1	0.59	52
CCK81	Colon_Colorectal_Cancer	SRR8639191	MSI_KMT2D_LOF	chr3	104563015	104563016	AT	1	0.59	52
CCK81	Colon_Colorectal_Cancer	SRR8639191	MSI_KMT2D_LOF	chr3	107779107	107779108	AT	1	0.59	52
CCK81	Colon_Colorectal_Cancer	SRR8639191	MSI_KMT2D_LOF	chr3	108653507	108653508	AT	1	0.59	52
CCK81	Colon_Colorectal_Cancer	SRR8639191	MSI_KMT2D_LOF	chr3	109137665	109137934	AT	3	1.77	56
CCK81	Colon_Colorectal_Cancer	SRR8639191	MSI_KMT2D_LOF	chr3	109194226	109194227	AT	1	0.59	52
CCK81	Colon_Colorectal_Cancer	SRR8639191	MSI_KMT2D_LOF	chr3	109906874	109907355	AT	2	1.18	54
CCK81	Colon_Colorectal_Cancer	SRR8639191	MSI_KMT2D_LOF	chr3	110447927	110447928	AT	1	0.59	52
CCK81	Colon_Colorectal_Cancer	SRR8639191	MSI_KMT2D_LOF	chr3	113485935	113485936	AT	1	0.59	52
CCK81	Colon_Colorectal_Cancer	SRR8639191	MSI_KMT2D_LOF	chr3	114006513	114006514	AT	1	0.59	52
CCK81	Colon_Colorectal_Cancer	SRR8639191	MSI_KMT2D_LOF	chr3	115206845	115206846	AT	1	0.59	52
CCK81	Colon_Colorectal_Cancer	SRR8639191	MSI_KMT2D_LOF	chr3	115360831	115360832	AT	1	0.59	52
CCK81	Colon_Colorectal_Cancer	SRR8639191	MSI_KMT2D_LOF	chr3	116273690	116273691	AT	1	0.59	52
CCK81	Colon_Colorectal_Cancer	SRR8639191	MSI_KMT2D_LOF	chr3	117014086	117014087	AT	1	0.59	52
CCK81	Colon_Colorectal_Cancer	SRR8639191	MSI_KMT2D_LOF	chr3	117754627	117754700	AT	2	1.18	54
CCK81	Colon_Colorectal_Cancer	SRR8639191	MSI_KMT2D_LOF	chr3	122546928	122547208	AT	2	1.18	54
CCK81	Colon_Colorectal_Cancer	SRR8639191	MSI_KMT2D_LOF	chr3	122580042	122580195	AT	2	1.18	54
CCK81	Colon_Colorectal_Cancer	SRR8639191	MSI_KMT2D_LOF	chr3	122677431	122677432	AT	1	0.59	52
CCK81	Colon_Colorectal_Cancer	SRR8639191	MSI_KMT2D_LOF	chr3	123677730	123677770	AT	3	1.77	56
CCK81	Colon_Colorectal_Cancer	SRR8639191	MSI_KMT2D_LOF	chr3	123827557	123827558	AT	1	0.59	52
CCK81	Colon_Colorectal_Cancer	SRR8639191	MSI_KMT2D_LOF	chr3	126282363	126282430	AT	3	1.77	56
CCK81	Colon_Colorectal_Cancer	SRR8639191	MSI_KMT2D_LOF	chr3	126401397	126401398	AT	1	0.59	52
CCK81	Colon_Colorectal_Cancer	SRR8639191	MSI_KMT2D_LOF	chr3	126687621	126687622	AT	1	0.59	52
CCK81	Colon_Colorectal_Cancer	SRR8639191	MSI_KMT2D_LOF	chr3	127189797	127189798	AT	1	0.59	52
CCK81	Colon_Colorectal_Cancer	SRR8639191	MSI_KMT2D_LOF	chr3	133446655	133446656	AT	1	0.59	52
CCK81	Colon_Colorectal_Cancer	SRR8639191	MSI_KMT2D_LOF	chr3	134538646	134538647	AT	1	0.59	52
CCK81	Colon_Colorectal_Cancer	SRR8639191	MSI_KMT2D_LOF	chr3	135651052	135651053	AT	1	0.59	52
CCK81	Colon_Colorectal_Cancer	SRR8639191	MSI_KMT2D_LOF	chr3	136267852	136268170	AT	2	1.18	54
CCK81	Colon_Colorectal_Cancer	SRR8639191	MSI_KMT2D_LOF	chr3	138872007	138872008	AT	1	0.59	52
CCK81	Colon_Colorectal_Cancer	SRR8639191	MSI_KMT2D_LOF	chr3	139048020	139048021	AT	1	0.59	52
CCK81	Colon_Colorectal_Cancer	SRR8639191	MSI_KMT2D_LOF	chr3	139486264	139486754	AT	2	1.18	54
CCK81	Colon_Colorectal_Cancer	SRR8639191	MSI_KMT2D_LOF	chr3	139955116	139955117	AT	1	0.59	52
CCK81	Colon_Colorectal_Cancer	SRR8639191	MSI_KMT2D_LOF	chr3	140264235	140264478	AT	2	1.18	54
CCK81	Colon_Colorectal_Cancer	SRR8639191	MSI_KMT2D_LOF	chr3	140715467	140715477	AT	2	1.18	54
CCK81	Colon_Colorectal_Cancer	SRR8639191	MSI_KMT2D_LOF	chr3	141572092	141572093	AT	1	0.59	52
CCK81	Colon_Colorectal_Cancer	SRR8639191	MSI_KMT2D_LOF	chr3	142328753	142328754	AT	1	0.59	52
CCK81	Colon_Colorectal_Cancer	SRR8639191	MSI_KMT2D_LOF	chr3	142496290	142496291	AT	1	0.59	52
CCK81	Colon_Colorectal_Cancer	SRR8639191	MSI_KMT2D_LOF	chr3	143161129	143161130	AT	1	0.59	52
CCK81	Colon_Colorectal_Cancer	SRR8639191	MSI_KMT2D_LOF	chr3	143606328	143606329	AT	1	0.59	52
CCK81	Colon_Colorectal_Cancer	SRR8639191	MSI_KMT2D_LOF	chr3	144232370	144232371	AT	1	0.59	52
CCK81	Colon_Colorectal_Cancer	SRR8639191	MSI_KMT2D_LOF	chr3	144470381	144470382	AT	1	0.59	52
CCK81	Colon_Colorectal_Cancer	SRR8639191	MSI_KMT2D_LOF	chr3	145429329	145429330	AT	1	0.59	52
CCK81	Colon_Colorectal_Cancer	SRR8639191	MSI_KMT2D_LOF	chr3	145690402	145690403	AT	1	0.59	52
CCK81	Colon_Colorectal_Cancer	SRR8639191	MSI_KMT2D_LOF	chr3	146191532	146191533	AT	1	0.59	52
CCK81	Colon_Colorectal_Cancer	SRR8639191	MSI_KMT2D_LOF	chr3	148545552	148545553	AT	1	0.59	52
CCK81	Colon_Colorectal_Cancer	SRR8639191	MSI_KMT2D_LOF	chr3	148590521	148590522	AT	1	0.59	52
CCK81	Colon_Colorectal_Cancer	SRR8639191	MSI_KMT2D_LOF	chr3	150259295	150259296	AT	1	0.59	52
CCK81	Colon_Colorectal_Cancer	SRR8639191	MSI_KMT2D_LOF	chr3	150590391	150590803	AT	2	1.18	54
CCK81	Colon_Colorectal_Cancer	SRR8639191	MSI_KMT2D_LOF	chr3	151854221	151854222	AT	1	0.59	52
CCK81	Colon_Colorectal_Cancer	SRR8639191	MSI_KMT2D_LOF	chr3	151883595	151883596	AT	1	0.59	52
CCK81	Colon_Colorectal_Cancer	SRR8639191	MSI_KMT2D_LOF	chr3	151993701	151993702	AT	1	0.59	52
CCK81	Colon_Colorectal_Cancer	SRR8639191	MSI_KMT2D_LOF	chr3	152694905	152694906	AT	1	0.59	52
CCK81	Colon_Colorectal_Cancer	SRR8639191	MSI_KMT2D_LOF	chr3	153334130	153334131	AT	1	0.59	52
CCK81	Colon_Colorectal_Cancer	SRR8639191	MSI_KMT2D_LOF	chr3	153445812	153446283	AT	2	1.18	54
CCK81	Colon_Colorectal_Cancer	SRR8639191	MSI_KMT2D_LOF	chr3	154310897	154310898	AT	1	0.59	52
CCK81	Colon_Colorectal_Cancer	SRR8639191	MSI_KMT2D_LOF	chr3	154667610	154667611	AT	1	0.59	52
CCK81	Colon_Colorectal_Cancer	SRR8639191	MSI_KMT2D_LOF	chr3	155042726	155042919	AT	2	1.18	54
CCK81	Colon_Colorectal_Cancer	SRR8639191	MSI_KMT2D_LOF	chr3	155733960	155733961	AT	1	0.59	52
CCK81	Colon_Colorectal_Cancer	SRR8639191	MSI_KMT2D_LOF	chr3	157304062	157304063	AT	1	0.59	52
CCK81	Colon_Colorectal_Cancer	SRR8639191	MSI_KMT2D_LOF	chr3	157378233	157378234	AT	1	0.59	52
CCK81	Colon_Colorectal_Cancer	SRR8639191	MSI_KMT2D_LOF	chr3	157742131	157742132	AT	1	0.59	52
CCK81	Colon_Colorectal_Cancer	SRR8639191	MSI_KMT2D_LOF	chr3	157793450	157793451	AT	1	0.59	52
CCK81	Colon_Colorectal_Cancer	SRR8639191	MSI_KMT2D_LOF	chr3	158096965	158096966	AT	1	0.59	52
CCK81	Colon_Colorectal_Cancer	SRR8639191	MSI_KMT2D_LOF	chr3	158549667	158549668	AT	1	0.59	52
CCK81	Colon_Colorectal_Cancer	SRR8639191	MSI_KMT2D_LOF	chr3	160489797	160489798	AT	1	0.59	52
CCK81	Colon_Colorectal_Cancer	SRR8639191	MSI_KMT2D_LOF	chr3	161690712	161690713	AT	1	0.59	52
CCK81	Colon_Colorectal_Cancer	SRR8639191	MSI_KMT2D_LOF	chr3	161720174	161720175	AT	1	0.59	52
CCK81	Colon_Colorectal_Cancer	SRR8639191	MSI_KMT2D_LOF	chr3	163669292	163669293	AT	1	0.59	52
CCK81	Colon_Colorectal_Cancer	SRR8639191	MSI_KMT2D_LOF	chr3	165065263	165065264	AT	1	0.59	52
CCK81	Colon_Colorectal_Cancer	SRR8639191	MSI_KMT2D_LOF	chr3	165312688	165312689	AT	1	0.59	52
CCK81	Colon_Colorectal_Cancer	SRR8639191	MSI_KMT2D_LOF	chr3	166609971	166609972	AT	1	0.59	52
CCK81	Colon_Colorectal_Cancer	SRR8639191	MSI_KMT2D_LOF	chr3	168577793	168577794	AT	1	0.59	52
CCK81	Colon_Colorectal_Cancer	SRR8639191	MSI_KMT2D_LOF	chr3	171018626	171018627	AT	1	0.59	52
CCK81	Colon_Colorectal_Cancer	SRR8639191	MSI_KMT2D_LOF	chr3	171019139	171019140	AT	1	0.59	52
CCK81	Colon_Colorectal_Cancer	SRR8639191	MSI_KMT2D_LOF	chr3	175061667	175061668	AT	1	0.59	52
CCK81	Colon_Colorectal_Cancer	SRR8639191	MSI_KMT2D_LOF	chr3	176185136	176185137	AT	1	0.59	52
CCK81	Colon_Colorectal_Cancer	SRR8639191	MSI_KMT2D_LOF	chr3	178022844	178022845	AT	1	0.59	52
CCK81	Colon_Colorectal_Cancer	SRR8639191	MSI_KMT2D_LOF	chr3	179023610	179023611	AT	1	0.59	52
CCK81	Colon_Colorectal_Cancer	SRR8639191	MSI_KMT2D_LOF	chr3	181407093	181407094	AT	1	0.59	52
CCK81	Colon_Colorectal_Cancer	SRR8639191	MSI_KMT2D_LOF	chr3	181514648	181514649	AT	1	0.59	52
CCK81	Colon_Colorectal_Cancer	SRR8639191	MSI_KMT2D_LOF	chr3	183351223	183351224	AT	1	0.59	52
CCK81	Colon_Colorectal_Cancer	SRR8639191	MSI_KMT2D_LOF	chr3	185092182	185092183	AT	1	0.59	52
CCK81	Colon_Colorectal_Cancer	SRR8639191	MSI_KMT2D_LOF	chr3	185584237	185584238	AT	1	0.59	52
CCK81	Colon_Colorectal_Cancer	SRR8639191	MSI_KMT2D_LOF	chr3	185676818	185676819	AT	1	0.59	52
CCK81	Colon_Colorectal_Cancer	SRR8639191	MSI_KMT2D_LOF	chr3	186022751	186022752	AT	1	0.59	52
CCK81	Colon_Colorectal_Cancer	SRR8639191	MSI_KMT2D_LOF	chr3	187778193	187778389	AT	2	1.18	54
CCK81	Colon_Colorectal_Cancer	SRR8639191	MSI_KMT2D_LOF	chr3	188522612	188522613	AT	1	0.59	52
CCK81	Colon_Colorectal_Cancer	SRR8639191	MSI_KMT2D_LOF	chr3	190040807	190040808	AT	1	0.59	52
CCK81	Colon_Colorectal_Cancer	SRR8639191	MSI_KMT2D_LOF	chr3	194068656	194068657	AT	1	0.59	52
CCK81	Colon_Colorectal_Cancer	SRR8639191	MSI_KMT2D_LOF	chr3	194421232	194421233	AT	1	0.59	52
CCK81	Colon_Colorectal_Cancer	SRR8639191	MSI_KMT2D_LOF	chr3	194668201	194668202	AT	1	0.59	52
CCK81	Colon_Colorectal_Cancer	SRR8639191	MSI_KMT2D_LOF	chr3	197792607	197792608	AT	1	0.59	52
CCK81	Colon_Colorectal_Cancer	SRR8639191	MSI_KMT2D_LOF	chr4	1590893	1590894	AT	1	0.59	52
CCK81	Colon_Colorectal_Cancer	SRR8639191	MSI_KMT2D_LOF	chr4	1860554	1860555	AT	1	0.59	52
CCK81	Colon_Colorectal_Cancer	SRR8639191	MSI_KMT2D_LOF	chr4	1934887	1934888	AT	1	0.59	52
CCK81	Colon_Colorectal_Cancer	SRR8639191	MSI_KMT2D_LOF	chr4	2038326	2038327	AT	1	0.59	52
CCK81	Colon_Colorectal_Cancer	SRR8639191	MSI_KMT2D_LOF	chr4	7180575	7180576	AT	1	0.59	52
CCK81	Colon_Colorectal_Cancer	SRR8639191	MSI_KMT2D_LOF	chr4	7373313	7373314	AT	1	0.59	52
CCK81	Colon_Colorectal_Cancer	SRR8639191	MSI_KMT2D_LOF	chr4	11891873	11892107	AT	2	1.18	54
CCK81	Colon_Colorectal_Cancer	SRR8639191	MSI_KMT2D_LOF	chr4	12516254	12516255	AT	1	0.59	52
CCK81	Colon_Colorectal_Cancer	SRR8639191	MSI_KMT2D_LOF	chr4	13961523	13961524	AT	1	0.59	52
CCK81	Colon_Colorectal_Cancer	SRR8639191	MSI_KMT2D_LOF	chr4	16425347	16425348	AT	1	0.59	52
CCK81	Colon_Colorectal_Cancer	SRR8639191	MSI_KMT2D_LOF	chr4	19143259	19143583	AT	2	1.18	54
CCK81	Colon_Colorectal_Cancer	SRR8639191	MSI_KMT2D_LOF	chr4	19333319	19333320	AT	1	0.59	52
CCK81	Colon_Colorectal_Cancer	SRR8639191	MSI_KMT2D_LOF	chr4	20123044	20123045	AT	1	0.59	52
CCK81	Colon_Colorectal_Cancer	SRR8639191	MSI_KMT2D_LOF	chr4	20463371	20463372	AT	1	0.59	52
CCK81	Colon_Colorectal_Cancer	SRR8639191	MSI_KMT2D_LOF	chr4	21431959	21431960	AT	1	0.59	52
CCK81	Colon_Colorectal_Cancer	SRR8639191	MSI_KMT2D_LOF	chr4	21455761	21455762	AT	1	0.59	52
CCK81	Colon_Colorectal_Cancer	SRR8639191	MSI_KMT2D_LOF	chr4	21589431	21589432	AT	1	0.59	52
CCK81	Colon_Colorectal_Cancer	SRR8639191	MSI_KMT2D_LOF	chr4	22083376	22083377	AT	1	0.59	52
CCK81	Colon_Colorectal_Cancer	SRR8639191	MSI_KMT2D_LOF	chr4	22815052	22815053	AT	1	0.59	52
CCK81	Colon_Colorectal_Cancer	SRR8639191	MSI_KMT2D_LOF	chr4	28124649	28124650	AT	1	0.59	52
CCK81	Colon_Colorectal_Cancer	SRR8639191	MSI_KMT2D_LOF	chr4	28806458	28806459	AT	1	0.59	52
CCK81	Colon_Colorectal_Cancer	SRR8639191	MSI_KMT2D_LOF	chr4	28944355	28944356	AT	1	0.59	52
CCK81	Colon_Colorectal_Cancer	SRR8639191	MSI_KMT2D_LOF	chr4	29167870	29167871	AT	1	0.59	52
CCK81	Colon_Colorectal_Cancer	SRR8639191	MSI_KMT2D_LOF	chr4	29361311	29361648	AT	2	1.18	54
CCK81	Colon_Colorectal_Cancer	SRR8639191	MSI_KMT2D_LOF	chr4	29443271	29443272	AT	1	0.59	52
CCK81	Colon_Colorectal_Cancer	SRR8639191	MSI_KMT2D_LOF	chr4	31834804	31834805	AT	1	0.59	52
CCK81	Colon_Colorectal_Cancer	SRR8639191	MSI_KMT2D_LOF	chr4	32547708	32547709	AT	1	0.59	52
CCK81	Colon_Colorectal_Cancer	SRR8639191	MSI_KMT2D_LOF	chr4	33861630	33861631	AT	1	0.59	52
CCK81	Colon_Colorectal_Cancer	SRR8639191	MSI_KMT2D_LOF	chr4	34716474	34716475	AT	1	0.59	52
CCK81	Colon_Colorectal_Cancer	SRR8639191	MSI_KMT2D_LOF	chr4	39576760	39576761	AT	1	0.59	52
CCK81	Colon_Colorectal_Cancer	SRR8639191	MSI_KMT2D_LOF	chr4	43947933	43948008	AT	2	1.18	54
CCK81	Colon_Colorectal_Cancer	SRR8639191	MSI_KMT2D_LOF	chr4	44820076	44820077	AT	1	0.59	52
CCK81	Colon_Colorectal_Cancer	SRR8639191	MSI_KMT2D_LOF	chr4	44890778	44890779	AT	1	0.59	52
CCK81	Colon_Colorectal_Cancer	SRR8639191	MSI_KMT2D_LOF	chr4	45153887	45153888	AT	1	0.59	52
CCK81	Colon_Colorectal_Cancer	SRR8639191	MSI_KMT2D_LOF	chr4	45201650	45201651	AT	1	0.59	52
CCK81	Colon_Colorectal_Cancer	SRR8639191	MSI_KMT2D_LOF	chr4	46076408	46076409	AT	1	0.59	52
CCK81	Colon_Colorectal_Cancer	SRR8639191	MSI_KMT2D_LOF	chr4	46385130	46385131	AT	1	0.59	52
CCK81	Colon_Colorectal_Cancer	SRR8639191	MSI_KMT2D_LOF	chr4	46617124	46617125	AT	1	0.59	52
CCK81	Colon_Colorectal_Cancer	SRR8639191	MSI_KMT2D_LOF	chr4	47183371	47183372	AT	1	0.59	52
CCK81	Colon_Colorectal_Cancer	SRR8639191	MSI_KMT2D_LOF	chr4	47976368	47976369	AT	1	0.59	52
CCK81	Colon_Colorectal_Cancer	SRR8639191	MSI_KMT2D_LOF	chr4	48179195	48179296	AT	2	1.18	54
CCK81	Colon_Colorectal_Cancer	SRR8639191	MSI_KMT2D_LOF	chr4	48437014	48437015	AT	1	0.59	52
CCK81	Colon_Colorectal_Cancer	SRR8639191	MSI_KMT2D_LOF	chr4	49039341	49039342	AT	1	0.59	52
CCK81	Colon_Colorectal_Cancer	SRR8639191	MSI_KMT2D_LOF	chr4	52050415	52050416	AT	1	0.59	52
CCK81	Colon_Colorectal_Cancer	SRR8639191	MSI_KMT2D_LOF	chr4	52415824	52415953	AT	3	1.77	56
CCK81	Colon_Colorectal_Cancer	SRR8639191	MSI_KMT2D_LOF	chr4	52875909	52875910	AT	1	0.59	52
CCK81	Colon_Colorectal_Cancer	SRR8639191	MSI_KMT2D_LOF	chr4	53258407	53258476	AT	2	1.18	54
CCK81	Colon_Colorectal_Cancer	SRR8639191	MSI_KMT2D_LOF	chr4	54200541	54200542	AT	1	0.59	52
CCK81	Colon_Colorectal_Cancer	SRR8639191	MSI_KMT2D_LOF	chr4	54509869	54509870	AT	1	0.59	52
CCK81	Colon_Colorectal_Cancer	SRR8639191	MSI_KMT2D_LOF	chr4	55420041	55420042	AT	1	0.59	52
CCK81	Colon_Colorectal_Cancer	SRR8639191	MSI_KMT2D_LOF	chr4	55595487	55595488	AT	1	0.59	52
CCK81	Colon_Colorectal_Cancer	SRR8639191	MSI_KMT2D_LOF	chr4	58956302	58956303	AT	1	0.59	52
CCK81	Colon_Colorectal_Cancer	SRR8639191	MSI_KMT2D_LOF	chr4	59129847	59129848	AT	1	0.59	52
CCK81	Colon_Colorectal_Cancer	SRR8639191	MSI_KMT2D_LOF	chr4	59180810	59180811	AT	1	0.59	52
CCK81	Colon_Colorectal_Cancer	SRR8639191	MSI_KMT2D_LOF	chr4	59452892	59452893	AT	1	0.59	52
CCK81	Colon_Colorectal_Cancer	SRR8639191	MSI_KMT2D_LOF	chr4	59461072	59461073	AT	1	0.59	52
CCK81	Colon_Colorectal_Cancer	SRR8639191	MSI_KMT2D_LOF	chr4	61030769	61030770	AT	1	0.59	52
CCK81	Colon_Colorectal_Cancer	SRR8639191	MSI_KMT2D_LOF	chr4	61711706	61711707	AT	1	0.59	52
CCK81	Colon_Colorectal_Cancer	SRR8639191	MSI_KMT2D_LOF	chr4	62646065	62646066	AT	1	0.59	52
CCK81	Colon_Colorectal_Cancer	SRR8639191	MSI_KMT2D_LOF	chr4	62663511	62663512	AT	1	0.59	52
CCK81	Colon_Colorectal_Cancer	SRR8639191	MSI_KMT2D_LOF	chr4	65557070	65557071	AT	1	0.59	52
CCK81	Colon_Colorectal_Cancer	SRR8639191	MSI_KMT2D_LOF	chr4	65637568	65637569	AT	1	0.59	52
CCK81	Colon_Colorectal_Cancer	SRR8639191	MSI_KMT2D_LOF	chr4	66649919	66649979	AT	2	1.18	54
CCK81	Colon_Colorectal_Cancer	SRR8639191	MSI_KMT2D_LOF	chr4	69127238	69127239	AT	1	0.59	52
CCK81	Colon_Colorectal_Cancer	SRR8639191	MSI_KMT2D_LOF	chr4	69726143	69726144	AT	1	0.59	52
CCK81	Colon_Colorectal_Cancer	SRR8639191	MSI_KMT2D_LOF	chr4	69817203	69817204	AT	1	0.59	52
CCK81	Colon_Colorectal_Cancer	SRR8639191	MSI_KMT2D_LOF	chr4	70161246	70161247	AT	1	0.59	52
CCK81	Colon_Colorectal_Cancer	SRR8639191	MSI_KMT2D_LOF	chr4	73179564	73179565	AT	1	0.59	52
CCK81	Colon_Colorectal_Cancer	SRR8639191	MSI_KMT2D_LOF	chr4	73867606	73867607	AT	1	0.59	52
CCK81	Colon_Colorectal_Cancer	SRR8639191	MSI_KMT2D_LOF	chr4	74488413	74488414	AT	1	0.59	52
CCK81	Colon_Colorectal_Cancer	SRR8639191	MSI_KMT2D_LOF	chr4	75674593	75674596	AT	2	1.18	54
CCK81	Colon_Colorectal_Cancer	SRR8639191	MSI_KMT2D_LOF	chr4	75856750	75856751	AT	1	0.59	52
CCK81	Colon_Colorectal_Cancer	SRR8639191	MSI_KMT2D_LOF	chr4	79202623	79202624	AT	1	0.59	52
CCK81	Colon_Colorectal_Cancer	SRR8639191	MSI_KMT2D_LOF	chr4	79665447	79665448	AT	1	0.59	52
CCK81	Colon_Colorectal_Cancer	SRR8639191	MSI_KMT2D_LOF	chr4	80099322	80099754	AT	2	1.18	54
CCK81	Colon_Colorectal_Cancer	SRR8639191	MSI_KMT2D_LOF	chr4	80212117	80212118	AT	1	0.59	52
CCK81	Colon_Colorectal_Cancer	SRR8639191	MSI_KMT2D_LOF	chr4	80504618	80504619	AT	1	0.59	52
CCK81	Colon_Colorectal_Cancer	SRR8639191	MSI_KMT2D_LOF	chr4	85408635	85408636	AT	1	0.59	52
CCK81	Colon_Colorectal_Cancer	SRR8639191	MSI_KMT2D_LOF	chr4	85564796	85564797	AT	1	0.59	52
CCK81	Colon_Colorectal_Cancer	SRR8639191	MSI_KMT2D_LOF	chr4	89749836	89749837	AT	1	0.59	52
CCK81	Colon_Colorectal_Cancer	SRR8639191	MSI_KMT2D_LOF	chr4	91490639	91490640	AT	1	0.59	52
CCK81	Colon_Colorectal_Cancer	SRR8639191	MSI_KMT2D_LOF	chr4	93741249	93741250	AT	1	0.59	52
CCK81	Colon_Colorectal_Cancer	SRR8639191	MSI_KMT2D_LOF	chr4	100176199	100176200	AT	1	0.59	52
CCK81	Colon_Colorectal_Cancer	SRR8639191	MSI_KMT2D_LOF	chr4	101852592	101852593	AT	1	0.59	52
CCK81	Colon_Colorectal_Cancer	SRR8639191	MSI_KMT2D_LOF	chr4	103840864	103840899	AT	2	1.18	54
CCK81	Colon_Colorectal_Cancer	SRR8639191	MSI_KMT2D_LOF	chr4	106414724	106414725	AT	1	0.59	52
CCK81	Colon_Colorectal_Cancer	SRR8639191	MSI_KMT2D_LOF	chr4	107944830	107944831	AT	1	0.59	52
CCK81	Colon_Colorectal_Cancer	SRR8639191	MSI_KMT2D_LOF	chr4	108936669	108936670	AT	1	0.59	52
CCK81	Colon_Colorectal_Cancer	SRR8639191	MSI_KMT2D_LOF	chr4	109254330	109254331	AT	1	0.59	52
CCK81	Colon_Colorectal_Cancer	SRR8639191	MSI_KMT2D_LOF	chr4	109482959	109482960	AT	1	0.59	52
CCK81	Colon_Colorectal_Cancer	SRR8639191	MSI_KMT2D_LOF	chr4	111259345	111259346	AT	1	0.59	52
CCK81	Colon_Colorectal_Cancer	SRR8639191	MSI_KMT2D_LOF	chr4	112042489	112042515	AT	2	1.18	54
CCK81	Colon_Colorectal_Cancer	SRR8639191	MSI_KMT2D_LOF	chr4	115460062	115460063	AT	1	0.59	52
CCK81	Colon_Colorectal_Cancer	SRR8639191	MSI_KMT2D_LOF	chr4	115788657	115788658	AT	1	0.59	52
CCK81	Colon_Colorectal_Cancer	SRR8639191	MSI_KMT2D_LOF	chr4	115935599	115935600	AT	1	0.59	52
CCK81	Colon_Colorectal_Cancer	SRR8639191	MSI_KMT2D_LOF	chr4	117374852	117374853	AT	1	0.59	52
CCK81	Colon_Colorectal_Cancer	SRR8639191	MSI_KMT2D_LOF	chr4	118583203	118583204	AT	1	0.59	52
CCK81	Colon_Colorectal_Cancer	SRR8639191	MSI_KMT2D_LOF	chr4	121452105	121452106	AT	1	0.59	52
CCK81	Colon_Colorectal_Cancer	SRR8639191	MSI_KMT2D_LOF	chr4	121512374	121512375	AT	1	0.59	52
CCK81	Colon_Colorectal_Cancer	SRR8639191	MSI_KMT2D_LOF	chr4	126817718	126817719	AT	1	0.59	52
CCK81	Colon_Colorectal_Cancer	SRR8639191	MSI_KMT2D_LOF	chr4	127691879	127692017	AT	2	1.18	54
CCK81	Colon_Colorectal_Cancer	SRR8639191	MSI_KMT2D_LOF	chr4	128098675	128098676	AT	1	0.59	52
CCK81	Colon_Colorectal_Cancer	SRR8639191	MSI_KMT2D_LOF	chr4	128623281	128623282	AT	1	0.59	52
CCK81	Colon_Colorectal_Cancer	SRR8639191	MSI_KMT2D_LOF	chr4	129687891	129687892	AT	1	0.59	52
CCK81	Colon_Colorectal_Cancer	SRR8639191	MSI_KMT2D_LOF	chr4	131184649	131184650	AT	1	0.59	52
CCK81	Colon_Colorectal_Cancer	SRR8639191	MSI_KMT2D_LOF	chr4	132114484	132114485	AT	1	0.59	52
CCK81	Colon_Colorectal_Cancer	SRR8639191	MSI_KMT2D_LOF	chr4	132309611	132309612	AT	1	0.59	52
CCK81	Colon_Colorectal_Cancer	SRR8639191	MSI_KMT2D_LOF	chr4	132340553	132340554	AT	1	0.59	52
CCK81	Colon_Colorectal_Cancer	SRR8639191	MSI_KMT2D_LOF	chr4	135153109	135153110	AT	1	0.59	52
CCK81	Colon_Colorectal_Cancer	SRR8639191	MSI_KMT2D_LOF	chr4	135730449	135730450	AT	1	0.59	52
CCK81	Colon_Colorectal_Cancer	SRR8639191	MSI_KMT2D_LOF	chr4	136107464	136107812	AT	4	2.36	58
CCK81	Colon_Colorectal_Cancer	SRR8639191	MSI_KMT2D_LOF	chr4	139132841	139132842	AT	1	0.59	52
CCK81	Colon_Colorectal_Cancer	SRR8639191	MSI_KMT2D_LOF	chr4	146518971	146518972	AT	1	0.59	52
CCK81	Colon_Colorectal_Cancer	SRR8639191	MSI_KMT2D_LOF	chr4	146797933	146797934	AT	1	0.59	52
CCK81	Colon_Colorectal_Cancer	SRR8639191	MSI_KMT2D_LOF	chr4	147395064	147395299	AT	3	1.77	56
CCK81	Colon_Colorectal_Cancer	SRR8639191	MSI_KMT2D_LOF	chr4	149626460	149626461	AT	1	0.59	52
CCK81	Colon_Colorectal_Cancer	SRR8639191	MSI_KMT2D_LOF	chr4	150639556	150639621	AT	2	1.18	54
CCK81	Colon_Colorectal_Cancer	SRR8639191	MSI_KMT2D_LOF	chr4	152617686	152617687	AT	1	0.59	52
CCK81	Colon_Colorectal_Cancer	SRR8639191	MSI_KMT2D_LOF	chr4	153938746	153938747	AT	1	0.59	52
CCK81	Colon_Colorectal_Cancer	SRR8639191	MSI_KMT2D_LOF	chr4	157698060	157698061	AT	1	0.59	52
CCK81	Colon_Colorectal_Cancer	SRR8639191	MSI_KMT2D_LOF	chr4	157940544	157940545	AT	1	0.59	52
CCK81	Colon_Colorectal_Cancer	SRR8639191	MSI_KMT2D_LOF	chr4	158413523	158413524	AT	1	0.59	52
CCK81	Colon_Colorectal_Cancer	SRR8639191	MSI_KMT2D_LOF	chr4	160264682	160264683	AT	1	0.59	52
CCK81	Colon_Colorectal_Cancer	SRR8639191	MSI_KMT2D_LOF	chr4	160504940	160504941	AT	1	0.59	52
CCK81	Colon_Colorectal_Cancer	SRR8639191	MSI_KMT2D_LOF	chr4	161037013	161037014	AT	1	0.59	52
CCK81	Colon_Colorectal_Cancer	SRR8639191	MSI_KMT2D_LOF	chr4	161611235	161611236	AT	1	0.59	52
CCK81	Colon_Colorectal_Cancer	SRR8639191	MSI_KMT2D_LOF	chr4	161779655	161779656	AT	1	0.59	52
CCK81	Colon_Colorectal_Cancer	SRR8639191	MSI_KMT2D_LOF	chr4	161828884	161829047	AT	2	1.18	54
CCK81	Colon_Colorectal_Cancer	SRR8639191	MSI_KMT2D_LOF	chr4	162522196	162522197	AT	1	0.59	52
CCK81	Colon_Colorectal_Cancer	SRR8639191	MSI_KMT2D_LOF	chr4	163067651	163067652	AT	1	0.59	52
CCK81	Colon_Colorectal_Cancer	SRR8639191	MSI_KMT2D_LOF	chr4	163866380	163866381	AT	1	0.59	52
CCK81	Colon_Colorectal_Cancer	SRR8639191	MSI_KMT2D_LOF	chr4	164340337	164340338	AT	1	0.59	52
CCK81	Colon_Colorectal_Cancer	SRR8639191	MSI_KMT2D_LOF	chr4	164679971	164679972	AT	1	0.59	52
CCK81	Colon_Colorectal_Cancer	SRR8639191	MSI_KMT2D_LOF	chr4	165015248	165015249	AT	1	0.59	52
CCK81	Colon_Colorectal_Cancer	SRR8639191	MSI_KMT2D_LOF	chr4	165574806	165574807	AT	1	0.59	52
CCK81	Colon_Colorectal_Cancer	SRR8639191	MSI_KMT2D_LOF	chr4	166694797	166694798	AT	1	0.59	52
CCK81	Colon_Colorectal_Cancer	SRR8639191	MSI_KMT2D_LOF	chr4	167330132	167330133	AT	1	0.59	52
CCK81	Colon_Colorectal_Cancer	SRR8639191	MSI_KMT2D_LOF	chr4	168542772	168542773	AT	1	0.59	52
CCK81	Colon_Colorectal_Cancer	SRR8639191	MSI_KMT2D_LOF	chr4	168785922	168785923	AT	1	0.59	52
CCK81	Colon_Colorectal_Cancer	SRR8639191	MSI_KMT2D_LOF	chr4	170403635	170403636	AT	1	0.59	52
CCK81	Colon_Colorectal_Cancer	SRR8639191	MSI_KMT2D_LOF	chr4	170793189	170793190	AT	1	0.59	52
CCK81	Colon_Colorectal_Cancer	SRR8639191	MSI_KMT2D_LOF	chr4	170974019	170974020	AT	1	0.59	52
CCK81	Colon_Colorectal_Cancer	SRR8639191	MSI_KMT2D_LOF	chr4	172138421	172138422	AT	1	0.59	52
CCK81	Colon_Colorectal_Cancer	SRR8639191	MSI_KMT2D_LOF	chr4	175018223	175018224	AT	1	0.59	52
CCK81	Colon_Colorectal_Cancer	SRR8639191	MSI_KMT2D_LOF	chr4	177644143	177644144	AT	1	0.59	52
CCK81	Colon_Colorectal_Cancer	SRR8639191	MSI_KMT2D_LOF	chr4	179299367	179299368	AT	1	0.59	52
CCK81	Colon_Colorectal_Cancer	SRR8639191	MSI_KMT2D_LOF	chr4	180153213	180153214	AT	1	0.59	52
CCK81	Colon_Colorectal_Cancer	SRR8639191	MSI_KMT2D_LOF	chr4	180641426	180641427	AT	1	0.59	52
CCK81	Colon_Colorectal_Cancer	SRR8639191	MSI_KMT2D_LOF	chr4	180765004	180765131	AT	2	1.18	54
CCK81	Colon_Colorectal_Cancer	SRR8639191	MSI_KMT2D_LOF	chr4	181203663	181203682	AT	2	1.18	54
CCK81	Colon_Colorectal_Cancer	SRR8639191	MSI_KMT2D_LOF	chr4	183355571	183355572	AT	1	0.59	52
CCK81	Colon_Colorectal_Cancer	SRR8639191	MSI_KMT2D_LOF	chr4	183414774	183414883	AT	3	1.77	56
CCK81	Colon_Colorectal_Cancer	SRR8639191	MSI_KMT2D_LOF	chr4	184373377	184373378	AT	1	0.59	52
CCK81	Colon_Colorectal_Cancer	SRR8639191	MSI_KMT2D_LOF	chr4	185375590	185375591	AT	1	0.59	52
CCK81	Colon_Colorectal_Cancer	SRR8639191	MSI_KMT2D_LOF	chr4	187381804	187381805	AT	1	0.59	52
CCK81	Colon_Colorectal_Cancer	SRR8639191	MSI_KMT2D_LOF	chr4	187647596	187647648	AT	2	1.18	54
CCK81	Colon_Colorectal_Cancer	SRR8639191	MSI_KMT2D_LOF	chr4	189169536	189169537	AT	1	0.59	52
CCK81	Colon_Colorectal_Cancer	SRR8639191	MSI_KMT2D_LOF	chr5	1980951	1980952	AT	1	0.59	52
CCK81	Colon_Colorectal_Cancer	SRR8639191	MSI_KMT2D_LOF	chr5	2377645	2377646	AT	1	0.59	52
CCK81	Colon_Colorectal_Cancer	SRR8639191	MSI_KMT2D_LOF	chr5	3300299	3300300	AT	1	0.59	52
CCK81	Colon_Colorectal_Cancer	SRR8639191	MSI_KMT2D_LOF	chr5	4015117	4015118	AT	1	0.59	52
CCK81	Colon_Colorectal_Cancer	SRR8639191	MSI_KMT2D_LOF	chr5	4811353	4811354	AT	1	0.59	52
CCK81	Colon_Colorectal_Cancer	SRR8639191	MSI_KMT2D_LOF	chr5	5076765	5076790	AT	2	1.18	54
CCK81	Colon_Colorectal_Cancer	SRR8639191	MSI_KMT2D_LOF	chr5	5561238	5561239	AT	1	0.59	52
CCK81	Colon_Colorectal_Cancer	SRR8639191	MSI_KMT2D_LOF	chr5	9593837	9593838	AT	1	0.59	52
CCK81	Colon_Colorectal_Cancer	SRR8639191	MSI_KMT2D_LOF	chr5	12070176	12070177	AT	1	0.59	52
CCK81	Colon_Colorectal_Cancer	SRR8639191	MSI_KMT2D_LOF	chr5	15119059	15119060	AT	1	0.59	52
CCK81	Colon_Colorectal_Cancer	SRR8639191	MSI_KMT2D_LOF	chr5	17493385	17493386	AT	1	0.59	52
CCK81	Colon_Colorectal_Cancer	SRR8639191	MSI_KMT2D_LOF	chr5	18565081	18565082	AT	1	0.59	52
CCK81	Colon_Colorectal_Cancer	SRR8639191	MSI_KMT2D_LOF	chr5	18759026	18759027	AT	1	0.59	52
CCK81	Colon_Colorectal_Cancer	SRR8639191	MSI_KMT2D_LOF	chr5	20172207	20172208	AT	1	0.59	52
CCK81	Colon_Colorectal_Cancer	SRR8639191	MSI_KMT2D_LOF	chr5	20508353	20508354	AT	1	0.59	52
CCK81	Colon_Colorectal_Cancer	SRR8639191	MSI_KMT2D_LOF	chr5	21433758	21433759	AT	1	0.59	52
CCK81	Colon_Colorectal_Cancer	SRR8639191	MSI_KMT2D_LOF	chr5	22425072	22425229	AT	3	1.77	56
CCK81	Colon_Colorectal_Cancer	SRR8639191	MSI_KMT2D_LOF	chr5	23715703	23715704	AT	1	0.59	52
CCK81	Colon_Colorectal_Cancer	SRR8639191	MSI_KMT2D_LOF	chr5	24217703	24217704	AT	1	0.59	52
CCK81	Colon_Colorectal_Cancer	SRR8639191	MSI_KMT2D_LOF	chr5	24758114	24758115	AT	1	0.59	52
CCK81	Colon_Colorectal_Cancer	SRR8639191	MSI_KMT2D_LOF	chr5	24863143	24863144	AT	1	0.59	52
CCK81	Colon_Colorectal_Cancer	SRR8639191	MSI_KMT2D_LOF	chr5	24958311	24958312	AT	1	0.59	52
CCK81	Colon_Colorectal_Cancer	SRR8639191	MSI_KMT2D_LOF	chr5	26204193	26204194	AT	1	0.59	52
CCK81	Colon_Colorectal_Cancer	SRR8639191	MSI_KMT2D_LOF	chr5	26680137	26680155	AT	2	1.18	54
CCK81	Colon_Colorectal_Cancer	SRR8639191	MSI_KMT2D_LOF	chr5	27104995	27104996	AT	1	0.59	52
CCK81	Colon_Colorectal_Cancer	SRR8639191	MSI_KMT2D_LOF	chr5	27310267	27310268	AT	1	0.59	52
CCK81	Colon_Colorectal_Cancer	SRR8639191	MSI_KMT2D_LOF	chr5	27432041	27432042	AT	1	0.59	52
CCK81	Colon_Colorectal_Cancer	SRR8639191	MSI_KMT2D_LOF	chr5	28155099	28155577	AT	2	1.18	54
CCK81	Colon_Colorectal_Cancer	SRR8639191	MSI_KMT2D_LOF	chr5	28342177	28342207	AT	2	1.18	54
CCK81	Colon_Colorectal_Cancer	SRR8639191	MSI_KMT2D_LOF	chr5	28890915	28890916	AT	1	0.59	52
CCK81	Colon_Colorectal_Cancer	SRR8639191	MSI_KMT2D_LOF	chr5	29345506	29345507	AT	1	0.59	52
CCK81	Colon_Colorectal_Cancer	SRR8639191	MSI_KMT2D_LOF	chr5	30169678	30169679	AT	1	0.59	52
CCK81	Colon_Colorectal_Cancer	SRR8639191	MSI_KMT2D_LOF	chr5	30978515	30978516	AT	1	0.59	52
CCK81	Colon_Colorectal_Cancer	SRR8639191	MSI_KMT2D_LOF	chr5	31480178	31480179	AT	1	0.59	52
CCK81	Colon_Colorectal_Cancer	SRR8639191	MSI_KMT2D_LOF	chr5	31688991	31688992	AT	1	0.59	52
CCK81	Colon_Colorectal_Cancer	SRR8639191	MSI_KMT2D_LOF	chr5	32317719	32317720	AT	1	0.59	52
CCK81	Colon_Colorectal_Cancer	SRR8639191	MSI_KMT2D_LOF	chr5	33029278	33029279	AT	1	0.59	52
CCK81	Colon_Colorectal_Cancer	SRR8639191	MSI_KMT2D_LOF	chr5	33521493	33521494	AT	1	0.59	52
CCK81	Colon_Colorectal_Cancer	SRR8639191	MSI_KMT2D_LOF	chr5	34665404	34665405	AT	1	0.59	52
CCK81	Colon_Colorectal_Cancer	SRR8639191	MSI_KMT2D_LOF	chr5	35830303	35830304	AT	1	0.59	52
CCK81	Colon_Colorectal_Cancer	SRR8639191	MSI_KMT2D_LOF	chr5	38553424	38553425	AT	1	0.59	52
CCK81	Colon_Colorectal_Cancer	SRR8639191	MSI_KMT2D_LOF	chr5	39359102	39359103	AT	1	0.59	52
CCK81	Colon_Colorectal_Cancer	SRR8639191	MSI_KMT2D_LOF	chr5	39754197	39754198	AT	1	0.59	52
CCK81	Colon_Colorectal_Cancer	SRR8639191	MSI_KMT2D_LOF	chr5	39976558	39976559	AT	1	0.59	52
CCK81	Colon_Colorectal_Cancer	SRR8639191	MSI_KMT2D_LOF	chr5	40810774	40810819	AT	2	1.18	54
CCK81	Colon_Colorectal_Cancer	SRR8639191	MSI_KMT2D_LOF	chr5	44552810	44552887	AT	2	1.18	54
CCK81	Colon_Colorectal_Cancer	SRR8639191	MSI_KMT2D_LOF	chr5	45101751	45101752	AT	1	0.59	52
CCK81	Colon_Colorectal_Cancer	SRR8639191	MSI_KMT2D_LOF	chr5	51705992	51705993	AT	1	0.59	52
CCK81	Colon_Colorectal_Cancer	SRR8639191	MSI_KMT2D_LOF	chr5	53234772	53234773	AT	1	0.59	52
CCK81	Colon_Colorectal_Cancer	SRR8639191	MSI_KMT2D_LOF	chr5	53476131	53476132	AT	1	0.59	52
CCK81	Colon_Colorectal_Cancer	SRR8639191	MSI_KMT2D_LOF	chr5	55442869	55442870	AT	1	0.59	52
CCK81	Colon_Colorectal_Cancer	SRR8639191	MSI_KMT2D_LOF	chr5	59156392	59156393	AT	1	0.59	52
CCK81	Colon_Colorectal_Cancer	SRR8639191	MSI_KMT2D_LOF	chr5	60474209	60474210	AT	1	0.59	52
CCK81	Colon_Colorectal_Cancer	SRR8639191	MSI_KMT2D_LOF	chr5	63543510	63543511	AT	1	0.59	52
CCK81	Colon_Colorectal_Cancer	SRR8639191	MSI_KMT2D_LOF	chr5	64799587	64799588	AT	1	0.59	52
CCK81	Colon_Colorectal_Cancer	SRR8639191	MSI_KMT2D_LOF	chr5	65004980	65004981	AT	1	0.59	52
CCK81	Colon_Colorectal_Cancer	SRR8639191	MSI_KMT2D_LOF	chr5	65527425	65527426	AT	1	0.59	52
CCK81	Colon_Colorectal_Cancer	SRR8639191	MSI_KMT2D_LOF	chr5	65573575	65573576	AT	1	0.59	52
CCK81	Colon_Colorectal_Cancer	SRR8639191	MSI_KMT2D_LOF	chr5	66845006	66845007	AT	1	0.59	52
CCK81	Colon_Colorectal_Cancer	SRR8639191	MSI_KMT2D_LOF	chr5	68546372	68546496	AT	2	1.18	54
CCK81	Colon_Colorectal_Cancer	SRR8639191	MSI_KMT2D_LOF	chr5	68815560	68815561	AT	1	0.59	52
CCK81	Colon_Colorectal_Cancer	SRR8639191	MSI_KMT2D_LOF	chr5	69286041	69286042	AT	1	0.59	52
CCK81	Colon_Colorectal_Cancer	SRR8639191	MSI_KMT2D_LOF	chr5	79538162	79538163	AT	1	0.59	52
CCK81	Colon_Colorectal_Cancer	SRR8639191	MSI_KMT2D_LOF	chr5	83464879	83464880	AT	1	0.59	52
CCK81	Colon_Colorectal_Cancer	SRR8639191	MSI_KMT2D_LOF	chr5	84340534	84340535	AT	1	0.59	52
CCK81	Colon_Colorectal_Cancer	SRR8639191	MSI_KMT2D_LOF	chr5	84614443	84614444	AT	1	0.59	52
CCK81	Colon_Colorectal_Cancer	SRR8639191	MSI_KMT2D_LOF	chr5	85075312	85075313	AT	1	0.59	52
CCK81	Colon_Colorectal_Cancer	SRR8639191	MSI_KMT2D_LOF	chr5	85154108	85154109	AT	1	0.59	52
CCK81	Colon_Colorectal_Cancer	SRR8639191	MSI_KMT2D_LOF	chr5	85775716	85775717	AT	1	0.59	52
CCK81	Colon_Colorectal_Cancer	SRR8639191	MSI_KMT2D_LOF	chr5	86575436	86575437	AT	1	0.59	52
CCK81	Colon_Colorectal_Cancer	SRR8639191	MSI_KMT2D_LOF	chr5	88628379	88628380	AT	1	0.59	52
CCK81	Colon_Colorectal_Cancer	SRR8639191	MSI_KMT2D_LOF	chr5	88868941	88869156	AT	2	1.18	54
CCK81	Colon_Colorectal_Cancer	SRR8639191	MSI_KMT2D_LOF	chr5	90316671	90316672	AT	1	0.59	52
CCK81	Colon_Colorectal_Cancer	SRR8639191	MSI_KMT2D_LOF	chr5	91913940	91914161	AT	2	1.18	54
CCK81	Colon_Colorectal_Cancer	SRR8639191	MSI_KMT2D_LOF	chr5	93135268	93135269	AT	1	0.59	52
CCK81	Colon_Colorectal_Cancer	SRR8639191	MSI_KMT2D_LOF	chr5	94201038	94201039	AT	1	0.59	52
CCK81	Colon_Colorectal_Cancer	SRR8639191	MSI_KMT2D_LOF	chr5	94205097	94205098	AT	1	0.59	52
CCK81	Colon_Colorectal_Cancer	SRR8639191	MSI_KMT2D_LOF	chr5	95950929	95950930	AT	1	0.59	52
CCK81	Colon_Colorectal_Cancer	SRR8639191	MSI_KMT2D_LOF	chr5	98687019	98687020	AT	1	0.59	52
CCK81	Colon_Colorectal_Cancer	SRR8639191	MSI_KMT2D_LOF	chr5	100565931	100566013	AT	2	1.18	54
CCK81	Colon_Colorectal_Cancer	SRR8639191	MSI_KMT2D_LOF	chr5	101105728	101105729	AT	1	0.59	52
CCK81	Colon_Colorectal_Cancer	SRR8639191	MSI_KMT2D_LOF	chr5	102050436	102050437	AT	1	0.59	52
CCK81	Colon_Colorectal_Cancer	SRR8639191	MSI_KMT2D_LOF	chr5	102569161	102569280	AT	2	1.18	54
CCK81	Colon_Colorectal_Cancer	SRR8639191	MSI_KMT2D_LOF	chr5	102780061	102780062	AT	1	0.59	52
CCK81	Colon_Colorectal_Cancer	SRR8639191	MSI_KMT2D_LOF	chr5	104379525	104379545	AT	2	1.18	54
CCK81	Colon_Colorectal_Cancer	SRR8639191	MSI_KMT2D_LOF	chr5	104867839	104867840	AT	1	0.59	52
CCK81	Colon_Colorectal_Cancer	SRR8639191	MSI_KMT2D_LOF	chr5	105296064	105296065	AT	1	0.59	52
CCK81	Colon_Colorectal_Cancer	SRR8639191	MSI_KMT2D_LOF	chr5	105534999	105535000	AT	1	0.59	52
CCK81	Colon_Colorectal_Cancer	SRR8639191	MSI_KMT2D_LOF	chr5	112140701	112140702	AT	1	0.59	52
CCK81	Colon_Colorectal_Cancer	SRR8639191	MSI_KMT2D_LOF	chr5	114312447	114312448	AT	1	0.59	52
CCK81	Colon_Colorectal_Cancer	SRR8639191	MSI_KMT2D_LOF	chr5	114618389	114618390	AT	1	0.59	52
CCK81	Colon_Colorectal_Cancer	SRR8639191	MSI_KMT2D_LOF	chr5	115019754	115019755	AT	1	0.59	52
CCK81	Colon_Colorectal_Cancer	SRR8639191	MSI_KMT2D_LOF	chr5	115314525	115314526	AT	1	0.59	52
CCK81	Colon_Colorectal_Cancer	SRR8639191	MSI_KMT2D_LOF	chr5	116937280	116937281	AT	1	0.59	52
CCK81	Colon_Colorectal_Cancer	SRR8639191	MSI_KMT2D_LOF	chr5	118143977	118143978	AT	1	0.59	52
CCK81	Colon_Colorectal_Cancer	SRR8639191	MSI_KMT2D_LOF	chr5	118562276	118562477	AT	2	1.18	54
CCK81	Colon_Colorectal_Cancer	SRR8639191	MSI_KMT2D_LOF	chr5	118587417	118587556	AT	3	1.77	56
CCK81	Colon_Colorectal_Cancer	SRR8639191	MSI_KMT2D_LOF	chr5	119831202	119831262	AT	2	1.18	54
CCK81	Colon_Colorectal_Cancer	SRR8639191	MSI_KMT2D_LOF	chr5	121294490	121294491	AT	1	0.59	52
CCK81	Colon_Colorectal_Cancer	SRR8639191	MSI_KMT2D_LOF	chr5	121870552	121870553	AT	1	0.59	52
CCK81	Colon_Colorectal_Cancer	SRR8639191	MSI_KMT2D_LOF	chr5	121892009	121892010	AT	1	0.59	52
CCK81	Colon_Colorectal_Cancer	SRR8639191	MSI_KMT2D_LOF	chr5	124864496	124864497	AT	1	0.59	52
CCK81	Colon_Colorectal_Cancer	SRR8639191	MSI_KMT2D_LOF	chr5	124938050	124938095	AT	2	1.18	54
CCK81	Colon_Colorectal_Cancer	SRR8639191	MSI_KMT2D_LOF	chr5	126800857	126800858	AT	1	0.59	52
CCK81	Colon_Colorectal_Cancer	SRR8639191	MSI_KMT2D_LOF	chr5	130143648	130143649	AT	1	0.59	52
CCK81	Colon_Colorectal_Cancer	SRR8639191	MSI_KMT2D_LOF	chr5	131693117	131693118	AT	1	0.59	52
CCK81	Colon_Colorectal_Cancer	SRR8639191	MSI_KMT2D_LOF	chr5	132306200	132306201	AT	1	0.59	52
CCK81	Colon_Colorectal_Cancer	SRR8639191	MSI_KMT2D_LOF	chr5	134376348	134376349	AT	1	0.59	52
CCK81	Colon_Colorectal_Cancer	SRR8639191	MSI_KMT2D_LOF	chr5	138512298	138512299	AT	1	0.59	52
CCK81	Colon_Colorectal_Cancer	SRR8639191	MSI_KMT2D_LOF	chr5	140946351	140946352	AT	1	0.59	52
CCK81	Colon_Colorectal_Cancer	SRR8639191	MSI_KMT2D_LOF	chr5	143633131	143633132	AT	1	0.59	52
CCK81	Colon_Colorectal_Cancer	SRR8639191	MSI_KMT2D_LOF	chr5	144068735	144068736	AT	1	0.59	52
CCK81	Colon_Colorectal_Cancer	SRR8639191	MSI_KMT2D_LOF	chr5	144762211	144762212	AT	1	0.59	52
CCK81	Colon_Colorectal_Cancer	SRR8639191	MSI_KMT2D_LOF	chr5	145696880	145696881	AT	1	0.59	52
CCK81	Colon_Colorectal_Cancer	SRR8639191	MSI_KMT2D_LOF	chr5	145740050	145740051	AT	1	0.59	52
CCK81	Colon_Colorectal_Cancer	SRR8639191	MSI_KMT2D_LOF	chr5	145790769	145790770	AT	1	0.59	52
CCK81	Colon_Colorectal_Cancer	SRR8639191	MSI_KMT2D_LOF	chr5	146520430	146520431	AT	1	0.59	52
CCK81	Colon_Colorectal_Cancer	SRR8639191	MSI_KMT2D_LOF	chr5	147690678	147690679	AT	1	0.59	52
CCK81	Colon_Colorectal_Cancer	SRR8639191	MSI_KMT2D_LOF	chr5	147850857	147850858	AT	1	0.59	52
CCK81	Colon_Colorectal_Cancer	SRR8639191	MSI_KMT2D_LOF	chr5	148540440	148540441	AT	1	0.59	52
CCK81	Colon_Colorectal_Cancer	SRR8639191	MSI_KMT2D_LOF	chr5	149542534	149542535	AT	1	0.59	52
CCK81	Colon_Colorectal_Cancer	SRR8639191	MSI_KMT2D_LOF	chr5	154554250	154554251	AT	1	0.59	52
CCK81	Colon_Colorectal_Cancer	SRR8639191	MSI_KMT2D_LOF	chr5	154558630	154558631	AT	1	0.59	52
CCK81	Colon_Colorectal_Cancer	SRR8639191	MSI_KMT2D_LOF	chr5	157233739	157233740	AT	1	0.59	52
CCK81	Colon_Colorectal_Cancer	SRR8639191	MSI_KMT2D_LOF	chr5	163812003	163812330	AT	3	1.77	56
CCK81	Colon_Colorectal_Cancer	SRR8639191	MSI_KMT2D_LOF	chr5	163974213	163974214	AT	1	0.59	52
CCK81	Colon_Colorectal_Cancer	SRR8639191	MSI_KMT2D_LOF	chr5	165638532	165638533	AT	1	0.59	52
CCK81	Colon_Colorectal_Cancer	SRR8639191	MSI_KMT2D_LOF	chr5	168036919	168036920	AT	1	0.59	52
CCK81	Colon_Colorectal_Cancer	SRR8639191	MSI_KMT2D_LOF	chr5	172010613	172010614	AT	1	0.59	52
CCK81	Colon_Colorectal_Cancer	SRR8639191	MSI_KMT2D_LOF	chr5	172328909	172328975	AT	2	1.18	54
CCK81	Colon_Colorectal_Cancer	SRR8639191	MSI_KMT2D_LOF	chr5	173166390	173166391	AT	1	0.59	52
CCK81	Colon_Colorectal_Cancer	SRR8639191	MSI_KMT2D_LOF	chr5	173338192	173338193	AT	1	0.59	52
CCK81	Colon_Colorectal_Cancer	SRR8639191	MSI_KMT2D_LOF	chr5	174268591	174268592	AT	1	0.59	52
CCK81	Colon_Colorectal_Cancer	SRR8639191	MSI_KMT2D_LOF	chr5	175776451	175776452	AT	1	0.59	52
CCK81	Colon_Colorectal_Cancer	SRR8639191	MSI_KMT2D_LOF	chr5	176186646	176186647	AT	1	0.59	52
CCK81	Colon_Colorectal_Cancer	SRR8639191	MSI_KMT2D_LOF	chr5	177028419	177028420	AT	1	0.59	52
CCK81	Colon_Colorectal_Cancer	SRR8639191	MSI_KMT2D_LOF	chr5	178498154	178498155	AT	1	0.59	52
CCK81	Colon_Colorectal_Cancer	SRR8639191	MSI_KMT2D_LOF	chr5	178523065	178523066	AT	1	0.59	52
CCK81	Colon_Colorectal_Cancer	SRR8639191	MSI_KMT2D_LOF	chr5	179397311	179397492	AT	2	1.18	54
CCK81	Colon_Colorectal_Cancer	SRR8639191	MSI_KMT2D_LOF	chr6	4968166	4968167	AT	1	0.59	52
CCK81	Colon_Colorectal_Cancer	SRR8639191	MSI_KMT2D_LOF	chr6	6899353	6899578	AT	2	1.18	54
CCK81	Colon_Colorectal_Cancer	SRR8639191	MSI_KMT2D_LOF	chr6	7921907	7921908	AT	1	0.59	52
CCK81	Colon_Colorectal_Cancer	SRR8639191	MSI_KMT2D_LOF	chr6	8819042	8819349	AT	3	1.77	56
CCK81	Colon_Colorectal_Cancer	SRR8639191	MSI_KMT2D_LOF	chr6	9508911	9508912	AT	1	0.59	52
CCK81	Colon_Colorectal_Cancer	SRR8639191	MSI_KMT2D_LOF	chr6	9708452	9708453	AT	1	0.59	52
CCK81	Colon_Colorectal_Cancer	SRR8639191	MSI_KMT2D_LOF	chr6	10871898	10871899	AT	1	0.59	52
CCK81	Colon_Colorectal_Cancer	SRR8639191	MSI_KMT2D_LOF	chr6	12051182	12051183	AT	1	0.59	52
CCK81	Colon_Colorectal_Cancer	SRR8639191	MSI_KMT2D_LOF	chr6	13284579	13284580	AT	1	0.59	52
CCK81	Colon_Colorectal_Cancer	SRR8639191	MSI_KMT2D_LOF	chr6	15113398	15113399	AT	1	0.59	52
CCK81	Colon_Colorectal_Cancer	SRR8639191	MSI_KMT2D_LOF	chr6	16584339	16584340	AT	1	0.59	52
CCK81	Colon_Colorectal_Cancer	SRR8639191	MSI_KMT2D_LOF	chr6	18411147	18411148	AT	1	0.59	52
CCK81	Colon_Colorectal_Cancer	SRR8639191	MSI_KMT2D_LOF	chr6	19328254	19328255	AT	1	0.59	52
CCK81	Colon_Colorectal_Cancer	SRR8639191	MSI_KMT2D_LOF	chr6	19787329	19787330	AT	1	0.59	52
CCK81	Colon_Colorectal_Cancer	SRR8639191	MSI_KMT2D_LOF	chr6	21003419	21003420	AT	1	0.59	52
CCK81	Colon_Colorectal_Cancer	SRR8639191	MSI_KMT2D_LOF	chr6	21961135	21961136	AT	1	0.59	52
CCK81	Colon_Colorectal_Cancer	SRR8639191	MSI_KMT2D_LOF	chr6	22309794	22309795	AT	1	0.59	52
CCK81	Colon_Colorectal_Cancer	SRR8639191	MSI_KMT2D_LOF	chr6	22391536	22391537	AT	1	0.59	52
CCK81	Colon_Colorectal_Cancer	SRR8639191	MSI_KMT2D_LOF	chr6	22481325	22481688	AT	2	1.18	54
CCK81	Colon_Colorectal_Cancer	SRR8639191	MSI_KMT2D_LOF	chr6	23660875	23660876	AT	1	0.59	52
CCK81	Colon_Colorectal_Cancer	SRR8639191	MSI_KMT2D_LOF	chr6	23679239	23679240	AT	1	0.59	52
CCK81	Colon_Colorectal_Cancer	SRR8639191	MSI_KMT2D_LOF	chr6	25313449	25313600	AT	3	1.77	56
CCK81	Colon_Colorectal_Cancer	SRR8639191	MSI_KMT2D_LOF	chr6	26137616	26137617	AT	1	0.59	52
CCK81	Colon_Colorectal_Cancer	SRR8639191	MSI_KMT2D_LOF	chr6	27601486	27601573	AT	2	1.18	54
CCK81	Colon_Colorectal_Cancer	SRR8639191	MSI_KMT2D_LOF	chr6	33148496	33148497	AT	1	0.59	52
CCK81	Colon_Colorectal_Cancer	SRR8639191	MSI_KMT2D_LOF	chr6	34253992	34253993	AT	1	0.59	52
CCK81	Colon_Colorectal_Cancer	SRR8639191	MSI_KMT2D_LOF	chr6	35808564	35808565	AT	1	0.59	52
CCK81	Colon_Colorectal_Cancer	SRR8639191	MSI_KMT2D_LOF	chr6	37183783	37183784	AT	1	0.59	52
CCK81	Colon_Colorectal_Cancer	SRR8639191	MSI_KMT2D_LOF	chr6	38303880	38303881	AT	1	0.59	52
CCK81	Colon_Colorectal_Cancer	SRR8639191	MSI_KMT2D_LOF	chr6	42631895	42631896	AT	1	0.59	52
CCK81	Colon_Colorectal_Cancer	SRR8639191	MSI_KMT2D_LOF	chr6	45958247	45958248	AT	1	0.59	52
CCK81	Colon_Colorectal_Cancer	SRR8639191	MSI_KMT2D_LOF	chr6	45974539	45974540	AT	1	0.59	52
CCK81	Colon_Colorectal_Cancer	SRR8639191	MSI_KMT2D_LOF	chr6	46006016	46006128	AT	2	1.18	54
CCK81	Colon_Colorectal_Cancer	SRR8639191	MSI_KMT2D_LOF	chr6	46514522	46514523	AT	1	0.59	52
CCK81	Colon_Colorectal_Cancer	SRR8639191	MSI_KMT2D_LOF	chr6	46678075	46678076	AT	1	0.59	52
CCK81	Colon_Colorectal_Cancer	SRR8639191	MSI_KMT2D_LOF	chr6	49929919	49929920	AT	1	0.59	52
CCK81	Colon_Colorectal_Cancer	SRR8639191	MSI_KMT2D_LOF	chr6	50252392	50252393	AT	1	0.59	52
CCK81	Colon_Colorectal_Cancer	SRR8639191	MSI_KMT2D_LOF	chr6	50561241	50561242	AT	1	0.59	52
CCK81	Colon_Colorectal_Cancer	SRR8639191	MSI_KMT2D_LOF	chr6	51343070	51343071	AT	1	0.59	52
CCK81	Colon_Colorectal_Cancer	SRR8639191	MSI_KMT2D_LOF	chr6	52680819	52680820	AT	1	0.59	52
CCK81	Colon_Colorectal_Cancer	SRR8639191	MSI_KMT2D_LOF	chr6	61945155	61945156	AT	1	0.59	52
CCK81	Colon_Colorectal_Cancer	SRR8639191	MSI_KMT2D_LOF	chr6	62246022	62246023	AT	1	0.59	52
CCK81	Colon_Colorectal_Cancer	SRR8639191	MSI_KMT2D_LOF	chr6	63281185	63281186	AT	1	0.59	52
CCK81	Colon_Colorectal_Cancer	SRR8639191	MSI_KMT2D_LOF	chr6	64151212	64151213	AT	1	0.59	52
CCK81	Colon_Colorectal_Cancer	SRR8639191	MSI_KMT2D_LOF	chr6	64901293	64901294	AT	1	0.59	52
CCK81	Colon_Colorectal_Cancer	SRR8639191	MSI_KMT2D_LOF	chr6	65874146	65874147	AT	1	0.59	52
CCK81	Colon_Colorectal_Cancer	SRR8639191	MSI_KMT2D_LOF	chr6	66973646	66973647	AT	1	0.59	52
CCK81	Colon_Colorectal_Cancer	SRR8639191	MSI_KMT2D_LOF	chr6	68453791	68453792	AT	1	0.59	52
CCK81	Colon_Colorectal_Cancer	SRR8639191	MSI_KMT2D_LOF	chr6	68522971	68522972	AT	1	0.59	52
CCK81	Colon_Colorectal_Cancer	SRR8639191	MSI_KMT2D_LOF	chr6	68817511	68817512	AT	1	0.59	52
CCK81	Colon_Colorectal_Cancer	SRR8639191	MSI_KMT2D_LOF	chr6	69538051	69538052	AT	1	0.59	52
CCK81	Colon_Colorectal_Cancer	SRR8639191	MSI_KMT2D_LOF	chr6	69633463	69633464	AT	1	0.59	52
CCK81	Colon_Colorectal_Cancer	SRR8639191	MSI_KMT2D_LOF	chr6	69822874	69822875	AT	1	0.59	52
CCK81	Colon_Colorectal_Cancer	SRR8639191	MSI_KMT2D_LOF	chr6	70624731	70624926	AT	2	1.18	54
CCK81	Colon_Colorectal_Cancer	SRR8639191	MSI_KMT2D_LOF	chr6	71367025	71367026	AT	1	0.59	52
CCK81	Colon_Colorectal_Cancer	SRR8639191	MSI_KMT2D_LOF	chr6	71474616	71474744	AT	2	1.18	54
CCK81	Colon_Colorectal_Cancer	SRR8639191	MSI_KMT2D_LOF	chr6	72487945	72487946	AT	1	0.59	52
CCK81	Colon_Colorectal_Cancer	SRR8639191	MSI_KMT2D_LOF	chr6	74330194	74330195	AT	1	0.59	52
CCK81	Colon_Colorectal_Cancer	SRR8639191	MSI_KMT2D_LOF	chr6	74797415	74797416	AT	1	0.59	52
CCK81	Colon_Colorectal_Cancer	SRR8639191	MSI_KMT2D_LOF	chr6	77102334	77102335	AT	1	0.59	52
CCK81	Colon_Colorectal_Cancer	SRR8639191	MSI_KMT2D_LOF	chr6	77590204	77590205	AT	1	0.59	52
CCK81	Colon_Colorectal_Cancer	SRR8639191	MSI_KMT2D_LOF	chr6	78266387	78266388	AT	1	0.59	52
CCK81	Colon_Colorectal_Cancer	SRR8639191	MSI_KMT2D_LOF	chr6	79590503	79590504	AT	1	0.59	52
CCK81	Colon_Colorectal_Cancer	SRR8639191	MSI_KMT2D_LOF	chr6	80958919	80958920	AT	1	0.59	52
CCK81	Colon_Colorectal_Cancer	SRR8639191	MSI_KMT2D_LOF	chr6	81323024	81323025	AT	1	0.59	52
CCK81	Colon_Colorectal_Cancer	SRR8639191	MSI_KMT2D_LOF	chr6	81395782	81395783	AT	1	0.59	52
CCK81	Colon_Colorectal_Cancer	SRR8639191	MSI_KMT2D_LOF	chr6	83610570	83610571	AT	1	0.59	52
CCK81	Colon_Colorectal_Cancer	SRR8639191	MSI_KMT2D_LOF	chr6	87896285	87896286	AT	1	0.59	52
CCK81	Colon_Colorectal_Cancer	SRR8639191	MSI_KMT2D_LOF	chr6	88739580	88739932	AT	2	1.18	54
CCK81	Colon_Colorectal_Cancer	SRR8639191	MSI_KMT2D_LOF	chr6	93060506	93060507	AT	1	0.59	52
CCK81	Colon_Colorectal_Cancer	SRR8639191	MSI_KMT2D_LOF	chr6	93725720	93725721	AT	1	0.59	52
CCK81	Colon_Colorectal_Cancer	SRR8639191	MSI_KMT2D_LOF	chr6	93800223	93800263	AT	2	1.18	54
CCK81	Colon_Colorectal_Cancer	SRR8639191	MSI_KMT2D_LOF	chr6	94335560	94335561	AT	1	0.59	52
CCK81	Colon_Colorectal_Cancer	SRR8639191	MSI_KMT2D_LOF	chr6	94616991	94616992	AT	1	0.59	52
CCK81	Colon_Colorectal_Cancer	SRR8639191	MSI_KMT2D_LOF	chr6	94948101	94948102	AT	1	0.59	52
CCK81	Colon_Colorectal_Cancer	SRR8639191	MSI_KMT2D_LOF	chr6	95018960	95019062	AT	2	1.18	54
CCK81	Colon_Colorectal_Cancer	SRR8639191	MSI_KMT2D_LOF	chr6	96594143	96594144	AT	1	0.59	52
CCK81	Colon_Colorectal_Cancer	SRR8639191	MSI_KMT2D_LOF	chr6	100723547	100723548	AT	1	0.59	52
CCK81	Colon_Colorectal_Cancer	SRR8639191	MSI_KMT2D_LOF	chr6	100933751	100933752	AT	1	0.59	52
CCK81	Colon_Colorectal_Cancer	SRR8639191	MSI_KMT2D_LOF	chr6	102813248	102813249	AT	1	0.59	52
CCK81	Colon_Colorectal_Cancer	SRR8639191	MSI_KMT2D_LOF	chr6	102816144	102816145	AT	1	0.59	52
CCK81	Colon_Colorectal_Cancer	SRR8639191	MSI_KMT2D_LOF	chr6	103969428	103969429	AT	1	0.59	52
CCK81	Colon_Colorectal_Cancer	SRR8639191	MSI_KMT2D_LOF	chr6	104075802	104075803	AT	1	0.59	52
CCK81	Colon_Colorectal_Cancer	SRR8639191	MSI_KMT2D_LOF	chr6	105913349	105913462	AT	2	1.18	54
CCK81	Colon_Colorectal_Cancer	SRR8639191	MSI_KMT2D_LOF	chr6	107073412	107073413	AT	1	0.59	52
CCK81	Colon_Colorectal_Cancer	SRR8639191	MSI_KMT2D_LOF	chr6	109177667	109177668	AT	1	0.59	52
CCK81	Colon_Colorectal_Cancer	SRR8639191	MSI_KMT2D_LOF	chr6	110051787	110051909	AT	2	1.18	54
CCK81	Colon_Colorectal_Cancer	SRR8639191	MSI_KMT2D_LOF	chr6	110942238	110942239	AT	1	0.59	52
CCK81	Colon_Colorectal_Cancer	SRR8639191	MSI_KMT2D_LOF	chr6	113450173	113450455	AT	2	1.18	54
CCK81	Colon_Colorectal_Cancer	SRR8639191	MSI_KMT2D_LOF	chr6	114161522	114161523	AT	1	0.59	52
CCK81	Colon_Colorectal_Cancer	SRR8639191	MSI_KMT2D_LOF	chr6	115699646	115699647	AT	1	0.59	52
CCK81	Colon_Colorectal_Cancer	SRR8639191	MSI_KMT2D_LOF	chr6	115910563	115910564	AT	1	0.59	52
CCK81	Colon_Colorectal_Cancer	SRR8639191	MSI_KMT2D_LOF	chr6	116530940	116531002	AT	2	1.18	54
CCK81	Colon_Colorectal_Cancer	SRR8639191	MSI_KMT2D_LOF	chr6	116777526	116777527	AT	1	0.59	52
CCK81	Colon_Colorectal_Cancer	SRR8639191	MSI_KMT2D_LOF	chr6	119722084	119722085	AT	1	0.59	52
CCK81	Colon_Colorectal_Cancer	SRR8639191	MSI_KMT2D_LOF	chr6	120457137	120457138	AT	1	0.59	52
CCK81	Colon_Colorectal_Cancer	SRR8639191	MSI_KMT2D_LOF	chr6	122576766	122576767	AT	1	0.59	52
CCK81	Colon_Colorectal_Cancer	SRR8639191	MSI_KMT2D_LOF	chr6	123301503	123301504	AT	1	0.59	52
CCK81	Colon_Colorectal_Cancer	SRR8639191	MSI_KMT2D_LOF	chr6	123575113	123575114	AT	1	0.59	52
CCK81	Colon_Colorectal_Cancer	SRR8639191	MSI_KMT2D_LOF	chr6	123911634	123911635	AT	1	0.59	52
CCK81	Colon_Colorectal_Cancer	SRR8639191	MSI_KMT2D_LOF	chr6	124278368	124278372	AT	2	1.18	54
CCK81	Colon_Colorectal_Cancer	SRR8639191	MSI_KMT2D_LOF	chr6	125144685	125144748	AT	2	1.18	54
CCK81	Colon_Colorectal_Cancer	SRR8639191	MSI_KMT2D_LOF	chr6	125216529	125216530	AT	1	0.59	52
CCK81	Colon_Colorectal_Cancer	SRR8639191	MSI_KMT2D_LOF	chr6	128758701	128758702	AT	1	0.59	52
CCK81	Colon_Colorectal_Cancer	SRR8639191	MSI_KMT2D_LOF	chr6	128961843	128961917	AT	2	1.18	54
CCK81	Colon_Colorectal_Cancer	SRR8639191	MSI_KMT2D_LOF	chr6	130066163	130066201	AT	2	1.18	54
CCK81	Colon_Colorectal_Cancer	SRR8639191	MSI_KMT2D_LOF	chr6	131247177	131247178	AT	1	0.59	52
CCK81	Colon_Colorectal_Cancer	SRR8639191	MSI_KMT2D_LOF	chr6	132303727	132303728	AT	1	0.59	52
CCK81	Colon_Colorectal_Cancer	SRR8639191	MSI_KMT2D_LOF	chr6	132349247	132349248	AT	1	0.59	52
CCK81	Colon_Colorectal_Cancer	SRR8639191	MSI_KMT2D_LOF	chr6	132516840	132516841	AT	1	0.59	52
CCK81	Colon_Colorectal_Cancer	SRR8639191	MSI_KMT2D_LOF	chr6	133162261	133162262	AT	1	0.59	52
CCK81	Colon_Colorectal_Cancer	SRR8639191	MSI_KMT2D_LOF	chr6	133294023	133294024	AT	1	0.59	52
CCK81	Colon_Colorectal_Cancer	SRR8639191	MSI_KMT2D_LOF	chr6	133627747	133627748	AT	1	0.59	52
CCK81	Colon_Colorectal_Cancer	SRR8639191	MSI_KMT2D_LOF	chr6	134559889	134559890	AT	1	0.59	52
CCK81	Colon_Colorectal_Cancer	SRR8639191	MSI_KMT2D_LOF	chr6	135147088	135147089	AT	1	0.59	52
CCK81	Colon_Colorectal_Cancer	SRR8639191	MSI_KMT2D_LOF	chr6	135340444	135340539	AT	2	1.18	54
CCK81	Colon_Colorectal_Cancer	SRR8639191	MSI_KMT2D_LOF	chr6	135524264	135524265	AT	1	0.59	52
CCK81	Colon_Colorectal_Cancer	SRR8639191	MSI_KMT2D_LOF	chr6	136505277	136505278	AT	1	0.59	52
CCK81	Colon_Colorectal_Cancer	SRR8639191	MSI_KMT2D_LOF	chr6	138437611	138437612	AT	1	0.59	52
CCK81	Colon_Colorectal_Cancer	SRR8639191	MSI_KMT2D_LOF	chr6	139076760	139076822	AT	2	1.18	54
CCK81	Colon_Colorectal_Cancer	SRR8639191	MSI_KMT2D_LOF	chr6	139953932	139953933	AT	1	0.59	52
CCK81	Colon_Colorectal_Cancer	SRR8639191	MSI_KMT2D_LOF	chr6	140646250	140646296	AT	2	1.18	54
CCK81	Colon_Colorectal_Cancer	SRR8639191	MSI_KMT2D_LOF	chr6	141217846	141218043	AT	2	1.18	54
CCK81	Colon_Colorectal_Cancer	SRR8639191	MSI_KMT2D_LOF	chr6	141529211	141529212	AT	1	0.59	52
CCK81	Colon_Colorectal_Cancer	SRR8639191	MSI_KMT2D_LOF	chr6	141825327	141825328	AT	1	0.59	52
CCK81	Colon_Colorectal_Cancer	SRR8639191	MSI_KMT2D_LOF	chr6	142458498	142458499	AT	1	0.59	52
CCK81	Colon_Colorectal_Cancer	SRR8639191	MSI_KMT2D_LOF	chr6	143882334	143882335	AT	1	0.59	52
CCK81	Colon_Colorectal_Cancer	SRR8639191	MSI_KMT2D_LOF	chr6	144140035	144140036	AT	1	0.59	52
CCK81	Colon_Colorectal_Cancer	SRR8639191	MSI_KMT2D_LOF	chr6	144561151	144561152	AT	1	0.59	52
CCK81	Colon_Colorectal_Cancer	SRR8639191	MSI_KMT2D_LOF	chr6	145235517	145235859	AT	2	1.18	54
CCK81	Colon_Colorectal_Cancer	SRR8639191	MSI_KMT2D_LOF	chr6	145305716	145305717	AT	1	0.59	52
CCK81	Colon_Colorectal_Cancer	SRR8639191	MSI_KMT2D_LOF	chr6	146472285	146472286	AT	1	0.59	52
CCK81	Colon_Colorectal_Cancer	SRR8639191	MSI_KMT2D_LOF	chr6	146835627	146835628	AT	1	0.59	52
CCK81	Colon_Colorectal_Cancer	SRR8639191	MSI_KMT2D_LOF	chr6	148487028	148487285	AT	2	1.18	54
CCK81	Colon_Colorectal_Cancer	SRR8639191	MSI_KMT2D_LOF	chr6	149859492	149859493	AT	1	0.59	52
CCK81	Colon_Colorectal_Cancer	SRR8639191	MSI_KMT2D_LOF	chr6	150199932	150200086	AT	2	1.18	54
CCK81	Colon_Colorectal_Cancer	SRR8639191	MSI_KMT2D_LOF	chr6	150488963	150488964	AT	1	0.59	52
CCK81	Colon_Colorectal_Cancer	SRR8639191	MSI_KMT2D_LOF	chr6	150678291	150678292	AT	1	0.59	52
CCK81	Colon_Colorectal_Cancer	SRR8639191	MSI_KMT2D_LOF	chr6	151956532	151956533	AT	1	0.59	52
CCK81	Colon_Colorectal_Cancer	SRR8639191	MSI_KMT2D_LOF	chr6	153620136	153620137	AT	1	0.59	52
CCK81	Colon_Colorectal_Cancer	SRR8639191	MSI_KMT2D_LOF	chr6	154379501	154379502	AT	1	0.59	52
CCK81	Colon_Colorectal_Cancer	SRR8639191	MSI_KMT2D_LOF	chr6	155603783	155603784	AT	1	0.59	52
CCK81	Colon_Colorectal_Cancer	SRR8639191	MSI_KMT2D_LOF	chr6	156159753	156159754	AT	1	0.59	52
CCK81	Colon_Colorectal_Cancer	SRR8639191	MSI_KMT2D_LOF	chr6	156313160	156313161	AT	1	0.59	52
CCK81	Colon_Colorectal_Cancer	SRR8639191	MSI_KMT2D_LOF	chr6	156315961	156316270	AT	2	1.18	54
CCK81	Colon_Colorectal_Cancer	SRR8639191	MSI_KMT2D_LOF	chr6	160066049	160066050	AT	1	0.59	52
CCK81	Colon_Colorectal_Cancer	SRR8639191	MSI_KMT2D_LOF	chr6	161749922	161749923	AT	1	0.59	52
CCK81	Colon_Colorectal_Cancer	SRR8639191	MSI_KMT2D_LOF	chr6	164323958	164324062	AT	2	1.18	54
CCK81	Colon_Colorectal_Cancer	SRR8639191	MSI_KMT2D_LOF	chr6	164648914	164648915	AT	1	0.59	52
CCK81	Colon_Colorectal_Cancer	SRR8639191	MSI_KMT2D_LOF	chr6	165823222	165823777	AT	3	1.77	56
CCK81	Colon_Colorectal_Cancer	SRR8639191	MSI_KMT2D_LOF	chr6	166020840	166020841	AT	1	0.59	52
CCK81	Colon_Colorectal_Cancer	SRR8639191	MSI_KMT2D_LOF	chr6	166289354	166289355	AT	1	0.59	52
CCK81	Colon_Colorectal_Cancer	SRR8639191	MSI_KMT2D_LOF	chr7	2552029	2552030	AT	1	0.59	52
CCK81	Colon_Colorectal_Cancer	SRR8639191	MSI_KMT2D_LOF	chr7	2779814	2779815	AT	1	0.59	52
CCK81	Colon_Colorectal_Cancer	SRR8639191	MSI_KMT2D_LOF	chr7	3267351	3267352	AT	1	0.59	52
CCK81	Colon_Colorectal_Cancer	SRR8639191	MSI_KMT2D_LOF	chr7	3723603	3723604	AT	1	0.59	52
CCK81	Colon_Colorectal_Cancer	SRR8639191	MSI_KMT2D_LOF	chr7	4074595	4074596	AT	1	0.59	52
CCK81	Colon_Colorectal_Cancer	SRR8639191	MSI_KMT2D_LOF	chr7	4479156	4479157	AT	1	0.59	52
CCK81	Colon_Colorectal_Cancer	SRR8639191	MSI_KMT2D_LOF	chr7	5821862	5821863	AT	1	0.59	52
CCK81	Colon_Colorectal_Cancer	SRR8639191	MSI_KMT2D_LOF	chr7	6045792	6045793	AT	1	0.59	52
CCK81	Colon_Colorectal_Cancer	SRR8639191	MSI_KMT2D_LOF	chr7	8410203	8410204	AT	1	0.59	52
CCK81	Colon_Colorectal_Cancer	SRR8639191	MSI_KMT2D_LOF	chr7	9504339	9504340	AT	1	0.59	52
CCK81	Colon_Colorectal_Cancer	SRR8639191	MSI_KMT2D_LOF	chr7	10393585	10393863	AT	2	1.18	54
CCK81	Colon_Colorectal_Cancer	SRR8639191	MSI_KMT2D_LOF	chr7	10449424	10449425	AT	1	0.59	52
CCK81	Colon_Colorectal_Cancer	SRR8639191	MSI_KMT2D_LOF	chr7	12657389	12657390	AT	1	0.59	52
CCK81	Colon_Colorectal_Cancer	SRR8639191	MSI_KMT2D_LOF	chr7	12797761	12797762	AT	1	0.59	52
CCK81	Colon_Colorectal_Cancer	SRR8639191	MSI_KMT2D_LOF	chr7	13383503	13383504	AT	1	0.59	52
CCK81	Colon_Colorectal_Cancer	SRR8639191	MSI_KMT2D_LOF	chr7	13575726	13575932	AT	2	1.18	54
CCK81	Colon_Colorectal_Cancer	SRR8639191	MSI_KMT2D_LOF	chr7	15248192	15248193	AT	1	0.59	52
CCK81	Colon_Colorectal_Cancer	SRR8639191	MSI_KMT2D_LOF	chr7	15896078	15896079	AT	1	0.59	52
CCK81	Colon_Colorectal_Cancer	SRR8639191	MSI_KMT2D_LOF	chr7	16012630	16012631	AT	1	0.59	52
CCK81	Colon_Colorectal_Cancer	SRR8639191	MSI_KMT2D_LOF	chr7	17226028	17226029	AT	1	0.59	52
CCK81	Colon_Colorectal_Cancer	SRR8639191	MSI_KMT2D_LOF	chr7	17506094	17506095	AT	1	0.59	52
CCK81	Colon_Colorectal_Cancer	SRR8639191	MSI_KMT2D_LOF	chr7	20420801	20420802	AT	1	0.59	52
CCK81	Colon_Colorectal_Cancer	SRR8639191	MSI_KMT2D_LOF	chr7	21031497	21031498	AT	1	0.59	52
CCK81	Colon_Colorectal_Cancer	SRR8639191	MSI_KMT2D_LOF	chr7	21032039	21032040	AT	1	0.59	52
CCK81	Colon_Colorectal_Cancer	SRR8639191	MSI_KMT2D_LOF	chr7	22363298	22363299	AT	1	0.59	52
CCK81	Colon_Colorectal_Cancer	SRR8639191	MSI_KMT2D_LOF	chr7	23231676	23231677	AT	1	0.59	52
CCK81	Colon_Colorectal_Cancer	SRR8639191	MSI_KMT2D_LOF	chr7	23275300	23275301	AT	1	0.59	52
CCK81	Colon_Colorectal_Cancer	SRR8639191	MSI_KMT2D_LOF	chr7	26235350	26235351	AT	1	0.59	52
CCK81	Colon_Colorectal_Cancer	SRR8639191	MSI_KMT2D_LOF	chr7	27014511	27014874	AT	2	1.18	54
CCK81	Colon_Colorectal_Cancer	SRR8639191	MSI_KMT2D_LOF	chr7	29273582	29273583	AT	1	0.59	52
CCK81	Colon_Colorectal_Cancer	SRR8639191	MSI_KMT2D_LOF	chr7	29708109	29708110	AT	1	0.59	52
CCK81	Colon_Colorectal_Cancer	SRR8639191	MSI_KMT2D_LOF	chr7	31191589	31191590	AT	1	0.59	52
CCK81	Colon_Colorectal_Cancer	SRR8639191	MSI_KMT2D_LOF	chr7	32420451	32420452	AT	1	0.59	52
CCK81	Colon_Colorectal_Cancer	SRR8639191	MSI_KMT2D_LOF	chr7	34031960	34031961	AT	1	0.59	52
CCK81	Colon_Colorectal_Cancer	SRR8639191	MSI_KMT2D_LOF	chr7	38044594	38044595	AT	1	0.59	52
CCK81	Colon_Colorectal_Cancer	SRR8639191	MSI_KMT2D_LOF	chr7	38720494	38720495	AT	1	0.59	52
CCK81	Colon_Colorectal_Cancer	SRR8639191	MSI_KMT2D_LOF	chr7	40272231	40272232	AT	1	0.59	52
CCK81	Colon_Colorectal_Cancer	SRR8639191	MSI_KMT2D_LOF	chr7	42813139	42813514	AT	2	1.18	54
CCK81	Colon_Colorectal_Cancer	SRR8639191	MSI_KMT2D_LOF	chr7	49124113	49124114	AT	1	0.59	52
CCK81	Colon_Colorectal_Cancer	SRR8639191	MSI_KMT2D_LOF	chr7	51754445	51754446	AT	1	0.59	52
CCK81	Colon_Colorectal_Cancer	SRR8639191	MSI_KMT2D_LOF	chr7	54205282	54205283	AT	1	0.59	52
CCK81	Colon_Colorectal_Cancer	SRR8639191	MSI_KMT2D_LOF	chr7	64319391	64319392	AT	1	0.59	52
CCK81	Colon_Colorectal_Cancer	SRR8639191	MSI_KMT2D_LOF	chr7	65895493	65895494	AT	1	0.59	52
CCK81	Colon_Colorectal_Cancer	SRR8639191	MSI_KMT2D_LOF	chr7	66634017	66634018	AT	1	0.59	52
CCK81	Colon_Colorectal_Cancer	SRR8639191	MSI_KMT2D_LOF	chr7	66848869	66848870	AT	1	0.59	52
CCK81	Colon_Colorectal_Cancer	SRR8639191	MSI_KMT2D_LOF	chr7	68135021	68135022	AT	1	0.59	52
CCK81	Colon_Colorectal_Cancer	SRR8639191	MSI_KMT2D_LOF	chr7	73563119	73563120	AT	1	0.59	52
CCK81	Colon_Colorectal_Cancer	SRR8639191	MSI_KMT2D_LOF	chr7	73809829	73809830	AT	1	0.59	52
CCK81	Colon_Colorectal_Cancer	SRR8639191	MSI_KMT2D_LOF	chr7	74349688	74349689	AT	1	0.59	52
CCK81	Colon_Colorectal_Cancer	SRR8639191	MSI_KMT2D_LOF	chr7	75072381	75072382	AT	1	0.59	52
CCK81	Colon_Colorectal_Cancer	SRR8639191	MSI_KMT2D_LOF	chr7	76167249	76167463	AT	2	1.18	54
CCK81	Colon_Colorectal_Cancer	SRR8639191	MSI_KMT2D_LOF	chr7	79391516	79391517	AT	1	0.59	52
CCK81	Colon_Colorectal_Cancer	SRR8639191	MSI_KMT2D_LOF	chr7	80284261	80284262	AT	1	0.59	52
CCK81	Colon_Colorectal_Cancer	SRR8639191	MSI_KMT2D_LOF	chr7	80592113	80592171	AT	2	1.18	54
CCK81	Colon_Colorectal_Cancer	SRR8639191	MSI_KMT2D_LOF	chr7	82612310	82612311	AT	1	0.59	52
CCK81	Colon_Colorectal_Cancer	SRR8639191	MSI_KMT2D_LOF	chr7	83038059	83038060	AT	1	0.59	52
CCK81	Colon_Colorectal_Cancer	SRR8639191	MSI_KMT2D_LOF	chr7	83057180	83057181	AT	1	0.59	52
CCK81	Colon_Colorectal_Cancer	SRR8639191	MSI_KMT2D_LOF	chr7	84095390	84095391	AT	1	0.59	52
CCK81	Colon_Colorectal_Cancer	SRR8639191	MSI_KMT2D_LOF	chr7	84657245	84657246	AT	1	0.59	52
CCK81	Colon_Colorectal_Cancer	SRR8639191	MSI_KMT2D_LOF	chr7	84936915	84936916	AT	1	0.59	52
CCK81	Colon_Colorectal_Cancer	SRR8639191	MSI_KMT2D_LOF	chr7	85241338	85241339	AT	1	0.59	52
CCK81	Colon_Colorectal_Cancer	SRR8639191	MSI_KMT2D_LOF	chr7	85914686	85914687	AT	1	0.59	52
CCK81	Colon_Colorectal_Cancer	SRR8639191	MSI_KMT2D_LOF	chr7	86109159	86109160	AT	1	0.59	52
CCK81	Colon_Colorectal_Cancer	SRR8639191	MSI_KMT2D_LOF	chr7	86635495	86635496	AT	1	0.59	52
CCK81	Colon_Colorectal_Cancer	SRR8639191	MSI_KMT2D_LOF	chr7	86642934	86642935	AT	1	0.59	52
CCK81	Colon_Colorectal_Cancer	SRR8639191	MSI_KMT2D_LOF	chr7	88039296	88039297	AT	1	0.59	52
CCK81	Colon_Colorectal_Cancer	SRR8639191	MSI_KMT2D_LOF	chr7	89007108	89007109	AT	1	0.59	52
CCK81	Colon_Colorectal_Cancer	SRR8639191	MSI_KMT2D_LOF	chr7	91497019	91497020	AT	1	0.59	52
CCK81	Colon_Colorectal_Cancer	SRR8639191	MSI_KMT2D_LOF	chr7	91639650	91639651	AT	1	0.59	52
CCK81	Colon_Colorectal_Cancer	SRR8639191	MSI_KMT2D_LOF	chr7	92903955	92904024	AT	2	1.18	54
CCK81	Colon_Colorectal_Cancer	SRR8639191	MSI_KMT2D_LOF	chr7	95637133	95637134	AT	1	0.59	52
CCK81	Colon_Colorectal_Cancer	SRR8639191	MSI_KMT2D_LOF	chr7	96821462	96821463	AT	1	0.59	52
CCK81	Colon_Colorectal_Cancer	SRR8639191	MSI_KMT2D_LOF	chr7	97784365	97784382	AT	2	1.18	54
CCK81	Colon_Colorectal_Cancer	SRR8639191	MSI_KMT2D_LOF	chr7	98280344	98280345	AT	1	0.59	52
CCK81	Colon_Colorectal_Cancer	SRR8639191	MSI_KMT2D_LOF	chr7	99552791	99552792	AT	1	0.59	52
CCK81	Colon_Colorectal_Cancer	SRR8639191	MSI_KMT2D_LOF	chr7	101780887	101780888	AT	1	0.59	52
CCK81	Colon_Colorectal_Cancer	SRR8639191	MSI_KMT2D_LOF	chr7	105859892	105860129	AT	2	1.18	54
CCK81	Colon_Colorectal_Cancer	SRR8639191	MSI_KMT2D_LOF	chr7	107288907	107288908	AT	1	0.59	52
CCK81	Colon_Colorectal_Cancer	SRR8639191	MSI_KMT2D_LOF	chr7	107299729	107299730	AT	1	0.59	52
CCK81	Colon_Colorectal_Cancer	SRR8639191	MSI_KMT2D_LOF	chr7	107732499	107732500	AT	1	0.59	52
CCK81	Colon_Colorectal_Cancer	SRR8639191	MSI_KMT2D_LOF	chr7	108540256	108540257	AT	1	0.59	52
CCK81	Colon_Colorectal_Cancer	SRR8639191	MSI_KMT2D_LOF	chr7	108960955	108960956	AT	1	0.59	52
CCK81	Colon_Colorectal_Cancer	SRR8639191	MSI_KMT2D_LOF	chr7	109389055	109389056	AT	1	0.59	52
CCK81	Colon_Colorectal_Cancer	SRR8639191	MSI_KMT2D_LOF	chr7	109740329	109740330	AT	1	0.59	52
CCK81	Colon_Colorectal_Cancer	SRR8639191	MSI_KMT2D_LOF	chr7	110391940	110392194	AT	2	1.18	54
CCK81	Colon_Colorectal_Cancer	SRR8639191	MSI_KMT2D_LOF	chr7	110950620	110950621	AT	1	0.59	52
CCK81	Colon_Colorectal_Cancer	SRR8639191	MSI_KMT2D_LOF	chr7	113823432	113823433	AT	1	0.59	52
CCK81	Colon_Colorectal_Cancer	SRR8639191	MSI_KMT2D_LOF	chr7	115215517	115215518	AT	1	0.59	52
CCK81	Colon_Colorectal_Cancer	SRR8639191	MSI_KMT2D_LOF	chr7	116228757	116228758	AT	1	0.59	52
CCK81	Colon_Colorectal_Cancer	SRR8639191	MSI_KMT2D_LOF	chr7	118670348	118670395	AT	2	1.18	54
CCK81	Colon_Colorectal_Cancer	SRR8639191	MSI_KMT2D_LOF	chr7	120595722	120595723	AT	1	0.59	52
CCK81	Colon_Colorectal_Cancer	SRR8639191	MSI_KMT2D_LOF	chr7	121526302	121526303	AT	1	0.59	52
CCK81	Colon_Colorectal_Cancer	SRR8639191	MSI_KMT2D_LOF	chr7	121892560	121892561	AT	1	0.59	52
CCK81	Colon_Colorectal_Cancer	SRR8639191	MSI_KMT2D_LOF	chr7	122221170	122221171	AT	1	0.59	52
CCK81	Colon_Colorectal_Cancer	SRR8639191	MSI_KMT2D_LOF	chr7	123382036	123382037	AT	1	0.59	52
CCK81	Colon_Colorectal_Cancer	SRR8639191	MSI_KMT2D_LOF	chr7	124490837	124490955	AT	2	1.18	54
CCK81	Colon_Colorectal_Cancer	SRR8639191	MSI_KMT2D_LOF	chr7	127165166	127165167	AT	1	0.59	52
CCK81	Colon_Colorectal_Cancer	SRR8639191	MSI_KMT2D_LOF	chr7	131924082	131924083	AT	1	0.59	52
CCK81	Colon_Colorectal_Cancer	SRR8639191	MSI_KMT2D_LOF	chr7	133857331	133857415	AT	3	1.77	56
CCK81	Colon_Colorectal_Cancer	SRR8639191	MSI_KMT2D_LOF	chr7	133971115	133971174	AT	2	1.18	54
CCK81	Colon_Colorectal_Cancer	SRR8639191	MSI_KMT2D_LOF	chr7	134199895	134199896	AT	1	0.59	52
CCK81	Colon_Colorectal_Cancer	SRR8639191	MSI_KMT2D_LOF	chr7	134958893	134958894	AT	1	0.59	52
CCK81	Colon_Colorectal_Cancer	SRR8639191	MSI_KMT2D_LOF	chr7	137355866	137355867	AT	1	0.59	52
CCK81	Colon_Colorectal_Cancer	SRR8639191	MSI_KMT2D_LOF	chr7	137972592	137972593	AT	1	0.59	52
CCK81	Colon_Colorectal_Cancer	SRR8639191	MSI_KMT2D_LOF	chr7	138430849	138430850	AT	1	0.59	52
CCK81	Colon_Colorectal_Cancer	SRR8639191	MSI_KMT2D_LOF	chr7	140934174	140934175	AT	1	0.59	52
CCK81	Colon_Colorectal_Cancer	SRR8639191	MSI_KMT2D_LOF	chr7	142542489	142542490	AT	1	0.59	52
CCK81	Colon_Colorectal_Cancer	SRR8639191	MSI_KMT2D_LOF	chr7	146501952	146501953	AT	1	0.59	52
CCK81	Colon_Colorectal_Cancer	SRR8639191	MSI_KMT2D_LOF	chr7	146502471	146502472	AT	1	0.59	52
CCK81	Colon_Colorectal_Cancer	SRR8639191	MSI_KMT2D_LOF	chr7	146947608	146947609	AT	1	0.59	52
CCK81	Colon_Colorectal_Cancer	SRR8639191	MSI_KMT2D_LOF	chr7	147510692	147510693	AT	1	0.59	52
CCK81	Colon_Colorectal_Cancer	SRR8639191	MSI_KMT2D_LOF	chr7	149133779	149133961	AT	2	1.18	54
CCK81	Colon_Colorectal_Cancer	SRR8639191	MSI_KMT2D_LOF	chr7	152606517	152606518	AT	1	0.59	52
CCK81	Colon_Colorectal_Cancer	SRR8639191	MSI_KMT2D_LOF	chr7	153169487	153169554	AT	2	1.18	54
CCK81	Colon_Colorectal_Cancer	SRR8639191	MSI_KMT2D_LOF	chr7	153241542	153241543	AT	1	0.59	52
CCK81	Colon_Colorectal_Cancer	SRR8639191	MSI_KMT2D_LOF	chr7	158171186	158171187	AT	1	0.59	52
CCK81	Colon_Colorectal_Cancer	SRR8639191	MSI_KMT2D_LOF	chr8	3083879	3083880	AT	1	0.59	52
CCK81	Colon_Colorectal_Cancer	SRR8639191	MSI_KMT2D_LOF	chr8	3556187	3556188	AT	1	0.59	52
CCK81	Colon_Colorectal_Cancer	SRR8639191	MSI_KMT2D_LOF	chr8	3671642	3671643	AT	1	0.59	52
CCK81	Colon_Colorectal_Cancer	SRR8639191	MSI_KMT2D_LOF	chr8	3889575	3889576	AT	1	0.59	52
CCK81	Colon_Colorectal_Cancer	SRR8639191	MSI_KMT2D_LOF	chr8	4078700	4078701	AT	1	0.59	52
CCK81	Colon_Colorectal_Cancer	SRR8639191	MSI_KMT2D_LOF	chr8	4486081	4486082	AT	1	0.59	52
CCK81	Colon_Colorectal_Cancer	SRR8639191	MSI_KMT2D_LOF	chr8	4683110	4683111	AT	1	0.59	52
CCK81	Colon_Colorectal_Cancer	SRR8639191	MSI_KMT2D_LOF	chr8	5160235	5160236	AT	1	0.59	52
CCK81	Colon_Colorectal_Cancer	SRR8639191	MSI_KMT2D_LOF	chr8	5300453	5300454	AT	1	0.59	52
CCK81	Colon_Colorectal_Cancer	SRR8639191	MSI_KMT2D_LOF	chr8	6947092	6947093	AT	1	0.59	52
CCK81	Colon_Colorectal_Cancer	SRR8639191	MSI_KMT2D_LOF	chr8	9262395	9262396	AT	1	0.59	52
CCK81	Colon_Colorectal_Cancer	SRR8639191	MSI_KMT2D_LOF	chr8	9598617	9598618	AT	1	0.59	52
CCK81	Colon_Colorectal_Cancer	SRR8639191	MSI_KMT2D_LOF	chr8	13453465	13453466	AT	1	0.59	52
CCK81	Colon_Colorectal_Cancer	SRR8639191	MSI_KMT2D_LOF	chr8	13552210	13552211	AT	1	0.59	52
CCK81	Colon_Colorectal_Cancer	SRR8639191	MSI_KMT2D_LOF	chr8	13953494	13953495	AT	1	0.59	52
CCK81	Colon_Colorectal_Cancer	SRR8639191	MSI_KMT2D_LOF	chr8	14726167	14726168	AT	1	0.59	52
CCK81	Colon_Colorectal_Cancer	SRR8639191	MSI_KMT2D_LOF	chr8	14862195	14862196	AT	1	0.59	52
CCK81	Colon_Colorectal_Cancer	SRR8639191	MSI_KMT2D_LOF	chr8	14886246	14886247	AT	1	0.59	52
CCK81	Colon_Colorectal_Cancer	SRR8639191	MSI_KMT2D_LOF	chr8	16260456	16260457	AT	1	0.59	52
CCK81	Colon_Colorectal_Cancer	SRR8639191	MSI_KMT2D_LOF	chr8	16491375	16491376	AT	1	0.59	52
CCK81	Colon_Colorectal_Cancer	SRR8639191	MSI_KMT2D_LOF	chr8	17638610	17638611	AT	1	0.59	52
CCK81	Colon_Colorectal_Cancer	SRR8639191	MSI_KMT2D_LOF	chr8	18482755	18482756	AT	1	0.59	52
CCK81	Colon_Colorectal_Cancer	SRR8639191	MSI_KMT2D_LOF	chr8	22079145	22079146	AT	1	0.59	52
CCK81	Colon_Colorectal_Cancer	SRR8639191	MSI_KMT2D_LOF	chr8	23546343	23546344	AT	1	0.59	52
CCK81	Colon_Colorectal_Cancer	SRR8639191	MSI_KMT2D_LOF	chr8	24118648	24118649	AT	1	0.59	52
CCK81	Colon_Colorectal_Cancer	SRR8639191	MSI_KMT2D_LOF	chr8	24854763	24854764	AT	1	0.59	52
CCK81	Colon_Colorectal_Cancer	SRR8639191	MSI_KMT2D_LOF	chr8	25154431	25154432	AT	1	0.59	52
CCK81	Colon_Colorectal_Cancer	SRR8639191	MSI_KMT2D_LOF	chr8	28119689	28119690	AT	1	0.59	52
CCK81	Colon_Colorectal_Cancer	SRR8639191	MSI_KMT2D_LOF	chr8	28900125	28900126	AT	1	0.59	52
CCK81	Colon_Colorectal_Cancer	SRR8639191	MSI_KMT2D_LOF	chr8	32040830	32040831	AT	1	0.59	52
CCK81	Colon_Colorectal_Cancer	SRR8639191	MSI_KMT2D_LOF	chr8	32511633	32511634	AT	1	0.59	52
CCK81	Colon_Colorectal_Cancer	SRR8639191	MSI_KMT2D_LOF	chr8	33102621	33102622	AT	1	0.59	52
CCK81	Colon_Colorectal_Cancer	SRR8639191	MSI_KMT2D_LOF	chr8	34564888	34565182	AT	3	1.77	56
CCK81	Colon_Colorectal_Cancer	SRR8639191	MSI_KMT2D_LOF	chr8	34580112	34580396	AT	2	1.18	54
CCK81	Colon_Colorectal_Cancer	SRR8639191	MSI_KMT2D_LOF	chr8	35219228	35219295	AT	3	1.77	56
CCK81	Colon_Colorectal_Cancer	SRR8639191	MSI_KMT2D_LOF	chr8	35864739	35864740	AT	1	0.59	52
CCK81	Colon_Colorectal_Cancer	SRR8639191	MSI_KMT2D_LOF	chr8	37686805	37686921	AT	2	1.18	54
CCK81	Colon_Colorectal_Cancer	SRR8639191	MSI_KMT2D_LOF	chr8	38075732	38075733	AT	1	0.59	52
CCK81	Colon_Colorectal_Cancer	SRR8639191	MSI_KMT2D_LOF	chr8	38121264	38121265	AT	1	0.59	52
CCK81	Colon_Colorectal_Cancer	SRR8639191	MSI_KMT2D_LOF	chr8	38201707	38201708	AT	1	0.59	52
CCK81	Colon_Colorectal_Cancer	SRR8639191	MSI_KMT2D_LOF	chr8	38349778	38349779	AT	1	0.59	52
CCK81	Colon_Colorectal_Cancer	SRR8639191	MSI_KMT2D_LOF	chr8	40373790	40373800	AT	2	1.18	54
CCK81	Colon_Colorectal_Cancer	SRR8639191	MSI_KMT2D_LOF	chr8	40756504	40756505	AT	1	0.59	52
CCK81	Colon_Colorectal_Cancer	SRR8639191	MSI_KMT2D_LOF	chr8	42443051	42443052	AT	1	0.59	52
CCK81	Colon_Colorectal_Cancer	SRR8639191	MSI_KMT2D_LOF	chr8	46361351	46361352	AT	1	0.59	52
CCK81	Colon_Colorectal_Cancer	SRR8639191	MSI_KMT2D_LOF	chr8	46569831	46569832	AT	1	0.59	52
CCK81	Colon_Colorectal_Cancer	SRR8639191	MSI_KMT2D_LOF	chr8	46763080	46763081	AT	1	0.59	52
CCK81	Colon_Colorectal_Cancer	SRR8639191	MSI_KMT2D_LOF	chr8	47565862	47565863	AT	1	0.59	52
CCK81	Colon_Colorectal_Cancer	SRR8639191	MSI_KMT2D_LOF	chr8	49637752	49637783	AT	2	1.18	54
CCK81	Colon_Colorectal_Cancer	SRR8639191	MSI_KMT2D_LOF	chr8	49705590	49705591	AT	1	0.59	52
CCK81	Colon_Colorectal_Cancer	SRR8639191	MSI_KMT2D_LOF	chr8	49791649	49791650	AT	1	0.59	52
CCK81	Colon_Colorectal_Cancer	SRR8639191	MSI_KMT2D_LOF	chr8	50324840	50324949	AT	2	1.18	54
CCK81	Colon_Colorectal_Cancer	SRR8639191	MSI_KMT2D_LOF	chr8	51553975	51553976	AT	1	0.59	52
CCK81	Colon_Colorectal_Cancer	SRR8639191	MSI_KMT2D_LOF	chr8	51683420	51683421	AT	1	0.59	52
CCK81	Colon_Colorectal_Cancer	SRR8639191	MSI_KMT2D_LOF	chr8	52357720	52357721	AT	1	0.59	52
CCK81	Colon_Colorectal_Cancer	SRR8639191	MSI_KMT2D_LOF	chr8	53425772	53425773	AT	1	0.59	52
CCK81	Colon_Colorectal_Cancer	SRR8639191	MSI_KMT2D_LOF	chr8	53426319	53426320	AT	1	0.59	52
CCK81	Colon_Colorectal_Cancer	SRR8639191	MSI_KMT2D_LOF	chr8	54129995	54129996	AT	1	0.59	52
CCK81	Colon_Colorectal_Cancer	SRR8639191	MSI_KMT2D_LOF	chr8	55909074	55909075	AT	1	0.59	52
CCK81	Colon_Colorectal_Cancer	SRR8639191	MSI_KMT2D_LOF	chr8	56343095	56343096	AT	1	0.59	52
CCK81	Colon_Colorectal_Cancer	SRR8639191	MSI_KMT2D_LOF	chr8	56661591	56661592	AT	1	0.59	52
CCK81	Colon_Colorectal_Cancer	SRR8639191	MSI_KMT2D_LOF	chr8	56768876	56768877	AT	1	0.59	52
CCK81	Colon_Colorectal_Cancer	SRR8639191	MSI_KMT2D_LOF	chr8	57371195	57371196	AT	1	0.59	52
CCK81	Colon_Colorectal_Cancer	SRR8639191	MSI_KMT2D_LOF	chr8	57773259	57773338	AT	2	1.18	54
CCK81	Colon_Colorectal_Cancer	SRR8639191	MSI_KMT2D_LOF	chr8	58007125	58007126	AT	1	0.59	52
CCK81	Colon_Colorectal_Cancer	SRR8639191	MSI_KMT2D_LOF	chr8	59232327	59232328	AT	1	0.59	52
CCK81	Colon_Colorectal_Cancer	SRR8639191	MSI_KMT2D_LOF	chr8	59514473	59514474	AT	1	0.59	52
CCK81	Colon_Colorectal_Cancer	SRR8639191	MSI_KMT2D_LOF	chr8	61059471	61059472	AT	1	0.59	52
CCK81	Colon_Colorectal_Cancer	SRR8639191	MSI_KMT2D_LOF	chr8	61068442	61068443	AT	1	0.59	52
CCK81	Colon_Colorectal_Cancer	SRR8639191	MSI_KMT2D_LOF	chr8	62845236	62845237	AT	1	0.59	52
CCK81	Colon_Colorectal_Cancer	SRR8639191	MSI_KMT2D_LOF	chr8	63665086	63665087	AT	1	0.59	52
CCK81	Colon_Colorectal_Cancer	SRR8639191	MSI_KMT2D_LOF	chr8	63992413	63992414	AT	1	0.59	52
CCK81	Colon_Colorectal_Cancer	SRR8639191	MSI_KMT2D_LOF	chr8	64232227	64232228	AT	1	0.59	52
CCK81	Colon_Colorectal_Cancer	SRR8639191	MSI_KMT2D_LOF	chr8	64353844	64353845	AT	1	0.59	52
CCK81	Colon_Colorectal_Cancer	SRR8639191	MSI_KMT2D_LOF	chr8	65655951	65655952	AT	1	0.59	52
CCK81	Colon_Colorectal_Cancer	SRR8639191	MSI_KMT2D_LOF	chr8	66543486	66543487	AT	1	0.59	52
CCK81	Colon_Colorectal_Cancer	SRR8639191	MSI_KMT2D_LOF	chr8	66839400	66839401	AT	1	0.59	52
CCK81	Colon_Colorectal_Cancer	SRR8639191	MSI_KMT2D_LOF	chr8	67236428	67236429	AT	1	0.59	52
CCK81	Colon_Colorectal_Cancer	SRR8639191	MSI_KMT2D_LOF	chr8	67713099	67713100	AT	1	0.59	52
CCK81	Colon_Colorectal_Cancer	SRR8639191	MSI_KMT2D_LOF	chr8	68989077	68989176	AT	2	1.18	54
CCK81	Colon_Colorectal_Cancer	SRR8639191	MSI_KMT2D_LOF	chr8	69617254	69617255	AT	1	0.59	52
CCK81	Colon_Colorectal_Cancer	SRR8639191	MSI_KMT2D_LOF	chr8	72561452	72561453	AT	1	0.59	52
CCK81	Colon_Colorectal_Cancer	SRR8639191	MSI_KMT2D_LOF	chr8	73206347	73206348	AT	1	0.59	52
CCK81	Colon_Colorectal_Cancer	SRR8639191	MSI_KMT2D_LOF	chr8	73495687	73495905	AT	3	1.77	56
CCK81	Colon_Colorectal_Cancer	SRR8639191	MSI_KMT2D_LOF	chr8	73650074	73650075	AT	1	0.59	52
CCK81	Colon_Colorectal_Cancer	SRR8639191	MSI_KMT2D_LOF	chr8	74790340	74790341	AT	1	0.59	52
CCK81	Colon_Colorectal_Cancer	SRR8639191	MSI_KMT2D_LOF	chr8	75674618	75674619	AT	1	0.59	52
CCK81	Colon_Colorectal_Cancer	SRR8639191	MSI_KMT2D_LOF	chr8	76511660	76511661	AT	1	0.59	52
CCK81	Colon_Colorectal_Cancer	SRR8639191	MSI_KMT2D_LOF	chr8	76679902	76679908	AT	2	1.18	54
CCK81	Colon_Colorectal_Cancer	SRR8639191	MSI_KMT2D_LOF	chr8	77036169	77036170	AT	1	0.59	52
CCK81	Colon_Colorectal_Cancer	SRR8639191	MSI_KMT2D_LOF	chr8	78459091	78459092	AT	1	0.59	52
CCK81	Colon_Colorectal_Cancer	SRR8639191	MSI_KMT2D_LOF	chr8	82065400	82065401	AT	1	0.59	52
CCK81	Colon_Colorectal_Cancer	SRR8639191	MSI_KMT2D_LOF	chr8	82276316	82276317	AT	1	0.59	52
CCK81	Colon_Colorectal_Cancer	SRR8639191	MSI_KMT2D_LOF	chr8	84638709	84638710	AT	1	0.59	52
CCK81	Colon_Colorectal_Cancer	SRR8639191	MSI_KMT2D_LOF	chr8	84654115	84654116	AT	1	0.59	52
CCK81	Colon_Colorectal_Cancer	SRR8639191	MSI_KMT2D_LOF	chr8	85613473	85613474	AT	1	0.59	52
CCK81	Colon_Colorectal_Cancer	SRR8639191	MSI_KMT2D_LOF	chr8	85891374	85891375	AT	1	0.59	52
CCK81	Colon_Colorectal_Cancer	SRR8639191	MSI_KMT2D_LOF	chr8	86874882	86875177	AT	2	1.18	54
CCK81	Colon_Colorectal_Cancer	SRR8639191	MSI_KMT2D_LOF	chr8	89179726	89179727	AT	1	0.59	52
CCK81	Colon_Colorectal_Cancer	SRR8639191	MSI_KMT2D_LOF	chr8	89638934	89638935	AT	1	0.59	52
CCK81	Colon_Colorectal_Cancer	SRR8639191	MSI_KMT2D_LOF	chr8	92119758	92119759	AT	1	0.59	52
CCK81	Colon_Colorectal_Cancer	SRR8639191	MSI_KMT2D_LOF	chr8	93043862	93043863	AT	1	0.59	52
CCK81	Colon_Colorectal_Cancer	SRR8639191	MSI_KMT2D_LOF	chr8	93562696	93562697	AT	1	0.59	52
CCK81	Colon_Colorectal_Cancer	SRR8639191	MSI_KMT2D_LOF	chr8	94049320	94049321	AT	1	0.59	52
CCK81	Colon_Colorectal_Cancer	SRR8639191	MSI_KMT2D_LOF	chr8	95671764	95671765	AT	1	0.59	52
CCK81	Colon_Colorectal_Cancer	SRR8639191	MSI_KMT2D_LOF	chr8	96717230	96717231	AT	1	0.59	52
CCK81	Colon_Colorectal_Cancer	SRR8639191	MSI_KMT2D_LOF	chr8	97190055	97190056	AT	1	0.59	52
CCK81	Colon_Colorectal_Cancer	SRR8639191	MSI_KMT2D_LOF	chr8	100215095	100215096	AT	1	0.59	52
CCK81	Colon_Colorectal_Cancer	SRR8639191	MSI_KMT2D_LOF	chr8	100918449	100918450	AT	1	0.59	52
CCK81	Colon_Colorectal_Cancer	SRR8639191	MSI_KMT2D_LOF	chr8	101124700	101124701	AT	1	0.59	52
CCK81	Colon_Colorectal_Cancer	SRR8639191	MSI_KMT2D_LOF	chr8	103250956	103250957	AT	1	0.59	52
CCK81	Colon_Colorectal_Cancer	SRR8639191	MSI_KMT2D_LOF	chr8	104169228	104169229	AT	1	0.59	52
CCK81	Colon_Colorectal_Cancer	SRR8639191	MSI_KMT2D_LOF	chr8	105330683	105330684	AT	1	0.59	52
CCK81	Colon_Colorectal_Cancer	SRR8639191	MSI_KMT2D_LOF	chr8	105872864	105872865	AT	1	0.59	52
CCK81	Colon_Colorectal_Cancer	SRR8639191	MSI_KMT2D_LOF	chr8	106022255	106022256	AT	1	0.59	52
CCK81	Colon_Colorectal_Cancer	SRR8639191	MSI_KMT2D_LOF	chr8	106782789	106782790	AT	1	0.59	52
CCK81	Colon_Colorectal_Cancer	SRR8639191	MSI_KMT2D_LOF	chr8	107204891	107204892	AT	1	0.59	52
CCK81	Colon_Colorectal_Cancer	SRR8639191	MSI_KMT2D_LOF	chr8	107568183	107568184	AT	1	0.59	52
CCK81	Colon_Colorectal_Cancer	SRR8639191	MSI_KMT2D_LOF	chr8	109933439	109933440	AT	1	0.59	52
CCK81	Colon_Colorectal_Cancer	SRR8639191	MSI_KMT2D_LOF	chr8	110249158	110249159	AT	1	0.59	52
CCK81	Colon_Colorectal_Cancer	SRR8639191	MSI_KMT2D_LOF	chr8	111010479	111010480	AT	1	0.59	52
CCK81	Colon_Colorectal_Cancer	SRR8639191	MSI_KMT2D_LOF	chr8	111533590	111533591	AT	1	0.59	52
CCK81	Colon_Colorectal_Cancer	SRR8639191	MSI_KMT2D_LOF	chr8	112161935	112161936	AT	1	0.59	52
CCK81	Colon_Colorectal_Cancer	SRR8639191	MSI_KMT2D_LOF	chr8	114440329	114440330	AT	1	0.59	52
CCK81	Colon_Colorectal_Cancer	SRR8639191	MSI_KMT2D_LOF	chr8	114774898	114774899	AT	1	0.59	52
CCK81	Colon_Colorectal_Cancer	SRR8639191	MSI_KMT2D_LOF	chr8	115046924	115046925	AT	1	0.59	52
CCK81	Colon_Colorectal_Cancer	SRR8639191	MSI_KMT2D_LOF	chr8	116743783	116743784	AT	1	0.59	52
CCK81	Colon_Colorectal_Cancer	SRR8639191	MSI_KMT2D_LOF	chr8	117617696	117617697	AT	1	0.59	52
CCK81	Colon_Colorectal_Cancer	SRR8639191	MSI_KMT2D_LOF	chr8	118191801	118191802	AT	1	0.59	52
CCK81	Colon_Colorectal_Cancer	SRR8639191	MSI_KMT2D_LOF	chr8	119165972	119165973	AT	1	0.59	52
CCK81	Colon_Colorectal_Cancer	SRR8639191	MSI_KMT2D_LOF	chr8	119644646	119644647	AT	1	0.59	52
CCK81	Colon_Colorectal_Cancer	SRR8639191	MSI_KMT2D_LOF	chr8	120382439	120382440	AT	1	0.59	52
CCK81	Colon_Colorectal_Cancer	SRR8639191	MSI_KMT2D_LOF	chr8	122020247	122020248	AT	1	0.59	52
CCK81	Colon_Colorectal_Cancer	SRR8639191	MSI_KMT2D_LOF	chr8	122720523	122720524	AT	1	0.59	52
CCK81	Colon_Colorectal_Cancer	SRR8639191	MSI_KMT2D_LOF	chr8	125666367	125666667	AT	2	1.18	54
CCK81	Colon_Colorectal_Cancer	SRR8639191	MSI_KMT2D_LOF	chr8	125890834	125890835	AT	1	0.59	52
CCK81	Colon_Colorectal_Cancer	SRR8639191	MSI_KMT2D_LOF	chr8	126195123	126195124	AT	1	0.59	52
CCK81	Colon_Colorectal_Cancer	SRR8639191	MSI_KMT2D_LOF	chr8	128867895	128867896	AT	1	0.59	52
CCK81	Colon_Colorectal_Cancer	SRR8639191	MSI_KMT2D_LOF	chr8	131202643	131202644	AT	1	0.59	52
CCK81	Colon_Colorectal_Cancer	SRR8639191	MSI_KMT2D_LOF	chr8	132013641	132013653	AT	2	1.18	54
CCK81	Colon_Colorectal_Cancer	SRR8639191	MSI_KMT2D_LOF	chr8	132303447	132303448	AT	1	0.59	52
CCK81	Colon_Colorectal_Cancer	SRR8639191	MSI_KMT2D_LOF	chr8	133976177	133976178	AT	1	0.59	52
CCK81	Colon_Colorectal_Cancer	SRR8639191	MSI_KMT2D_LOF	chr8	135109676	135109677	AT	1	0.59	52
CCK81	Colon_Colorectal_Cancer	SRR8639191	MSI_KMT2D_LOF	chr8	136257756	136257757	AT	1	0.59	52
CCK81	Colon_Colorectal_Cancer	SRR8639191	MSI_KMT2D_LOF	chr8	137547936	137548339	AT	2	1.18	54
CCK81	Colon_Colorectal_Cancer	SRR8639191	MSI_KMT2D_LOF	chr8	137554209	137554210	AT	1	0.59	52
CCK81	Colon_Colorectal_Cancer	SRR8639191	MSI_KMT2D_LOF	chr8	138425915	138425916	AT	1	0.59	52
CCK81	Colon_Colorectal_Cancer	SRR8639191	MSI_KMT2D_LOF	chr8	140501111	140501112	AT	1	0.59	52
CCK81	Colon_Colorectal_Cancer	SRR8639191	MSI_KMT2D_LOF	chr8	140669330	140669331	AT	1	0.59	52
CCK81	Colon_Colorectal_Cancer	SRR8639191	MSI_KMT2D_LOF	chr8	141694234	141694235	AT	1	0.59	52
CCK81	Colon_Colorectal_Cancer	SRR8639191	MSI_KMT2D_LOF	chr8	142732270	142732271	AT	1	0.59	52
CCK81	Colon_Colorectal_Cancer	SRR8639191	MSI_KMT2D_LOF	chr9	3217596	3217597	AT	1	0.59	52
CCK81	Colon_Colorectal_Cancer	SRR8639191	MSI_KMT2D_LOF	chr9	6267414	6267481	AT	2	1.18	54
CCK81	Colon_Colorectal_Cancer	SRR8639191	MSI_KMT2D_LOF	chr9	6629978	6629979	AT	1	0.59	52
CCK81	Colon_Colorectal_Cancer	SRR8639191	MSI_KMT2D_LOF	chr9	8321375	8321376	AT	1	0.59	52
CCK81	Colon_Colorectal_Cancer	SRR8639191	MSI_KMT2D_LOF	chr9	9613135	9613254	AT	2	1.18	54
CCK81	Colon_Colorectal_Cancer	SRR8639191	MSI_KMT2D_LOF	chr9	10210832	10210833	AT	1	0.59	52
CCK81	Colon_Colorectal_Cancer	SRR8639191	MSI_KMT2D_LOF	chr9	10815179	10815180	AT	1	0.59	52
CCK81	Colon_Colorectal_Cancer	SRR8639191	MSI_KMT2D_LOF	chr9	12120027	12120028	AT	1	0.59	52
CCK81	Colon_Colorectal_Cancer	SRR8639191	MSI_KMT2D_LOF	chr9	12756909	12756910	AT	1	0.59	52
CCK81	Colon_Colorectal_Cancer	SRR8639191	MSI_KMT2D_LOF	chr9	13236110	13236135	AT	2	1.18	54
CCK81	Colon_Colorectal_Cancer	SRR8639191	MSI_KMT2D_LOF	chr9	14481199	14481200	AT	1	0.59	52
CCK81	Colon_Colorectal_Cancer	SRR8639191	MSI_KMT2D_LOF	chr9	14825604	14825685	AT	2	1.18	54
CCK81	Colon_Colorectal_Cancer	SRR8639191	MSI_KMT2D_LOF	chr9	15311104	15311105	AT	1	0.59	52
CCK81	Colon_Colorectal_Cancer	SRR8639191	MSI_KMT2D_LOF	chr9	15363313	15363314	AT	1	0.59	52
CCK81	Colon_Colorectal_Cancer	SRR8639191	MSI_KMT2D_LOF	chr9	16095763	16095764	AT	1	0.59	52
CCK81	Colon_Colorectal_Cancer	SRR8639191	MSI_KMT2D_LOF	chr9	17095460	17095461	AT	1	0.59	52
CCK81	Colon_Colorectal_Cancer	SRR8639191	MSI_KMT2D_LOF	chr9	17898796	17898906	AT	2	1.18	54
CCK81	Colon_Colorectal_Cancer	SRR8639191	MSI_KMT2D_LOF	chr9	20845299	20845300	AT	1	0.59	52
CCK81	Colon_Colorectal_Cancer	SRR8639191	MSI_KMT2D_LOF	chr9	22992737	22992738	AT	1	0.59	52
CCK81	Colon_Colorectal_Cancer	SRR8639191	MSI_KMT2D_LOF	chr9	24990611	24990612	AT	1	0.59	52
CCK81	Colon_Colorectal_Cancer	SRR8639191	MSI_KMT2D_LOF	chr9	25452411	25452412	AT	1	0.59	52
CCK81	Colon_Colorectal_Cancer	SRR8639191	MSI_KMT2D_LOF	chr9	26333168	26333169	AT	1	0.59	52
CCK81	Colon_Colorectal_Cancer	SRR8639191	MSI_KMT2D_LOF	chr9	28374081	28374082	AT	1	0.59	52
CCK81	Colon_Colorectal_Cancer	SRR8639191	MSI_KMT2D_LOF	chr9	28479911	28479912	AT	1	0.59	52
CCK81	Colon_Colorectal_Cancer	SRR8639191	MSI_KMT2D_LOF	chr9	29179191	29179192	AT	1	0.59	52
CCK81	Colon_Colorectal_Cancer	SRR8639191	MSI_KMT2D_LOF	chr9	29373628	29373629	AT	1	0.59	52
CCK81	Colon_Colorectal_Cancer	SRR8639191	MSI_KMT2D_LOF	chr9	30668307	30668308	AT	1	0.59	52
CCK81	Colon_Colorectal_Cancer	SRR8639191	MSI_KMT2D_LOF	chr9	33714770	33714771	AT	1	0.59	52
CCK81	Colon_Colorectal_Cancer	SRR8639191	MSI_KMT2D_LOF	chr9	33745505	33745506	AT	1	0.59	52
CCK81	Colon_Colorectal_Cancer	SRR8639191	MSI_KMT2D_LOF	chr9	34644481	34644482	AT	1	0.59	52
CCK81	Colon_Colorectal_Cancer	SRR8639191	MSI_KMT2D_LOF	chr9	36048149	36048150	AT	1	0.59	52
CCK81	Colon_Colorectal_Cancer	SRR8639191	MSI_KMT2D_LOF	chr9	37851023	37851024	AT	1	0.59	52
CCK81	Colon_Colorectal_Cancer	SRR8639191	MSI_KMT2D_LOF	chr9	42384163	42384164	AT	1	0.59	52
CCK81	Colon_Colorectal_Cancer	SRR8639191	MSI_KMT2D_LOF	chr9	70841330	70841638	AT	3	1.77	56
CCK81	Colon_Colorectal_Cancer	SRR8639191	MSI_KMT2D_LOF	chr9	71522593	71522594	AT	1	0.59	52
CCK81	Colon_Colorectal_Cancer	SRR8639191	MSI_KMT2D_LOF	chr9	72198888	72198889	AT	1	0.59	52
CCK81	Colon_Colorectal_Cancer	SRR8639191	MSI_KMT2D_LOF	chr9	72425691	72425692	AT	1	0.59	52
CCK81	Colon_Colorectal_Cancer	SRR8639191	MSI_KMT2D_LOF	chr9	72683753	72683754	AT	1	0.59	52
CCK81	Colon_Colorectal_Cancer	SRR8639191	MSI_KMT2D_LOF	chr9	73347890	73347891	AT	1	0.59	52
CCK81	Colon_Colorectal_Cancer	SRR8639191	MSI_KMT2D_LOF	chr9	74280228	74280229	AT	1	0.59	52
CCK81	Colon_Colorectal_Cancer	SRR8639191	MSI_KMT2D_LOF	chr9	74368914	74368915	AT	1	0.59	52
CCK81	Colon_Colorectal_Cancer	SRR8639191	MSI_KMT2D_LOF	chr9	78473446	78473447	AT	1	0.59	52
CCK81	Colon_Colorectal_Cancer	SRR8639191	MSI_KMT2D_LOF	chr9	80562959	80562960	AT	1	0.59	52
CCK81	Colon_Colorectal_Cancer	SRR8639191	MSI_KMT2D_LOF	chr9	81981522	81981523	AT	1	0.59	52
CCK81	Colon_Colorectal_Cancer	SRR8639191	MSI_KMT2D_LOF	chr9	84870382	84870383	AT	1	0.59	52
CCK81	Colon_Colorectal_Cancer	SRR8639191	MSI_KMT2D_LOF	chr9	89557061	89557062	AT	1	0.59	52
CCK81	Colon_Colorectal_Cancer	SRR8639191	MSI_KMT2D_LOF	chr9	89894840	89894953	AT	3	1.77	56
CCK81	Colon_Colorectal_Cancer	SRR8639191	MSI_KMT2D_LOF	chr9	90550293	90550294	AT	1	0.59	52
CCK81	Colon_Colorectal_Cancer	SRR8639191	MSI_KMT2D_LOF	chr9	96067775	96067776	AT	1	0.59	52
CCK81	Colon_Colorectal_Cancer	SRR8639191	MSI_KMT2D_LOF	chr9	96456780	96456781	AT	1	0.59	52
CCK81	Colon_Colorectal_Cancer	SRR8639191	MSI_KMT2D_LOF	chr9	97636518	97636519	AT	1	0.59	52
CCK81	Colon_Colorectal_Cancer	SRR8639191	MSI_KMT2D_LOF	chr9	97691782	97691783	AT	1	0.59	52
CCK81	Colon_Colorectal_Cancer	SRR8639191	MSI_KMT2D_LOF	chr9	99134570	99134762	AT	2	1.18	54
CCK81	Colon_Colorectal_Cancer	SRR8639191	MSI_KMT2D_LOF	chr9	100396539	100396540	AT	1	0.59	52
CCK81	Colon_Colorectal_Cancer	SRR8639191	MSI_KMT2D_LOF	chr9	103133633	103133634	AT	1	0.59	52
CCK81	Colon_Colorectal_Cancer	SRR8639191	MSI_KMT2D_LOF	chr9	106393938	106393939	AT	1	0.59	52
CCK81	Colon_Colorectal_Cancer	SRR8639191	MSI_KMT2D_LOF	chr9	107938733	107938753	AT	2	1.18	54
CCK81	Colon_Colorectal_Cancer	SRR8639191	MSI_KMT2D_LOF	chr9	109691671	109691672	AT	1	0.59	52
CCK81	Colon_Colorectal_Cancer	SRR8639191	MSI_KMT2D_LOF	chr9	114344898	114344899	AT	1	0.59	52
CCK81	Colon_Colorectal_Cancer	SRR8639191	MSI_KMT2D_LOF	chr9	118198262	118198263	AT	1	0.59	52
CCK81	Colon_Colorectal_Cancer	SRR8639191	MSI_KMT2D_LOF	chr9	118493458	118493459	AT	1	0.59	52
CCK81	Colon_Colorectal_Cancer	SRR8639191	MSI_KMT2D_LOF	chr9	119367221	119367222	AT	1	0.59	52
CCK81	Colon_Colorectal_Cancer	SRR8639191	MSI_KMT2D_LOF	chr9	119940809	119940810	AT	1	0.59	52
CCK81	Colon_Colorectal_Cancer	SRR8639191	MSI_KMT2D_LOF	chr9	121001958	121001979	AT	2	1.18	54
CCK81	Colon_Colorectal_Cancer	SRR8639191	MSI_KMT2D_LOF	chr9	121002520	121002521	AT	1	0.59	52
CCK81	Colon_Colorectal_Cancer	SRR8639191	MSI_KMT2D_LOF	chr9	121826190	121826191	AT	1	0.59	52
CCK81	Colon_Colorectal_Cancer	SRR8639191	MSI_KMT2D_LOF	chr9	122787006	122787007	AT	1	0.59	52
CCK81	Colon_Colorectal_Cancer	SRR8639191	MSI_KMT2D_LOF	chr9	123103798	123103799	AT	1	0.59	52
CCK81	Colon_Colorectal_Cancer	SRR8639191	MSI_KMT2D_LOF	chr9	125004610	125004611	AT	1	0.59	52
CCK81	Colon_Colorectal_Cancer	SRR8639191	MSI_KMT2D_LOF	chr9	125046094	125046221	AT	2	1.18	54
CCK81	Colon_Colorectal_Cancer	SRR8639191	MSI_KMT2D_LOF	chr9	125293867	125293868	AT	1	0.59	52
CCK81	Colon_Colorectal_Cancer	SRR8639191	MSI_KMT2D_LOF	chr9	126301666	126301667	AT	1	0.59	52
CCK81	Colon_Colorectal_Cancer	SRR8639191	MSI_KMT2D_LOF	chr9	128437233	128437234	AT	1	0.59	52
CCK81	Colon_Colorectal_Cancer	SRR8639191	MSI_KMT2D_LOF	chr9	130083900	130083901	AT	1	0.59	52
CCK81	Colon_Colorectal_Cancer	SRR8639191	MSI_KMT2D_LOF	chr9	130750306	130750307	AT	1	0.59	52
CCK81	Colon_Colorectal_Cancer	SRR8639191	MSI_KMT2D_LOF	chr9	133963863	133963864	AT	1	0.59	52
CCK81	Colon_Colorectal_Cancer	SRR8639191	MSI_KMT2D_LOF	chr10	691813	692201	AT	2	1.18	54
CCK81	Colon_Colorectal_Cancer	SRR8639191	MSI_KMT2D_LOF	chr10	1514042	1514043	AT	1	0.59	52
CCK81	Colon_Colorectal_Cancer	SRR8639191	MSI_KMT2D_LOF	chr10	3044788	3044789	AT	1	0.59	52
CCK81	Colon_Colorectal_Cancer	SRR8639191	MSI_KMT2D_LOF	chr10	4272657	4272658	AT	1	0.59	52
CCK81	Colon_Colorectal_Cancer	SRR8639191	MSI_KMT2D_LOF	chr10	4412332	4412333	AT	1	0.59	52
CCK81	Colon_Colorectal_Cancer	SRR8639191	MSI_KMT2D_LOF	chr10	5794228	5794229	AT	1	0.59	52
CCK81	Colon_Colorectal_Cancer	SRR8639191	MSI_KMT2D_LOF	chr10	5881464	5881465	AT	1	0.59	52
CCK81	Colon_Colorectal_Cancer	SRR8639191	MSI_KMT2D_LOF	chr10	6359685	6359686	AT	1	0.59	52
CCK81	Colon_Colorectal_Cancer	SRR8639191	MSI_KMT2D_LOF	chr10	6415338	6415339	AT	1	0.59	52
CCK81	Colon_Colorectal_Cancer	SRR8639191	MSI_KMT2D_LOF	chr10	6628672	6628673	AT	1	0.59	52
CCK81	Colon_Colorectal_Cancer	SRR8639191	MSI_KMT2D_LOF	chr10	6723824	6723825	AT	1	0.59	52
CCK81	Colon_Colorectal_Cancer	SRR8639191	MSI_KMT2D_LOF	chr10	7020726	7020727	AT	1	0.59	52
CCK81	Colon_Colorectal_Cancer	SRR8639191	MSI_KMT2D_LOF	chr10	7555978	7555979	AT	1	0.59	52
CCK81	Colon_Colorectal_Cancer	SRR8639191	MSI_KMT2D_LOF	chr10	11541104	11541105	AT	1	0.59	52
CCK81	Colon_Colorectal_Cancer	SRR8639191	MSI_KMT2D_LOF	chr10	13205105	13205106	AT	1	0.59	52
CCK81	Colon_Colorectal_Cancer	SRR8639191	MSI_KMT2D_LOF	chr10	15139775	15139776	AT	1	0.59	52
CCK81	Colon_Colorectal_Cancer	SRR8639191	MSI_KMT2D_LOF	chr10	15331755	15331756	AT	1	0.59	52
CCK81	Colon_Colorectal_Cancer	SRR8639191	MSI_KMT2D_LOF	chr10	15644233	15644234	AT	1	0.59	52
CCK81	Colon_Colorectal_Cancer	SRR8639191	MSI_KMT2D_LOF	chr10	16189219	16189220	AT	1	0.59	52
CCK81	Colon_Colorectal_Cancer	SRR8639191	MSI_KMT2D_LOF	chr10	17762575	17762576	AT	1	0.59	52
CCK81	Colon_Colorectal_Cancer	SRR8639191	MSI_KMT2D_LOF	chr10	19171338	19171339	AT	1	0.59	52
CCK81	Colon_Colorectal_Cancer	SRR8639191	MSI_KMT2D_LOF	chr10	19796807	19796808	AT	1	0.59	52
CCK81	Colon_Colorectal_Cancer	SRR8639191	MSI_KMT2D_LOF	chr10	20051393	20051394	AT	1	0.59	52
CCK81	Colon_Colorectal_Cancer	SRR8639191	MSI_KMT2D_LOF	chr10	20189533	20189534	AT	1	0.59	52
CCK81	Colon_Colorectal_Cancer	SRR8639191	MSI_KMT2D_LOF	chr10	21120473	21120474	AT	1	0.59	52
CCK81	Colon_Colorectal_Cancer	SRR8639191	MSI_KMT2D_LOF	chr10	21288627	21288628	AT	1	0.59	52
CCK81	Colon_Colorectal_Cancer	SRR8639191	MSI_KMT2D_LOF	chr10	21531780	21531781	AT	1	0.59	52
CCK81	Colon_Colorectal_Cancer	SRR8639191	MSI_KMT2D_LOF	chr10	22835438	22835439	AT	1	0.59	52
CCK81	Colon_Colorectal_Cancer	SRR8639191	MSI_KMT2D_LOF	chr10	23957404	23957405	AT	1	0.59	52
CCK81	Colon_Colorectal_Cancer	SRR8639191	MSI_KMT2D_LOF	chr10	24988522	24988523	AT	1	0.59	52
CCK81	Colon_Colorectal_Cancer	SRR8639191	MSI_KMT2D_LOF	chr10	26843521	26843522	AT	1	0.59	52
CCK81	Colon_Colorectal_Cancer	SRR8639191	MSI_KMT2D_LOF	chr10	29020173	29020174	AT	1	0.59	52
CCK81	Colon_Colorectal_Cancer	SRR8639191	MSI_KMT2D_LOF	chr10	29938950	29938951	AT	1	0.59	52
CCK81	Colon_Colorectal_Cancer	SRR8639191	MSI_KMT2D_LOF	chr10	30255917	30256044	AT	2	1.18	54
CCK81	Colon_Colorectal_Cancer	SRR8639191	MSI_KMT2D_LOF	chr10	30873846	30873847	AT	1	0.59	52
CCK81	Colon_Colorectal_Cancer	SRR8639191	MSI_KMT2D_LOF	chr10	31933954	31933955	AT	1	0.59	52
CCK81	Colon_Colorectal_Cancer	SRR8639191	MSI_KMT2D_LOF	chr10	32829954	32829955	AT	1	0.59	52
CCK81	Colon_Colorectal_Cancer	SRR8639191	MSI_KMT2D_LOF	chr10	33671965	33671966	AT	1	0.59	52
CCK81	Colon_Colorectal_Cancer	SRR8639191	MSI_KMT2D_LOF	chr10	33888754	33888755	AT	1	0.59	52
CCK81	Colon_Colorectal_Cancer	SRR8639191	MSI_KMT2D_LOF	chr10	34145238	34145239	AT	1	0.59	52
CCK81	Colon_Colorectal_Cancer	SRR8639191	MSI_KMT2D_LOF	chr10	34666828	34666829	AT	2	1.18	54
CCK81	Colon_Colorectal_Cancer	SRR8639191	MSI_KMT2D_LOF	chr10	36846763	36846764	AT	1	0.59	52
CCK81	Colon_Colorectal_Cancer	SRR8639191	MSI_KMT2D_LOF	chr10	37232905	37232906	AT	1	0.59	52
CCK81	Colon_Colorectal_Cancer	SRR8639191	MSI_KMT2D_LOF	chr10	37565540	37565541	AT	1	0.59	52
CCK81	Colon_Colorectal_Cancer	SRR8639191	MSI_KMT2D_LOF	chr10	42662534	42662535	AT	1	0.59	52
CCK81	Colon_Colorectal_Cancer	SRR8639191	MSI_KMT2D_LOF	chr10	43367468	43367469	AT	1	0.59	52
CCK81	Colon_Colorectal_Cancer	SRR8639191	MSI_KMT2D_LOF	chr10	48181696	48181697	AT	1	0.59	52
CCK81	Colon_Colorectal_Cancer	SRR8639191	MSI_KMT2D_LOF	chr10	48923502	48923503	AT	1	0.59	52
CCK81	Colon_Colorectal_Cancer	SRR8639191	MSI_KMT2D_LOF	chr10	49148787	49148788	AT	1	0.59	52
CCK81	Colon_Colorectal_Cancer	SRR8639191	MSI_KMT2D_LOF	chr10	49920516	49920558	AT	2	1.18	54
CCK81	Colon_Colorectal_Cancer	SRR8639191	MSI_KMT2D_LOF	chr10	50575010	50575011	AT	1	0.59	52
CCK81	Colon_Colorectal_Cancer	SRR8639191	MSI_KMT2D_LOF	chr10	50792673	50792674	AT	1	0.59	52
CCK81	Colon_Colorectal_Cancer	SRR8639191	MSI_KMT2D_LOF	chr10	50908158	50908159	AT	1	0.59	52
CCK81	Colon_Colorectal_Cancer	SRR8639191	MSI_KMT2D_LOF	chr10	51034518	51034519	AT	1	0.59	52
CCK81	Colon_Colorectal_Cancer	SRR8639191	MSI_KMT2D_LOF	chr10	51187148	51187149	AT	1	0.59	52
CCK81	Colon_Colorectal_Cancer	SRR8639191	MSI_KMT2D_LOF	chr10	51621083	51621084	AT	1	0.59	52
CCK81	Colon_Colorectal_Cancer	SRR8639191	MSI_KMT2D_LOF	chr10	52304665	52304666	AT	1	0.59	52
CCK81	Colon_Colorectal_Cancer	SRR8639191	MSI_KMT2D_LOF	chr10	53128216	53128273	AT	2	1.18	54
CCK81	Colon_Colorectal_Cancer	SRR8639191	MSI_KMT2D_LOF	chr10	53851603	53851604	AT	1	0.59	52
CCK81	Colon_Colorectal_Cancer	SRR8639191	MSI_KMT2D_LOF	chr10	53888371	53888372	AT	1	0.59	52
CCK81	Colon_Colorectal_Cancer	SRR8639191	MSI_KMT2D_LOF	chr10	54853516	54853517	AT	1	0.59	52
CCK81	Colon_Colorectal_Cancer	SRR8639191	MSI_KMT2D_LOF	chr10	55328803	55328804	AT	1	0.59	52
CCK81	Colon_Colorectal_Cancer	SRR8639191	MSI_KMT2D_LOF	chr10	55341692	55341693	AT	1	0.59	52
CCK81	Colon_Colorectal_Cancer	SRR8639191	MSI_KMT2D_LOF	chr10	56015376	56015377	AT	1	0.59	52
CCK81	Colon_Colorectal_Cancer	SRR8639191	MSI_KMT2D_LOF	chr10	56416634	56416635	AT	1	0.59	52
CCK81	Colon_Colorectal_Cancer	SRR8639191	MSI_KMT2D_LOF	chr10	56479062	56479063	AT	1	0.59	52
CCK81	Colon_Colorectal_Cancer	SRR8639191	MSI_KMT2D_LOF	chr10	56481364	56481365	AT	1	0.59	52
CCK81	Colon_Colorectal_Cancer	SRR8639191	MSI_KMT2D_LOF	chr10	56623916	56623917	AT	1	0.59	52
CCK81	Colon_Colorectal_Cancer	SRR8639191	MSI_KMT2D_LOF	chr10	58474999	58475000	AT	1	0.59	52
CCK81	Colon_Colorectal_Cancer	SRR8639191	MSI_KMT2D_LOF	chr10	58769099	58769269	AT	2	1.18	54
CCK81	Colon_Colorectal_Cancer	SRR8639191	MSI_KMT2D_LOF	chr10	60013990	60013994	AT	2	1.18	54
CCK81	Colon_Colorectal_Cancer	SRR8639191	MSI_KMT2D_LOF	chr10	60382577	60382710	AT	2	1.18	54
CCK81	Colon_Colorectal_Cancer	SRR8639191	MSI_KMT2D_LOF	chr10	62292212	62292213	AT	1	0.59	52
CCK81	Colon_Colorectal_Cancer	SRR8639191	MSI_KMT2D_LOF	chr10	67237019	67237020	AT	1	0.59	52
CCK81	Colon_Colorectal_Cancer	SRR8639191	MSI_KMT2D_LOF	chr10	68376118	68376354	AT	2	1.18	54
CCK81	Colon_Colorectal_Cancer	SRR8639191	MSI_KMT2D_LOF	chr10	68707375	68707376	AT	1	0.59	52
CCK81	Colon_Colorectal_Cancer	SRR8639191	MSI_KMT2D_LOF	chr10	69008400	69008401	AT	1	0.59	52
CCK81	Colon_Colorectal_Cancer	SRR8639191	MSI_KMT2D_LOF	chr10	70575563	70575564	AT	1	0.59	52
CCK81	Colon_Colorectal_Cancer	SRR8639191	MSI_KMT2D_LOF	chr10	72427558	72427559	AT	1	0.59	52
CCK81	Colon_Colorectal_Cancer	SRR8639191	MSI_KMT2D_LOF	chr10	72960995	72961211	AT	2	1.18	54
CCK81	Colon_Colorectal_Cancer	SRR8639191	MSI_KMT2D_LOF	chr10	73623917	73623954	AT	2	1.18	54
CCK81	Colon_Colorectal_Cancer	SRR8639191	MSI_KMT2D_LOF	chr10	73820701	73820702	AT	1	0.59	52
CCK81	Colon_Colorectal_Cancer	SRR8639191	MSI_KMT2D_LOF	chr10	75274714	75274715	AT	1	0.59	52
CCK81	Colon_Colorectal_Cancer	SRR8639191	MSI_KMT2D_LOF	chr10	76920055	76920056	AT	1	0.59	52
CCK81	Colon_Colorectal_Cancer	SRR8639191	MSI_KMT2D_LOF	chr10	77814370	77814482	AT	2	1.18	54
CCK81	Colon_Colorectal_Cancer	SRR8639191	MSI_KMT2D_LOF	chr10	81543011	81543012	AT	1	0.59	52
CCK81	Colon_Colorectal_Cancer	SRR8639191	MSI_KMT2D_LOF	chr10	83195504	83195505	AT	1	0.59	52
CCK81	Colon_Colorectal_Cancer	SRR8639191	MSI_KMT2D_LOF	chr10	83413637	83413638	AT	1	0.59	52
CCK81	Colon_Colorectal_Cancer	SRR8639191	MSI_KMT2D_LOF	chr10	84275663	84275664	AT	1	0.59	52
CCK81	Colon_Colorectal_Cancer	SRR8639191	MSI_KMT2D_LOF	chr10	84922096	84922097	AT	1	0.59	52
CCK81	Colon_Colorectal_Cancer	SRR8639191	MSI_KMT2D_LOF	chr10	87033718	87033719	AT	1	0.59	52
CCK81	Colon_Colorectal_Cancer	SRR8639191	MSI_KMT2D_LOF	chr10	87583691	87583692	AT	1	0.59	52
CCK81	Colon_Colorectal_Cancer	SRR8639191	MSI_KMT2D_LOF	chr10	87734481	87734815	AT	2	1.18	54
CCK81	Colon_Colorectal_Cancer	SRR8639191	MSI_KMT2D_LOF	chr10	90225280	90225636	AT	2	1.18	54
CCK81	Colon_Colorectal_Cancer	SRR8639191	MSI_KMT2D_LOF	chr10	91355628	91355629	AT	1	0.59	52
CCK81	Colon_Colorectal_Cancer	SRR8639191	MSI_KMT2D_LOF	chr10	91990940	91990941	AT	1	0.59	52
CCK81	Colon_Colorectal_Cancer	SRR8639191	MSI_KMT2D_LOF	chr10	91991797	91991798	AT	1	0.59	52
CCK81	Colon_Colorectal_Cancer	SRR8639191	MSI_KMT2D_LOF	chr10	92895884	92895887	AT	2	1.18	54
CCK81	Colon_Colorectal_Cancer	SRR8639191	MSI_KMT2D_LOF	chr10	93378476	93378794	AT	3	1.77	56
CCK81	Colon_Colorectal_Cancer	SRR8639191	MSI_KMT2D_LOF	chr10	95744111	95744112	AT	1	0.59	52
CCK81	Colon_Colorectal_Cancer	SRR8639191	MSI_KMT2D_LOF	chr10	96628958	96628959	AT	1	0.59	52
CCK81	Colon_Colorectal_Cancer	SRR8639191	MSI_KMT2D_LOF	chr10	100437426	100437427	AT	1	0.59	52
CCK81	Colon_Colorectal_Cancer	SRR8639191	MSI_KMT2D_LOF	chr10	101098770	101098956	AT	2	1.18	54
CCK81	Colon_Colorectal_Cancer	SRR8639191	MSI_KMT2D_LOF	chr10	101944291	101944292	AT	1	0.59	52
CCK81	Colon_Colorectal_Cancer	SRR8639191	MSI_KMT2D_LOF	chr10	103219839	103219840	AT	1	0.59	52
CCK81	Colon_Colorectal_Cancer	SRR8639191	MSI_KMT2D_LOF	chr10	104752058	104752059	AT	1	0.59	52
CCK81	Colon_Colorectal_Cancer	SRR8639191	MSI_KMT2D_LOF	chr10	105931177	105931183	AT	2	1.18	54
CCK81	Colon_Colorectal_Cancer	SRR8639191	MSI_KMT2D_LOF	chr10	106456437	106456438	AT	1	0.59	52
CCK81	Colon_Colorectal_Cancer	SRR8639191	MSI_KMT2D_LOF	chr10	106646723	106646724	AT	1	0.59	52
CCK81	Colon_Colorectal_Cancer	SRR8639191	MSI_KMT2D_LOF	chr10	107736235	107736236	AT	1	0.59	52
CCK81	Colon_Colorectal_Cancer	SRR8639191	MSI_KMT2D_LOF	chr10	108139306	108139307	AT	1	0.59	52
CCK81	Colon_Colorectal_Cancer	SRR8639191	MSI_KMT2D_LOF	chr10	108936086	108936087	AT	1	0.59	52
CCK81	Colon_Colorectal_Cancer	SRR8639191	MSI_KMT2D_LOF	chr10	109321309	109321310	AT	1	0.59	52
CCK81	Colon_Colorectal_Cancer	SRR8639191	MSI_KMT2D_LOF	chr10	110146281	110146282	AT	1	0.59	52
CCK81	Colon_Colorectal_Cancer	SRR8639191	MSI_KMT2D_LOF	chr10	112537111	112537112	AT	1	0.59	52
CCK81	Colon_Colorectal_Cancer	SRR8639191	MSI_KMT2D_LOF	chr10	114326940	114327088	AT	2	1.18	54
CCK81	Colon_Colorectal_Cancer	SRR8639191	MSI_KMT2D_LOF	chr10	115361063	115361064	AT	1	0.59	52
CCK81	Colon_Colorectal_Cancer	SRR8639191	MSI_KMT2D_LOF	chr10	117051924	117051925	AT	1	0.59	52
CCK81	Colon_Colorectal_Cancer	SRR8639191	MSI_KMT2D_LOF	chr10	118424628	118424629	AT	1	0.59	52
CCK81	Colon_Colorectal_Cancer	SRR8639191	MSI_KMT2D_LOF	chr10	122176144	122176145	AT	1	0.59	52
CCK81	Colon_Colorectal_Cancer	SRR8639191	MSI_KMT2D_LOF	chr10	122273438	122273439	AT	1	0.59	52
CCK81	Colon_Colorectal_Cancer	SRR8639191	MSI_KMT2D_LOF	chr10	123542755	123542756	AT	1	0.59	52
CCK81	Colon_Colorectal_Cancer	SRR8639191	MSI_KMT2D_LOF	chr10	126113759	126113760	AT	1	0.59	52
CCK81	Colon_Colorectal_Cancer	SRR8639191	MSI_KMT2D_LOF	chr10	127644905	127644906	AT	1	0.59	52
CCK81	Colon_Colorectal_Cancer	SRR8639191	MSI_KMT2D_LOF	chr10	128198800	128198801	AT	1	0.59	52
CCK81	Colon_Colorectal_Cancer	SRR8639191	MSI_KMT2D_LOF	chr10	129646430	129646431	AT	1	0.59	52
CCK81	Colon_Colorectal_Cancer	SRR8639191	MSI_KMT2D_LOF	chr10	132008301	132008302	AT	1	0.59	52
CCK81	Colon_Colorectal_Cancer	SRR8639191	MSI_KMT2D_LOF	chr11	7210420	7210421	AT	1	0.59	52
CCK81	Colon_Colorectal_Cancer	SRR8639191	MSI_KMT2D_LOF	chr11	9725764	9725765	AT	1	0.59	52
CCK81	Colon_Colorectal_Cancer	SRR8639191	MSI_KMT2D_LOF	chr11	11835788	11835789	AT	1	0.59	52
CCK81	Colon_Colorectal_Cancer	SRR8639191	MSI_KMT2D_LOF	chr11	21621655	21621656	AT	1	0.59	52
CCK81	Colon_Colorectal_Cancer	SRR8639191	MSI_KMT2D_LOF	chr11	21880928	21880987	AT	2	1.18	54
CCK81	Colon_Colorectal_Cancer	SRR8639191	MSI_KMT2D_LOF	chr11	22704535	22704589	AT	2	1.18	54
CCK81	Colon_Colorectal_Cancer	SRR8639191	MSI_KMT2D_LOF	chr11	23157083	23157166	AT	2	1.18	54
CCK81	Colon_Colorectal_Cancer	SRR8639191	MSI_KMT2D_LOF	chr11	23565559	23565560	AT	1	0.59	52
CCK81	Colon_Colorectal_Cancer	SRR8639191	MSI_KMT2D_LOF	chr11	25653631	25653632	AT	1	0.59	52
CCK81	Colon_Colorectal_Cancer	SRR8639191	MSI_KMT2D_LOF	chr11	26544301	26544302	AT	1	0.59	52
CCK81	Colon_Colorectal_Cancer	SRR8639191	MSI_KMT2D_LOF	chr11	26951066	26951067	AT	1	0.59	52
CCK81	Colon_Colorectal_Cancer	SRR8639191	MSI_KMT2D_LOF	chr11	29504723	29504724	AT	1	0.59	52
CCK81	Colon_Colorectal_Cancer	SRR8639191	MSI_KMT2D_LOF	chr11	29821720	29821721	AT	1	0.59	52
CCK81	Colon_Colorectal_Cancer	SRR8639191	MSI_KMT2D_LOF	chr11	30215525	30215526	AT	1	0.59	52
CCK81	Colon_Colorectal_Cancer	SRR8639191	MSI_KMT2D_LOF	chr11	30659379	30659380	AT	1	0.59	52
CCK81	Colon_Colorectal_Cancer	SRR8639191	MSI_KMT2D_LOF	chr11	31952334	31952335	AT	1	0.59	52
CCK81	Colon_Colorectal_Cancer	SRR8639191	MSI_KMT2D_LOF	chr11	33530563	33530564	AT	1	0.59	52
CCK81	Colon_Colorectal_Cancer	SRR8639191	MSI_KMT2D_LOF	chr11	33614343	33614344	AT	1	0.59	52
CCK81	Colon_Colorectal_Cancer	SRR8639191	MSI_KMT2D_LOF	chr11	33641393	33641394	AT	1	0.59	52
CCK81	Colon_Colorectal_Cancer	SRR8639191	MSI_KMT2D_LOF	chr11	36815300	36815301	AT	1	0.59	52
CCK81	Colon_Colorectal_Cancer	SRR8639191	MSI_KMT2D_LOF	chr11	36923621	36923622	AT	1	0.59	52
CCK81	Colon_Colorectal_Cancer	SRR8639191	MSI_KMT2D_LOF	chr11	38378440	38378829	AT	3	1.77	56
CCK81	Colon_Colorectal_Cancer	SRR8639191	MSI_KMT2D_LOF	chr11	39655436	39655437	AT	1	0.59	52
CCK81	Colon_Colorectal_Cancer	SRR8639191	MSI_KMT2D_LOF	chr11	40936085	40936086	AT	1	0.59	52
CCK81	Colon_Colorectal_Cancer	SRR8639191	MSI_KMT2D_LOF	chr11	42610821	42610822	AT	1	0.59	52
CCK81	Colon_Colorectal_Cancer	SRR8639191	MSI_KMT2D_LOF	chr11	47691826	47691827	AT	1	0.59	52
CCK81	Colon_Colorectal_Cancer	SRR8639191	MSI_KMT2D_LOF	chr11	48995780	48995781	AT	1	0.59	52
CCK81	Colon_Colorectal_Cancer	SRR8639191	MSI_KMT2D_LOF	chr11	49512120	49512121	AT	1	0.59	52
CCK81	Colon_Colorectal_Cancer	SRR8639191	MSI_KMT2D_LOF	chr11	60665559	60665560	AT	1	0.59	52
CCK81	Colon_Colorectal_Cancer	SRR8639191	MSI_KMT2D_LOF	chr11	61060070	61060071	AT	1	0.59	52
CCK81	Colon_Colorectal_Cancer	SRR8639191	MSI_KMT2D_LOF	chr11	61934459	61934460	AT	1	0.59	52
CCK81	Colon_Colorectal_Cancer	SRR8639191	MSI_KMT2D_LOF	chr11	62951946	62951947	AT	1	0.59	52
CCK81	Colon_Colorectal_Cancer	SRR8639191	MSI_KMT2D_LOF	chr11	63614919	63614920	AT	1	0.59	52
CCK81	Colon_Colorectal_Cancer	SRR8639191	MSI_KMT2D_LOF	chr11	65246532	65246533	AT	1	0.59	52
CCK81	Colon_Colorectal_Cancer	SRR8639191	MSI_KMT2D_LOF	chr11	65337144	65337145	AT	1	0.59	52
CCK81	Colon_Colorectal_Cancer	SRR8639191	MSI_KMT2D_LOF	chr11	67965637	67965638	AT	1	0.59	52
CCK81	Colon_Colorectal_Cancer	SRR8639191	MSI_KMT2D_LOF	chr11	68573229	68573230	AT	1	0.59	52
CCK81	Colon_Colorectal_Cancer	SRR8639191	MSI_KMT2D_LOF	chr11	74609132	74609474	AT	3	1.77	56
CCK81	Colon_Colorectal_Cancer	SRR8639191	MSI_KMT2D_LOF	chr11	75103253	75103254	AT	1	0.59	52
CCK81	Colon_Colorectal_Cancer	SRR8639191	MSI_KMT2D_LOF	chr11	78346568	78346569	AT	1	0.59	52
CCK81	Colon_Colorectal_Cancer	SRR8639191	MSI_KMT2D_LOF	chr11	78703972	78704245	AT	3	1.77	56
CCK81	Colon_Colorectal_Cancer	SRR8639191	MSI_KMT2D_LOF	chr11	79789144	79789145	AT	1	0.59	52
CCK81	Colon_Colorectal_Cancer	SRR8639191	MSI_KMT2D_LOF	chr11	83499741	83499757	AT	2	1.18	54
CCK81	Colon_Colorectal_Cancer	SRR8639191	MSI_KMT2D_LOF	chr11	84928888	84928889	AT	1	0.59	52
CCK81	Colon_Colorectal_Cancer	SRR8639191	MSI_KMT2D_LOF	chr11	85357759	85357760	AT	1	0.59	52
CCK81	Colon_Colorectal_Cancer	SRR8639191	MSI_KMT2D_LOF	chr11	87873934	87873935	AT	1	0.59	52
CCK81	Colon_Colorectal_Cancer	SRR8639191	MSI_KMT2D_LOF	chr11	89309210	89309211	AT	1	0.59	52
CCK81	Colon_Colorectal_Cancer	SRR8639191	MSI_KMT2D_LOF	chr11	90725949	90725950	AT	1	0.59	52
CCK81	Colon_Colorectal_Cancer	SRR8639191	MSI_KMT2D_LOF	chr11	91365127	91365128	AT	1	0.59	52
CCK81	Colon_Colorectal_Cancer	SRR8639191	MSI_KMT2D_LOF	chr11	91371598	91371632	AT	2	1.18	54
CCK81	Colon_Colorectal_Cancer	SRR8639191	MSI_KMT2D_LOF	chr11	91747285	91747286	AT	1	0.59	52
CCK81	Colon_Colorectal_Cancer	SRR8639191	MSI_KMT2D_LOF	chr11	92412549	92412550	AT	1	0.59	52
CCK81	Colon_Colorectal_Cancer	SRR8639191	MSI_KMT2D_LOF	chr11	92472023	92472024	AT	1	0.59	52
CCK81	Colon_Colorectal_Cancer	SRR8639191	MSI_KMT2D_LOF	chr11	94060107	94060108	AT	1	0.59	52
CCK81	Colon_Colorectal_Cancer	SRR8639191	MSI_KMT2D_LOF	chr11	94093830	94093831	AT	1	0.59	52
CCK81	Colon_Colorectal_Cancer	SRR8639191	MSI_KMT2D_LOF	chr11	94908832	94908833	AT	1	0.59	52
CCK81	Colon_Colorectal_Cancer	SRR8639191	MSI_KMT2D_LOF	chr11	96523025	96523026	AT	1	0.59	52
CCK81	Colon_Colorectal_Cancer	SRR8639191	MSI_KMT2D_LOF	chr11	97845229	97845230	AT	1	0.59	52
CCK81	Colon_Colorectal_Cancer	SRR8639191	MSI_KMT2D_LOF	chr11	98475662	98475663	AT	1	0.59	52
CCK81	Colon_Colorectal_Cancer	SRR8639191	MSI_KMT2D_LOF	chr11	98882189	98882190	AT	1	0.59	52
CCK81	Colon_Colorectal_Cancer	SRR8639191	MSI_KMT2D_LOF	chr11	100397672	100397673	AT	1	0.59	52
CCK81	Colon_Colorectal_Cancer	SRR8639191	MSI_KMT2D_LOF	chr11	102002889	102003011	AT	2	1.18	54
CCK81	Colon_Colorectal_Cancer	SRR8639191	MSI_KMT2D_LOF	chr11	102624312	102624313	AT	1	0.59	52
CCK81	Colon_Colorectal_Cancer	SRR8639191	MSI_KMT2D_LOF	chr11	104381309	104381366	AT	2	1.18	54
CCK81	Colon_Colorectal_Cancer	SRR8639191	MSI_KMT2D_LOF	chr11	104734831	104734832	AT	1	0.59	52
CCK81	Colon_Colorectal_Cancer	SRR8639191	MSI_KMT2D_LOF	chr11	105077882	105077883	AT	1	0.59	52
CCK81	Colon_Colorectal_Cancer	SRR8639191	MSI_KMT2D_LOF	chr11	105424545	105424546	AT	1	0.59	52
CCK81	Colon_Colorectal_Cancer	SRR8639191	MSI_KMT2D_LOF	chr11	105623002	105623003	AT	1	0.59	52
CCK81	Colon_Colorectal_Cancer	SRR8639191	MSI_KMT2D_LOF	chr11	105794243	105794244	AT	1	0.59	52
CCK81	Colon_Colorectal_Cancer	SRR8639191	MSI_KMT2D_LOF	chr11	105866567	105866568	AT	1	0.59	52
CCK81	Colon_Colorectal_Cancer	SRR8639191	MSI_KMT2D_LOF	chr11	106255633	106255634	AT	1	0.59	52
CCK81	Colon_Colorectal_Cancer	SRR8639191	MSI_KMT2D_LOF	chr11	109736669	109736670	AT	1	0.59	52
CCK81	Colon_Colorectal_Cancer	SRR8639191	MSI_KMT2D_LOF	chr11	115527522	115527523	AT	1	0.59	52
CCK81	Colon_Colorectal_Cancer	SRR8639191	MSI_KMT2D_LOF	chr11	116267141	116267142	AT	1	0.59	52
CCK81	Colon_Colorectal_Cancer	SRR8639191	MSI_KMT2D_LOF	chr11	116626120	116626121	AT	1	0.59	52
CCK81	Colon_Colorectal_Cancer	SRR8639191	MSI_KMT2D_LOF	chr11	122016262	122016263	AT	1	0.59	52
CCK81	Colon_Colorectal_Cancer	SRR8639191	MSI_KMT2D_LOF	chr11	122166948	122166949	AT	1	0.59	52
CCK81	Colon_Colorectal_Cancer	SRR8639191	MSI_KMT2D_LOF	chr11	129985890	129985891	AT	1	0.59	52
CCK81	Colon_Colorectal_Cancer	SRR8639191	MSI_KMT2D_LOF	chr11	131030918	131030919	AT	1	0.59	52
CCK81	Colon_Colorectal_Cancer	SRR8639191	MSI_KMT2D_LOF	chr11	133640600	133640601	AT	1	0.59	52
CCK81	Colon_Colorectal_Cancer	SRR8639191	MSI_KMT2D_LOF	chr12	416385	416386	AT	1	0.59	52
CCK81	Colon_Colorectal_Cancer	SRR8639191	MSI_KMT2D_LOF	chr12	5330473	5330474	AT	1	0.59	52
CCK81	Colon_Colorectal_Cancer	SRR8639191	MSI_KMT2D_LOF	chr12	5418570	5419037	AT	2	1.18	54
CCK81	Colon_Colorectal_Cancer	SRR8639191	MSI_KMT2D_LOF	chr12	9094352	9094353	AT	1	0.59	52
CCK81	Colon_Colorectal_Cancer	SRR8639191	MSI_KMT2D_LOF	chr12	10087339	10087646	AT	2	1.18	54
CCK81	Colon_Colorectal_Cancer	SRR8639191	MSI_KMT2D_LOF	chr12	10324622	10324623	AT	1	0.59	52
CCK81	Colon_Colorectal_Cancer	SRR8639191	MSI_KMT2D_LOF	chr12	10504380	10504381	AT	1	0.59	52
CCK81	Colon_Colorectal_Cancer	SRR8639191	MSI_KMT2D_LOF	chr12	11091124	11091125	AT	1	0.59	52
CCK81	Colon_Colorectal_Cancer	SRR8639191	MSI_KMT2D_LOF	chr12	13470078	13470079	AT	1	0.59	52
CCK81	Colon_Colorectal_Cancer	SRR8639191	MSI_KMT2D_LOF	chr12	14318189	14318190	AT	1	0.59	52
CCK81	Colon_Colorectal_Cancer	SRR8639191	MSI_KMT2D_LOF	chr12	14830521	14830522	AT	1	0.59	52
CCK81	Colon_Colorectal_Cancer	SRR8639191	MSI_KMT2D_LOF	chr12	16565895	16565896	AT	1	0.59	52
CCK81	Colon_Colorectal_Cancer	SRR8639191	MSI_KMT2D_LOF	chr12	17947258	17947259	AT	1	0.59	52
CCK81	Colon_Colorectal_Cancer	SRR8639191	MSI_KMT2D_LOF	chr12	18650853	18650854	AT	1	0.59	52
CCK81	Colon_Colorectal_Cancer	SRR8639191	MSI_KMT2D_LOF	chr12	20740833	20740834	AT	1	0.59	52
CCK81	Colon_Colorectal_Cancer	SRR8639191	MSI_KMT2D_LOF	chr12	21565096	21565202	AT	3	1.77	56
CCK81	Colon_Colorectal_Cancer	SRR8639191	MSI_KMT2D_LOF	chr12	23404159	23404160	AT	1	0.59	52
CCK81	Colon_Colorectal_Cancer	SRR8639191	MSI_KMT2D_LOF	chr12	24364548	24364549	AT	1	0.59	52
CCK81	Colon_Colorectal_Cancer	SRR8639191	MSI_KMT2D_LOF	chr12	25520359	25520360	AT	1	0.59	52
CCK81	Colon_Colorectal_Cancer	SRR8639191	MSI_KMT2D_LOF	chr12	27234167	27234168	AT	1	0.59	52
CCK81	Colon_Colorectal_Cancer	SRR8639191	MSI_KMT2D_LOF	chr12	29157223	29157224	AT	1	0.59	52
CCK81	Colon_Colorectal_Cancer	SRR8639191	MSI_KMT2D_LOF	chr12	32346475	32346830	AT	2	1.18	54
CCK81	Colon_Colorectal_Cancer	SRR8639191	MSI_KMT2D_LOF	chr12	32348723	32348724	AT	1	0.59	52
CCK81	Colon_Colorectal_Cancer	SRR8639191	MSI_KMT2D_LOF	chr12	34130390	34130391	AT	1	0.59	52
CCK81	Colon_Colorectal_Cancer	SRR8639191	MSI_KMT2D_LOF	chr12	38717310	38717311	AT	1	0.59	52
CCK81	Colon_Colorectal_Cancer	SRR8639191	MSI_KMT2D_LOF	chr12	39388912	39388913	AT	1	0.59	52
CCK81	Colon_Colorectal_Cancer	SRR8639191	MSI_KMT2D_LOF	chr12	40146662	40146663	AT	1	0.59	52
CCK81	Colon_Colorectal_Cancer	SRR8639191	MSI_KMT2D_LOF	chr12	40618585	40618586	AT	1	0.59	52
CCK81	Colon_Colorectal_Cancer	SRR8639191	MSI_KMT2D_LOF	chr12	40975192	40975193	AT	1	0.59	52
CCK81	Colon_Colorectal_Cancer	SRR8639191	MSI_KMT2D_LOF	chr12	42098580	42098581	AT	1	0.59	52
CCK81	Colon_Colorectal_Cancer	SRR8639191	MSI_KMT2D_LOF	chr12	42833565	42833860	AT	3	1.77	56
CCK81	Colon_Colorectal_Cancer	SRR8639191	MSI_KMT2D_LOF	chr12	43557569	43557570	AT	1	0.59	52
CCK81	Colon_Colorectal_Cancer	SRR8639191	MSI_KMT2D_LOF	chr12	45442449	45442450	AT	1	0.59	52
CCK81	Colon_Colorectal_Cancer	SRR8639191	MSI_KMT2D_LOF	chr12	48078225	48078226	AT	1	0.59	52
CCK81	Colon_Colorectal_Cancer	SRR8639191	MSI_KMT2D_LOF	chr12	48672237	48672310	AT	2	1.18	54
CCK81	Colon_Colorectal_Cancer	SRR8639191	MSI_KMT2D_LOF	chr12	49991317	49991318	AT	1	0.59	52
CCK81	Colon_Colorectal_Cancer	SRR8639191	MSI_KMT2D_LOF	chr12	51226056	51226057	AT	1	0.59	52
CCK81	Colon_Colorectal_Cancer	SRR8639191	MSI_KMT2D_LOF	chr12	51400622	51400623	AT	1	0.59	52
CCK81	Colon_Colorectal_Cancer	SRR8639191	MSI_KMT2D_LOF	chr12	54968885	54969024	AT	3	1.77	56
CCK81	Colon_Colorectal_Cancer	SRR8639191	MSI_KMT2D_LOF	chr12	58433843	58433844	AT	1	0.59	52
CCK81	Colon_Colorectal_Cancer	SRR8639191	MSI_KMT2D_LOF	chr12	59893185	59893186	AT	1	0.59	52
CCK81	Colon_Colorectal_Cancer	SRR8639191	MSI_KMT2D_LOF	chr12	60303751	60303752	AT	1	0.59	52
CCK81	Colon_Colorectal_Cancer	SRR8639191	MSI_KMT2D_LOF	chr12	60336620	60336621	AT	1	0.59	52
CCK81	Colon_Colorectal_Cancer	SRR8639191	MSI_KMT2D_LOF	chr12	60456475	60456476	AT	1	0.59	52
CCK81	Colon_Colorectal_Cancer	SRR8639191	MSI_KMT2D_LOF	chr12	61042761	61042808	AT	2	1.18	54
CCK81	Colon_Colorectal_Cancer	SRR8639191	MSI_KMT2D_LOF	chr12	61836611	61836612	AT	1	0.59	52
CCK81	Colon_Colorectal_Cancer	SRR8639191	MSI_KMT2D_LOF	chr12	62534568	62534569	AT	1	0.59	52
CCK81	Colon_Colorectal_Cancer	SRR8639191	MSI_KMT2D_LOF	chr12	62557877	62557878	AT	1	0.59	52
CCK81	Colon_Colorectal_Cancer	SRR8639191	MSI_KMT2D_LOF	chr12	65422436	65422437	AT	1	0.59	52
CCK81	Colon_Colorectal_Cancer	SRR8639191	MSI_KMT2D_LOF	chr12	66785240	66785241	AT	1	0.59	52
CCK81	Colon_Colorectal_Cancer	SRR8639191	MSI_KMT2D_LOF	chr12	67249747	67249748	AT	1	0.59	52
CCK81	Colon_Colorectal_Cancer	SRR8639191	MSI_KMT2D_LOF	chr12	67912382	67912383	AT	1	0.59	52
CCK81	Colon_Colorectal_Cancer	SRR8639191	MSI_KMT2D_LOF	chr12	68450096	68450097	AT	1	0.59	52
CCK81	Colon_Colorectal_Cancer	SRR8639191	MSI_KMT2D_LOF	chr12	70728467	70728468	AT	1	0.59	52
CCK81	Colon_Colorectal_Cancer	SRR8639191	MSI_KMT2D_LOF	chr12	70930497	70930498	AT	1	0.59	52
CCK81	Colon_Colorectal_Cancer	SRR8639191	MSI_KMT2D_LOF	chr12	72250782	72250783	AT	1	0.59	52
CCK81	Colon_Colorectal_Cancer	SRR8639191	MSI_KMT2D_LOF	chr12	73183957	73183958	AT	1	0.59	52
CCK81	Colon_Colorectal_Cancer	SRR8639191	MSI_KMT2D_LOF	chr12	73586340	73586341	AT	1	0.59	52
CCK81	Colon_Colorectal_Cancer	SRR8639191	MSI_KMT2D_LOF	chr12	74704214	74704215	AT	1	0.59	52
CCK81	Colon_Colorectal_Cancer	SRR8639191	MSI_KMT2D_LOF	chr12	74801426	74801427	AT	1	0.59	52
CCK81	Colon_Colorectal_Cancer	SRR8639191	MSI_KMT2D_LOF	chr12	75616194	75616201	AT	2	1.18	54
CCK81	Colon_Colorectal_Cancer	SRR8639191	MSI_KMT2D_LOF	chr12	76661961	76661962	AT	1	0.59	52
CCK81	Colon_Colorectal_Cancer	SRR8639191	MSI_KMT2D_LOF	chr12	76910531	76910532	AT	1	0.59	52
CCK81	Colon_Colorectal_Cancer	SRR8639191	MSI_KMT2D_LOF	chr12	77873602	77873603	AT	1	0.59	52
CCK81	Colon_Colorectal_Cancer	SRR8639191	MSI_KMT2D_LOF	chr12	80394025	80394026	AT	1	0.59	52
CCK81	Colon_Colorectal_Cancer	SRR8639191	MSI_KMT2D_LOF	chr12	81442938	81442939	AT	1	0.59	52
CCK81	Colon_Colorectal_Cancer	SRR8639191	MSI_KMT2D_LOF	chr12	81933664	81933665	AT	1	0.59	52
CCK81	Colon_Colorectal_Cancer	SRR8639191	MSI_KMT2D_LOF	chr12	82109373	82109374	AT	1	0.59	52
CCK81	Colon_Colorectal_Cancer	SRR8639191	MSI_KMT2D_LOF	chr12	83409491	83409492	AT	1	0.59	52
CCK81	Colon_Colorectal_Cancer	SRR8639191	MSI_KMT2D_LOF	chr12	84066856	84066857	AT	1	0.59	52
CCK81	Colon_Colorectal_Cancer	SRR8639191	MSI_KMT2D_LOF	chr12	84678551	84678552	AT	1	0.59	52
CCK81	Colon_Colorectal_Cancer	SRR8639191	MSI_KMT2D_LOF	chr12	85236700	85236701	AT	1	0.59	52
CCK81	Colon_Colorectal_Cancer	SRR8639191	MSI_KMT2D_LOF	chr12	86503796	86503797	AT	1	0.59	52
CCK81	Colon_Colorectal_Cancer	SRR8639191	MSI_KMT2D_LOF	chr12	86566692	86566693	AT	1	0.59	52
CCK81	Colon_Colorectal_Cancer	SRR8639191	MSI_KMT2D_LOF	chr12	86995054	86995055	AT	1	0.59	52
CCK81	Colon_Colorectal_Cancer	SRR8639191	MSI_KMT2D_LOF	chr12	88372986	88373252	AT	2	1.18	54
CCK81	Colon_Colorectal_Cancer	SRR8639191	MSI_KMT2D_LOF	chr12	88699557	88699558	AT	1	0.59	52
CCK81	Colon_Colorectal_Cancer	SRR8639191	MSI_KMT2D_LOF	chr12	89039655	89039656	AT	1	0.59	52
CCK81	Colon_Colorectal_Cancer	SRR8639191	MSI_KMT2D_LOF	chr12	89744734	89745006	AT	2	1.18	54
CCK81	Colon_Colorectal_Cancer	SRR8639191	MSI_KMT2D_LOF	chr12	89758740	89758741	AT	1	0.59	52
CCK81	Colon_Colorectal_Cancer	SRR8639191	MSI_KMT2D_LOF	chr12	91212421	91212422	AT	1	0.59	52
CCK81	Colon_Colorectal_Cancer	SRR8639191	MSI_KMT2D_LOF	chr12	91584777	91584778	AT	1	0.59	52
CCK81	Colon_Colorectal_Cancer	SRR8639191	MSI_KMT2D_LOF	chr12	91906938	91906939	AT	1	0.59	52
CCK81	Colon_Colorectal_Cancer	SRR8639191	MSI_KMT2D_LOF	chr12	92249596	92249597	AT	1	0.59	52
CCK81	Colon_Colorectal_Cancer	SRR8639191	MSI_KMT2D_LOF	chr12	94597071	94597072	AT	1	0.59	52
CCK81	Colon_Colorectal_Cancer	SRR8639191	MSI_KMT2D_LOF	chr12	95363049	95363556	AT	3	1.77	56
CCK81	Colon_Colorectal_Cancer	SRR8639191	MSI_KMT2D_LOF	chr12	95834300	95834442	AT	2	1.18	54
CCK81	Colon_Colorectal_Cancer	SRR8639191	MSI_KMT2D_LOF	chr12	96100995	96100996	AT	1	0.59	52
CCK81	Colon_Colorectal_Cancer	SRR8639191	MSI_KMT2D_LOF	chr12	96453723	96453724	AT	1	0.59	52
CCK81	Colon_Colorectal_Cancer	SRR8639191	MSI_KMT2D_LOF	chr12	96512241	96512242	AT	1	0.59	52
CCK81	Colon_Colorectal_Cancer	SRR8639191	MSI_KMT2D_LOF	chr12	96664610	96664853	AT	2	1.18	54
CCK81	Colon_Colorectal_Cancer	SRR8639191	MSI_KMT2D_LOF	chr12	97109926	97109927	AT	1	0.59	52
CCK81	Colon_Colorectal_Cancer	SRR8639191	MSI_KMT2D_LOF	chr12	97269536	97269537	AT	1	0.59	52
CCK81	Colon_Colorectal_Cancer	SRR8639191	MSI_KMT2D_LOF	chr12	98715125	98715271	AT	2	1.18	54
CCK81	Colon_Colorectal_Cancer	SRR8639191	MSI_KMT2D_LOF	chr12	101232640	101232641	AT	1	0.59	52
CCK81	Colon_Colorectal_Cancer	SRR8639191	MSI_KMT2D_LOF	chr12	103756997	103756998	AT	1	0.59	52
CCK81	Colon_Colorectal_Cancer	SRR8639191	MSI_KMT2D_LOF	chr12	104290717	104290833	AT	2	1.18	54
CCK81	Colon_Colorectal_Cancer	SRR8639191	MSI_KMT2D_LOF	chr12	105036635	105036636	AT	1	0.59	52
CCK81	Colon_Colorectal_Cancer	SRR8639191	MSI_KMT2D_LOF	chr12	105460648	105460649	AT	1	0.59	52
CCK81	Colon_Colorectal_Cancer	SRR8639191	MSI_KMT2D_LOF	chr12	105533830	105533831	AT	1	0.59	52
CCK81	Colon_Colorectal_Cancer	SRR8639191	MSI_KMT2D_LOF	chr12	105968996	105968997	AT	1	0.59	52
CCK81	Colon_Colorectal_Cancer	SRR8639191	MSI_KMT2D_LOF	chr12	109055481	109055482	AT	1	0.59	52
CCK81	Colon_Colorectal_Cancer	SRR8639191	MSI_KMT2D_LOF	chr12	109167678	109167679	AT	1	0.59	52
CCK81	Colon_Colorectal_Cancer	SRR8639191	MSI_KMT2D_LOF	chr12	110382480	110382481	AT	1	0.59	52
CCK81	Colon_Colorectal_Cancer	SRR8639191	MSI_KMT2D_LOF	chr12	110414571	110414572	AT	1	0.59	52
CCK81	Colon_Colorectal_Cancer	SRR8639191	MSI_KMT2D_LOF	chr12	111330430	111330442	AT	2	1.18	54
CCK81	Colon_Colorectal_Cancer	SRR8639191	MSI_KMT2D_LOF	chr12	112037210	112037370	AT	2	1.18	54
CCK81	Colon_Colorectal_Cancer	SRR8639191	MSI_KMT2D_LOF	chr12	113482108	113482109	AT	1	0.59	52
CCK81	Colon_Colorectal_Cancer	SRR8639191	MSI_KMT2D_LOF	chr12	116560141	116560196	AT	2	1.18	54
CCK81	Colon_Colorectal_Cancer	SRR8639191	MSI_KMT2D_LOF	chr12	116893335	116893444	AT	2	1.18	54
CCK81	Colon_Colorectal_Cancer	SRR8639191	MSI_KMT2D_LOF	chr12	122034090	122034091	AT	1	0.59	52
CCK81	Colon_Colorectal_Cancer	SRR8639191	MSI_KMT2D_LOF	chr12	125575070	125575071	AT	1	0.59	52
CCK81	Colon_Colorectal_Cancer	SRR8639191	MSI_KMT2D_LOF	chr12	126822501	126822502	AT	1	0.59	52
CCK81	Colon_Colorectal_Cancer	SRR8639191	MSI_KMT2D_LOF	chr12	127175352	127175353	AT	1	0.59	52
CCK81	Colon_Colorectal_Cancer	SRR8639191	MSI_KMT2D_LOF	chr12	127382601	127382602	AT	1	0.59	52
CCK81	Colon_Colorectal_Cancer	SRR8639191	MSI_KMT2D_LOF	chr12	133212497	133212626	AT	2	1.18	54
CCK81	Colon_Colorectal_Cancer	SRR8639191	MSI_KMT2D_LOF	chr13	21746706	21746707	AT	1	0.59	52
CCK81	Colon_Colorectal_Cancer	SRR8639191	MSI_KMT2D_LOF	chr13	21855526	21855547	AT	2	1.18	54
CCK81	Colon_Colorectal_Cancer	SRR8639191	MSI_KMT2D_LOF	chr13	23274951	23274952	AT	1	0.59	52
CCK81	Colon_Colorectal_Cancer	SRR8639191	MSI_KMT2D_LOF	chr13	23299255	23299256	AT	1	0.59	52
CCK81	Colon_Colorectal_Cancer	SRR8639191	MSI_KMT2D_LOF	chr13	23971067	23971068	AT	1	0.59	52
CCK81	Colon_Colorectal_Cancer	SRR8639191	MSI_KMT2D_LOF	chr13	24455589	24455590	AT	1	0.59	52
CCK81	Colon_Colorectal_Cancer	SRR8639191	MSI_KMT2D_LOF	chr13	25023346	25023347	AT	1	0.59	52
CCK81	Colon_Colorectal_Cancer	SRR8639191	MSI_KMT2D_LOF	chr13	25304419	25304420	AT	1	0.59	52
CCK81	Colon_Colorectal_Cancer	SRR8639191	MSI_KMT2D_LOF	chr13	26148430	26148431	AT	1	0.59	52
CCK81	Colon_Colorectal_Cancer	SRR8639191	MSI_KMT2D_LOF	chr13	26532995	26532996	AT	1	0.59	52
CCK81	Colon_Colorectal_Cancer	SRR8639191	MSI_KMT2D_LOF	chr13	27767858	27767978	AT	2	1.18	54
CCK81	Colon_Colorectal_Cancer	SRR8639191	MSI_KMT2D_LOF	chr13	30537561	30537753	AT	2	1.18	54
CCK81	Colon_Colorectal_Cancer	SRR8639191	MSI_KMT2D_LOF	chr13	30806850	30806972	AT	2	1.18	54
CCK81	Colon_Colorectal_Cancer	SRR8639191	MSI_KMT2D_LOF	chr13	32268539	32268540	AT	1	0.59	52
CCK81	Colon_Colorectal_Cancer	SRR8639191	MSI_KMT2D_LOF	chr13	33834166	33834167	AT	1	0.59	52
CCK81	Colon_Colorectal_Cancer	SRR8639191	MSI_KMT2D_LOF	chr13	34404385	34404386	AT	1	0.59	52
CCK81	Colon_Colorectal_Cancer	SRR8639191	MSI_KMT2D_LOF	chr13	36045377	36045378	AT	1	0.59	52
CCK81	Colon_Colorectal_Cancer	SRR8639191	MSI_KMT2D_LOF	chr13	37564002	37564194	AT	2	1.18	54
CCK81	Colon_Colorectal_Cancer	SRR8639191	MSI_KMT2D_LOF	chr13	38036386	38036387	AT	1	0.59	52
CCK81	Colon_Colorectal_Cancer	SRR8639191	MSI_KMT2D_LOF	chr13	39706089	39706090	AT	1	0.59	52
CCK81	Colon_Colorectal_Cancer	SRR8639191	MSI_KMT2D_LOF	chr13	40873086	40873087	AT	1	0.59	52
CCK81	Colon_Colorectal_Cancer	SRR8639191	MSI_KMT2D_LOF	chr13	42739287	42739288	AT	1	0.59	52
CCK81	Colon_Colorectal_Cancer	SRR8639191	MSI_KMT2D_LOF	chr13	43247736	43247783	AT	2	1.18	54
CCK81	Colon_Colorectal_Cancer	SRR8639191	MSI_KMT2D_LOF	chr13	43616267	43616416	AT	2	1.18	54
CCK81	Colon_Colorectal_Cancer	SRR8639191	MSI_KMT2D_LOF	chr13	44517746	44517747	AT	1	0.59	52
CCK81	Colon_Colorectal_Cancer	SRR8639191	MSI_KMT2D_LOF	chr13	45435426	45435427	AT	1	0.59	52
CCK81	Colon_Colorectal_Cancer	SRR8639191	MSI_KMT2D_LOF	chr13	45822341	45822342	AT	1	0.59	52
CCK81	Colon_Colorectal_Cancer	SRR8639191	MSI_KMT2D_LOF	chr13	46363071	46363072	AT	1	0.59	52
CCK81	Colon_Colorectal_Cancer	SRR8639191	MSI_KMT2D_LOF	chr13	48128918	48128919	AT	1	0.59	52
CCK81	Colon_Colorectal_Cancer	SRR8639191	MSI_KMT2D_LOF	chr13	48847219	48847344	AT	2	1.18	54
CCK81	Colon_Colorectal_Cancer	SRR8639191	MSI_KMT2D_LOF	chr13	49275546	49275633	AT	2	1.18	54
CCK81	Colon_Colorectal_Cancer	SRR8639191	MSI_KMT2D_LOF	chr13	49471960	49471961	AT	1	0.59	52
CCK81	Colon_Colorectal_Cancer	SRR8639191	MSI_KMT2D_LOF	chr13	50015182	50015201	AT	2	1.18	54
CCK81	Colon_Colorectal_Cancer	SRR8639191	MSI_KMT2D_LOF	chr13	52481935	52481936	AT	1	0.59	52
CCK81	Colon_Colorectal_Cancer	SRR8639191	MSI_KMT2D_LOF	chr13	54274143	54274144	AT	1	0.59	52
CCK81	Colon_Colorectal_Cancer	SRR8639191	MSI_KMT2D_LOF	chr13	54761155	54761156	AT	1	0.59	52
CCK81	Colon_Colorectal_Cancer	SRR8639191	MSI_KMT2D_LOF	chr13	55116239	55116240	AT	1	0.59	52
CCK81	Colon_Colorectal_Cancer	SRR8639191	MSI_KMT2D_LOF	chr13	55421102	55421103	AT	1	0.59	52
CCK81	Colon_Colorectal_Cancer	SRR8639191	MSI_KMT2D_LOF	chr13	55704542	55704543	AT	1	0.59	52
CCK81	Colon_Colorectal_Cancer	SRR8639191	MSI_KMT2D_LOF	chr13	56098023	56098024	AT	1	0.59	52
CCK81	Colon_Colorectal_Cancer	SRR8639191	MSI_KMT2D_LOF	chr13	56193408	56193409	AT	1	0.59	52
CCK81	Colon_Colorectal_Cancer	SRR8639191	MSI_KMT2D_LOF	chr13	56249828	56249829	AT	1	0.59	52
CCK81	Colon_Colorectal_Cancer	SRR8639191	MSI_KMT2D_LOF	chr13	56885337	56885338	AT	1	0.59	52
CCK81	Colon_Colorectal_Cancer	SRR8639191	MSI_KMT2D_LOF	chr13	60368119	60368120	AT	1	0.59	52
CCK81	Colon_Colorectal_Cancer	SRR8639191	MSI_KMT2D_LOF	chr13	61189550	61189551	AT	1	0.59	52
CCK81	Colon_Colorectal_Cancer	SRR8639191	MSI_KMT2D_LOF	chr13	61787998	61787999	AT	1	0.59	52
CCK81	Colon_Colorectal_Cancer	SRR8639191	MSI_KMT2D_LOF	chr13	62428229	62428230	AT	1	0.59	52
CCK81	Colon_Colorectal_Cancer	SRR8639191	MSI_KMT2D_LOF	chr13	63094936	63094937	AT	1	0.59	52
CCK81	Colon_Colorectal_Cancer	SRR8639191	MSI_KMT2D_LOF	chr13	63193824	63193825	AT	1	0.59	52
CCK81	Colon_Colorectal_Cancer	SRR8639191	MSI_KMT2D_LOF	chr13	63912657	63912658	AT	1	0.59	52
CCK81	Colon_Colorectal_Cancer	SRR8639191	MSI_KMT2D_LOF	chr13	64041811	64041812	AT	1	0.59	52
CCK81	Colon_Colorectal_Cancer	SRR8639191	MSI_KMT2D_LOF	chr13	64415863	64415864	AT	1	0.59	52
CCK81	Colon_Colorectal_Cancer	SRR8639191	MSI_KMT2D_LOF	chr13	65449651	65449652	AT	1	0.59	52
CCK81	Colon_Colorectal_Cancer	SRR8639191	MSI_KMT2D_LOF	chr13	66021567	66021764	AT	3	1.77	56
CCK81	Colon_Colorectal_Cancer	SRR8639191	MSI_KMT2D_LOF	chr13	66096823	66096824	AT	1	0.59	52
CCK81	Colon_Colorectal_Cancer	SRR8639191	MSI_KMT2D_LOF	chr13	66114823	66114824	AT	1	0.59	52
CCK81	Colon_Colorectal_Cancer	SRR8639191	MSI_KMT2D_LOF	chr13	66700855	66701086	AT	2	1.18	54
CCK81	Colon_Colorectal_Cancer	SRR8639191	MSI_KMT2D_LOF	chr13	66824592	66824593	AT	1	0.59	52
CCK81	Colon_Colorectal_Cancer	SRR8639191	MSI_KMT2D_LOF	chr13	67216725	67216726	AT	1	0.59	52
CCK81	Colon_Colorectal_Cancer	SRR8639191	MSI_KMT2D_LOF	chr13	67476014	67476049	AT	2	1.18	54
CCK81	Colon_Colorectal_Cancer	SRR8639191	MSI_KMT2D_LOF	chr13	68420206	68420207	AT	1	0.59	52
CCK81	Colon_Colorectal_Cancer	SRR8639191	MSI_KMT2D_LOF	chr13	69505580	69505581	AT	1	0.59	52
CCK81	Colon_Colorectal_Cancer	SRR8639191	MSI_KMT2D_LOF	chr13	69551765	69551766	AT	1	0.59	52
CCK81	Colon_Colorectal_Cancer	SRR8639191	MSI_KMT2D_LOF	chr13	69698615	69698616	AT	1	0.59	52
CCK81	Colon_Colorectal_Cancer	SRR8639191	MSI_KMT2D_LOF	chr13	71145908	71145909	AT	1	0.59	52
CCK81	Colon_Colorectal_Cancer	SRR8639191	MSI_KMT2D_LOF	chr13	71916389	71916390	AT	1	0.59	52
CCK81	Colon_Colorectal_Cancer	SRR8639191	MSI_KMT2D_LOF	chr13	72931829	72931830	AT	1	0.59	52
CCK81	Colon_Colorectal_Cancer	SRR8639191	MSI_KMT2D_LOF	chr13	74789232	74789623	AT	2	1.18	54
CCK81	Colon_Colorectal_Cancer	SRR8639191	MSI_KMT2D_LOF	chr13	75626620	75626621	AT	1	0.59	52
CCK81	Colon_Colorectal_Cancer	SRR8639191	MSI_KMT2D_LOF	chr13	75948149	75948297	AT	2	1.18	54
CCK81	Colon_Colorectal_Cancer	SRR8639191	MSI_KMT2D_LOF	chr13	76403200	76403201	AT	1	0.59	52
CCK81	Colon_Colorectal_Cancer	SRR8639191	MSI_KMT2D_LOF	chr13	81653224	81653391	AT	2	1.18	54
CCK81	Colon_Colorectal_Cancer	SRR8639191	MSI_KMT2D_LOF	chr13	81717076	81717077	AT	1	0.59	52
CCK81	Colon_Colorectal_Cancer	SRR8639191	MSI_KMT2D_LOF	chr13	81936805	81936806	AT	1	0.59	52
CCK81	Colon_Colorectal_Cancer	SRR8639191	MSI_KMT2D_LOF	chr13	84052828	84052829	AT	1	0.59	52
CCK81	Colon_Colorectal_Cancer	SRR8639191	MSI_KMT2D_LOF	chr13	84370768	84370769	AT	1	0.59	52
CCK81	Colon_Colorectal_Cancer	SRR8639191	MSI_KMT2D_LOF	chr13	84388802	84388803	AT	1	0.59	52
CCK81	Colon_Colorectal_Cancer	SRR8639191	MSI_KMT2D_LOF	chr13	85604054	85604055	AT	1	0.59	52
CCK81	Colon_Colorectal_Cancer	SRR8639191	MSI_KMT2D_LOF	chr13	85903541	85903542	AT	1	0.59	52
CCK81	Colon_Colorectal_Cancer	SRR8639191	MSI_KMT2D_LOF	chr13	87253526	87253527	AT	1	0.59	52
CCK81	Colon_Colorectal_Cancer	SRR8639191	MSI_KMT2D_LOF	chr13	87330197	87330198	AT	1	0.59	52
CCK81	Colon_Colorectal_Cancer	SRR8639191	MSI_KMT2D_LOF	chr13	87690890	87690891	AT	1	0.59	52
CCK81	Colon_Colorectal_Cancer	SRR8639191	MSI_KMT2D_LOF	chr13	88204959	88204960	AT	1	0.59	52
CCK81	Colon_Colorectal_Cancer	SRR8639191	MSI_KMT2D_LOF	chr13	89568577	89568759	AT	2	1.18	54
CCK81	Colon_Colorectal_Cancer	SRR8639191	MSI_KMT2D_LOF	chr13	89804678	89804679	AT	1	0.59	52
CCK81	Colon_Colorectal_Cancer	SRR8639191	MSI_KMT2D_LOF	chr13	89989729	89989730	AT	1	0.59	52
CCK81	Colon_Colorectal_Cancer	SRR8639191	MSI_KMT2D_LOF	chr13	90017388	90017389	AT	1	0.59	52
CCK81	Colon_Colorectal_Cancer	SRR8639191	MSI_KMT2D_LOF	chr13	90021956	90021957	AT	1	0.59	52
CCK81	Colon_Colorectal_Cancer	SRR8639191	MSI_KMT2D_LOF	chr13	91478715	91478716	AT	1	0.59	52
CCK81	Colon_Colorectal_Cancer	SRR8639191	MSI_KMT2D_LOF	chr13	91689075	91689082	AT	2	1.18	54
CCK81	Colon_Colorectal_Cancer	SRR8639191	MSI_KMT2D_LOF	chr13	92004458	92004459	AT	1	0.59	52
CCK81	Colon_Colorectal_Cancer	SRR8639191	MSI_KMT2D_LOF	chr13	92741034	92741035	AT	1	0.59	52
CCK81	Colon_Colorectal_Cancer	SRR8639191	MSI_KMT2D_LOF	chr13	93162106	93162107	AT	1	0.59	52
CCK81	Colon_Colorectal_Cancer	SRR8639191	MSI_KMT2D_LOF	chr13	93898868	93898869	AT	1	0.59	52
CCK81	Colon_Colorectal_Cancer	SRR8639191	MSI_KMT2D_LOF	chr13	95126643	95126644	AT	1	0.59	52
CCK81	Colon_Colorectal_Cancer	SRR8639191	MSI_KMT2D_LOF	chr13	95764455	95764456	AT	1	0.59	52
CCK81	Colon_Colorectal_Cancer	SRR8639191	MSI_KMT2D_LOF	chr13	96112615	96112616	AT	1	0.59	52
CCK81	Colon_Colorectal_Cancer	SRR8639191	MSI_KMT2D_LOF	chr13	96845904	96845905	AT	1	0.59	52
CCK81	Colon_Colorectal_Cancer	SRR8639191	MSI_KMT2D_LOF	chr13	97104990	97104991	AT	1	0.59	52
CCK81	Colon_Colorectal_Cancer	SRR8639191	MSI_KMT2D_LOF	chr13	97233348	97233349	AT	1	0.59	52
CCK81	Colon_Colorectal_Cancer	SRR8639191	MSI_KMT2D_LOF	chr13	98604510	98604511	AT	1	0.59	52
CCK81	Colon_Colorectal_Cancer	SRR8639191	MSI_KMT2D_LOF	chr13	100035286	100035609	AT	2	1.18	54
CCK81	Colon_Colorectal_Cancer	SRR8639191	MSI_KMT2D_LOF	chr13	101396926	101396927	AT	1	0.59	52
CCK81	Colon_Colorectal_Cancer	SRR8639191	MSI_KMT2D_LOF	chr13	102374651	102374652	AT	1	0.59	52
CCK81	Colon_Colorectal_Cancer	SRR8639191	MSI_KMT2D_LOF	chr13	102685358	102685359	AT	1	0.59	52
CCK81	Colon_Colorectal_Cancer	SRR8639191	MSI_KMT2D_LOF	chr13	103257906	103257907	AT	1	0.59	52
CCK81	Colon_Colorectal_Cancer	SRR8639191	MSI_KMT2D_LOF	chr13	103494298	103494336	AT	2	1.18	54
CCK81	Colon_Colorectal_Cancer	SRR8639191	MSI_KMT2D_LOF	chr13	103970751	103970752	AT	1	0.59	52
CCK81	Colon_Colorectal_Cancer	SRR8639191	MSI_KMT2D_LOF	chr13	104110571	104110572	AT	1	0.59	52
CCK81	Colon_Colorectal_Cancer	SRR8639191	MSI_KMT2D_LOF	chr13	104495171	104495394	AT	4	2.36	58
CCK81	Colon_Colorectal_Cancer	SRR8639191	MSI_KMT2D_LOF	chr13	104498047	104498048	AT	1	0.59	52
CCK81	Colon_Colorectal_Cancer	SRR8639191	MSI_KMT2D_LOF	chr13	106138601	106138602	AT	1	0.59	52
CCK81	Colon_Colorectal_Cancer	SRR8639191	MSI_KMT2D_LOF	chr13	107271471	107271472	AT	1	0.59	52
CCK81	Colon_Colorectal_Cancer	SRR8639191	MSI_KMT2D_LOF	chr13	109199328	109199329	AT	1	0.59	52
CCK81	Colon_Colorectal_Cancer	SRR8639191	MSI_KMT2D_LOF	chr14	19776899	19777012	AT	2	1.18	54
CCK81	Colon_Colorectal_Cancer	SRR8639191	MSI_KMT2D_LOF	chr14	25643916	25643974	AT	2	1.18	54
CCK81	Colon_Colorectal_Cancer	SRR8639191	MSI_KMT2D_LOF	chr14	25715038	25715039	AT	1	0.59	52
CCK81	Colon_Colorectal_Cancer	SRR8639191	MSI_KMT2D_LOF	chr14	26402551	26402552	AT	1	0.59	52
CCK81	Colon_Colorectal_Cancer	SRR8639191	MSI_KMT2D_LOF	chr14	27209348	27209349	AT	1	0.59	52
CCK81	Colon_Colorectal_Cancer	SRR8639191	MSI_KMT2D_LOF	chr14	27409262	27409263	AT	1	0.59	52
CCK81	Colon_Colorectal_Cancer	SRR8639191	MSI_KMT2D_LOF	chr14	27590142	27590143	AT	1	0.59	52
CCK81	Colon_Colorectal_Cancer	SRR8639191	MSI_KMT2D_LOF	chr14	28665233	28665234	AT	1	0.59	52
CCK81	Colon_Colorectal_Cancer	SRR8639191	MSI_KMT2D_LOF	chr14	30254421	30254711	AT	2	1.18	54
CCK81	Colon_Colorectal_Cancer	SRR8639191	MSI_KMT2D_LOF	chr14	30269102	30269580	AT	2	1.18	54
CCK81	Colon_Colorectal_Cancer	SRR8639191	MSI_KMT2D_LOF	chr14	30317841	30317842	AT	1	0.59	52
CCK81	Colon_Colorectal_Cancer	SRR8639191	MSI_KMT2D_LOF	chr14	35873014	35873015	AT	1	0.59	52
CCK81	Colon_Colorectal_Cancer	SRR8639191	MSI_KMT2D_LOF	chr14	37997457	37997458	AT	1	0.59	52
CCK81	Colon_Colorectal_Cancer	SRR8639191	MSI_KMT2D_LOF	chr14	38168252	38168253	AT	1	0.59	52
CCK81	Colon_Colorectal_Cancer	SRR8639191	MSI_KMT2D_LOF	chr14	38297245	38297246	AT	1	0.59	52
CCK81	Colon_Colorectal_Cancer	SRR8639191	MSI_KMT2D_LOF	chr14	39298340	39298341	AT	1	0.59	52
CCK81	Colon_Colorectal_Cancer	SRR8639191	MSI_KMT2D_LOF	chr14	41347744	41347745	AT	1	0.59	52
CCK81	Colon_Colorectal_Cancer	SRR8639191	MSI_KMT2D_LOF	chr14	41734241	41734242	AT	1	0.59	52
CCK81	Colon_Colorectal_Cancer	SRR8639191	MSI_KMT2D_LOF	chr14	42047300	42047301	AT	1	0.59	52
CCK81	Colon_Colorectal_Cancer	SRR8639191	MSI_KMT2D_LOF	chr14	46663029	46663373	AT	2	1.18	54
CCK81	Colon_Colorectal_Cancer	SRR8639191	MSI_KMT2D_LOF	chr14	47323048	47323049	AT	1	0.59	52
CCK81	Colon_Colorectal_Cancer	SRR8639191	MSI_KMT2D_LOF	chr14	47609458	47609516	AT	2	1.18	54
CCK81	Colon_Colorectal_Cancer	SRR8639191	MSI_KMT2D_LOF	chr14	49806111	49806181	AT	4	2.36	58
CCK81	Colon_Colorectal_Cancer	SRR8639191	MSI_KMT2D_LOF	chr14	52358185	52358186	AT	1	0.59	52
CCK81	Colon_Colorectal_Cancer	SRR8639191	MSI_KMT2D_LOF	chr14	53727082	53727093	AT	2	1.18	54
CCK81	Colon_Colorectal_Cancer	SRR8639191	MSI_KMT2D_LOF	chr14	54323888	54323889	AT	1	0.59	52
CCK81	Colon_Colorectal_Cancer	SRR8639191	MSI_KMT2D_LOF	chr14	55318454	55318455	AT	1	0.59	52
CCK81	Colon_Colorectal_Cancer	SRR8639191	MSI_KMT2D_LOF	chr14	55445485	55445486	AT	1	0.59	52
CCK81	Colon_Colorectal_Cancer	SRR8639191	MSI_KMT2D_LOF	chr14	55520577	55520578	AT	1	0.59	52
CCK81	Colon_Colorectal_Cancer	SRR8639191	MSI_KMT2D_LOF	chr14	57720888	57720889	AT	1	0.59	52
CCK81	Colon_Colorectal_Cancer	SRR8639191	MSI_KMT2D_LOF	chr14	60067636	60067654	AT	2	1.18	54
CCK81	Colon_Colorectal_Cancer	SRR8639191	MSI_KMT2D_LOF	chr14	60918572	60918573	AT	1	0.59	52
CCK81	Colon_Colorectal_Cancer	SRR8639191	MSI_KMT2D_LOF	chr14	62108940	62108941	AT	1	0.59	52
CCK81	Colon_Colorectal_Cancer	SRR8639191	MSI_KMT2D_LOF	chr14	65439974	65439975	AT	1	0.59	52
CCK81	Colon_Colorectal_Cancer	SRR8639191	MSI_KMT2D_LOF	chr14	65617837	65617838	AT	1	0.59	52
CCK81	Colon_Colorectal_Cancer	SRR8639191	MSI_KMT2D_LOF	chr14	66150057	66150205	AT	2	1.18	54
CCK81	Colon_Colorectal_Cancer	SRR8639191	MSI_KMT2D_LOF	chr14	69008338	69008339	AT	1	0.59	52
CCK81	Colon_Colorectal_Cancer	SRR8639191	MSI_KMT2D_LOF	chr14	69827272	69827404	AT	2	1.18	54
CCK81	Colon_Colorectal_Cancer	SRR8639191	MSI_KMT2D_LOF	chr14	73841852	73841853	AT	1	0.59	52
CCK81	Colon_Colorectal_Cancer	SRR8639191	MSI_KMT2D_LOF	chr14	74331549	74331550	AT	1	0.59	52
CCK81	Colon_Colorectal_Cancer	SRR8639191	MSI_KMT2D_LOF	chr14	74868312	74868313	AT	1	0.59	52
CCK81	Colon_Colorectal_Cancer	SRR8639191	MSI_KMT2D_LOF	chr14	76969864	76969865	AT	1	0.59	52
CCK81	Colon_Colorectal_Cancer	SRR8639191	MSI_KMT2D_LOF	chr14	78943485	78943549	AT	3	1.77	56
CCK81	Colon_Colorectal_Cancer	SRR8639191	MSI_KMT2D_LOF	chr14	79376117	79376342	AT	2	1.18	54
CCK81	Colon_Colorectal_Cancer	SRR8639191	MSI_KMT2D_LOF	chr14	80026161	80026212	AT	2	1.18	54
CCK81	Colon_Colorectal_Cancer	SRR8639191	MSI_KMT2D_LOF	chr14	80467446	80467447	AT	1	0.59	52
CCK81	Colon_Colorectal_Cancer	SRR8639191	MSI_KMT2D_LOF	chr14	81067810	81067811	AT	1	0.59	52
CCK81	Colon_Colorectal_Cancer	SRR8639191	MSI_KMT2D_LOF	chr14	81241605	81241606	AT	1	0.59	52
CCK81	Colon_Colorectal_Cancer	SRR8639191	MSI_KMT2D_LOF	chr14	81308731	81308732	AT	1	0.59	52
CCK81	Colon_Colorectal_Cancer	SRR8639191	MSI_KMT2D_LOF	chr14	81923236	81923237	AT	1	0.59	52
CCK81	Colon_Colorectal_Cancer	SRR8639191	MSI_KMT2D_LOF	chr14	82110120	82110348	AT	4	2.36	58
CCK81	Colon_Colorectal_Cancer	SRR8639191	MSI_KMT2D_LOF	chr14	83577705	83577706	AT	1	0.59	52
CCK81	Colon_Colorectal_Cancer	SRR8639191	MSI_KMT2D_LOF	chr14	84616904	84616905	AT	1	0.59	52
CCK81	Colon_Colorectal_Cancer	SRR8639191	MSI_KMT2D_LOF	chr14	85005184	85005185	AT	1	0.59	52
CCK81	Colon_Colorectal_Cancer	SRR8639191	MSI_KMT2D_LOF	chr14	85092529	85092530	AT	1	0.59	52
CCK81	Colon_Colorectal_Cancer	SRR8639191	MSI_KMT2D_LOF	chr14	85726533	85726534	AT	1	0.59	52
CCK81	Colon_Colorectal_Cancer	SRR8639191	MSI_KMT2D_LOF	chr14	86319083	86319084	AT	1	0.59	52
CCK81	Colon_Colorectal_Cancer	SRR8639191	MSI_KMT2D_LOF	chr14	87243339	87243353	AT	2	1.18	54
CCK81	Colon_Colorectal_Cancer	SRR8639191	MSI_KMT2D_LOF	chr14	87924194	87924195	AT	1	0.59	52
CCK81	Colon_Colorectal_Cancer	SRR8639191	MSI_KMT2D_LOF	chr14	87936718	87936719	AT	1	0.59	52
CCK81	Colon_Colorectal_Cancer	SRR8639191	MSI_KMT2D_LOF	chr14	88862609	88862610	AT	1	0.59	52
CCK81	Colon_Colorectal_Cancer	SRR8639191	MSI_KMT2D_LOF	chr14	89998083	89998084	AT	1	0.59	52
CCK81	Colon_Colorectal_Cancer	SRR8639191	MSI_KMT2D_LOF	chr14	98781314	98781315	AT	1	0.59	52
CCK81	Colon_Colorectal_Cancer	SRR8639191	MSI_KMT2D_LOF	chr14	99336492	99336493	AT	1	0.59	52
CCK81	Colon_Colorectal_Cancer	SRR8639191	MSI_KMT2D_LOF	chr14	102161000	102161001	AT	1	0.59	52
CCK81	Colon_Colorectal_Cancer	SRR8639191	MSI_KMT2D_LOF	chr14	102359286	102359287	AT	1	0.59	52
CCK81	Colon_Colorectal_Cancer	SRR8639191	MSI_KMT2D_LOF	chr15	19917877	19917878	AT	1	0.59	52
CCK81	Colon_Colorectal_Cancer	SRR8639191	MSI_KMT2D_LOF	chr15	23487463	23487464	AT	1	0.59	52
CCK81	Colon_Colorectal_Cancer	SRR8639191	MSI_KMT2D_LOF	chr15	28987590	28987591	AT	1	0.59	52
CCK81	Colon_Colorectal_Cancer	SRR8639191	MSI_KMT2D_LOF	chr15	31191328	31191329	AT	1	0.59	52
CCK81	Colon_Colorectal_Cancer	SRR8639191	MSI_KMT2D_LOF	chr15	31860555	31860556	AT	1	0.59	52
CCK81	Colon_Colorectal_Cancer	SRR8639191	MSI_KMT2D_LOF	chr15	32223201	32223202	AT	1	0.59	52
CCK81	Colon_Colorectal_Cancer	SRR8639191	MSI_KMT2D_LOF	chr15	35542945	35542946	AT	1	0.59	52
CCK81	Colon_Colorectal_Cancer	SRR8639191	MSI_KMT2D_LOF	chr15	36800726	36800727	AT	1	0.59	52
CCK81	Colon_Colorectal_Cancer	SRR8639191	MSI_KMT2D_LOF	chr15	37436829	37436830	AT	1	0.59	52
CCK81	Colon_Colorectal_Cancer	SRR8639191	MSI_KMT2D_LOF	chr15	38404170	38404171	AT	1	0.59	52
CCK81	Colon_Colorectal_Cancer	SRR8639191	MSI_KMT2D_LOF	chr15	41046245	41046246	AT	1	0.59	52
CCK81	Colon_Colorectal_Cancer	SRR8639191	MSI_KMT2D_LOF	chr15	41289612	41289613	AT	1	0.59	52
CCK81	Colon_Colorectal_Cancer	SRR8639191	MSI_KMT2D_LOF	chr15	42763041	42763042	AT	1	0.59	52
CCK81	Colon_Colorectal_Cancer	SRR8639191	MSI_KMT2D_LOF	chr15	43386223	43386224	AT	1	0.59	52
CCK81	Colon_Colorectal_Cancer	SRR8639191	MSI_KMT2D_LOF	chr15	44768443	44768655	AT	2	1.18	54
CCK81	Colon_Colorectal_Cancer	SRR8639191	MSI_KMT2D_LOF	chr15	49114227	49114228	AT	1	0.59	52
CCK81	Colon_Colorectal_Cancer	SRR8639191	MSI_KMT2D_LOF	chr15	51704684	51704685	AT	1	0.59	52
CCK81	Colon_Colorectal_Cancer	SRR8639191	MSI_KMT2D_LOF	chr15	52012866	52012867	AT	1	0.59	52
CCK81	Colon_Colorectal_Cancer	SRR8639191	MSI_KMT2D_LOF	chr15	54172747	54172748	AT	1	0.59	52
CCK81	Colon_Colorectal_Cancer	SRR8639191	MSI_KMT2D_LOF	chr15	56141537	56141720	AT	3	1.77	56
CCK81	Colon_Colorectal_Cancer	SRR8639191	MSI_KMT2D_LOF	chr15	61040161	61040162	AT	1	0.59	52
CCK81	Colon_Colorectal_Cancer	SRR8639191	MSI_KMT2D_LOF	chr15	61813955	61813956	AT	1	0.59	52
CCK81	Colon_Colorectal_Cancer	SRR8639191	MSI_KMT2D_LOF	chr15	64945478	64945702	AT	2	1.18	54
CCK81	Colon_Colorectal_Cancer	SRR8639191	MSI_KMT2D_LOF	chr15	66509714	66509715	AT	1	0.59	52
CCK81	Colon_Colorectal_Cancer	SRR8639191	MSI_KMT2D_LOF	chr15	66517532	66517533	AT	1	0.59	52
CCK81	Colon_Colorectal_Cancer	SRR8639191	MSI_KMT2D_LOF	chr15	66568918	66568919	AT	1	0.59	52
CCK81	Colon_Colorectal_Cancer	SRR8639191	MSI_KMT2D_LOF	chr15	67739101	67739102	AT	1	0.59	52
CCK81	Colon_Colorectal_Cancer	SRR8639191	MSI_KMT2D_LOF	chr15	68088176	68088177	AT	1	0.59	52
CCK81	Colon_Colorectal_Cancer	SRR8639191	MSI_KMT2D_LOF	chr15	69985980	69985981	AT	1	0.59	52
CCK81	Colon_Colorectal_Cancer	SRR8639191	MSI_KMT2D_LOF	chr15	72209403	72209404	AT	1	0.59	52
CCK81	Colon_Colorectal_Cancer	SRR8639191	MSI_KMT2D_LOF	chr15	73311727	73311728	AT	1	0.59	52
CCK81	Colon_Colorectal_Cancer	SRR8639191	MSI_KMT2D_LOF	chr15	76429154	76429155	AT	1	0.59	52
CCK81	Colon_Colorectal_Cancer	SRR8639191	MSI_KMT2D_LOF	chr15	77077976	77077977	AT	1	0.59	52
CCK81	Colon_Colorectal_Cancer	SRR8639191	MSI_KMT2D_LOF	chr15	77225475	77225476	AT	1	0.59	52
CCK81	Colon_Colorectal_Cancer	SRR8639191	MSI_KMT2D_LOF	chr15	78701083	78701084	AT	1	0.59	52
CCK81	Colon_Colorectal_Cancer	SRR8639191	MSI_KMT2D_LOF	chr15	80204726	80204727	AT	1	0.59	52
CCK81	Colon_Colorectal_Cancer	SRR8639191	MSI_KMT2D_LOF	chr15	81146747	81146748	AT	1	0.59	52
CCK81	Colon_Colorectal_Cancer	SRR8639191	MSI_KMT2D_LOF	chr15	81618524	81618525	AT	1	0.59	52
CCK81	Colon_Colorectal_Cancer	SRR8639191	MSI_KMT2D_LOF	chr15	82004267	82004268	AT	1	0.59	52
CCK81	Colon_Colorectal_Cancer	SRR8639191	MSI_KMT2D_LOF	chr15	82535007	82535008	AT	1	0.59	52
CCK81	Colon_Colorectal_Cancer	SRR8639191	MSI_KMT2D_LOF	chr15	87912949	87912950	AT	1	0.59	52
CCK81	Colon_Colorectal_Cancer	SRR8639191	MSI_KMT2D_LOF	chr15	88337338	88337339	AT	1	0.59	52
CCK81	Colon_Colorectal_Cancer	SRR8639191	MSI_KMT2D_LOF	chr15	88589352	88589353	AT	1	0.59	52
CCK81	Colon_Colorectal_Cancer	SRR8639191	MSI_KMT2D_LOF	chr15	88746284	88746285	AT	1	0.59	52
CCK81	Colon_Colorectal_Cancer	SRR8639191	MSI_KMT2D_LOF	chr15	90556856	90556857	AT	1	0.59	52
CCK81	Colon_Colorectal_Cancer	SRR8639191	MSI_KMT2D_LOF	chr15	90735236	90735237	AT	1	0.59	52
CCK81	Colon_Colorectal_Cancer	SRR8639191	MSI_KMT2D_LOF	chr15	93883701	93883702	AT	1	0.59	52
CCK81	Colon_Colorectal_Cancer	SRR8639191	MSI_KMT2D_LOF	chr15	94496327	94496328	AT	1	0.59	52
CCK81	Colon_Colorectal_Cancer	SRR8639191	MSI_KMT2D_LOF	chr15	94795688	94795689	AT	1	0.59	52
CCK81	Colon_Colorectal_Cancer	SRR8639191	MSI_KMT2D_LOF	chr15	98111377	98111378	AT	1	0.59	52
CCK81	Colon_Colorectal_Cancer	SRR8639191	MSI_KMT2D_LOF	chr16	2404671	2404672	AT	1	0.59	52
CCK81	Colon_Colorectal_Cancer	SRR8639191	MSI_KMT2D_LOF	chr16	3963239	3963240	AT	1	0.59	52
CCK81	Colon_Colorectal_Cancer	SRR8639191	MSI_KMT2D_LOF	chr16	3969822	3969823	AT	1	0.59	52
CCK81	Colon_Colorectal_Cancer	SRR8639191	MSI_KMT2D_LOF	chr16	5856822	5856823	AT	1	0.59	52
CCK81	Colon_Colorectal_Cancer	SRR8639191	MSI_KMT2D_LOF	chr16	10820506	10820507	AT	1	0.59	52
CCK81	Colon_Colorectal_Cancer	SRR8639191	MSI_KMT2D_LOF	chr16	11330089	11330090	AT	1	0.59	52
CCK81	Colon_Colorectal_Cancer	SRR8639191	MSI_KMT2D_LOF	chr16	12013238	12013239	AT	1	0.59	52
CCK81	Colon_Colorectal_Cancer	SRR8639191	MSI_KMT2D_LOF	chr16	13181207	13181208	AT	1	0.59	52
CCK81	Colon_Colorectal_Cancer	SRR8639191	MSI_KMT2D_LOF	chr16	13444872	13444873	AT	1	0.59	52
CCK81	Colon_Colorectal_Cancer	SRR8639191	MSI_KMT2D_LOF	chr16	18740613	18740614	AT	1	0.59	52
CCK81	Colon_Colorectal_Cancer	SRR8639191	MSI_KMT2D_LOF	chr16	19380588	19380947	AT	2	1.18	54
CCK81	Colon_Colorectal_Cancer	SRR8639191	MSI_KMT2D_LOF	chr16	19570929	19570930	AT	1	0.59	52
CCK81	Colon_Colorectal_Cancer	SRR8639191	MSI_KMT2D_LOF	chr16	20421615	20421616	AT	1	0.59	52
CCK81	Colon_Colorectal_Cancer	SRR8639191	MSI_KMT2D_LOF	chr16	21020279	21020280	AT	1	0.59	52
CCK81	Colon_Colorectal_Cancer	SRR8639191	MSI_KMT2D_LOF	chr16	22747187	22747188	AT	1	0.59	52
CCK81	Colon_Colorectal_Cancer	SRR8639191	MSI_KMT2D_LOF	chr16	23049402	23049403	AT	1	0.59	52
CCK81	Colon_Colorectal_Cancer	SRR8639191	MSI_KMT2D_LOF	chr16	23305427	23305428	AT	1	0.59	52
CCK81	Colon_Colorectal_Cancer	SRR8639191	MSI_KMT2D_LOF	chr16	24096725	24096726	AT	1	0.59	52
CCK81	Colon_Colorectal_Cancer	SRR8639191	MSI_KMT2D_LOF	chr16	26598126	26598127	AT	1	0.59	52
CCK81	Colon_Colorectal_Cancer	SRR8639191	MSI_KMT2D_LOF	chr16	26921019	26921020	AT	1	0.59	52
CCK81	Colon_Colorectal_Cancer	SRR8639191	MSI_KMT2D_LOF	chr16	27295080	27295081	AT	1	0.59	52
CCK81	Colon_Colorectal_Cancer	SRR8639191	MSI_KMT2D_LOF	chr16	27803521	27803522	AT	1	0.59	52
CCK81	Colon_Colorectal_Cancer	SRR8639191	MSI_KMT2D_LOF	chr16	27865182	27865183	AT	1	0.59	52
CCK81	Colon_Colorectal_Cancer	SRR8639191	MSI_KMT2D_LOF	chr16	30820266	30820267	AT	1	0.59	52
CCK81	Colon_Colorectal_Cancer	SRR8639191	MSI_KMT2D_LOF	chr16	34694427	34694428	AT	1	0.59	52
CCK81	Colon_Colorectal_Cancer	SRR8639191	MSI_KMT2D_LOF	chr16	51086096	51086097	AT	1	0.59	52
CCK81	Colon_Colorectal_Cancer	SRR8639191	MSI_KMT2D_LOF	chr16	51897205	51897206	AT	1	0.59	52
CCK81	Colon_Colorectal_Cancer	SRR8639191	MSI_KMT2D_LOF	chr16	52000603	52000604	AT	1	0.59	52
CCK81	Colon_Colorectal_Cancer	SRR8639191	MSI_KMT2D_LOF	chr16	52536676	52536876	AT	5	2.95	60
CCK81	Colon_Colorectal_Cancer	SRR8639191	MSI_KMT2D_LOF	chr16	53052024	53052025	AT	1	0.59	52
CCK81	Colon_Colorectal_Cancer	SRR8639191	MSI_KMT2D_LOF	chr16	53146087	53146088	AT	1	0.59	52
CCK81	Colon_Colorectal_Cancer	SRR8639191	MSI_KMT2D_LOF	chr16	54179450	54179451	AT	1	0.59	52
CCK81	Colon_Colorectal_Cancer	SRR8639191	MSI_KMT2D_LOF	chr16	54302031	54302032	AT	1	0.59	52
CCK81	Colon_Colorectal_Cancer	SRR8639191	MSI_KMT2D_LOF	chr16	55234167	55234168	AT	1	0.59	52
CCK81	Colon_Colorectal_Cancer	SRR8639191	MSI_KMT2D_LOF	chr16	55938804	55938805	AT	1	0.59	52
CCK81	Colon_Colorectal_Cancer	SRR8639191	MSI_KMT2D_LOF	chr16	56710958	56710959	AT	1	0.59	52
CCK81	Colon_Colorectal_Cancer	SRR8639191	MSI_KMT2D_LOF	chr16	58303766	58303911	AT	2	1.18	54
CCK81	Colon_Colorectal_Cancer	SRR8639191	MSI_KMT2D_LOF	chr16	58433308	58433309	AT	1	0.59	52
CCK81	Colon_Colorectal_Cancer	SRR8639191	MSI_KMT2D_LOF	chr16	58700614	58700628	AT	2	1.18	54
CCK81	Colon_Colorectal_Cancer	SRR8639191	MSI_KMT2D_LOF	chr16	59798671	59798894	AT	2	1.18	54
CCK81	Colon_Colorectal_Cancer	SRR8639191	MSI_KMT2D_LOF	chr16	60808938	60808939	AT	1	0.59	52
CCK81	Colon_Colorectal_Cancer	SRR8639191	MSI_KMT2D_LOF	chr16	60966003	60966004	AT	1	0.59	52
CCK81	Colon_Colorectal_Cancer	SRR8639191	MSI_KMT2D_LOF	chr16	62153816	62153817	AT	1	0.59	52
CCK81	Colon_Colorectal_Cancer	SRR8639191	MSI_KMT2D_LOF	chr16	63584862	63584863	AT	1	0.59	52
CCK81	Colon_Colorectal_Cancer	SRR8639191	MSI_KMT2D_LOF	chr16	64101802	64101803	AT	1	0.59	52
CCK81	Colon_Colorectal_Cancer	SRR8639191	MSI_KMT2D_LOF	chr16	64266597	64266809	AT	2	1.18	54
CCK81	Colon_Colorectal_Cancer	SRR8639191	MSI_KMT2D_LOF	chr16	64430406	64430407	AT	1	0.59	52
CCK81	Colon_Colorectal_Cancer	SRR8639191	MSI_KMT2D_LOF	chr16	65536959	65537141	AT	2	1.18	54
CCK81	Colon_Colorectal_Cancer	SRR8639191	MSI_KMT2D_LOF	chr16	67268395	67268733	AT	2	1.18	54
CCK81	Colon_Colorectal_Cancer	SRR8639191	MSI_KMT2D_LOF	chr16	68731091	68731534	AT	2	1.18	54
CCK81	Colon_Colorectal_Cancer	SRR8639191	MSI_KMT2D_LOF	chr16	69542492	69542493	AT	1	0.59	52
CCK81	Colon_Colorectal_Cancer	SRR8639191	MSI_KMT2D_LOF	chr16	71303997	71303998	AT	1	0.59	52
CCK81	Colon_Colorectal_Cancer	SRR8639191	MSI_KMT2D_LOF	chr16	71330805	71330806	AT	1	0.59	52
CCK81	Colon_Colorectal_Cancer	SRR8639191	MSI_KMT2D_LOF	chr16	73308021	73308123	AT	2	1.18	54
CCK81	Colon_Colorectal_Cancer	SRR8639191	MSI_KMT2D_LOF	chr16	73947161	73947162	AT	1	0.59	52
CCK81	Colon_Colorectal_Cancer	SRR8639191	MSI_KMT2D_LOF	chr16	75284316	75284500	AT	2	1.18	54
CCK81	Colon_Colorectal_Cancer	SRR8639191	MSI_KMT2D_LOF	chr16	76167370	76167401	AT	2	1.18	54
CCK81	Colon_Colorectal_Cancer	SRR8639191	MSI_KMT2D_LOF	chr16	77314590	77314591	AT	1	0.59	52
CCK81	Colon_Colorectal_Cancer	SRR8639191	MSI_KMT2D_LOF	chr16	78144146	78144147	AT	1	0.59	52
CCK81	Colon_Colorectal_Cancer	SRR8639191	MSI_KMT2D_LOF	chr16	78422508	78422509	AT	1	0.59	52
CCK81	Colon_Colorectal_Cancer	SRR8639191	MSI_KMT2D_LOF	chr16	78619159	78619160	AT	1	0.59	52
CCK81	Colon_Colorectal_Cancer	SRR8639191	MSI_KMT2D_LOF	chr16	79502400	79502401	AT	1	0.59	52
CCK81	Colon_Colorectal_Cancer	SRR8639191	MSI_KMT2D_LOF	chr16	80293840	80293841	AT	1	0.59	52
CCK81	Colon_Colorectal_Cancer	SRR8639191	MSI_KMT2D_LOF	chr16	80822766	80822894	AT	2	1.18	54
CCK81	Colon_Colorectal_Cancer	SRR8639191	MSI_KMT2D_LOF	chr16	81235009	81235243	AT	2	1.18	54
CCK81	Colon_Colorectal_Cancer	SRR8639191	MSI_KMT2D_LOF	chr16	83191513	83191560	AT	2	1.18	54
CCK81	Colon_Colorectal_Cancer	SRR8639191	MSI_KMT2D_LOF	chr16	86024273	86024274	AT	1	0.59	52
CCK81	Colon_Colorectal_Cancer	SRR8639191	MSI_KMT2D_LOF	chr16	86208052	86208053	AT	1	0.59	52
CCK81	Colon_Colorectal_Cancer	SRR8639191	MSI_KMT2D_LOF	chr16	86684544	86684545	AT	1	0.59	52
CCK81	Colon_Colorectal_Cancer	SRR8639191	MSI_KMT2D_LOF	chr16	87193064	87193065	AT	1	0.59	52
CCK81	Colon_Colorectal_Cancer	SRR8639191	MSI_KMT2D_LOF	chr17	1935614	1935615	AT	1	0.59	52
CCK81	Colon_Colorectal_Cancer	SRR8639191	MSI_KMT2D_LOF	chr17	5067659	5067660	AT	1	0.59	52
CCK81	Colon_Colorectal_Cancer	SRR8639191	MSI_KMT2D_LOF	chr17	5860219	5860220	AT	1	0.59	52
CCK81	Colon_Colorectal_Cancer	SRR8639191	MSI_KMT2D_LOF	chr17	7184664	7184665	AT	1	0.59	52
CCK81	Colon_Colorectal_Cancer	SRR8639191	MSI_KMT2D_LOF	chr17	7884535	7884536	AT	1	0.59	52
CCK81	Colon_Colorectal_Cancer	SRR8639191	MSI_KMT2D_LOF	chr17	8179157	8179158	AT	1	0.59	52
CCK81	Colon_Colorectal_Cancer	SRR8639191	MSI_KMT2D_LOF	chr17	8638468	8638469	AT	1	0.59	52
CCK81	Colon_Colorectal_Cancer	SRR8639191	MSI_KMT2D_LOF	chr17	9556682	9556683	AT	1	0.59	52
CCK81	Colon_Colorectal_Cancer	SRR8639191	MSI_KMT2D_LOF	chr17	12651742	12651743	AT	1	0.59	52
CCK81	Colon_Colorectal_Cancer	SRR8639191	MSI_KMT2D_LOF	chr17	16615983	16615984	AT	1	0.59	52
CCK81	Colon_Colorectal_Cancer	SRR8639191	MSI_KMT2D_LOF	chr17	17033044	17033045	AT	1	0.59	52
CCK81	Colon_Colorectal_Cancer	SRR8639191	MSI_KMT2D_LOF	chr17	17656749	17656750	AT	1	0.59	52
CCK81	Colon_Colorectal_Cancer	SRR8639191	MSI_KMT2D_LOF	chr17	20556298	20556299	AT	1	0.59	52
CCK81	Colon_Colorectal_Cancer	SRR8639191	MSI_KMT2D_LOF	chr17	21536606	21536607	AT	1	0.59	52
CCK81	Colon_Colorectal_Cancer	SRR8639191	MSI_KMT2D_LOF	chr17	27081160	27081161	AT	1	0.59	52
CCK81	Colon_Colorectal_Cancer	SRR8639191	MSI_KMT2D_LOF	chr17	28541936	28541937	AT	1	0.59	52
CCK81	Colon_Colorectal_Cancer	SRR8639191	MSI_KMT2D_LOF	chr17	30096329	30096330	AT	1	0.59	52
CCK81	Colon_Colorectal_Cancer	SRR8639191	MSI_KMT2D_LOF	chr17	33706204	33706205	AT	1	0.59	52
CCK81	Colon_Colorectal_Cancer	SRR8639191	MSI_KMT2D_LOF	chr17	37508817	37508818	AT	1	0.59	52
CCK81	Colon_Colorectal_Cancer	SRR8639191	MSI_KMT2D_LOF	chr17	38512923	38512924	AT	1	0.59	52
CCK81	Colon_Colorectal_Cancer	SRR8639191	MSI_KMT2D_LOF	chr17	42263038	42263039	AT	1	0.59	52
[truncated: 2,789 more rows]
